# Supplementary material for: De Novo Assembly of Expressed Transcripts and Global Transcriptomic Analysis from Seedlings of the Paper Mulberry (Broussonetia kazinoki x Broussonetia papyifera)
Source: PLoS One. 2014 May 21;9(5):e97487. doi: 10.1371/journal.pone.0097487 (PMC4029624; doi:10.1371/journal.pone.0097487)
Supplement: Table S5 — Integrated function annotation of paper mulberry transcriptome. (XLSX) [file pone.0097487.s018.xlsx]

## Sheet: Integrated_Function.annotation
GeneID	COG_class	COG_class_annotation	GO_annotation	KEGG_annotation	Swissprot_annotation	nr_annotation
T4-12816	--	--	--	--	Pentatricopeptide repeat-containing protein At4g14190, chloroplastic OS=Arabidopsis thaliana GN=At4g14190 PE=2 SV=2	hypothetical protein PRUPE_ppa004279mg [Prunus persica]
T5-14984	--	--	Biological Process: regionalization (GO:0003002);; Molecular Function: nucleic acid binding (GO:0003676);; Molecular Function: sequence-specific DNA binding transcription factor activity (GO:0003700);; Cellular Component: nucleus (GO:0005634);; Biological Process: regulation of transcription, DNA-dependent (GO:0006355);; Biological Process: iron ion transport (GO:0006826);; Molecular Function: zi…	--	Transcriptional regulator SUPERMAN OS=Arabidopsis thaliana GN=SUP PE=1 SV=1	PREDICTED: uncharacterized protein LOC100259726 [Vitis vinifera]
T7-26616	[R]	General function prediction only	Molecular Function: nucleotide binding (GO:0000166);; Biological Process: spliceosomal complex assembly (GO:0000245);; Biological Process: mRNA splicing, via spliceosome (GO:0000398);; Molecular Function: RNA binding (GO:0003723);; Molecular Function: protein binding (GO:0005515);; Cellular Component: nucleoplasm (GO:0005654);; Cellular Component: spliceosomal complex (GO:0005681);; Biological Pr…	--	Arginine/serine-rich-splicing factor RSP41 OS=Arabidopsis thaliana GN=RSP41 PE=1 SV=2	arginine/serine-rich splicing factor, putative [Ricinus communis]
T5-3669	--	--	Biological Process: mitotic cell cycle (GO:0000278);; Molecular Function: DNA binding (GO:0003677);; Molecular Function: sequence-specific DNA binding transcription factor activity (GO:0003700);; Cellular Component: nucleus (GO:0005634);; Biological Process: regulation of transcription, DNA-dependent (GO:0006355);; Biological Process: RNA processing (GO:0006396);; Biological Process: sulfur compo…	--	Transcription factor HEC1 OS=Arabidopsis thaliana GN=HEC1 PE=1 SV=1	transcription factor, putative [Ricinus communis]
T7-18355	[RTKL]	--	Biological Process: respiratory burst involved in defense response (GO:0002679);; Molecular Function: protein kinase activity (GO:0004672);; Molecular Function: protein serine/threonine kinase activity (GO:0004674);; Molecular Function: ATP binding (GO:0005524);; Cellular Component: extracellular region (GO:0005576);; Cellular Component: mitochondrion (GO:0005739);; Cellular Component: plasma mem…	--	G-type lectin S-receptor-like serine/threonine-protein kinase B120 OS=Arabidopsis thaliana GN=B120 PE=1 SV=1	predicted protein [Populus trichocarpa]
T6-1417	--	--	--	--	--	hypothetical protein VITISV_026207 [Vitis vinifera]
T6-18978	[P]	Inorganic ion transport and metabolism	Biological Process: response to hypoxia (GO:0001666);; Molecular Function: inositol-1,4-bisphosphate 1-phosphatase activity (GO:0004441);; Cellular Component: nucleus (GO:0005634);; Cellular Component: mitochondrion (GO:0005739);; Cellular Component: cytosol (GO:0005829);; Biological Process: sulfur compound metabolic process (GO:0006790);; Molecular Function: 3'(2'),5'-bisphosphate nucleotidase …	K01107|0.0|ath:AT5G63980|SAL1	SAL1 phosphatase OS=Arabidopsis thaliana GN=SAL1 PE=1 SV=1	hypothetical protein ARALYDRAFT_496591 [Arabidopsis lyrata subsp. lyrata]
T7-25433	--	--	Biological Process: maltose metabolic process (GO:0000023);; Biological Process: pentose-phosphate shunt (GO:0006098);; Cellular Component: chloroplast stroma (GO:0009570);; Biological Process: chloroplast relocation (GO:0009902);; Biological Process: thylakoid membrane organization (GO:0010027);; Biological Process: starch biosynthetic process (GO:0019252);; Biological Process: isopentenyl dipho…	--	--	conserved hypothetical protein [Ricinus communis]
T2-19726	--	--	Molecular Function: structural constituent of cell wall (GO:0005199);; Molecular Function: protein binding (GO:0005515);; Cellular Component: extracellular region (GO:0005576);; Cellular Component: nucleus (GO:0005634);; Biological Process: cellular protein modification process (GO:0006464);; Biological Process: response to stress (GO:0006950);; Biological Process: signal transduction (GO:0007165…	--	Leucine-rich repeat extensin-like protein 4 OS=Arabidopsis thaliana GN=LRX4 PE=1 SV=1	serine-threonine protein kinase, plant-type, putative [Ricinus communis]
T6-3008	--	--	--	--	--	hypothetical protein VITISV_043911 [Vitis vinifera]
T7-780	--	--	--	--	--	PREDICTED: catabolite control protein A-like [Cucumis sativus]
T4-17961	--	--	Molecular Function: catalytic activity (GO:0003824);; Molecular Function: binding (GO:0005488);; Cellular Component: cytoplasm (GO:0005737);; Cellular Component: plasma membrane (GO:0005886);; Biological Process: regulation of transcription, DNA-dependent (GO:0006355);; Cellular Component: plant-type cell wall (GO:0009505);; Biological Process: cellular component organization (GO:0016043);; Biolo…	--	Vegetative cell wall protein gp1 OS=Chlamydomonas reinhardtii GN=GP1 PE=2 SV=1	structural constituent of cell wall, putative [Ricinus communis]
T6-18085	--	--	Cellular Component: nucleus (GO:0005634);; Cellular Component: endosome (GO:0005768);; Biological Process: intercellular transport (GO:0010496);; Biological Process: root radial pattern formation (GO:0090057);;	K13141|0.0|vvi:100249976|hypothetical protein LOC100249976	--	hypothetical protein PRUPE_ppa021633mg [Prunus persica]
T3-7447	--	--	--	--	Formin-like protein 5 OS=Oryza sativa subsp. japonica GN=FH5 PE=2 SV=2	hypothetical protein PRUPE_ppa003153mg [Prunus persica]
T7-23466	--	--	Molecular Function: DNA binding (GO:0003677);; Cellular Component: nucleus (GO:0005634);; Molecular Function: protein dimerization activity (GO:0046983);;	--	--	hypothetical protein PRUPE_ppa001126mg [Prunus persica]
T2-33646	--	--	--	--	--	hypothetical protein PRUPE_ppa019570mg [Prunus persica]
T6-5470	--	--	Molecular Function: nucleic acid binding (GO:0003676);; Molecular Function: zinc ion binding (GO:0008270);; Biological Process: DNA integration (GO:0015074);;	--	--	hypothetical protein VITISV_004050 [Vitis vinifera]
T6-27552	--	--	Molecular Function: nucleotide binding (GO:0000166);; Molecular Function: binding (GO:0005488);; Molecular Function: protein binding (GO:0005515);; Cellular Component: nucleus (GO:0005634);; Biological Process: sister chromatid cohesion (GO:0007062);; Biological Process: photomorphogenesis (GO:0009640);; Biological Process: seed germination (GO:0009845);; Biological Process: embryonic pattern spe…	K11789|0.0|vvi:100254299|hypothetical protein LOC100254299	DDB1- and CUL4-associated factor homolog 1 OS=Arabidopsis thaliana GN=DCAF1 PE=1 SV=2	hypothetical protein PRUPE_ppa021958mg [Prunus persica]
T2-16230	[R]	General function prediction only	Cellular Component: mitochondrion (GO:0005739);; Molecular Function: kinase activity (GO:0016301);; Biological Process: phosphorylation (GO:0016310);;	K08869|6e-72|pop:POPTR_568314|hypothetical protein	--	unnamed protein product [Vitis vinifera]
T2-32836	--	--	Cellular Component: ruffle (GO:0001726);; Molecular Function: ARF guanyl-nucleotide exchange factor activity (GO:0005086);; Molecular Function: inositol 1,4,5-trisphosphate-sensitive calcium-release channel activity (GO:0005220);; Molecular Function: protein binding (GO:0005515);; Molecular Function: 1-phosphatidylinositol binding (GO:0005545);; Molecular Function: phosphatidylinositol-3,4,5-tris…	--	--	predicted protein [Chlamydomonas reinhardtii]
T3-721	--	--	--	--	--	PREDICTED: multiple C2 and transmembrane domain-containing protein 2-like [Vitis vinifera]
T7-20135	[J]	Translation, ribosomal structure and biogenesis	Molecular Function: 3'-5'-exoribonuclease activity (GO:0000175);; Molecular Function: RNA binding (GO:0003723);; Molecular Function: polyribonucleotide nucleotidyltransferase activity (GO:0004654);; Cellular Component: cytoplasm (GO:0005737);; Biological Process: RNA processing (GO:0006396);; Biological Process: mRNA catabolic process (GO:0006402);; Cellular Component: chloroplast stroma (GO:0009…	K00962|1e-31|osa:4342497|Os07g0168000	--	100RNP protein
T6-26557	--	--	Molecular Function: protein phosphatase inhibitor activity (GO:0004864);; Molecular Function: receptor activity (GO:0004872);; Cellular Component: nucleus (GO:0005634);; Cellular Component: mitochondrion (GO:0005739);; Biological Process: tryptophan catabolic process (GO:0006569);; Biological Process: fatty acid catabolic process (GO:0009062);; Cellular Component: chloroplast (GO:0009507);; Biolo…	K14496|1e-108|vvi:100256965|hypothetical protein LOC100256965	Abscisic acid receptor PYL4 OS=Arabidopsis thaliana GN=PYL4 PE=1 SV=1	PREDICTED: abscisic acid receptor PYL4 [Vitis vinifera]
T5-10157	--	--	Molecular Function: nucleotide binding (GO:0000166);; Molecular Function: protein binding (GO:0005515);; Cellular Component: mitochondrion (GO:0005739);; Biological Process: defense response (GO:0006952);; Biological Process: signal transduction (GO:0007165);; Cellular Component: plasmodesma (GO:0009506);; Biological Process: response to ozone (GO:0010193);; Molecular Function: ADP binding (GO:00…	--	TMV resistance protein N OS=Nicotiana glutinosa GN=N PE=1 SV=1	toll/interleukin 1 receptor domain containing protein [(Populus tomentosa x P. bolleana) x P. tomentosa]
T7-12217	[R]	General function prediction only	Molecular Function: iron ion binding (GO:0005506);; Cellular Component: cytoplasm (GO:0005737);; Molecular Function: electron carrier activity (GO:0009055);; Molecular Function: FMN binding (GO:0010181);; Molecular Function: hydrolase activity (GO:0016787);; Molecular Function: nitric oxide reductase activity (GO:0016966);; Biological Process: electron transport chain (GO:0022900);;	--	--	PREDICTED: nitric oxide reductase FlRd-NAD(+) reductase-like [Cucumis sativus]
T4-18957	--	--	Cellular Component: chloroplast (GO:0009507);;	--	--	hypothetical protein PRUPE_ppa015240mg [Prunus persica]
T5-22842	[L]	Replication, recombination and repair	Molecular Function: aspartic-type endopeptidase activity (GO:0004190);; Biological Process: proteolysis (GO:0006508);; Biological Process: cellular aromatic compound metabolic process (GO:0006725);; Biological Process: defense response (GO:0006952);; Biological Process: response to organic substance (GO:0010033);; Cellular Component: cytoplasmic membrane-bounded vesicle (GO:0016023);; Molecular F…	--	Aspartic proteinase Asp1 OS=Oryza sativa subsp. japonica GN=ASP1 PE=2 SV=1	hypothetical protein PRUPE_ppa005622mg [Prunus persica]
T6-26923	--	--	Molecular Function: G-protein coupled GABA receptor activity (GO:0004965);; Molecular Function: ionotropic glutamate receptor activity (GO:0004970);; Molecular Function: intracellular ligand-gated ion channel activity (GO:0005217);; Molecular Function: extracellular ligand-gated ion channel activity (GO:0005230);; Molecular Function: extracellular-glutamate-gated ion channel activity (GO:0005234)…	--	Glutamate receptor 3.6 OS=Arabidopsis thaliana GN=GLR3.6 PE=2 SV=1	hypothetical protein PRUPE_ppa000995mg [Prunus persica]
T7-20565	--	--	Biological Process: dephosphorylation (GO:0016311);; Molecular Function: phosphatase activity (GO:0016791);;	--	--	PREDICTED: uncharacterized protein LOC100261032 [Vitis vinifera]
T2-12365	--	--	Molecular Function: oxidoreductase activity (GO:0016491);;	K02495|1e-15|vvi:100241088|hypothetical protein LOC100241088	--	PREDICTED: oxygen-independent coproporphyrinogen-III oxidase-like protein sll1917-like [Solanum lycopersicum]
T7-24094	--	--	Biological Process: formation of translation preinitiation complex (GO:0001731);; Molecular Function: translation initiation factor activity (GO:0003743);; Molecular Function: binding (GO:0005488);; Cellular Component: cytosol (GO:0005829);; Cellular Component: eukaryotic translation initiation factor 3 complex (GO:0005852);; Biological Process: double-strand break repair (GO:0006302);; Biologica…	--	--	hypothetical protein PRUPE_ppa006461mg [Prunus persica]
T7-17876	--	--	Molecular Function: polygalacturonase activity (GO:0004650);; Cellular Component: extracellular region (GO:0005576);; Biological Process: carbohydrate metabolic process (GO:0005975);; Cellular Component: plant-type cell wall (GO:0009505);; Cellular Component: cytoplasmic membrane-bounded vesicle (GO:0016023);; Molecular Function: IgE binding (GO:0019863);; Biological Process: pectin catabolic pro…	--	Exopolygalacturonase (Fragment) OS=Platanus acerifolia GN=plaa2 PE=1 SV=1	hypothetical protein PRUPE_ppa019563mg [Prunus persica]
T2-25179	[O]	Posttranslational modification, protein turnover, chaperones	--	--	Monothiol glutaredoxin-S15, mitochondrial OS=Arabidopsis thaliana GN=GRXS15 PE=1 SV=2	PREDICTED: monothiol glutaredoxin-S15, mitochondrial isoform 1 [Vitis vinifera]
T3-24000	[R]	General function prediction only	Cellular Component: nucleus (GO:0005634);; Cellular Component: plastid (GO:0009536);;	--	--	unnamed protein product [Vitis vinifera]
T5-21918	--	--	Cellular Component: Golgi apparatus (GO:0005794);;	--	--	hypothetical protein PRUPE_ppa011920mg [Prunus persica]
T7-29639	--	--	--	--	--	hypothetical protein PRUPE_ppa003532mg [Prunus persica]
T2-5628	[I]	Lipid transport and metabolism	Biological Process: lipid metabolic process (GO:0006629);; Biological Process: cellular process (GO:0009987);; Molecular Function: transferase activity (GO:0016740);;	--	--	fatty acid synthase alpha subunit-like protein [Chaetomium thermophilum var. thermophilum DSM 1495]
T5-16835	[RTKL]	--	Biological Process: transport (GO:0006810);; Biological Process: organelle organization (GO:0006996);; Biological Process: gene expression (GO:0010467);; Cellular Component: membrane (GO:0016020);; Biological Process: RNA metabolic process (GO:0016070);; Molecular Function: hydrolase activity (GO:0016787);; Cellular Component: intracellular membrane-bounded organelle (GO:0043231);; Cellular Compo…	--	Vegetative cell wall protein gp1 OS=Chlamydomonas reinhardtii GN=GP1 PE=2 SV=1	hypothetical protein PHACADRAFT_252096 [Phanerochaete carnosa HHB-10118-sp]
T2-7447	--	--	Cellular Component: chloroplast (GO:0009507);; Biological Process: plant-type cell wall biogenesis (GO:0009832);; Biological Process: xylem development (GO:0010089);; Biological Process: glucuronoxylan metabolic process (GO:0010413);; Biological Process: xylan biosynthetic process (GO:0045492);;	--	--	predicted protein [Populus trichocarpa]
T2-3491	--	--	--	--	--	hypothetical protein CHLNCDRAFT_144273 [Chlorella variabilis]
T7-23713	[MI]	--	Molecular Function: ethanolamine-phosphate cytidylyltransferase activity (GO:0004306);; Molecular Function: protein binding (GO:0005515);; Cellular Component: nucleus (GO:0005634);; Cellular Component: endoplasmic reticulum membrane (GO:0005789);; Biological Process: phosphatidylethanolamine biosynthetic process (GO:0006646);; Biological Process: phosphatidylcholine biosynthetic process (GO:00066…	K00967|0.0|vvi:100265603|Ethanolamine-phosphate cytidylyltransferase	--	PREDICTED: ethanolamine-phosphate cytidylyltransferase-like [Fragaria vesca subsp. vesca]
T2-7172	--	--	--	--	--	--
T3-26856	--	--	Biological Process: MAPK cascade (GO:0000165);; Molecular Function: phosphatidylinositol phospholipase C activity (GO:0004435);; Molecular Function: protein serine/threonine phosphatase activity (GO:0004722);; Molecular Function: signal transducer activity (GO:0004871);; Molecular Function: calcium ion binding (GO:0005509);; Molecular Function: protein binding (GO:0005515);; Cellular Component: n…	K05857|0.0|vvi:100255373|hypothetical protein LOC100255373	Phosphoinositide phospholipase C 4 OS=Arabidopsis thaliana GN=PLC4 PE=2 SV=2	PREDICTED: phosphoinositide phospholipase C 4-like isoform 1 [Vitis vinifera]
T4-13064	--	--	Cellular Component: nucleus (GO:0005634);;	--	--	hypothetical protein PRUPE_ppa000364mg [Prunus persica]
T5-6660	[G]	Carbohydrate transport and metabolism	Molecular Function: phosphoglycerate mutase activity (GO:0004619);; Biological Process: glycolysis (GO:0006096);; Cellular Component: plastid (GO:0009536);; Molecular Function: 2,3-bisphosphoglycerate-dependent phosphoglycerate mutase activity (GO:0046538);;	K01834|9e-75|osa:4330747|Os02g0751800	--	hypothetical protein PRUPE_ppa008354mg [Prunus persica]
T2-15272	--	--	Molecular Function: ribonuclease activity (GO:0004540);; Molecular Function: protein binding (GO:0005515);; Cellular Component: nucleoplasm (GO:0005654);; Cellular Component: cytoplasm (GO:0005737);; Biological Process: mRNA processing (GO:0006397);; Biological Process: RNA catabolic process (GO:0006401);; Biological Process: mitosis (GO:0007067);; Biological Process: RNA splicing (GO:0008380);; …	--	--	hypothetical protein [Zea mays]
T6-14094	--	--	Biological Process: response to stimulus (GO:0050896);;	--	--	PREDICTED: uncharacterized protein LOC101213119 [Cucumis sativus]
T3-1421	[I]	Lipid transport and metabolism	Cellular Component: integral to plasma membrane (GO:0005887);; Biological Process: phosphatidylglycerol biosynthetic process (GO:0006655);; Molecular Function: CDP-diacylglycerol-glycerol-3-phosphate 3-phosphatidyltransferase activity (GO:0008444);; Molecular Function: transferase activity (GO:0016740);;	K00861|2e-32|cme:CMJ134C|CDP-diacylglycerol--glycerol-3-phosphate 3-phosphatidyltransferase	--	CDP-diacylglycerol--glycerol-3-phosphate 3-phosphatidyltransferase [Cyanidioschyzon merolae strain 10D]
T3-21525	--	--	Molecular Function: nucleic acid binding (GO:0003676);; Molecular Function: zinc ion binding (GO:0008270);; Biological Process: DNA integration (GO:0015074);; Cellular Component: integral to membrane (GO:0016021);; Molecular Function: hydrolase activity (GO:0016787);;	--	--	hypothetical protein VITISV_021511 [Vitis vinifera]
T2-14423	[H]	Coenzyme transport and metabolism	Molecular Function: catalytic activity (GO:0003824);; Cellular Component: cytosol (GO:0005829);; Biological Process: folic acid-containing compound metabolic process (GO:0006760);; Biological Process: coenzyme biosynthetic process (GO:0009108);; Cellular Component: chloroplast (GO:0009507);; Molecular Function: oxidoreductase activity (GO:0016491);; Biological Process: heterocycle biosynthetic pr…	--	--	predicted protein [Physcomitrella patens subsp. patens]
T3-29778	--	--	Molecular Function: sequence-specific DNA binding transcription factor activity (GO:0003700);; Cellular Component: nucleus (GO:0005634);; Biological Process: regulation of transcription, DNA-dependent (GO:0006355);;	--	--	transcription factor, putative [Ricinus communis]
T2-3014	--	--	Biological Process: metabolic process (GO:0008152);; Molecular Function: oxidoreductase activity (GO:0016491);; Molecular Function: oxidoreductase activity, acting on CH or CH2 groups, disulfide as acceptor (GO:0016728);; Molecular Function: small molecule binding (GO:0036094);; Molecular Function: organic cyclic compound binding (GO:0097159);;	--	--	unnamed protein product [Blastocystis hominis]
T2-18571	--	--	Molecular Function: catalytic activity (GO:0003824);; Molecular Function: binding (GO:0005488);; Biological Process: cellular macromolecule biosynthetic process (GO:0034645);; Cellular Component: intracellular organelle (GO:0043229);; Biological Process: cellular protein metabolic process (GO:0044267);;	--	--	Os04g0498700 [Oryza sativa Japonica Group]
T7-27201	[O]	Posttranslational modification, protein turnover, chaperones	Biological Process: protein peptidyl-prolyl isomerization (GO:0000413);; Molecular Function: peptidyl-prolyl cis-trans isomerase activity (GO:0003755);; Cellular Component: nucleus (GO:0005634);; Biological Process: mRNA processing (GO:0006397);; Biological Process: protein folding (GO:0006457);; Biological Process: protein targeting to vacuole (GO:0006623);; Biological Process: RNA splicing (GO:…	K12737|1e-166|vvi:100267905|hypothetical protein LOC100267905	--	hypothetical protein PRUPE_ppa004669mg [Prunus persica]
T5-30811	--	--	Biological Process: DNA replication initiation (GO:0006270);;	--	--	--
T2-14549	--	--	--	--	--	polyglutamate biosynthesis protein, putative [Aspergillus clavatus NRRL 1]
T6-11845	--	--	--	--	--	unnamed protein product [Vitis vinifera]
T6-19836	--	--	Cellular Component: intracellular (GO:0005622);; Biological Process: pyrimidine ribonucleotide biosynthetic process (GO:0009220);;	--	Zinc finger protein VAR3, chloroplastic OS=Arabidopsis thaliana GN=VAR3 PE=1 SV=2	hypothetical protein PRUPE_ppa006235mg [Prunus persica]
T2-6294	--	--	--	--	--	hypothetical protein PRUPE_ppa016395mg [Prunus persica]
T7-9451	--	--	Cellular Component: mitochondrion (GO:0005739);; Biological Process: protein N-linked glycosylation (GO:0006487);; Biological Process: autophagy (GO:0006914);; Biological Process: heat acclimation (GO:0010286);;	--	--	predicted protein [Populus trichocarpa]
T2-4364	[K]	Transcription	Molecular Function: 3'-5'-exoribonuclease activity (GO:0000175);; Cellular Component: nuclear exosome (RNase complex) (GO:0000176);; Molecular Function: endonuclease activity (GO:0004519);; Molecular Function: guanyl-nucleotide exchange factor activity (GO:0005085);; Molecular Function: protein binding (GO:0005515);; Cellular Component: nucleoplasm (GO:0005654);; Cellular Component: nucleolus (GO…	--	--	RNB-domain-containing protein [Coccomyxa subellipsoidea C-169]
T1-22473	--	--	Biological Process: very long-chain fatty acid metabolic process (GO:0000038);; Cellular Component: extracellular region (GO:0005576);; Cellular Component: endoplasmic reticulum (GO:0005783);; Biological Process: polysaccharide metabolic process (GO:0005976);; Biological Process: nucleobase-containing compound metabolic process (GO:0006139);; Biological Process: cellular amino acid metabolic proc…	--	3-ketoacyl-CoA synthase 12 OS=Arabidopsis thaliana GN=KCS12 PE=2 SV=1	hypothetical protein PRUPE_ppa021836mg [Prunus persica]
T7-27718	[R]	General function prediction only	Molecular Function: nucleotide binding (GO:0000166);; Biological Process: regulation of alternative nuclear mRNA splicing, via spliceosome (GO:0000381);; Molecular Function: RNA binding (GO:0003723);; Cellular Component: nucleus (GO:0005634);; Cellular Component: nucleolus (GO:0005730);; Cellular Component: mRNA cleavage and polyadenylation specificity factor complex (GO:0005847);; Biological Pro…	--	Splicing factor U2af large subunit B OS=Arabidopsis thaliana GN=U2AF65B PE=2 SV=2	hypothetical protein PRUPE_ppa006486mg [Prunus persica]
T7-32558	[R]	General function prediction only	Cellular Component: mitochondrial outer membrane (GO:0005741);; Biological Process: protein targeting to mitochondrion (GO:0006626);; Biological Process: response to stress (GO:0006950);; Molecular Function: heat shock protein binding (GO:0031072);; Biological Process: cellular protein metabolic process (GO:0044267);; Cellular Component: membrane part (GO:0044425);;	--	--	hypothetical protein PRUPE_ppa000238mg [Prunus persica]
T2-29015	[O]	Posttranslational modification, protein turnover, chaperones	Biological Process: proteolysis (GO:0006508);; Molecular Function: peptidase activity (GO:0008233);; Molecular Function: hydrolase activity (GO:0016787);; Cellular Component: cell part (GO:0044464);;	--	--	hypothetical protein PRUPE_ppa008753mg [Prunus persica]
T2-5333	[Q]	Secondary metabolites biosynthesis, transport and catabolism	Molecular Function: fatty acid synthase activity (GO:0004312);; Molecular Function: protein binding (GO:0005515);; Molecular Function: transferase activity (GO:0016740);; Molecular Function: hydrolase activity, acting on ester bonds (GO:0016788);; Molecular Function: small molecule binding (GO:0036094);; Molecular Function: ion binding (GO:0043167);; Cellular Component: intracellular organelle (G…	--	--	polyketide synthase, putative [Aspergillus fumigatus A1163]
T4-10940	--	--	Cellular Component: nucleus (GO:0005634);; Biological Process: DNA replication initiation (GO:0006270);;	K10736|3e-28|vvi:100250259|hypothetical protein LOC100250259	--	PREDICTED: uncharacterized protein LOC100250259 [Vitis vinifera]
T7-19107	[C]	Energy production and conversion	Molecular Function: magnesium ion binding (GO:0000287);; Biological Process: tricarboxylic acid cycle (GO:0006099);; Biological Process: oxaloacetate metabolic process (GO:0006107);; Molecular Function: phosphoenolpyruvate carboxylase activity (GO:0008964);; Biological Process: carbon fixation (GO:0015977);;	--	--	PREDICTED: phosphoenolpyruvate carboxylase-like, partial [Cucumis sativus]
T6-33217	--	--	--	--	--	PREDICTED: WD repeat-containing protein 18-like [Fragaria vesca subsp. vesca]
T4-4411	--	--	Biological Process: nuclear division (GO:0000280);; Biological Process: cytokinesis by cell plate formation (GO:0000911);; Molecular Function: protein serine/threonine kinase activity (GO:0004674);; Molecular Function: protein binding (GO:0005515);; Biological Process: DNA replication initiation (GO:0006270);; Biological Process: regulation of DNA replication (GO:0006275);; Biological Process: DN…	K06228|7e-26|rcu:RCOM_1324440|ATP binding protein, putative (EC:2.7.11.17)	Serine/threonine-protein kinase TIO OS=Arabidopsis thaliana GN=TIO PE=1 SV=1	hypothetical protein PRUPE_ppa000286mg [Prunus persica]
T3-9453	--	--	Cellular Component: nucleus (GO:0005634);;	--	--	predicted protein [Populus trichocarpa]
T7-26068	--	--	Cellular Component: membrane (GO:0016020);;	--	--	hypothetical protein PRUPE_ppa005566mg [Prunus persica]
T6-5609	--	--	Cellular Component: nucleus (GO:0005634);; Cellular Component: Golgi apparatus (GO:0005794);; Cellular Component: plasma membrane (GO:0005886);;	--	--	Yip1 domain family member [Medicago truncatula]
T6-32634	--	--	Molecular Function: nucleic acid binding (GO:0003676);; Biological Process: cellular macromolecule metabolic process (GO:0044260);; Biological Process: nucleic acid metabolic process (GO:0090304);;	--	--	hypothetical protein VITISV_041073 [Vitis vinifera]
T4-7361	--	--	--	--	--	hypothetical protein MTR_8g040260 [Medicago truncatula]
T7-16519	--	--	--	--	Putative disease resistance protein RGA1 OS=Solanum bulbocastanum GN=RGA1 PE=2 SV=2	Cc-nbs-lrr resistance protein [Medicago truncatula]
T5-14818	[V]	Defense mechanisms	Cellular Component: plant-type vacuole (GO:0000325);; Biological Process: platelet degranulation (GO:0002576);; Molecular Function: ATP binding (GO:0005524);; Cellular Component: vacuolar membrane (GO:0005774);; Cellular Component: Golgi apparatus (GO:0005794);; Cellular Component: plasma membrane (GO:0005886);; Cellular Component: integral to plasma membrane (GO:0005887);; Biological Process: AT…	--	ABC transporter C family member 8 OS=Arabidopsis thaliana GN=ABCC8 PE=2 SV=3	hypothetical protein PRUPE_ppa000217mg [Prunus persica]
T2-17514	--	--	--	--	--	predicted protein [Populus trichocarpa]
T7-4057	--	--	Biological Process: response to stimulus (GO:0050896);;	K09422|1e-16|vvi:100245564|hypothetical protein LOC100245564	--	putative transcription factor [Humulus lupulus]
T6-18860	--	--	Biological Process: sister chromatid cohesion (GO:0007062);; Biological Process: synapsis (GO:0007129);; Biological Process: reciprocal meiotic recombination (GO:0007131);; Biological Process: response to xenobiotic stimulus (GO:0009410);; Biological Process: post-embryonic development (GO:0009791);; Biological Process: response to gamma radiation (GO:0010332);; Biological Process: regulation of …	--	Pentatricopeptide repeat-containing protein At5g18950 OS=Arabidopsis thaliana GN=At5g18950 PE=2 SV=2	unnamed protein product [Vitis vinifera]
T5-6433	[L]	Replication, recombination and repair	Molecular Function: RNA binding (GO:0003723);; Molecular Function: RNA-directed DNA polymerase activity (GO:0003964);; Cellular Component: nucleus (GO:0005634);; Biological Process: RNA-dependent DNA replication (GO:0006278);; Molecular Function: zinc ion binding (GO:0008270);; Biological Process: DNA integration (GO:0015074);; Molecular Function: nucleotidyltransferase activity (GO:0016779);; Mo…	--	--	hypothetical protein PRUPE_ppa023598mg [Prunus persica]
T2-32500	--	--	--	--	--	hypothetical protein AURANDRAFT_64216 [Aureococcus anophagefferens]
T7-3810	--	--	Biological Process: phosphate-containing compound metabolic process (GO:0006796);; Cellular Component: plasmodesma (GO:0009506);; Biological Process: response to wounding (GO:0009611);; Biological Process: response to fungus (GO:0009620);; Biological Process: jasmonic acid biosynthetic process (GO:0009695);; Biological Process: response to jasmonic acid stimulus (GO:0009753);; Biological Process:…	--	--	hypothetical protein PRUPE_ppa008037mg [Prunus persica]
T5-20178	--	--	Cellular Component: Golgi trans cisterna (GO:0000138);; Molecular Function: protein binding (GO:0005515);; Cellular Component: extracellular region (GO:0005576);; Cellular Component: cell wall (GO:0005618);; Cellular Component: nucleus (GO:0005634);; Cellular Component: vacuolar membrane (GO:0005774);; Cellular Component: Golgi apparatus (GO:0005794);; Biological Process: glucose catabolic proces…	K13379|0.0|pop:POPTR_712863|hypothetical protein	Alpha-1,4-glucan-protein synthase [UDP-forming] 2 OS=Solanum tuberosum GN=UPTG2 PE=1 SV=1	type IIIa membrane protein cp-wap13 [Vigna unguiculata]
T2-30659	--	--	Biological Process: N-terminal protein myristoylation (GO:0006499);; Biological Process: ER to Golgi vesicle-mediated transport (GO:0006888);; Biological Process: cell wall macromolecule catabolic process (GO:0016998);; Biological Process: endoplasmic reticulum unfolded protein response (GO:0030968);; Biological Process: amino acid import (GO:0043090);; Molecular Function: glucan endo-1,3-beta-gl…	--	--	hypothetical protein PRUPE_ppa001976mg [Prunus persica]
T5-4442	--	--	Molecular Function: iron ion binding (GO:0005506);; Molecular Function: zinc ion binding (GO:0008270);; Molecular Function: electron carrier activity (GO:0009055);; Biological Process: response to zinc ion (GO:0010043);; Cellular Component: membrane (GO:0016020);; Molecular Function: heme binding (GO:0020037);; Molecular Function: isoflavone 2'-hydroxylase activity (GO:0033773);; Cellular Compone…	--	Isoflavone 2&apos;-hydroxylase OS=Glycyrrhiza echinata GN=CYP81E1 PE=1 SV=2	hypothetical protein PRUPE_ppa024021mg, partial [Prunus persica]
T2-20024	--	--	Cellular Component: nucleus (GO:0005634);; Biological Process: response to water deprivation (GO:0009414);; Biological Process: response to salt stress (GO:0009651);; Biological Process: positive regulation of transcription, DNA-dependent (GO:0045893);; Biological Process: response to freezing (GO:0050826);;	--	--	PREDICTED: uncharacterized protein LOC101203137 [Cucumis sativus]
T7-26548	--	--	Cellular Component: mitochondrion (GO:0005739);; Cellular Component: peroxisomal membrane (GO:0005778);; Biological Process: jasmonic acid metabolic process (GO:0009694);; Biological Process: response to jasmonic acid stimulus (GO:0009753);; Cellular Component: membrane (GO:0016020);; Cellular Component: integral to membrane (GO:0016021);; Biological Process: cellular component organization (GO:0…	--	--	hypothetical protein PRUPE_ppa010201mg [Prunus persica]
T7-24645	--	--	Molecular Function: organic cyclic compound binding (GO:0097159);;	--	Arginine/serine-rich-splicing factor RSP31 OS=Arabidopsis thaliana GN=RSP31 PE=1 SV=2	PREDICTED: arginine/serine-rich-splicing factor RSP31-like [Cucumis sativus]
T7-4139	--	--	Molecular Function: small GTPase regulator activity (GO:0005083);; Molecular Function: GTPase activator activity (GO:0005096);; Molecular Function: phospholipid binding (GO:0005543);; Cellular Component: plasma membrane (GO:0005886);; Biological Process: protein targeting to membrane (GO:0006612);; Biological Process: intracellular protein transport (GO:0006886);; Biological Process: signal trans…	--	Elicitor-responsive protein 1 OS=Oryza sativa subsp. japonica GN=ERG1 PE=2 SV=1	hypothetical protein PRUPE_ppa012756mg [Prunus persica]
T7-12190	--	--	Molecular Function: nucleic acid binding (GO:0003676);; Molecular Function: protein kinase activity (GO:0004672);; Molecular Function: ionotropic glutamate receptor activity (GO:0004970);; Molecular Function: extracellular-glutamate-gated ion channel activity (GO:0005234);; Molecular Function: calcium ion binding (GO:0005509);; Molecular Function: ATP binding (GO:0005524);; Biological Process: pr…	--	Uncharacterized mitochondrial protein AtMg00810 OS=Arabidopsis thaliana GN=AtMg00810 PE=4 SV=1	hypothetical protein VITISV_011746 [Vitis vinifera]
T5-23047	--	--	--	--	Seed trypsin/chymotrypsin inhibitor TI5-72 OS=Pisum sativum GN=TI572 PE=2 SV=1	MpBBI, partial [Maclura pomifera]
T4-13287	--	--	Molecular Function: DNA binding (GO:0003677);; Molecular Function: chromatin binding (GO:0003682);; Molecular Function: sequence-specific DNA binding transcription factor activity (GO:0003700);; Molecular Function: protein binding (GO:0005515);; Cellular Component: cell wall (GO:0005618);; Cellular Component: nucleus (GO:0005634);; Biological Process: rRNA processing (GO:0006364);; Biological Pro…	--	Putative Myb family transcription factor At1g14600 OS=Arabidopsis thaliana GN=At1g14600 PE=2 SV=2	PREDICTED: uncharacterized protein LOC100262842 [Vitis vinifera]
T6-5794	--	--	Biological Process: response to stress (GO:0006950);; Cellular Component: small-subunit processome (GO:0032040);;	--	--	unnamed protein product [Vitis vinifera]
T3-26505	--	--	Biological Process: alternative nuclear mRNA splicing, via spliceosome (GO:0000380);; Molecular Function: second spliceosomal transesterification activity (GO:0000386);; Biological Process: nuclear mRNA 3'-splice site recognition (GO:0000389);; Molecular Function: nucleic acid binding (GO:0003676);; Molecular Function: DNA binding (GO:0003677);; Cellular Component: nucleolus (GO:0005730);; Cellul…	--	Pre-mRNA-splicing factor SLU7-A OS=Arabidopsis thaliana GN=At1g65660 PE=1 SV=2	PREDICTED: two-component response regulator-like APRR7-like [Fragaria vesca subsp. vesca]
T1-21369	--	--	--	--	--	Cell wall-associated hydrolase [Medicago truncatula]
T6-14923	--	--	Molecular Function: protein binding (GO:0005515);; Cellular Component: cytoplasm (GO:0005737);; Biological Process: lipid transport (GO:0006869);; Biological Process: cell death (GO:0008219);; Molecular Function: lipid binding (GO:0008289);; Biological Process: response to salicylic acid stimulus (GO:0009751);; Biological Process: defense response to bacterium, incompatible interaction (GO:000981…	--	--	hypothetical protein PRUPE_ppa010404mg [Prunus persica]
T4-26566	[H]	Coenzyme transport and metabolism	Molecular Function: phosphopantothenate--cysteine ligase activity (GO:0004632);; Cellular Component: nucleus (GO:0005634);; Cellular Component: cytosol (GO:0005829);; Biological Process: protein folding (GO:0006457);; Cellular Component: chloroplast (GO:0009507);; Cellular Component: plastid (GO:0009536);; Biological Process: coenzyme A biosynthetic process (GO:0015937);; Biological Process: pant…	--	Phosphopantothenate--cysteine ligase 2 OS=Arabidopsis thaliana GN=PPCS2 PE=2 SV=2	hypothetical protein PRUPE_ppa010007mg [Prunus persica]
T1-5066	--	--	Cellular Component: cytoplasm (GO:0005737);; Cellular Component: cytosol (GO:0005829);; Biological Process: protein folding (GO:0006457);; Biological Process: hyperosmotic response (GO:0006972);; Biological Process: response to heat (GO:0009408);; Biological Process: response to high light intensity (GO:0009644);; Biological Process: heat acclimation (GO:0010286);; Biological Process: response to…	--	17.4 kDa class III heat shock protein OS=Arabidopsis thaliana GN=HSP17.4B PE=2 SV=1	hypothetical protein PRUPE_ppa012616mg [Prunus persica]
T5-29500	--	--	Biological Process: MAPK cascade (GO:0000165);; Biological Process: respiratory burst involved in defense response (GO:0002679);; Biological Process: protein targeting to membrane (GO:0006612);; Biological Process: cellular membrane fusion (GO:0006944);; Cellular Component: chloroplast (GO:0009507);; Biological Process: systemic acquired resistance, salicylic acid mediated signaling pathway (GO:0…	--	Putative syntaxin-24 OS=Arabidopsis thaliana GN=SYP24 PE=3 SV=1	hypothetical protein PRUPE_ppa021464mg [Prunus persica]
T2-17583	[M]	Cell wall/membrane/envelope biogenesis	Molecular Function: hydrolase activity, hydrolyzing O-glycosyl compounds (GO:0004553);; Molecular Function: binding (GO:0005488);; Biological Process: carbohydrate metabolic process (GO:0005975);; Cellular Component: fungal-type cell wall (GO:0009277);; Biological Process: gene expression (GO:0010467);; Biological Process: RNA metabolic process (GO:0016070);; Cellular Component: nuclear part (GO:…	--	--	hypothetical protein PGUG_01202 [Meyerozyma guilliermondii ATCC 6260]
T2-2810	[J]	Translation, ribosomal structure and biogenesis	Biological Process: translation (GO:0006412);; Molecular Function: ligase activity (GO:0016874);;	K01867|2e-36|cme:CMB010C|tryptophane--tRNA ligase, chloroplast or mitochondrial	--	putative trytophanyl-tRNA synthetase [Coccomyxa subellipsoidea C-169]
T4-15577	--	--	--	--	--	hypothetical protein PRUPE_ppa019570mg [Prunus persica]
T6-23060	--	--	Biological Process: RNA processing (GO:0006396);; Cellular Component: nuclear part (GO:0044428);;	--	Uncharacterized protein At4g14450, chloroplastic OS=Arabidopsis thaliana GN=At4g14450 PE=2 SV=1	PREDICTED: uncharacterized protein At4g14450, chloroplastic-like [Fragaria vesca subsp. vesca]
T6-9136	[K]	Transcription	Molecular Function: sequence-specific DNA binding transcription factor activity (GO:0003700);; Molecular Function: protein binding (GO:0005515);; Cellular Component: nucleus (GO:0005634);; Biological Process: regulation of transcription, DNA-dependent (GO:0006355);; Biological Process: protein acetylation (GO:0006473);; Biological Process: epidermal cell fate specification (GO:0009957);; Biologic…	--	Homeobox-leucine zipper protein GLABRA 2 OS=Arabidopsis thaliana GN=GL2 PE=2 SV=3	homeobox protein, putative [Ricinus communis]
T5-8956	--	--	Molecular Function: nucleotide binding (GO:0000166);; Molecular Function: protein serine/threonine kinase activity (GO:0004674);; Biological Process: defense response (GO:0006952);; Biological Process: metabolic process (GO:0008152);; Cellular Component: membrane (GO:0016020);; Biological Process: phosphorylation (GO:0016310);; Molecular Function: transferase activity, transferring phosphorus-con…	--	Putative receptor protein kinase ZmPK1 OS=Zea mays GN=PK1 PE=2 SV=2	hypothetical protein PRUPE_ppa027139mg [Prunus persica]
T7-28400	[O]	Posttranslational modification, protein turnover, chaperones	Biological Process: morphogenesis of an epithelium (GO:0002009);; Molecular Function: glutathione transferase activity (GO:0004364);; Cellular Component: cytosol (GO:0005829);; Biological Process: regulation of striated muscle contraction (GO:0006942);; Biological Process: toxin catabolic process (GO:0009407);; Cellular Component: chloroplast stroma (GO:0009570);; Biological Process: embryo devel…	K00799|1e-96|vvi:100246597|hypothetical protein LOC100246597	Glutathione S-transferase L3 OS=Arabidopsis thaliana GN=GSTL3 PE=2 SV=1	hypothetical protein PRUPE_ppa010816mg [Prunus persica]
T4-4059	--	--	Molecular Function: metal ion binding (GO:0046872);;	--	--	conserved hypothetical protein [Ricinus communis]
T6-7028	--	--	Molecular Function: carboxylesterase activity (GO:0004091);; Molecular Function: binding (GO:0005488);; Cellular Component: nucleus (GO:0005634);; Biological Process: defense response (GO:0006952);; Biological Process: metabolic process (GO:0008152);; Biological Process: post-embryonic development (GO:0009791);; Biological Process: plant-type cell wall modification (GO:0009827);; Biological Proce…	--	Probable carboxylesterase 8 OS=Arabidopsis thaliana GN=CXE8 PE=2 SV=1	unnamed protein product [Vitis vinifera]
T6-9414	--	--	Cellular Component: organellar small ribosomal subunit (GO:0000314);; Molecular Function: protein binding (GO:0005515);; Cellular Component: mitochondrion (GO:0005739);; Cellular Component: plasma membrane (GO:0005886);; Biological Process: N-terminal protein myristoylation (GO:0006499);; Biological Process: protein targeting (GO:0006605);; Biological Process: iron ion transport (GO:0006826);; Bi…	--	Disease resistance protein RPS5 OS=Arabidopsis thaliana GN=RPS5 PE=1 SV=2	predicted protein [Populus trichocarpa]
T6-29318	--	--	Molecular Function: nucleotide binding (GO:0000166);; Molecular Function: protein binding (GO:0005515);; Biological Process: defense response (GO:0006952);; Biological Process: signal transduction (GO:0007165);; Molecular Function: ADP binding (GO:0043531);; Biological Process: response to stimulus (GO:0050896);;	--	TMV resistance protein N OS=Nicotiana glutinosa GN=N PE=1 SV=1	hypothetical protein PRUPE_ppa015956mg [Prunus persica]
T1-1193	--	--	--	K05956|2e-12|ath:AT5G12210|geranylgeranyl transferase type II beta subunit, putative / RAB geranylgeranyltransferase beta subunit, putative	--	unknown [Lotus japonicus]
T4-28084	--	--	--	--	--	hypothetical protein VITISV_030754 [Vitis vinifera]
T7-19353	--	--	Cellular Component: plasma membrane (GO:0005886);; Cellular Component: chloroplast (GO:0009507);; Cellular Component: integral to membrane (GO:0016021);;	--	--	hypothetical protein PRUPE_ppa004551mg [Prunus persica]
T4-7457	--	--	--	--	--	hypothetical protein PRUPE_ppa006680mg [Prunus persica]
T6-32296	[L]	Replication, recombination and repair	Molecular Function: RNA polymerase II transcription cofactor activity (GO:0001104);; Molecular Function: RNA binding (GO:0003723);; Molecular Function: RNA-directed DNA polymerase activity (GO:0003964);; Molecular Function: aspartic-type endopeptidase activity (GO:0004190);; Biological Process: RNA-dependent DNA replication (GO:0006278);; Biological Process: regulation of transcription from RNA p…	--	--	putative integrase [Cucumis melo]
T2-7775	[L]	Replication, recombination and repair	Biological Process: cell cycle checkpoint (GO:0000075);; Molecular Function: recombinase activity (GO:0000150);; Biological Process: mitotic cell cycle (GO:0000278);; Biological Process: DNA recombinase assembly (GO:0000730);; Cellular Component: lateral element (GO:0000800);; Molecular Function: damaged DNA binding (GO:0003684);; Molecular Function: double-stranded DNA binding (GO:0003690);; Mol…	K04482|1e-27|rcu:RCOM_0708520|DNA repair protein rad51, putative	--	DNA repair protein [Wickerhamomyces ciferrii]
T5-9284	--	--	Cellular Component: mitochondrion (GO:0005739);;	--	--	hypothetical protein [Oryza sativa Japonica Group]
T2-4950	[G]	Carbohydrate transport and metabolism	Molecular Function: galactokinase activity (GO:0004335);; Molecular Function: binding (GO:0005488);; Cellular Component: cytosol (GO:0005829);; Biological Process: carbohydrate metabolic process (GO:0005975);; Biological Process: galactose metabolic process (GO:0006012);; Biological Process: carbohydrate phosphorylation (GO:0046835);;	K00849|3e-39|rcu:RCOM_1001220|galactokinase, putative (EC:2.7.1.157)	--	galactokinase [Micromonas sp. RCC299]
T4-30589	--	--	Molecular Function: binding (GO:0005488);; Molecular Function: hydrolase activity (GO:0016787);;	--	--	hypothetical protein VITISV_026335 [Vitis vinifera]
T2-8505	--	--	--	--	--	--
T5-3491	--	--	Molecular Function: serine-type endopeptidase activity (GO:0004252);; Cellular Component: vacuolar membrane (GO:0005774);; Cellular Component: cytosol (GO:0005829);; Molecular Function: serine-type peptidase activity (GO:0008236);; Cellular Component: plant-type cell wall (GO:0009505);; Biological Process: chlorophyll catabolic process (GO:0015996);; Cellular Component: apoplast (GO:0048046);; Bi…	--	Subtilisin-like protease OS=Arabidopsis thaliana GN=ARA12 PE=1 SV=1	hypothetical protein VITISV_001779 [Vitis vinifera]
T6-2977	--	--	Molecular Function: endonuclease activity (GO:0004519);; Cellular Component: nucleus (GO:0005634);; Cellular Component: mitochondrion (GO:0005739);; Biological Process: DNA recombination (GO:0006310);; Biological Process: microtubule nucleation (GO:0007020);; Biological Process: chromosome segregation (GO:0007059);; Biological Process: meiosis I (GO:0007127);; Biological Process: response to ligh…	--	Putative pentatricopeptide repeat-containing protein At3g11460 OS=Arabidopsis thaliana GN=PCMP-H52 PE=3 SV=1	hypothetical protein PRUPE_ppa003558mg [Prunus persica]
T5-8734	[O]	Posttranslational modification, protein turnover, chaperones	Molecular Function: glutathione transferase activity (GO:0004364);; Molecular Function: glutathione peroxidase activity (GO:0004602);; Molecular Function: copper ion binding (GO:0005507);; Cellular Component: nucleus (GO:0005634);; Cellular Component: cytosol (GO:0005829);; Cellular Component: plasma membrane (GO:0005886);; Biological Process: phosphate-containing compound metabolic process (GO:0…	K00799|8e-62|rcu:RCOM_1599790|glutathione-s-transferase theta, gst, putative (EC:2.5.1.18)	Glutathione S-transferase F10 OS=Arabidopsis thaliana GN=GSTF10 PE=1 SV=3	hypothetical protein PRUPE_ppa011153mg [Prunus persica]
T6-16068	--	--	--	--	--	predicted protein [Populus trichocarpa]
T2-5685	--	--	Biological Process: mRNA splicing, via spliceosome (GO:0000398);; Cellular Component: mitochondrion (GO:0005739);; Biological Process: sister chromatid cohesion (GO:0007062);; Biological Process: synapsis (GO:0007129);; Biological Process: reciprocal meiotic recombination (GO:0007131);; Biological Process: fatty acid catabolic process (GO:0009062);; Cellular Component: chloroplast (GO:0009507);; …	--	Pentatricopeptide repeat-containing protein At2g40720 OS=Arabidopsis thaliana GN=PCMP-E26 PE=3 SV=1	pentatricopeptide repeat-containing protein, putative [Ricinus communis]
T6-20441	--	--	Biological Process: pentose-phosphate shunt (GO:0006098);; Cellular Component: chloroplast (GO:0009507);; Biological Process: chloroplast relocation (GO:0009902);; Biological Process: thylakoid membrane organization (GO:0010027);; Biological Process: photosynthesis (GO:0015979);; Biological Process: carotenoid biosynthetic process (GO:0016117);; Biological Process: starch biosynthetic process (GO…	--	--	conserved hypothetical protein [Ricinus communis]
T5-23317	[G]	Carbohydrate transport and metabolism	Biological Process: polysaccharide biosynthetic process (GO:0000271);; Cellular Component: extracellular region (GO:0005576);; Biological Process: pattern specification process (GO:0007389);; Biological Process: regulation of cell size (GO:0008361);; Biological Process: defense response, incompatible interaction (GO:0009814);; Biological Process: auxin polar transport (GO:0009926);; Biological Pr…	K01728|0.0|pop:POPTR_712008|hypothetical protein	Probable pectate lyase 8 OS=Arabidopsis thaliana GN=At3g07010 PE=2 SV=1	predicted protein [Populus trichocarpa]
T2-20224	[E]	Amino acid transport and metabolism	Biological Process: protein polyubiquitination (GO:0000209);; Molecular Function: angiotensin receptor activity (GO:0001595);; Biological Process: angiotensin maturation (GO:0002003);; Biological Process: antigen processing and presentation of peptide antigen via MHC class I (GO:0002474);; Molecular Function: aminopeptidase activity (GO:0004177);; Molecular Function: protein binding (GO:0005515);…	K08776|6e-66|ath:AT4G33090|APM1	--	aminopeptidase M1 [Arabidopsis thaliana]
T6-2539	--	--	Molecular Function: intracellular cyclic nucleotide activated cation channel activity (GO:0005221);; Molecular Function: inward rectifier potassium channel activity (GO:0005242);; Molecular Function: calmodulin binding (GO:0005516);; Cellular Component: plasma membrane (GO:0005886);; Biological Process: potassium ion transport (GO:0006813);; Biological Process: calcium ion transport (GO:0006816);…	--	Cyclic nucleotide-gated ion channel 1 OS=Arabidopsis thaliana GN=CNGC1 PE=1 SV=1	hypothetical protein PRUPE_ppa016982mg, partial [Prunus persica]
T6-14866	[S]	Function unknown	Biological Process: protein polyubiquitination (GO:0000209);; Molecular Function: ubiquitin-protein ligase activity (GO:0004842);; Molecular Function: protein binding (GO:0005515);; Cellular Component: cytoplasm (GO:0005737);; Cellular Component: plasma membrane (GO:0005886);; Cellular Component: cell-cell junction (GO:0005911);; Cellular Component: adherens junction (GO:0005912);; Biological Pro…	--	Putative disease resistance protein RGA1 OS=Solanum bulbocastanum GN=RGA1 PE=2 SV=2	hypothetical protein PRUPE_ppa019012mg [Prunus persica]
T3-16611	--	--	Cellular Component: nucleus (GO:0005634);; Cellular Component: cytoplasm (GO:0005737);; Biological Process: phosphatidylinositol biosynthetic process (GO:0006661);; Biological Process: protein ufmylation (GO:0071569);;	K12162|5e-56|pop:POPTR_716608|hypothetical protein	Ubiquitin-fold modifier 1 OS=Oryza sativa subsp. japonica GN=Os01g0962400 PE=3 SV=1	predicted protein [Populus trichocarpa]
T1-9951	--	--	Cellular Component: nucleus (GO:0005634);; Biological Process: cell wall macromolecule catabolic process (GO:0016998);;	--	--	PREDICTED: uncharacterized protein LOC100815106 [Glycine max]
T6-6599	--	--	Biological Process: chromosome segregation (GO:0007059);; Biological Process: meiosis I (GO:0007127);; Cellular Component: chloroplast (GO:0009507);; Biological Process: embryo development ending in seed dormancy (GO:0009793);; Biological Process: phloem or xylem histogenesis (GO:0010087);; Biological Process: leaf vascular tissue pattern formation (GO:0010305);; Biological Process: cotyledon vas…	--	Pentatricopeptide repeat-containing protein At4g31070, mitochondrial OS=Arabidopsis thaliana GN=PCMP-E7 PE=2 SV=2	hypothetical protein PRUPE_ppa018370mg, partial [Prunus persica]
T2-10674	--	--	--	K00993|3e-08|ath:AT1G13560|AAPT1	--	hypothetical protein SELMODRAFT_270170 [Selaginella moellendorffii]
T2-6884	--	--	--	--	--	dehydration responsive protein [Corchorus olitorius]
T4-13512	--	--	Biological Process: nuclear-transcribed mRNA catabolic process, nonsense-mediated decay (GO:0000184);; Biological Process: RNA methylation (GO:0001510);; Molecular Function: RNA binding (GO:0003723);; Molecular Function: structural constituent of ribosome (GO:0003735);; Cellular Component: nucleolus (GO:0005730);; Cellular Component: plasma membrane (GO:0005886);; Biological Process: translation …	K02891|7e-78|vvi:100261409|hypothetical protein LOC100261409	60S ribosomal protein L22-2 OS=Arabidopsis thaliana GN=RPL22B PE=2 SV=1	PREDICTED: 60S ribosomal protein L22-2-like [Vitis vinifera]
T6-21036	--	--	Cellular Component: nucleus (GO:0005634);; Biological Process: response to high light intensity (GO:0009644);; Biological Process: response to hydrogen peroxide (GO:0042542);;	--	--	PREDICTED: uncharacterized protein LOC100248711 [Vitis vinifera]
T5-18890	[S]	Function unknown	Biological Process: nuclear mRNA 3'-splice site recognition (GO:0000389);; Biological Process: mRNA splicing, via spliceosome (GO:0000398);; Molecular Function: nucleic acid binding (GO:0003676);; Molecular Function: protein binding (GO:0005515);; Cellular Component: nucleoplasm (GO:0005654);; Cellular Component: U2 snRNP (GO:0005686);; Cellular Component: nucleolus (GO:0005730);; Biological Proc…	K11092|1e-144|pop:POPTR_830906|hypothetical protein	U2 small nuclear ribonucleoprotein A&apos; OS=Arabidopsis thaliana GN=At1g09760 PE=2 SV=2	predicted protein [Populus trichocarpa]
T5-19367	--	--	Biological Process: autophagic vacuole assembly (GO:0000045);; Cellular Component: fungal-type vacuole membrane (GO:0000329);; Cellular Component: pre-autophagosomal structure (GO:0000407);; Cellular Component: autophagic vacuole membrane (GO:0000421);; Biological Process: mitochondrion degradation (GO:0000422);; Cellular Component: nucleus (GO:0005634);; Cellular Component: vacuolar lumen (GO:00…	K08341|3e-73|rcu:RCOM_0541040|gaba(A) receptor-associated protein, putative	Autophagy-related protein 8f OS=Arabidopsis thaliana GN=ATG8F PE=2 SV=1	hypothetical protein PRUPE_ppa013435mg [Prunus persica]
T2-15369	[I]	Lipid transport and metabolism	Molecular Function: nucleotide binding (GO:0000166);; Biological Process: mitotic cell cycle (GO:0000278);; Biological Process: response to hypoxia (GO:0001666);; Biological Process: long-chain fatty acid metabolic process (GO:0001676);; Biological Process: defense response to insect (GO:0002213);; Molecular Function: acetate-CoA ligase activity (GO:0003987);; Molecular Function: long-chain fatty…	K01897|3e-87|vcn:VOLCADRAFT_73622|hypothetical protein	--	hypothetical protein VOLCADRAFT_73622 [Volvox carteri f. nagariensis]
T6-15627	--	--	--	--	--	hypothetical protein PRUPE_ppa016504mg, partial [Prunus persica]
T7-16442	[RTKL]	--	Biological Process: activation of MAPKK activity (GO:0000186);; Molecular Function: guanylate cyclase activity (GO:0004383);; Molecular Function: protein serine/threonine kinase activity (GO:0004674);; Molecular Function: MAP kinase kinase kinase activity (GO:0004709);; Molecular Function: calcium ion binding (GO:0005509);; Molecular Function: ATP binding (GO:0005524);; Cellular Component: extrac…	--	Wall-associated receptor kinase-like 22 OS=Arabidopsis thaliana GN=WAKL22 PE=2 SV=1	hypothetical protein PRUPE_ppa018374mg, partial [Prunus persica]
T5-9060	[L]	Replication, recombination and repair	Molecular Function: recombinase activity (GO:0000150);; Molecular Function: DNA binding (GO:0003677);; Molecular Function: protein binding (GO:0005515);; Biological Process: DNA recombination (GO:0006310);; Biological Process: DNA integration (GO:0015074);;	--	--	--
T6-20606	--	--	Biological Process: response to light intensity (GO:0009642);; Biological Process: regulation of gene expression (GO:0010468);; Cellular Component: plastid nucleoid (GO:0042646);;	--	--	PREDICTED: uncharacterized protein LOC101293582 [Fragaria vesca subsp. vesca]
T6-12206	--	--	--	--	--	PREDICTED: uncharacterized protein LOC100782971 [Glycine max]
T2-21563	[DKT]	--	Molecular Function: protein binding (GO:0005515);; Cellular Component: endoplasmic reticulum (GO:0005783);; Cellular Component: Golgi apparatus (GO:0005794);; Cellular Component: plasma membrane (GO:0005886);; Biological Process: amino acid transport (GO:0006865);; Biological Process: cellular membrane fusion (GO:0006944);; Biological Process: systemic acquired resistance (GO:0009627);; Biologica…	--	ALA-interacting subunit 1 OS=Arabidopsis thaliana GN=ALIS1 PE=1 SV=1	PREDICTED: ALA-interacting subunit 1-like [Solanum lycopersicum]
T4-21173	--	--	Molecular Function: nucleic acid binding (GO:0003676);; Molecular Function: catalytic activity (GO:0003824);; Biological Process: cellular macromolecule metabolic process (GO:0044260);; Biological Process: nucleic acid metabolic process (GO:0090304);;	--	--	hypothetical protein VITISV_026963 [Vitis vinifera]
T5-1780	--	--	Cellular Component: mitochondrion (GO:0005739);; Cellular Component: plastid (GO:0009536);; Biological Process: post-embryonic development (GO:0009791);; Biological Process: reproductive structure development (GO:0048608);;	--	Putative pentatricopeptide repeat-containing protein At5g06400, mitochondrial OS=Arabidopsis thaliana GN=At5g06400 PE=3 SV=1	hypothetical protein PRUPE_ppa019635mg [Prunus persica]
T1-3928	--	--	Biological Process: MAPK cascade (GO:0000165);; Molecular Function: ATP binding (GO:0005524);; Cellular Component: plasma membrane (GO:0005886);; Biological Process: ATP catabolic process (GO:0006200);; Biological Process: protein targeting to membrane (GO:0006612);; Biological Process: transport (GO:0006810);; Biological Process: drug transmembrane transport (GO:0006855);; Biological Process: de…	--	Pleiotropic drug resistance protein 1 OS=Nicotiana tabacum GN=PDR1 PE=2 SV=1	hypothetical protein PRUPE_ppa000234mg [Prunus persica]
T7-15103	--	--	Molecular Function: protein binding (GO:0005515);; Cellular Component: cytosol (GO:0005829);; Cellular Component: chloroplast (GO:0009507);; Biological Process: response to blue light (GO:0009637);; Biological Process: trichome differentiation (GO:0010026);; Biological Process: regulation of stomatal movement (GO:0010119);; Biological Process: regulation of epidermal cell division (GO:0010482);; …	--	GEM-like protein 4 OS=Arabidopsis thaliana GN=At5g08350 PE=2 SV=1	hypothetical protein PRUPE_ppa026708mg [Prunus persica]
T4-17975	[MR]	--	Molecular Function: catalytic activity (GO:0003824);; Cellular Component: mitochondrion (GO:0005739);; Cellular Component: chloroplast (GO:0009507);; Molecular Function: isomerase activity (GO:0016853);; Biological Process: cellular catabolic process (GO:0044248);;	--	--	muconate cycloisomerase, putative [Ricinus communis]
T2-13168	[R]	General function prediction only	Biological Process: activation of MAPKK activity (GO:0000186);; Molecular Function: GTPase activity (GO:0003924);; Molecular Function: GTP binding (GO:0005525);; Cellular Component: lipid particle (GO:0005811);; Cellular Component: cytosol (GO:0005829);; Cellular Component: plasma membrane (GO:0005886);; Cellular Component: cell-cell junction (GO:0005911);; Biological Process: energy reserve meta…	K07901|1e-21|sbi:SORBI_02g005790|hypothetical protein	--	hypothetical protein BATDEDRAFT_23334 [Batrachochytrium dendrobatidis JAM81]
T7-5081	--	--	--	--	--	NADH dehydrogenase subunit F [Leucosyke sp. gw1205]
T2-2933	--	--	Cellular Component: vacuolar membrane (GO:0005774);; Cellular Component: endoplasmic reticulum (GO:0005783);; Cellular Component: Golgi apparatus (GO:0005794);; Biological Process: monosaccharide metabolic process (GO:0005996);; Molecular Function: xylose isomerase activity (GO:0009045);; Cellular Component: cytoplasmic membrane-bounded vesicle (GO:0016023);; Biological Process: carbohydrate cata…	K01805|2e-45|zma:100194128|pco103489b	Xylose isomerase OS=Arabidopsis thaliana GN=XYLA PE=2 SV=2	hypothetical protein 2_5497_01, partial [Pinus taeda]
T5-6492	[RTKL]	--	Biological Process: nuclear-transcribed mRNA catabolic process (GO:0000956);; Biological Process: defense response to oomycetes (GO:0002229);; Biological Process: response to molecule of bacterial origin (GO:0002237);; Molecular Function: protein serine/threonine kinase activity (GO:0004674);; Molecular Function: MAP kinase kinase kinase activity (GO:0004709);; Molecular Function: protein binding…	--	--	predicted protein [Hordeum vulgare subsp. vulgare]
T5-18456	[R]	General function prediction only	Biological Process: response to stress (GO:0006950);; Biological Process: aging (GO:0007568);; Biological Process: response to abiotic stimulus (GO:0009628);; Biological Process: gibberellin metabolic process (GO:0009685);; Biological Process: response to hormone stimulus (GO:0009725);; Biological Process: post-embryonic development (GO:0009791);; Biological Process: fruit development (GO:0010154…	--	Gibberellin 20 oxidase 1 OS=Arabidopsis thaliana GN=20ox1 PE=2 SV=2	PREDICTED: gibberellin 20 oxidase 1-like [Fragaria vesca subsp. vesca]
T2-20614	--	--	Biological Process: nematode larval development (GO:0002119);; Cellular Component: mitochondrial inner membrane (GO:0005743);; Biological Process: transport (GO:0006810);; Biological Process: embryo development ending in birth or egg hatching (GO:0009792);; Molecular Function: phosphate ion transmembrane transporter activity (GO:0015114);; Cellular Component: integral to membrane (GO:0016021);; B…	--	--	phosphate transport protein [Thalassiosira pseudonana CCMP1335]
T7-17567	--	--	--	--	--	nbs-lrr resistance protein [Populus trichocarpa]
T6-24319	[R]	General function prediction only	Biological Process: mRNA splicing, via spliceosome (GO:0000398);; Molecular Function: binding (GO:0005488);; Cellular Component: nucleus (GO:0005634);; Cellular Component: vacuolar membrane (GO:0005774);; Cellular Component: plasma membrane (GO:0005886);; Biological Process: rRNA processing (GO:0006364);; Biological Process: regulation of translation (GO:0006417);; Biological Process: chloroplast…	--	PsbB mRNA maturation factor Mbb1, chloroplastic OS=Chlamydomonas reinhardtii GN=MBB1 PE=2 SV=1	PREDICTED: psbB mRNA maturation factor Mbb1, chloroplastic [Vitis vinifera]
T2-20371	--	--	--	--	60S ribosomal protein L18a-1 OS=Arabidopsis thaliana GN=RPL18AA PE=2 SV=2	hypothetical protein PRUPE_ppa012647mg [Prunus persica]
T5-25264	--	--	Molecular Function: monooxygenase activity (GO:0004497);; Molecular Function: binding (GO:0005488);; Molecular Function: iron ion binding (GO:0005506);; Cellular Component: nucleus (GO:0005634);; Biological Process: fatty acid metabolic process (GO:0006631);; Molecular Function: electron carrier activity (GO:0009055);; Cellular Component: membrane (GO:0016020);; Molecular Function: oxidoreductase…	--	Allene oxide synthase, chloroplastic OS=Linum usitatissimum GN=CYP74A PE=1 SV=1	predicted protein [Populus trichocarpa]
T5-10833	[V]	Defense mechanisms	Cellular Component: plasma membrane (GO:0005886);; Biological Process: drug transmembrane transport (GO:0006855);; Cellular Component: plant-type vacuole membrane (GO:0009705);; Biological Process: proanthocyanidin biosynthetic process (GO:0010023);; Biological Process: maintenance of seed dormancy (GO:0010231);; Molecular Function: drug transmembrane transporter activity (GO:0015238);; Molecular…	--	MATE efflux family protein DTX1 OS=Arabidopsis thaliana GN=DTX1 PE=2 SV=1	TRANSPARENT TESTA 12 protein, putative [Ricinus communis]
T2-13276	--	--	Molecular Function: protein binding (GO:0005515);; Cellular Component: nucleus (GO:0005634);; Cellular Component: nucleoplasm (GO:0005654);; Cellular Component: mitochondrion (GO:0005739);; Biological Process: regulation of transcription, DNA-dependent (GO:0006355);; Cellular Component: plastid (GO:0009536);; Biological Process: determination of bilateral symmetry (GO:0009855);; Biological Proces…	--	LOB domain-containing protein 15 OS=Arabidopsis thaliana GN=LBD15 PE=2 SV=2	LOB domain-containing protein, putative [Ricinus communis]
T2-19064	--	--	Cellular Component: mitochondrion (GO:0005739);; Biological Process: regulation of transcription, DNA-dependent (GO:0006355);; Biological Process: organelle organization (GO:0006996);; Cellular Component: chloroplast (GO:0009507);; Biological Process: chloroplast RNA processing (GO:0031425);; Biological Process: polycistronic mRNA processing (GO:0031426);; Biological Process: posttranscriptional …	--	Pentatricopeptide repeat-containing protein At2g33760 OS=Arabidopsis thaliana GN=PCMP-H6 PE=3 SV=1	PREDICTED: LOW QUALITY PROTEIN: pentatricopeptide repeat-containing protein At2g33760-like [Vitis vinifera]
T4-14192	--	--	--	--	--	PREDICTED: uncharacterized protein LOC101313802 [Fragaria vesca subsp. vesca]
T7-32644	[IQR]	--	Biological Process: lipid biosynthetic process (GO:0008610);; Molecular Function: oxidoreductase activity (GO:0016491);; Biological Process: cellular metabolic process (GO:0044237);; Biological Process: oxidation-reduction process (GO:0055114);;	--	--	hypothetical protein PRUPE_ppa018440mg, partial [Prunus persica]
T3-5893	--	--	Molecular Function: endonuclease activity (GO:0004519);; Cellular Component: mitochondrion (GO:0005739);; Biological Process: chromosome segregation (GO:0007059);; Biological Process: meiosis I (GO:0007127);; Cellular Component: chloroplast (GO:0009507);; Biological Process: thylakoid membrane organization (GO:0010027);; Biological Process: photosystem II assembly (GO:0010207);; Biological Proces…	--	Pentatricopeptide repeat-containing protein At4g21065 OS=Arabidopsis thaliana GN=PCMP-H28 PE=2 SV=2	pentatricopeptide repeat-containing protein, putative [Ricinus communis]
T6-7869	--	--	Biological Process: mRNA splicing, via spliceosome (GO:0000398);; Molecular Function: nucleic acid binding (GO:0003676);; Cellular Component: nuclear lumen (GO:0031981);;	--	--	hypothetical protein PDIG_67850 [Penicillium digitatum PHI26]
T7-30573	--	--	Molecular Function: nucleic acid binding (GO:0003676);; Molecular Function: metal ion binding (GO:0046872);;	--	Zinc finger CCCH domain-containing protein 55 OS=Arabidopsis thaliana GN=At5g12440 PE=2 SV=3	hypothetical protein VITISV_021251 [Vitis vinifera]
T6-3550	--	--	Molecular Function: protein binding (GO:0005515);; Cellular Component: nucleus (GO:0005634);; Cellular Component: chromosome (GO:0005694);; Biological Process: DNA repair (GO:0006281);; Biological Process: DNA recombination (GO:0006310);; Biological Process: response to DNA damage stimulus (GO:0006974);; Biological Process: mitosis (GO:0007067);; Biological Process: regulation of mitosis (GO:0007…	--	E3 SUMO-protein ligase MMS21 OS=Arabidopsis thaliana GN=MMS21 PE=1 SV=1	PREDICTED: E3 SUMO-protein ligase MMS21-like [Vitis vinifera]
T6-1935	--	--	Molecular Function: RNA binding (GO:0003723);; Molecular Function: RNA-directed DNA polymerase activity (GO:0003964);; Cellular Component: mitochondrion (GO:0005739);; Biological Process: RNA-dependent DNA replication (GO:0006278);; Biological Process: mRNA processing (GO:0006397);; Biological Process: RNA splicing (GO:0008380);;	--	--	PREDICTED: uncharacterized protein LOC101309387 [Fragaria vesca subsp. vesca]
T7-26423	[J]	Translation, ribosomal structure and biogenesis	Biological Process: mRNA splicing, via spliceosome (GO:0000398);; Biological Process: maturation of LSU-rRNA from tricistronic rRNA transcript (SSU-rRNA, 5.8S rRNA, LSU-rRNA) (GO:0000463);; Biological Process: maturation of 5.8S rRNA from tricistronic rRNA transcript (SSU-rRNA, 5.8S rRNA, LSU-rRNA) (GO:0000466);; Molecular Function: structural constituent of ribosome (GO:0003735);; Cellular Compo…	--	--	ribosome biogenesis nsa2-like protein [Nannochloropsis gaditana CCMP526]
T6-24101	[I]	Lipid transport and metabolism	Molecular Function: phosphogluconate dehydrogenase (decarboxylating) activity (GO:0004616);; Molecular Function: binding (GO:0005488);; Cellular Component: mitochondrion (GO:0005739);; Cellular Component: cytosol (GO:0005829);; Biological Process: pentose-phosphate shunt (GO:0006098);; Biological Process: phosphate-containing compound metabolic process (GO:0006796);; Biological Process: response …	--	Probable 3-hydroxyisobutyrate dehydrogenase-like 1, mitochondrial OS=Arabidopsis thaliana GN=At4g29120 PE=2 SV=1	PREDICTED: uncharacterized oxidoreductase ykwC-like [Vitis vinifera]
T6-20722	--	--	Molecular Function: binding (GO:0005488);; Cellular Component: cytosol (GO:0005829);; Biological Process: ion transport (GO:0006811);; Cellular Component: plant-type cell wall (GO:0009505);; Biological Process: anatomical structure morphogenesis (GO:0009653);; Biological Process: tissue development (GO:0009888);; Molecular Function: oxidoreductase activity (GO:0016491);; Biological Process: cell …	--	Peroxidase 29 OS=Arabidopsis thaliana GN=PER29 PE=2 SV=2	PREDICTED: peroxidase 29-like [Glycine max]
T2-16352	--	--	Cellular Component: intracellular membrane-bounded organelle (GO:0043231);;	K05302|7e-38|vvi:100254620|hypothetical protein LOC100254620	--	hypothetical protein PRUPE_ppa022456mg [Prunus persica]
T7-35748	--	--	--	--	--	retrotransposon protein, putative, unclassified [Oryza sativa Japonica Group]
T6-30935	--	--	--	--	--	hypothetical protein MTR_2g006030 [Medicago truncatula]
T6-9827	--	--	Cellular Component: cytoplasm (GO:0005737);; Molecular Function: zinc ion binding (GO:0008270);; Cellular Component: plasmodesma (GO:0009506);; Cellular Component: membrane (GO:0016020);; Molecular Function: transferase activity (GO:0016740);;	--	--	hypothetical protein PRUPE_ppa000003mg [Prunus persica]
T2-5772	--	--	Molecular Function: viral receptor activity (GO:0001618);; Molecular Function: protease binding (GO:0002020);; Molecular Function: serine-type endopeptidase inhibitor activity (GO:0004867);; Cellular Component: extracellular space (GO:0005615);; Cellular Component: centrosome (GO:0005813);; Cellular Component: cytosol (GO:0005829);; Biological Process: response to virus (GO:0009615);; Biological …	--	--	conserved hypothetical protein [Ricinus communis]
T2-4279	[S]	Function unknown	Molecular Function: catalytic activity (GO:0003824);;	--	--	putative cruciform DNA binding protein [Glomus versiforme]
T7-25662	--	--	Molecular Function: protein binding (GO:0005515);; Biological Process: rRNA processing (GO:0006364);; Biological Process: tRNA processing (GO:0008033);; Cellular Component: intracellular part (GO:0044424);;	K03538|5e-86|vvi:100258470|similar to ribonuclease P family protein	--	hypothetical protein PRUPE_ppa008971mg [Prunus persica]
T5-25329	--	--	Cellular Component: extracellular region (GO:0005576);; Cellular Component: vacuole (GO:0005773);; Biological Process: carbohydrate metabolic process (GO:0005975);; Biological Process: defense response (GO:0006952);; Biological Process: response to biotic stimulus (GO:0009607);; Molecular Function: glucan endo-1,3-beta-D-glucosidase activity (GO:0042973);;	--	Glucan endo-1,3-beta-glucosidase, basic isoform OS=Prunus persica GN=GNS1 PE=3 SV=1	beta-1,3-glucanase [Prunus persica]
T7-31216	--	--	--	--	Pollen-specific leucine-rich repeat extensin-like protein 3 OS=Arabidopsis thaliana GN=PEX3 PE=2 SV=1	extensin-like protein [Solanum lycopersicum]
T6-19555	--	--	Cellular Component: extracellular region (GO:0005576);; Cellular Component: chloroplast thylakoid membrane (GO:0009535);; Cellular Component: chloroplast thylakoid lumen (GO:0009543);;	--	Thylakoid lumenal protein At1g12250, chloroplastic OS=Arabidopsis thaliana GN=At1g12250 PE=1 SV=1	Thylakoid lumenal protein [Medicago truncatula]
T6-19855	--	--	Molecular Function: copper ion binding (GO:0005507);; Cellular Component: vacuole (GO:0005773);; Biological Process: acetyl-CoA metabolic process (GO:0006084);; Molecular Function: electron carrier activity (GO:0009055);; Biological Process: sterol biosynthetic process (GO:0016126);; Biological Process: brassinosteroid biosynthetic process (GO:0016132);; Cellular Component: anchored to plasma mem…	--	Lamin-like protein OS=Arabidopsis thaliana GN=At5g15350 PE=1 SV=1	predicted protein [Populus trichocarpa]
T2-4756	[LKJ]	--	Biological Process: karyogamy (GO:0000741);; Molecular Function: nucleic acid binding (GO:0003676);; Molecular Function: RNA binding (GO:0003723);; Molecular Function: protein binding (GO:0005515);; Molecular Function: ATP binding (GO:0005524);; Cellular Component: nucleus (GO:0005634);; Cellular Component: nucleolus (GO:0005730);; Cellular Component: mitochondrion (GO:0005739);; Cellular Compone…	K12835|4e-28|ath:AT2G47330|DEAD/DEAH box helicase, putative	--	hypothetical protein CARUB_v10022694mg [Capsella rubella]
T3-23656	--	--	Molecular Function: DNA binding (GO:0003677);; Molecular Function: sequence-specific DNA binding transcription factor activity (GO:0003700);; Cellular Component: nucleus (GO:0005634);; Biological Process: regulation of transcription, DNA-dependent (GO:0006355);; Biological Process: fatty acid catabolic process (GO:0009062);; Biological Process: mRNA transcription (GO:0009299);; Biological Process…	--	Transcription factor BEE 3 OS=Arabidopsis thaliana GN=BEE3 PE=2 SV=1	PREDICTED: transcription factor bHLH75-like [Fragaria vesca subsp. vesca]
T4-1963	--	--	--	--	--	--
T7-16934	--	--	Cellular Component: mitochondrion (GO:0005739);; Biological Process: response to oxidative stress (GO:0006979);; Cellular Component: chloroplast (GO:0009507);; Biological Process: response to salt stress (GO:0009651);; Biological Process: response to abscisic acid stimulus (GO:0009737);; Biological Process: embryo development ending in seed dormancy (GO:0009793);; Cellular Component: membrane (GO…	--	Pentatricopeptide repeat-containing protein At1g12620 OS=Arabidopsis thaliana GN=At1g12620 PE=2 SV=1	hypothetical protein PRUPE_ppa024700mg, partial [Prunus persica]
T6-32445	--	--	Molecular Function: nucleic acid binding (GO:0003676);; Cellular Component: nucleus (GO:0005634);; Cellular Component: plasmodesma (GO:0009506);;	--	--	PREDICTED: 52 kDa repressor of the inhibitor of the protein kinase-like [Fragaria vesca subsp. vesca]
T4-6228	[O]	Posttranslational modification, protein turnover, chaperones	Cellular Component: cytoplasm (GO:0005737);; Biological Process: response to stress (GO:0006950);; Biological Process: response to heat (GO:0009408);;	--	17.6 kDa class I heat shock protein OS=Glycine max GN=HSP17.6-L PE=3 SV=1	conserved hypothetical protein [Ricinus communis]
T2-16770	--	--	Molecular Function: nucleotide binding (GO:0000166);; Molecular Function: protein kinase activity (GO:0004672);; Cellular Component: extracellular region (GO:0005576);; Biological Process: response to bacterium (GO:0009617);; Biological Process: response to endogenous stimulus (GO:0009719);; Biological Process: salicylic acid mediated signaling pathway (GO:0009863);; Molecular Function: kinase ac…	--	Probable receptor-like protein kinase At1g67000 OS=Arabidopsis thaliana GN=At1g67000 PE=2 SV=2	unknown [Populus trichocarpa]
T6-15299	--	--	Cellular Component: plasma membrane (GO:0005886);; Biological Process: cation transport (GO:0006812);; Biological Process: amino acid transport (GO:0006865);; Biological Process: response to stress (GO:0006950);; Biological Process: response to abiotic stimulus (GO:0009628);; Biological Process: regulation of meristem growth (GO:0010075);; Molecular Function: acidic amino acid transmembrane trans…	--	Lysine histidine transporter-like 8 OS=Arabidopsis thaliana GN=AATL1 PE=1 SV=1	Lysine histidine transporter-like protein [Medicago truncatula]
T3-24702	[J]	Translation, ribosomal structure and biogenesis	Molecular Function: transferase activity (GO:0016740);; Molecular Function: carbon-nitrogen ligase activity, with glutamine as amido-N-donor (GO:0016884);;	--	--	hypothetical protein PRUPE_ppa004262mg [Prunus persica]
T2-28578	[G]	Carbohydrate transport and metabolism	Molecular Function: glucan exo-1,3-beta-glucosidase activity (GO:0004338);; Molecular Function: beta-galactosidase activity (GO:0004565);; Molecular Function: beta-mannosidase activity (GO:0004567);; Cellular Component: mitochondrion (GO:0005739);; Cellular Component: Golgi apparatus (GO:0005794);; Biological Process: carbohydrate metabolic process (GO:0005975);; Molecular Function: zinc ion bind…	K01188|0.0|rcu:RCOM_1621030|beta-glucosidase, putative (EC:3.2.1.21)	Beta-glucosidase 40 OS=Arabidopsis thaliana GN=BGLU40 PE=2 SV=1	beta-glucosidase, putative [Ricinus communis]
T6-5042	[EM]	--	Molecular Function: catalytic activity (GO:0003824);; Cellular Component: cytoplasm (GO:0005737);; Molecular Function: dihydrodipicolinate synthase activity (GO:0008840);; Biological Process: lysine biosynthetic process via diaminopimelate (GO:0009089);; Cellular Component: membrane (GO:0016020);; Molecular Function: identical protein binding (GO:0042802);;	--	--	hypothetical protein AURANDRAFT_33383 [Aureococcus anophagefferens]
T4-10907	--	--	Cellular Component: plasma membrane (GO:0005886);; Biological Process: carbohydrate metabolic process (GO:0005975);; Molecular Function: lyase activity (GO:0016829);; Molecular Function: carbohydrate binding (GO:0030246);;	--	--	hypothetical protein PRUPE_ppa002258mg [Prunus persica]
T4-6106	[RTKL]	--	Molecular Function: protein serine/threonine kinase activity (GO:0004674);; Molecular Function: ATP binding (GO:0005524);; Cellular Component: nucleus (GO:0005634);; Biological Process: protein phosphorylation (GO:0006468);;	K02178|2e-31|pop:POPTR_1081856|hypothetical protein	--	predicted protein [Populus trichocarpa]
T2-16819	[C]	Energy production and conversion	Molecular Function: protein binding (GO:0005515);; Molecular Function: electron carrier activity (GO:0009055);; Biological Process: aerobic respiration (GO:0009060);; Biological Process: anaerobic respiration (GO:0009061);; Cellular Component: membrane (GO:0016020);; Molecular Function: molybdenum ion binding (GO:0030151);; Molecular Function: L-methionine-(S)-S-oxide reductase activity (GO:00337…	--	--	PREDICTED: biotin sulfoxide reductase-like [Cucumis sativus]
T7-12067	--	--	Cellular Component: nucleus (GO:0005634);; Biological Process: DNA replication initiation (GO:0006270);;	K10736|9e-43|vvi:100250259|hypothetical protein LOC100250259	--	unnamed protein product [Vitis vinifera]
T6-32590	--	--	Molecular Function: ion channel activity (GO:0005216);; Molecular Function: intracellular cyclic nucleotide activated cation channel activity (GO:0005221);; Molecular Function: inward rectifier potassium channel activity (GO:0005242);; Molecular Function: calmodulin binding (GO:0005516);; Cellular Component: plasma membrane (GO:0005886);; Biological Process: ion transport (GO:0006811);; Biologica…	--	Cyclic nucleotide-gated ion channel 1 OS=Arabidopsis thaliana GN=CNGC1 PE=1 SV=1	PREDICTED: cyclic nucleotide-gated ion channel 1-like [Fragaria vesca subsp. vesca]
T7-24654	--	--	Molecular Function: ubiquitin-protein ligase activity (GO:0004842);; Biological Process: ubiquitin-dependent protein catabolic process (GO:0006511);;	K10583|5e-52|rcu:RCOM_1272580|ubiquitin-conjugating enzyme e2S, putative (EC:6.3.2.19)	Ubiquitin-conjugating enzyme E2 22 OS=Arabidopsis thaliana GN=UBC22 PE=1 SV=1	PREDICTED: ubiquitin-conjugating enzyme E2 22-like [Fragaria vesca subsp. vesca]
T5-16249	[RTKL]	--	Biological Process: respiratory burst involved in defense response (GO:0002679);; Molecular Function: protein kinase activity (GO:0004672);; Molecular Function: protein serine/threonine kinase activity (GO:0004674);; Molecular Function: protein binding (GO:0005515);; Molecular Function: ATP binding (GO:0005524);; Cellular Component: extracellular region (GO:0005576);; Cellular Component: mitochon…	--	Cysteine-rich receptor-like protein kinase 8 OS=Arabidopsis thaliana GN=CRK8 PE=2 SV=2	unnamed protein product [Vitis vinifera]
T3-17769	[L]	Replication, recombination and repair	Biological Process: regulation of cyclin-dependent protein kinase activity (GO:0000079);; Molecular Function: magnesium ion binding (GO:0000287);; Molecular Function: Y-form DNA binding (GO:0000403);; Molecular Function: bubble DNA binding (GO:0000405);; Biological Process: telomere maintenance (GO:0000723);; Biological Process: double-strand break repair via homologous recombination (GO:0000724)…	--	ATP-dependent DNA helicase Q-like SIM OS=Arabidopsis thaliana GN=RECQSIM PE=2 SV=1	PREDICTED: ATP-dependent DNA helicase Q-like SIM-like [Vitis vinifera]
T3-25564	--	--	--	--	Uncharacterized protein At4g30180 OS=Arabidopsis thaliana GN=At4g30180 PE=2 SV=1	predicted protein [Populus trichocarpa]
T5-30227	--	--	Biological Process: transition metal ion transport (GO:0000041);; Biological Process: two-component signal transduction system (phosphorelay) (GO:0000160);; Cellular Component: nucleus (GO:0005634);; Cellular Component: mitochondrion (GO:0005739);; Cellular Component: cytosol (GO:0005829);; Biological Process: DNA-dependent DNA replication (GO:0006261);; Biological Process: double-strand break re…	K14490|5e-47|rcu:RCOM_0900560|Histidine-containing phosphotransfer protein, putative (EC:1.3.1.74)	Histidine-containing phosphotransfer protein 6 OS=Arabidopsis thaliana GN=AHP6 PE=2 SV=2	PREDICTED: histidine-containing phosphotransfer protein 6-like [Glycine max]
T5-4967	--	--	Biological Process: in utero embryonic development (GO:0001701);; Molecular Function: phospholipid binding (GO:0005543);; Cellular Component: nucleus (GO:0005634);; Cellular Component: vacuolar membrane (GO:0005774);; Cellular Component: Golgi apparatus (GO:0005794);; Cellular Component: plasma membrane (GO:0005886);; Biological Process: epidermal growth factor receptor signaling pathway (GO:0007…	--	Clathrin interactor EPSIN 3 OS=Arabidopsis thaliana GN=EPSIN3 PE=2 SV=1	hypothetical protein PRUPE_ppa022677mg [Prunus persica]
T7-19177	--	--	Molecular Function: protein binding (GO:0005515);; Cellular Component: cell wall (GO:0005618);; Cellular Component: vacuole (GO:0005773);; Cellular Component: endoplasmic reticulum (GO:0005783);; Cellular Component: plasma membrane (GO:0005886);; Cellular Component: brush border (GO:0005903);; Biological Process: water-soluble vitamin metabolic process (GO:0006767);; Molecular Function: L-ascorba…	--	Nucleobase-ascorbate transporter 6 OS=Arabidopsis thaliana GN=NAT6 PE=2 SV=2	nucleobase ascorbate transporter [Populus trichocarpa]
T2-11725	[G]	Carbohydrate transport and metabolism	Molecular Function: glucan exo-1,3-beta-glucosidase activity (GO:0004338);; Molecular Function: beta-galactosidase activity (GO:0004565);; Cellular Component: extracellular region (GO:0005576);; Cellular Component: mitochondrion (GO:0005739);; Cellular Component: Golgi apparatus (GO:0005794);; Cellular Component: cytosol (GO:0005829);; Biological Process: carbohydrate metabolic process (GO:000597…	--	Beta-glucosidase 24 OS=Oryza sativa subsp. japonica GN=BGLU24 PE=2 SV=1	hypothetical protein PRUPE_ppa024434mg [Prunus persica]
T2-10215	--	--	Cellular Component: cytoplasm (GO:0005737);; Biological Process: RNA processing (GO:0006396);; Cellular Component: nuclear lumen (GO:0031981);;	K13171|4e-09|vvi:100262120|hypothetical protein LOC100262120	--	hypothetical protein CHLNCDRAFT_140537 [Chlorella variabilis]
T3-4468	[D]	Cell cycle control, cell division, chromosome partitioning	Cellular Component: plasma membrane (GO:0005886);; Biological Process: transport (GO:0006810);; Biological Process: cell cycle (GO:0007049);; Biological Process: regulation of cell shape (GO:0008360);; Biological Process: peptidoglycan biosynthetic process (GO:0009252);; Cellular Component: integral to membrane (GO:0016021);; Biological Process: cell division (GO:0051301);;	--	--	--
T3-1914	--	--	--	--	--	hypothetical protein PRUPE_ppa025935mg [Prunus persica]
T2-15334	[IQ]	--	Molecular Function: magnesium ion binding (GO:0000287);; Molecular Function: fatty acid synthase activity (GO:0004312);; Cellular Component: extracellular region (GO:0005576);; Cellular Component: cytosol (GO:0005829);; Biological Process: carbohydrate metabolic process (GO:0005975);; Biological Process: fatty acid biosynthetic process (GO:0006633);; Molecular Function: holo-[acyl-carrier-protein…	--	--	hypothetical protein RO3G_01332 [Rhizopus delemar RA 99-880]
T7-21609	--	--	--	--	--	hypothetical protein MTR_5g093050 [Medicago truncatula]
T7-1219	--	--	Cellular Component: extracellular region (GO:0005576);; Molecular Function: methyltransferase activity (GO:0008168);; Biological Process: methylation (GO:0032259);;	--	--	predicted protein [Populus trichocarpa]
T4-2749	--	--	--	--	--	PREDICTED: putative ribonuclease H protein At1g65750-like [Fragaria vesca subsp. vesca]
T5-490	[P]	Inorganic ion transport and metabolism	Molecular Function: transferase activity (GO:0016740);;	--	--	predicted protein [Hordeum vulgare subsp. vulgare]
T7-6070	--	--	Molecular Function: nucleic acid binding (GO:0003676);; Biological Process: metabolic process (GO:0008152);;	--	--	hypothetical protein VITISV_027250 [Vitis vinifera]
T7-15984	--	--	Molecular Function: enzyme inhibitor activity (GO:0004857);; Cellular Component: extracellular region (GO:0005576);; Cellular Component: cell wall (GO:0005618);; Cellular Component: nucleus (GO:0005634);; Cellular Component: cytoplasm (GO:0005737);; Biological Process: translational termination (GO:0006415);; Biological Process: metabolic process (GO:0008152);; Cellular Component: plant-type cell…	--	Putative pectinesterase/pectinesterase inhibitor 45 OS=Arabidopsis thaliana GN=PME45 PE=2 SV=1	unnamed protein product [Vitis vinifera]
T4-13761	--	--	Molecular Function: nucleic acid binding (GO:0003676);; Molecular Function: exonuclease activity (GO:0004527);; Cellular Component: mitochondrion (GO:0005739);; Biological Process: DNA catabolic process (GO:0006308);; Biological Process: RNA catabolic process (GO:0006401);; Biological Process: pyrimidine ribonucleotide biosynthetic process (GO:0009220);; Cellular Component: nuclear part (GO:00444…	--	Uncharacterized exonuclease domain-containing protein At3g15140 OS=Arabidopsis thaliana GN=At3g15140 PE=2 SV=1	hypothetical protein PRUPE_ppa008836mg [Prunus persica]
T6-24044	--	--	Biological Process: water transport (GO:0006833);; Biological Process: response to blue light (GO:0009637);; Biological Process: response to salt stress (GO:0009651);; Biological Process: response to fructose stimulus (GO:0009750);; Biological Process: regulation of meristem growth (GO:0010075);; Biological Process: regulation of proton transport (GO:0010155);; Biological Process: hydrogen peroxi…	--	Uncharacterized protein At4g15545 OS=Arabidopsis thaliana GN=At4g15545 PE=1 SV=1	hypothetical protein PRUPE_ppa008112mg [Prunus persica]
T3-791	[L]	Replication, recombination and repair	Molecular Function: nucleic acid binding (GO:0003676);; Molecular Function: RNA binding (GO:0003723);; Molecular Function: RNA-directed DNA polymerase activity (GO:0003964);; Molecular Function: aspartic-type endopeptidase activity (GO:0004190);; Biological Process: DNA metabolic process (GO:0006259);; Biological Process: RNA-dependent DNA replication (GO:0006278);; Biological Process: proteolysi…	--	--	PREDICTED: uncharacterized protein LOC100854728 [Vitis vinifera]
T7-30552	--	--	Molecular Function: DNA binding (GO:0003677);; Molecular Function: sequence-specific DNA binding transcription factor activity (GO:0003700);; Molecular Function: binding (GO:0005488);; Cellular Component: nucleus (GO:0005634);; Biological Process: regulation of transcription, DNA-dependent (GO:0006355);; Molecular Function: zinc ion binding (GO:0008270);; Biological Process: determination of bila…	--	Cyclic dof factor 2 OS=Arabidopsis thaliana GN=CDF2 PE=1 SV=2	hypothetical protein PRUPE_ppa005580mg [Prunus persica]
T7-1031	--	--	Molecular Function: sequence-specific DNA binding transcription factor activity (GO:0003700);; Molecular Function: protein binding (GO:0005515);; Cellular Component: nucleus (GO:0005634);; Cellular Component: plasma membrane (GO:0005886);; Biological Process: cell cycle (GO:0007049);; Biological Process: multicellular organismal development (GO:0007275);; Cellular Component: chloroplast (GO:00095…	--	Protein FAR-RED ELONGATED HYPOCOTYL 3 OS=Arabidopsis thaliana GN=FHY3 PE=1 SV=1	unnamed protein product [Vitis vinifera]
T6-19204	--	--	Molecular Function: nucleotide binding (GO:0000166);; Molecular Function: protein binding (GO:0005515);; Biological Process: systemic acquired resistance (GO:0009627);; Biological Process: salicylic acid biosynthetic process (GO:0009697);;	--	Putative disease resistance RPP13-like protein 1 OS=Arabidopsis thaliana GN=RPPL1 PE=3 SV=1	putative RGA [Humulus lupulus]
T3-23198	--	--	Cellular Component: nucleus (GO:0005634);; Biological Process: response to light stimulus (GO:0009416);; Cellular Component: chloroplast (GO:0009507);; Biological Process: detection of external stimulus (GO:0009581);; Biological Process: detection of biotic stimulus (GO:0009595);; Biological Process: response to fungus (GO:0009620);; Biological Process: systemic acquired resistance (GO:0009627);;…	K14487|0.0|rcu:RCOM_1176020|Indole-3-acetic acid-amido synthetase GH3.5, putative	Probable indole-3-acetic acid-amido synthetase GH3.5 OS=Oryza sativa subsp. japonica GN=GH3.5 PE=2 SV=1	hypothetical protein PRUPE_ppa003163mg [Prunus persica]
T7-31045	--	--	Molecular Function: binding (GO:0005488);;	--	--	PREDICTED: uncharacterized protein LOC101254546 [Solanum lycopersicum]
T3-20576	[I]	Lipid transport and metabolism	Molecular Function: acid phosphatase activity (GO:0003993);; Cellular Component: cytoplasm (GO:0005737);; Cellular Component: plasma membrane (GO:0005886);; Cellular Component: integral to plasma membrane (GO:0005887);; Biological Process: cellular protein modification process (GO:0006464);; Biological Process: phospholipid metabolic process (GO:0006644);; Biological Process: sphingolipid metabol…	--	Putative lipid phosphate phosphatase 3, chloroplastic OS=Arabidopsis thaliana GN=LPP3 PE=2 SV=1	hypothetical protein PRUPE_ppa008175mg [Prunus persica]
T6-24236	[R]	General function prediction only	Cellular Component: chloroplast stroma (GO:0009570);; Cellular Component: chloroplast envelope (GO:0009941);; Molecular Function: hydrolase activity (GO:0016787);; Biological Process: glucosinolate biosynthetic process (GO:0019761);;	--	--	PREDICTED: protein CbbY, chromosomal-like [Glycine max]
T7-6162	[HE]	--	Molecular Function: phosphoglycerate dehydrogenase activity (GO:0004617);; Cellular Component: cell wall (GO:0005618);; Cellular Component: plasma membrane (GO:0005886);; Biological Process: L-serine biosynthetic process (GO:0006564);; Biological Process: nervous system development (GO:0007399);; Biological Process: growth (GO:0040007);; Molecular Function: NAD binding (GO:0051287);; Biological P…	--	--	d-3-phosphoglycerate dehydrogenase, putative [Ricinus communis]
T6-11462	--	--	Biological Process: response to stress (GO:0006950);; Biological Process: posttranscriptional gene silencing by RNA (GO:0035194);; Biological Process: production of small RNA involved in gene silencing by RNA (GO:0070918);;	--	--	hypothetical protein PRUPE_ppa001654mg [Prunus persica]
T2-10767	--	--	Molecular Function: diacylglycerol O-acyltransferase activity (GO:0004144);; Biological Process: glycerolipid biosynthetic process (GO:0045017);;	--	O-acyltransferase WSD1 OS=Arabidopsis thaliana GN=WSD1 PE=2 SV=1	hypothetical protein PRUPE_ppa018127mg [Prunus persica]
T2-6383	[E]	Amino acid transport and metabolism	Molecular Function: template for synthesis of G-rich strand of telomere DNA activity (GO:0000332);; Molecular Function: folic acid binding (GO:0005542);; Cellular Component: cell wall (GO:0005618);; Cellular Component: intracellular (GO:0005622);; Cellular Component: telomerase holoenzyme complex (GO:0005697);; Cellular Component: cytosol (GO:0005829);; Cellular Component: plasma membrane (GO:000…	K00548|9e-51|cre:CHLREDRAFT_76715|METH1	--	methionine synthase [Rhizopus delemar RA 99-880]
T6-16906	[S]	Function unknown	Molecular Function: protein serine/threonine kinase activity (GO:0004674);; Molecular Function: protein binding (GO:0005515);; Cellular Component: nucleus (GO:0005634);; Cellular Component: endosome (GO:0005768);; Cellular Component: plasma membrane (GO:0005886);; Biological Process: regulation of transcription, DNA-dependent (GO:0006355);; Biological Process: receptor-mediated endocytosis (GO:00…	--	Probable LRR receptor-like serine/threonine-protein kinase At1g56130 OS=Arabidopsis thaliana GN=At1g56130 PE=1 SV=2	PREDICTED: probable LRR receptor-like serine/threonine-protein kinase At1g56130-like [Fragaria vesca subsp. vesca]
T5-6417	--	--	Molecular Function: nucleic acid binding (GO:0003676);; Molecular Function: sequence-specific DNA binding transcription factor activity (GO:0003700);; Molecular Function: protein binding (GO:0005515);; Cellular Component: nucleus (GO:0005634);; Cellular Component: cytoplasm (GO:0005737);; Biological Process: glycolysis (GO:0006096);; Biological Process: transcription, DNA-dependent (GO:0006351);;…	--	Nodulation-signaling pathway 2 protein OS=Medicago truncatula GN=NSP2 PE=1 SV=1	hypothetical protein PRUPE_ppa020043mg [Prunus persica]
T5-26172	[G]	Carbohydrate transport and metabolism	Molecular Function: glucose-6-phosphate isomerase activity (GO:0004347);; Cellular Component: cytoplasm (GO:0005737);; Cellular Component: cytosol (GO:0005829);; Biological Process: gluconeogenesis (GO:0006094);; Biological Process: glycolysis (GO:0006096);; Biological Process: response to sucrose stimulus (GO:0009744);; Biological Process: flavonoid biosynthetic process (GO:0009813);; Biological…	K01810|0.0|vvi:100252335|similar to glucose-6-phosphate isomerase	Glucose-6-phosphate isomerase, cytosolic OS=Arabidopsis thaliana GN=PGIC PE=2 SV=1	hypothetical protein PRUPE_ppa003512mg [Prunus persica]
T1-12967	--	--	Cellular Component: chloroplast (GO:0009507);; Cellular Component: cytoplasmic membrane-bounded vesicle (GO:0016023);;	--	--	predicted protein [Populus trichocarpa]
T6-1679	--	--	--	--	--	hypothetical protein PRUPE_ppa015905mg, partial [Prunus persica]
T7-7313	[L]	Replication, recombination and repair	Molecular Function: RNA binding (GO:0003723);; Molecular Function: RNA-directed DNA polymerase activity (GO:0003964);; Molecular Function: aspartic-type endopeptidase activity (GO:0004190);; Molecular Function: endonuclease activity (GO:0004519);; Molecular Function: binding (GO:0005488);; Cellular Component: nucleus (GO:0005634);; Biological Process: RNA-dependent DNA replication (GO:0006278);; …	--	Uncharacterized mitochondrial protein AtMg00860 OS=Arabidopsis thaliana GN=AtMg00860 PE=4 SV=1	hypothetical protein VITISV_043911 [Vitis vinifera]
T6-24704	--	--	Molecular Function: DNA binding (GO:0003677);; Molecular Function: sequence-specific DNA binding transcription factor activity (GO:0003700);; Cellular Component: nucleus (GO:0005634);; Biological Process: regulation of transcription, DNA-dependent (GO:0006355);; Biological Process: pattern specification process (GO:0007389);; Molecular Function: zinc ion binding (GO:0008270);; Biological Process:…	--	Cyclic dof factor 2 OS=Arabidopsis thaliana GN=CDF2 PE=1 SV=2	PREDICTED: dof zinc finger protein DOF5.2-like [Vitis vinifera]
T7-3504	--	--	Cellular Component: plant-type vacuole (GO:0000325);; Molecular Function: protein binding (GO:0005515);; Cellular Component: vacuolar membrane (GO:0005774);; Cellular Component: Golgi apparatus (GO:0005794);; Cellular Component: plasma membrane (GO:0005886);; Biological Process: lipid transport (GO:0006869);; Biological Process: intra-Golgi vesicle-mediated transport (GO:0006891);; Biological Pro…	--	Peptide transporter PTR2 OS=Arabidopsis thaliana GN=PTR2 PE=1 SV=1	unnamed protein product [Vitis vinifera]
T3-6268	--	--	Biological Process: macromolecule metabolic process (GO:0043170);; Biological Process: primary metabolic process (GO:0044238);;	--	--	Ty3/gypsy retrotransposon protein [Beta vulgaris subsp. vulgaris]
T3-17264	--	--	Molecular Function: nucleic acid binding (GO:0003676);; Biological Process: DNA integration (GO:0015074);; Molecular Function: ion binding (GO:0043167);;	--	--	hypothetical protein VITISV_009286 [Vitis vinifera]
T2-18688	--	--	Cellular Component: chloroplast (GO:0009507);;	--	--	hypothetical protein PRUPE_ppa004735mg [Prunus persica]
T7-21703	[P]	Inorganic ion transport and metabolism	Molecular Function: ATP binding (GO:0005524);; Cellular Component: mitochondrion (GO:0005739);; Biological Process: ATP catabolic process (GO:0006200);; Molecular Function: arsenite-transmembrane transporting ATPase activity (GO:0015446);;	--	--	arsenical pump-driving atpase, putative [Ricinus communis]
T7-27064	--	--	Cellular Component: mitochondrion (GO:0005739);; Cellular Component: trans-Golgi network (GO:0005802);; Biological Process: protein targeting to membrane (GO:0006612);; Biological Process: cellular membrane fusion (GO:0006944);; Biological Process: response to ethylene stimulus (GO:0009723);; Biological Process: response to chitin (GO:0010200);; Biological Process: regulation of plant-type hypers…	--	Phosphatidylinositol:ceramide inositolphosphotransferase OS=Oryza sativa subsp. japonica GN=ERH1 PE=2 SV=1	PREDICTED: phosphatidylinositol:ceramide inositolphosphotransferase [Vitis vinifera]
T6-5686	[L]	Replication, recombination and repair	Molecular Function: catalytic activity (GO:0003824);; Biological Process: cellular process (GO:0009987);;	--	--	PREDICTED: uncharacterized protein LOC100250138 [Vitis vinifera]
T7-8171	[M]	Cell wall/membrane/envelope biogenesis	Molecular Function: protein binding (GO:0005515);; Cellular Component: integral to plasma membrane (GO:0005887);; Biological Process: regulation of cell shape (GO:0008360);; Molecular Function: penicillin binding (GO:0008658);; Molecular Function: peptidoglycan glycosyltransferase activity (GO:0008955);; Molecular Function: serine-type D-Ala-D-Ala carboxypeptidase activity (GO:0009002);; Biologic…	--	--	conserved hypothetical protein [Ricinus communis]
T7-18333	--	--	Molecular Function: catalytic activity (GO:0003824);; Cellular Component: cytoplasm (GO:0005737);; Cellular Component: plasma membrane (GO:0005886);; Biological Process: tryptophan catabolic process (GO:0006569);; Biological Process: phosphatidylinositol biosynthetic process (GO:0006661);; Biological Process: amino acid transport (GO:0006865);; Biological Process: response to oxidative stress (GO…	--	Protein PLANT CADMIUM RESISTANCE 8 OS=Arabidopsis thaliana GN=PCR8 PE=1 SV=2	PREDICTED: protein PLANT CADMIUM RESISTANCE 8 [Vitis vinifera]
T4-4428	--	--	--	--	--	PREDICTED: uncharacterized protein LOC100258654 [Vitis vinifera]
T2-9708	--	--	--	--	--	hypothetical protein PANT_11d00033 [Pseudozyma antarctica T-34]
T6-23338	[U]	Intracellular trafficking, secretion, and vesicular transport	Molecular Function: ATP binding (GO:0005524);; Cellular Component: plasma membrane (GO:0005886);; Biological Process: protein targeting (GO:0006605);; Biological Process: intracellular protein transport (GO:0006886);; Molecular Function: zinc ion binding (GO:0008270);; Cellular Component: thylakoid (GO:0009579);; Biological Process: embryo development (GO:0009790);; Cellular Component: chloroplas…	K03070|0.0|vvi:100248990|hypothetical protein LOC100248990	Protein translocase subunit SECA2, chloroplastic OS=Arabidopsis thaliana GN=SECA2 PE=2 SV=1	unnamed protein product [Vitis vinifera]
T3-18312	--	--	Molecular Function: binding (GO:0005488);; Cellular Component: chloroplast (GO:0009507);; Molecular Function: hydrolase activity (GO:0016787);;	--	Genome polyprotein OS=Petunia vein clearing virus (isolate Shepherd) PE=3 SV=1	predicted protein [Populus trichocarpa]
T2-27120	[H]	Coenzyme transport and metabolism	Biological Process: reproduction (GO:0000003);; Molecular Function: serine C-palmitoyltransferase activity (GO:0004758);; Molecular Function: protein binding (GO:0005515);; Cellular Component: vacuole (GO:0005773);; Cellular Component: endoplasmic reticulum (GO:0005783);; Molecular Function: transaminase activity (GO:0008483);; Cellular Component: chloroplast (GO:0009507);; Biological Process: po…	K00654|1e-164|pop:POPTR_834365|serine palmitoyltransferase (EC:2.3.1.50)	--	hypothetical protein SELMODRAFT_108076 [Selaginella moellendorffii]
T7-9747	--	--	Molecular Function: protein kinase activity (GO:0004672);; Cellular Component: plasma membrane (GO:0005886);; Biological Process: polysaccharide metabolic process (GO:0005976);; Biological Process: protein phosphorylation (GO:0006468);; Biological Process: organelle organization (GO:0006996);; Biological Process: signal transduction (GO:0007165);; Biological Process: multicellular organismal deve…	--	Receptor-like protein kinase FERONIA OS=Arabidopsis thaliana GN=FER PE=1 SV=1	PREDICTED: receptor-like protein kinase FERONIA-like [Fragaria vesca subsp. vesca]
T3-11297	[GEPR]	--	Molecular Function: sugar:hydrogen symporter activity (GO:0005351);; Cellular Component: nucleus (GO:0005634);; Cellular Component: Golgi apparatus (GO:0005794);; Biological Process: carbohydrate transport (GO:0008643);; Biological Process: response to water deprivation (GO:0009414);; Biological Process: response to salt stress (GO:0009651);; Biological Process: jasmonic acid metabolic process (G…	--	Sugar transporter ERD6-like 5 OS=Arabidopsis thaliana GN=At1g54730 PE=2 SV=2	sugar transporter, putative [Ricinus communis]
T6-11298	--	--	--	--	--	PREDICTED: uncharacterized protein LOC101231503 [Cucumis sativus]
T4-9070	[P]	Inorganic ion transport and metabolism	Biological Process: sulfur amino acid biosynthetic process (GO:0000097);; Biological Process: sulfate assimilation (GO:0000103);; Molecular Function: adenylylsulfate kinase activity (GO:0004020);; Molecular Function: ATP binding (GO:0005524);; Biological Process: tryptophan catabolic process (GO:0006569);; Cellular Component: chloroplast (GO:0009507);; Biological Process: indoleacetic acid biosyn…	K00860|7e-20|rcu:RCOM_0580310|adenylsulfate kinase, putative (EC:1.3.1.74)	Adenylyl-sulfate kinase 1, chloroplastic OS=Arabidopsis thaliana GN=AKN1 PE=1 SV=1	hypothetical protein PRUPE_ppa009621mg [Prunus persica]
T4-24141	[S]	Function unknown	Molecular Function: DNA binding (GO:0003677);; Molecular Function: nuclease activity (GO:0004518);; Cellular Component: nucleus (GO:0005634);; Cellular Component: mitochondrion (GO:0005739);; Biological Process: nucleotide-excision repair (GO:0006289);; Cellular Component: chloroplast (GO:0009507);;	--	--	PREDICTED: uncharacterized protein LOC101293772 [Fragaria vesca subsp. vesca]
T2-8556	--	--	--	--	--	hypothetical protein PRUPE_ppa001271mg [Prunus persica]
T7-32694	--	--	Cellular Component: cell part (GO:0044464);;	--	--	hypothetical protein PRUPE_ppa000250mg [Prunus persica]
T6-9704	--	--	Cellular Component: nucleus (GO:0005634);; Biological Process: plant-type cell wall modification (GO:0009827);; Biological Process: pollen tube growth (GO:0009860);;	--	--	PREDICTED: uncharacterized protein LOC101291597 [Fragaria vesca subsp. vesca]
T6-26785	--	--	Biological Process: immune system process (GO:0002376);; Molecular Function: nucleic acid binding (GO:0003676);; Molecular Function: DNA binding (GO:0003677);; Molecular Function: sequence-specific DNA binding transcription factor activity (GO:0003700);; Molecular Function: RNA binding (GO:0003723);; Cellular Component: nucleus (GO:0005634);; Cellular Component: cytoplasm (GO:0005737);; Cellular …	--	Zinc finger CCCH domain-containing protein 66 OS=Arabidopsis thaliana GN=At5g58620 PE=2 SV=1	predicted protein [Populus trichocarpa]
T2-14651	--	--	Cellular Component: 1,3-beta-D-glucan synthase complex (GO:0000148);; Molecular Function: RNA binding (GO:0003723);; Molecular Function: motor activity (GO:0003774);; Molecular Function: 1,3-beta-D-glucan synthase activity (GO:0003843);; Molecular Function: RNA-directed DNA polymerase activity (GO:0003964);; Molecular Function: ATP binding (GO:0005524);; Cellular Component: chromosome (GO:0005694…	--	--	hypothetical protein PRUPE_ppa021750mg, partial [Prunus persica]
T4-27926	--	--	Cellular Component: mitochondrial inner membrane (GO:0005743);; Cellular Component: mitochondrial respiratory chain complex I (GO:0005747);; Molecular Function: NADH dehydrogenase (ubiquinone) activity (GO:0008137);; Cellular Component: integral to membrane (GO:0016021);; Cellular Component: cytoplasmic membrane-bounded vesicle (GO:0016023);; Biological Process: ATP synthesis coupled electron tra…	--	NADH-ubiquinone oxidoreductase chain 2 OS=Oenothera berteriana GN=ND2 PE=2 SV=2	hypothetical protein BevumaM_p022 [Beta vulgaris subsp. maritima]
T4-21182	[M]	Cell wall/membrane/envelope biogenesis	Molecular Function: polygalacturonase activity (GO:0004650);; Cellular Component: extracellular region (GO:0005576);; Cellular Component: vacuole (GO:0005773);; Biological Process: carbohydrate metabolic process (GO:0005975);; Biological Process: multicellular organismal development (GO:0007275);; Molecular Function: hydrolase activity (GO:0016787);; Biological Process: reproductive process (GO:0…	--	Probable polygalacturonase OS=Vitis vinifera GN=GSVIVT00026920001 PE=1 SV=1	PREDICTED: probable polygalacturonase-like [Vitis vinifera]
T1-2552	--	--	Molecular Function: nucleic acid binding (GO:0003676);; Molecular Function: binding (GO:0005488);; Molecular Function: zinc ion binding (GO:0008270);; Biological Process: DNA integration (GO:0015074);; Molecular Function: transferase activity (GO:0016740);; Molecular Function: transferase activity, transferring hexosyl groups (GO:0016758);; Molecular Function: hydrolase activity (GO:0016787);; Bi…	--	--	hypothetical protein VITISV_037409 [Vitis vinifera]
T6-27349	--	--	Biological Process: positive regulation of endothelial cell proliferation (GO:0001938);; Biological Process: desmosome assembly (GO:0002159);; Biological Process: immune system process (GO:0002376);; Molecular Function: protein kinase C activity (GO:0004697);; Molecular Function: ubiquitin-protein ligase activity (GO:0004842);; Cellular Component: nucleus (GO:0005634);; Cellular Component: mitoch…	--	C2 and GRAM domain-containing protein At1g03370 OS=Arabidopsis thaliana GN=At1g03370 PE=2 SV=4	hypothetical protein PRUPE_ppa000747mg [Prunus persica]
T4-21221	--	--	Molecular Function: nucleic acid binding (GO:0003676);; Molecular Function: DNA binding (GO:0003677);; Molecular Function: sequence-specific DNA binding transcription factor activity (GO:0003700);; Molecular Function: RNA binding (GO:0003723);; Cellular Component: nucleus (GO:0005634);; Cellular Component: cytoplasm (GO:0005737);; Cellular Component: plasma membrane (GO:0005886);; Biological Proc…	--	Zinc finger CCCH domain-containing protein 20 OS=Arabidopsis thaliana GN=At2g19810 PE=2 SV=1	hypothetical protein PRUPE_ppa007297mg [Prunus persica]
T7-13601	--	--	Molecular Function: protein kinase activity (GO:0004672);; Cellular Component: plasma membrane (GO:0005886);; Biological Process: sister chromatid cohesion (GO:0007062);; Biological Process: reciprocal meiotic recombination (GO:0007131);; Cellular Component: plasmodesma (GO:0009506);; Cellular Component: chloroplast (GO:0009507);; Biological Process: response to bacterium (GO:0009617);; Biologica…	--	Receptor-like protein kinase HERK 1 OS=Arabidopsis thaliana GN=HERK1 PE=1 SV=1	hypothetical protein PRUPE_ppa001409mg [Prunus persica]
T6-4688	--	--	Molecular Function: binding (GO:0005488);; Biological Process: metabolic process (GO:0008152);;	--	--	hypothetical protein VITISV_040483 [Vitis vinifera]
T2-25947	--	--	Molecular Function: DNA binding (GO:0003677);; Molecular Function: sequence-specific DNA binding transcription factor activity (GO:0003700);; Molecular Function: protein binding (GO:0005515);; Cellular Component: nucleus (GO:0005634);; Cellular Component: vacuole (GO:0005773);; Cellular Component: cytosol (GO:0005829);; Biological Process: regulation of transcription, DNA-dependent (GO:0006355);;…	--	BES1/BZR1 homolog protein 2 OS=Arabidopsis thaliana GN=BEH2 PE=1 SV=1	unknown [Lotus japonicus]
T5-11241	--	--	Molecular Function: S-adenosylmethionine-dependent methyltransferase activity (GO:0008757);; Biological Process: primary metabolic process (GO:0044238);; Biological Process: cellular biosynthetic process (GO:0044249);; Cellular Component: intracellular part (GO:0044424);; Molecular Function: metal ion binding (GO:0046872);;	--	Probable S-adenosylmethionine-dependent methyltransferase At5g38100 OS=Arabidopsis thaliana GN=At5g38100 PE=2 SV=1	PREDICTED: probable S-adenosylmethionine-dependent methyltransferase At5g38100-like [Fragaria vesca subsp. vesca]
T1-8750	--	--	--	--	--	hypothetical protein VITISV_017396 [Vitis vinifera]
T3-15648	[O]	Posttranslational modification, protein turnover, chaperones	Cellular Component: mitochondrion (GO:0005739);; Biological Process: protein folding (GO:0006457);; Biological Process: response to osmotic stress (GO:0006970);; Biological Process: response to heat (GO:0009408);; Cellular Component: plastid (GO:0009536);; Biological Process: response to high light intensity (GO:0009644);; Biological Process: response to endoplasmic reticulum stress (GO:0034976);…	--	Heat shock 22 kDa protein, mitochondrial OS=Pisum sativum GN=HSP22 PE=2 SV=1	mitochondrial heat shock protein [Copaifera officinalis]
T5-18585	--	--	Cellular Component: mitochondrion (GO:0005739);; Biological Process: response to stress (GO:0006950);; Biological Process: lipid biosynthetic process (GO:0008610);; Molecular Function: phosphatidylcholine 1-acylhydrolase activity (GO:0008970);; Cellular Component: chloroplast (GO:0009507);; Biological Process: UV protection (GO:0009650);; Biological Process: negative regulation of seed germinatio…	--	Phospholipase A1-II 1 OS=Oryza sativa subsp. japonica GN=Os01g0651100 PE=2 SV=2	hypothetical protein PRUPE_ppa011396mg [Prunus persica]
T2-12119	[E]	Amino acid transport and metabolism	--	--	--	hypothetical protein GUITHDRAFT_107751 [Guillardia theta CCMP2712]
T4-12572	--	--	--	--	--	hypothetical protein PRUPE_ppa015871mg, partial [Prunus persica]
T4-19316	--	--	Molecular Function: protein binding (GO:0005515);; Cellular Component: cytoplasm (GO:0005737);; Biological Process: tryptophan catabolic process (GO:0006569);; Biological Process: toxin catabolic process (GO:0009407);; Biological Process: response to UV (GO:0009411);; Cellular Component: phragmoplast (GO:0009524);; Biological Process: indoleacetic acid biosynthetic process (GO:0009684);; Biologic…	K13691|0.0|vvi:100242294|hypothetical protein LOC100242294	UDP-glycosyltransferase 74F2 OS=Arabidopsis thaliana GN=UGT74F2 PE=1 SV=1	PREDICTED: UDP-glycosyltransferase 74F2 [Vitis vinifera]
T2-19675	[R]	General function prediction only	Biological Process: response to hypoxia (GO:0001666);; Cellular Component: cell wall (GO:0005618);; Cellular Component: cytosol (GO:0005829);; Cellular Component: plasma membrane (GO:0005886);; Biological Process: signal transduction (GO:0007165);; Biological Process: metabolic process (GO:0008152);; Biological Process: response to hormone stimulus (GO:0009725);; Biological Process: modulation by…	--	--	hypothetical protein PHACADRAFT_259331 [Phanerochaete carnosa HHB-10118-sp]
T5-12167	--	--	Molecular Function: NADH dehydrogenase activity (GO:0003954);; Cellular Component: mitochondrial respiratory chain complex I (GO:0005747);; Biological Process: mitochondrial electron transport, NADH to ubiquinone (GO:0006120);; Molecular Function: NADH dehydrogenase (ubiquinone) activity (GO:0008137);; Cellular Component: chloroplast (GO:0009507);; Biological Process: photorespiration (GO:0009853…	K03946|9e-54|pop:POPTR_708898|hypothetical protein	NADH dehydrogenase [ubiquinone] 1 alpha subcomplex subunit 2 OS=Arabidopsis thaliana GN=At5g47890 PE=3 SV=1	hypothetical protein PRUPE_ppa013287mg [Prunus persica]
T6-12640	--	--	--	--	--	predicted protein [Populus trichocarpa]
T7-24588	[S]	Function unknown	Cellular Component: chloroplast thylakoid membrane (GO:0009535);; Cellular Component: chloroplast stroma (GO:0009570);; Cellular Component: chloroplast envelope (GO:0009941);; Biological Process: methylglyoxal catabolic process to D-lactate (GO:0019243);;	--	Nucleoid-associated protein Synpcc7942_0464 OS=Synechococcus elongatus (strain PCC 7942) GN=Synpcc7942_0464 PE=3 SV=2	unknown [Arabidopsis thaliana]
T7-31581	--	--	Cellular Component: endosome (GO:0005768);; Cellular Component: cytoskeleton (GO:0005856);; Cellular Component: membrane (GO:0016020);; Cellular Component: cytoplasmic membrane-bounded vesicle (GO:0016023);;	K11886|0.0|vvi:100244477|hypothetical protein LOC100244477	--	hypothetical protein PRUPE_ppa000099mg [Prunus persica]
T5-8741	[Z]	Cytoskeleton	Biological Process: M phase of mitotic cell cycle (GO:0000087);; Biological Process: mitotic metaphase (GO:0000089);; Biological Process: mitotic anaphase (GO:0000090);; Biological Process: mitotic prometaphase (GO:0000236);; Cellular Component: condensed nuclear chromosome kinetochore (GO:0000778);; Cellular Component: condensed chromosome outer kinetochore (GO:0000940);; Molecular Function: mic…	--	--	OSIGBa0102D10.3 [Oryza sativa Indica Group]
T2-7032	--	--	--	K14325|4e-06|osa:4325394|Os01g0959000	--	hypothetical protein ZEAMMB73_067199 [Zea mays]
T4-4441	--	--	Cellular Component: Golgi membrane (GO:0000139);; Cellular Component: extracellular region (GO:0005576);; Cellular Component: nucleus (GO:0005634);; Cellular Component: endoplasmic reticulum membrane (GO:0005789);; Cellular Component: plasma membrane (GO:0005886);; Molecular Function: zinc ion binding (GO:0008270);; Cellular Component: integral to membrane (GO:0016021);; Molecular Function: palmi…	--	Probable S-acyltransferase At5g05070 OS=Arabidopsis thaliana GN=At5g05070 PE=2 SV=1	PREDICTED: probable S-acyltransferase At5g05070-like [Fragaria vesca subsp. vesca]
T2-855	[C]	Energy production and conversion	Biological Process: generation of precursor metabolites and energy (GO:0006091);; Cellular Component: cell part (GO:0044464);; Biological Process: oxidation-reduction process (GO:0055114);;	--	--	fumarate reductase [Fomitiporia mediterranea MF3/22]
T7-29360	--	--	Cellular Component: nucleus (GO:0005634);; Biological Process: phosphate ion transport (GO:0006817);; Biological Process: galactolipid biosynthetic process (GO:0019375);; Biological Process: negative regulation of transcription, DNA-dependent (GO:0045892);; Biological Process: cellular response to cold (GO:0070417);; Biological Process: positive regulation of cellular response to phosphate starva…	--	SPX domain-containing protein 1 OS=Oryza sativa subsp. japonica GN=SPX1 PE=2 SV=1	hypothetical protein PRUPE_ppa009366mg [Prunus persica]
T6-14222	[K]	Transcription	Biological Process: transcription, DNA-dependent (GO:0006351);; Biological Process: stomatal lineage progression (GO:0010440);;	--	--	hypothetical protein PRUPE_ppa026349mg [Prunus persica]
T6-24825	--	--	--	--	--	RNA binding protein, putative [Ricinus communis]
T6-22645	[O]	Posttranslational modification, protein turnover, chaperones	Biological Process: protein polyubiquitination (GO:0000209);; Cellular Component: condensed nuclear chromosome (GO:0000794);; Biological Process: cell morphogenesis involved in differentiation (GO:0000904);; Biological Process: cytokinesis (GO:0000910);; Biological Process: in utero embryonic development (GO:0001701);; Molecular Function: protein binding (GO:0005515);; Cellular Component: nucleol…	K03347|1e-135|vvi:100233054|CUL1	Cullin-1 OS=Arabidopsis thaliana GN=CUL1 PE=1 SV=1	putative cullin-like 1 protein [Arabidopsis thaliana]
T7-3702	[GEPR]	--	Molecular Function: hydrogen:proline symporter activity (GO:0005297);; Cellular Component: integral to plasma membrane (GO:0005887);; Molecular Function: glycine betaine:hydrogen symporter activity (GO:0015653);; Biological Process: proline transport (GO:0015824);; Biological Process: glycine betaine transport (GO:0031460);; Biological Process: hyperosmotic salinity response (GO:0042538);; Biolog…	--	--	PREDICTED: proline/betaine transporter-like [Cucumis sativus]
T2-10997	--	--	--	--	--	putative ATP-dependent RNA helicase [Trichosporon asahii var. asahii CBS 2479]
T4-28547	--	--	Molecular Function: iron ion binding (GO:0005506);; Cellular Component: endoplasmic reticulum membrane (GO:0005789);; Molecular Function: electron carrier activity (GO:0009055);; Cellular Component: integral to membrane (GO:0016021);; Biological Process: diterpenoid biosynthetic process (GO:0016102);; Molecular Function: (S)-limonene 3-monooxygenase activity (GO:0018674);; Molecular Function: hem…	--	Cytochrome P450 71D10 OS=Glycine max GN=CYP71D10 PE=2 SV=1	hypothetical protein PRUPE_ppa014661mg, partial [Prunus persica]
T5-5573	--	--	Molecular Function: enzyme inhibitor activity (GO:0004857);; Cellular Component: extracellular region (GO:0005576);; Cellular Component: plant-type cell wall (GO:0009505);; Biological Process: plant-type cell wall biogenesis (GO:0009832);; Biological Process: glucuronoxylan metabolic process (GO:0010413);; Biological Process: sterol biosynthetic process (GO:0016126);; Molecular Function: pectines…	--	Probable pectinesterase/pectinesterase inhibitor 59 OS=Arabidopsis thaliana GN=PME59 PE=2 SV=1	hypothetical protein PRUPE_ppa022308mg [Prunus persica]
T4-29185	[V]	Defense mechanisms	Biological Process: polysaccharide biosynthetic process (GO:0000271);; Biological Process: response to superoxide (GO:0000303);; Molecular Function: calmodulin binding (GO:0005516);; Molecular Function: ATP binding (GO:0005524);; Cellular Component: nucleus (GO:0005634);; Cellular Component: plasma membrane (GO:0005886);; Biological Process: ATP catabolic process (GO:0006200);; Biological Process…	--	Putative multidrug resistance protein OS=Oryza sativa subsp. japonica GN=Os02g0190300 PE=3 SV=1	PREDICTED: ABC transporter B family member 15-like [Solanum lycopersicum]
T2-26035	--	--	Cellular Component: fungal-type cell wall (GO:0009277);;	--	Vegetative cell wall protein gp1 OS=Chlamydomonas reinhardtii GN=GP1 PE=2 SV=1	hypothetical protein PRUPE_ppa024378mg [Prunus persica]
T6-26703	--	--	Cellular Component: intracellular part (GO:0044424);; Biological Process: regulation of biological process (GO:0050789);;	--	Serrate RNA effector molecule OS=Arabidopsis thaliana GN=SE PE=1 SV=2	hypothetical protein PRUPE_ppa022633mg, partial [Prunus persica]
T2-5306	--	--	Biological Process: mRNA splicing, via spliceosome (GO:0000398);; Molecular Function: binding (GO:0005488);; Cellular Component: intracellular (GO:0005622);; Cellular Component: nuclear lumen (GO:0031981);; Cellular Component: intracellular non-membrane-bounded organelle (GO:0043232);; Biological Process: regulation of cellular process (GO:0050794);;	K13171|2e-12|vvi:100262120|hypothetical protein LOC100262120	--	hypothetical protein AURANDRAFT_70520 [Aureococcus anophagefferens]
T6-31200	--	--	Molecular Function: endopeptidase activity (GO:0004175);; Cellular Component: endoplasmic reticulum (GO:0005783);; Cellular Component: membrane (GO:0016020);; Biological Process: protein processing (GO:0016485);; Biological Process: cellular protein localization (GO:0034613);; Biological Process: CAAX-box protein maturation (GO:0080120);;	K08658|5e-20|rcu:RCOM_0516500|protease U48 caax prenyl protease rce1, putative	CAAX prenyl protease 2 OS=Arabidopsis thaliana GN=FACE2 PE=2 SV=2	farnesylated protein-converting enzyme 2 [Prunus armeniaca]
T1-15879	[L]	Replication, recombination and repair	Biological Process: G1/S transition of mitotic cell cycle (GO:0000082);; Biological Process: S phase of mitotic cell cycle (GO:0000084);; Molecular Function: nucleotide binding (GO:0000166);; Cellular Component: chromatin (GO:0000785);; Biological Process: cytokinesis (GO:0000910);; Molecular Function: DNA binding (GO:0003677);; Molecular Function: DNA helicase activity (GO:0003678);; Molecular F…	K02542|0.0|pop:POPTR_797236|hypothetical protein	--	PREDICTED: DNA replication licensing factor MCM6 [Vitis vinifera]
T4-9401	[L]	Replication, recombination and repair	Molecular Function: nucleic acid binding (GO:0003676);; Molecular Function: catalytic activity (GO:0003824);; Biological Process: DNA metabolic process (GO:0006259);;	--	--	PREDICTED: uncharacterized protein LOC100250138 [Vitis vinifera]
T6-27214	[R]	General function prediction only	Cellular Component: mitochondrion (GO:0005739);; Biological Process: protein targeting to membrane (GO:0006612);; Biological Process: response to ethylene stimulus (GO:0009723);; Biological Process: abscisic acid mediated signaling pathway (GO:0009738);; Biological Process: salicylic acid mediated signaling pathway (GO:0009863);; Biological Process: jasmonic acid mediated signaling pathway (GO:00…	--	CBS domain-containing protein CBSCBSPB5 OS=Arabidopsis thaliana GN=CBSCBSPB5 PE=2 SV=1	hypothetical protein PRUPE_ppa003833mg [Prunus persica]
T2-18768	--	--	Biological Process: glycosaminoglycan biosynthetic process (GO:0006024);; Biological Process: proteoglycan metabolic process (GO:0006029);; Biological Process: protein glycosylation (GO:0006486);; Biological Process: single fertilization (GO:0007338);; Molecular Function: cytoskeletal protein binding (GO:0008092);; Biological Process: anatomical structure morphogenesis (GO:0009653);; Biological P…	--	--	hypothetical protein GUITHDRAFT_160848 [Guillardia theta CCMP2712]
T2-4399	[R]	General function prediction only	Biological Process: alternative nuclear mRNA splicing, via spliceosome (GO:0000380);; Molecular Function: double-stranded DNA binding (GO:0003690);; Molecular Function: single-stranded DNA binding (GO:0003697);; Molecular Function: mRNA binding (GO:0003729);; Molecular Function: protein kinase activity (GO:0004672);; Molecular Function: copper ion binding (GO:0005507);; Molecular Function: ATP bi…	--	--	hypothetical protein AOL_s00054g848 [Arthrobotrys oligospora ATCC 24927]
T7-5133	--	--	Molecular Function: transporter activity (GO:0005215);; Biological Process: transport (GO:0006810);; Cellular Component: integral to membrane (GO:0016021);;	--	Nodulin-26 OS=Glycine max PE=1 SV=2	aquaporin, MIP family, NIP subfamily [Populus trichocarpa]
T3-1922	--	--	Molecular Function: nucleotide binding (GO:0000166);; Molecular Function: nucleic acid binding (GO:0003676);; Molecular Function: nuclease activity (GO:0004518);; Biological Process: translation (GO:0006412);; Molecular Function: peptidase activity (GO:0008233);; Molecular Function: zinc ion binding (GO:0008270);; Biological Process: DNA integration (GO:0015074);; Molecular Function: nucleotidylt…	--	Retrovirus-related Pol polyprotein from transposon TNT 1-94 OS=Nicotiana tabacum PE=2 SV=1	hypothetical protein VITISV_005673 [Vitis vinifera]
T7-25957	--	--	Biological Process: protein peptidyl-prolyl isomerization (GO:0000413);; Molecular Function: peptidyl-prolyl cis-trans isomerase activity (GO:0003755);; Cellular Component: cytoplasm (GO:0005737);; Biological Process: protein folding (GO:0006457);; Biological Process: response to oxidative stress (GO:0006979);;	--	--	hypothetical protein PRUPE_ppa006955mg [Prunus persica]
T7-16721	--	--	Molecular Function: nucleotide binding (GO:0000166);; Biological Process: double-strand break repair via homologous recombination (GO:0000724);; Molecular Function: nucleic acid binding (GO:0003676);; Molecular Function: protein binding (GO:0005515);; Cellular Component: nucleus (GO:0005634);; Cellular Component: nucleolus (GO:0005730);; Biological Process: mitotic recombination (GO:0006312);; Bi…	K12840|2e-78|vvi:100265303|hypothetical protein LOC100265303	DNA-damage-repair/toleration protein DRT111, chloroplastic OS=Arabidopsis thaliana GN=DRT111 PE=2 SV=2	hypothetical protein VITISV_023439 [Vitis vinifera]
T6-1998	--	--	Biological Process: mitochondrial RNA processing (GO:0000963);; Cellular Component: mitochondrion (GO:0005739);; Biological Process: proteolysis (GO:0006508);; Biological Process: fatty acid catabolic process (GO:0009062);; Cellular Component: chloroplast (GO:0009507);; Biological Process: systemic acquired resistance (GO:0009627);; Biological Process: embryo development ending in seed dormancy (…	--	Pentatricopeptide repeat-containing protein At1g56690, mitochondrial OS=Arabidopsis thaliana GN=PCMP-H69 PE=2 SV=1	PREDICTED: pentatricopeptide repeat-containing protein At1g56690, mitochondrial-like [Glycine max]
T2-34324	--	--	--	--	--	predicted protein [Botryotinia fuckeliana B05.10]
T5-1238	--	--	Cellular Component: nucleus (GO:0005634);; Biological Process: response to chitin (GO:0010200);;	--	--	predicted protein [Populus trichocarpa]
T4-19923	[GEPR]	--	Molecular Function: sugar:hydrogen symporter activity (GO:0005351);; Cellular Component: nucleus (GO:0005634);; Cellular Component: Golgi apparatus (GO:0005794);; Biological Process: carbohydrate transport (GO:0008643);; Biological Process: response to water deprivation (GO:0009414);; Biological Process: response to salt stress (GO:0009651);; Biological Process: jasmonic acid metabolic process (G…	--	Sugar transporter ERD6-like 5 OS=Arabidopsis thaliana GN=At1g54730 PE=2 SV=2	sugar transporter, putative [Ricinus communis]
T6-23739	[OJ]	--	Molecular Function: tRNA binding (GO:0000049);; Molecular Function: mRNA binding (GO:0003729);; Cellular Component: nucleolus (GO:0005730);; Cellular Component: Golgi apparatus (GO:0005794);; Biological Process: tRNA modification (GO:0006400);; Biological Process: histone mRNA metabolic process (GO:0008334);; Biological Process: regulation of gene expression (GO:0010468);; Biological Process: pos…	--	--	hypothetical protein PRUPE_ppa003845mg [Prunus persica]
T2-20348	--	--	--	--	--	hypothetical protein VITISV_042888 [Vitis vinifera]
T5-21368	[R]	General function prediction only	Molecular Function: DNA binding (GO:0003677);; Molecular Function: GTPase activity (GO:0003924);; Molecular Function: GTP binding (GO:0005525);; Cellular Component: nucleus (GO:0005634);; Cellular Component: vacuolar membrane (GO:0005774);; Cellular Component: Golgi apparatus (GO:0005794);; Cellular Component: cytosol (GO:0005829);; Cellular Component: plasma membrane (GO:0005886);; Biological Pr…	--	Ras-related protein Rab11D OS=Lotus japonicus GN=RAB11D PE=2 SV=1	RecName: Full=Ras-related protein Rab11D
T5-10430	[TZDR]	--	Molecular Function: receptor binding (GO:0005102);; Molecular Function: calcium ion binding (GO:0005509);; Cellular Component: extracellular region (GO:0005576);; Cellular Component: nucleus (GO:0005634);; Cellular Component: mitochondrion (GO:0005739);; Cellular Component: peroxisome (GO:0005777);; Cellular Component: cytoskeleton (GO:0005856);; Cellular Component: plasma membrane (GO:0005886);;…	K13448|6e-95|pop:POPTR_412211|hypothetical protein	Calmodulin-like protein 3 OS=Arabidopsis thaliana GN=CML3 PE=2 SV=1	predicted protein [Populus trichocarpa]
T4-19068	[S]	Function unknown	Biological Process: maltose metabolic process (GO:0000023);; Biological Process: polysaccharide catabolic process (GO:0000272);; Molecular Function: protein serine/threonine kinase activity (GO:0004674);; Molecular Function: protein binding (GO:0005515);; Molecular Function: ATP binding (GO:0005524);; Cellular Component: endoplasmic reticulum (GO:0005783);; Cellular Component: plasma membrane (GO…	--	Probably inactive leucine-rich repeat receptor-like protein kinase At2g25790 OS=Arabidopsis thaliana GN=At2g25790 PE=1 SV=1	hypothetical protein PRUPE_ppa021898mg [Prunus persica]
T2-4491	[J]	Translation, ribosomal structure and biogenesis	Biological Process: box H/ACA snoRNA 3'-end processing (GO:0000495);; Cellular Component: chromosome, centromeric region (GO:0000775);; Biological Process: RNA methylation (GO:0001510);; Biological Process: nematode larval development (GO:0002119);; Molecular Function: DNA binding (GO:0003677);; Molecular Function: telomerase activity (GO:0003720);; Molecular Function: RNA binding (GO:0003723);; …	K11131|0.0|ppp:PHYPADRAFT_108333|hypothetical protein	--	hypothetical protein GUITHDRAFT_71484 [Guillardia theta CCMP2712]
T4-3237	[O]	Posttranslational modification, protein turnover, chaperones	Molecular Function: protein disulfide isomerase activity (GO:0003756);; Molecular Function: binding (GO:0005488);; Cellular Component: nucleolus (GO:0005730);; Cellular Component: mitochondrion (GO:0005739);; Cellular Component: vacuole (GO:0005773);; Cellular Component: endoplasmic reticulum (GO:0005783);; Cellular Component: Golgi apparatus (GO:0005794);; Cellular Component: cytosol (GO:0005829…	K03676|2e-31|pop:POPTR_736622|PtrcGrx_C4.1	Glutaredoxin-C4 OS=Arabidopsis thaliana GN=GRXC4 PE=2 SV=2	hypothetical protein SELMODRAFT_174566 [Selaginella moellendorffii]
T2-31508	[G]	Carbohydrate transport and metabolism	Molecular Function: catalytic activity (GO:0003824);; Biological Process: metabolic process (GO:0008152);; Molecular Function: hydrolase activity (GO:0016787);;	--	--	putative endogluconase [Vaucheria litorea]
T2-21726	[IR]	--	Molecular Function: lipid kinase activity (GO:0001727);; Molecular Function: protein binding (GO:0005515);; Cellular Component: vacuole (GO:0005773);; Cellular Component: vacuolar membrane (GO:0005774);; Cellular Component: cytosol (GO:0005829);; Biological Process: cellular protein modification process (GO:0006464);; Biological Process: sphingolipid metabolic process (GO:0006665);; Biological Pr…	K04718|9e-40|pop:POPTR_568293|diacylglycerol kinase/D-erythro-sphingosine kinase (EC:2.7.1.91)	Sphingosine kinase 1 OS=Arabidopsis thaliana GN=SPHK1 PE=1 SV=1	Sphingosine kinase 1 [Aegilops tauschii]
T7-7201	--	--	Molecular Function: protein binding (GO:0005515);; Cellular Component: nucleoplasm (GO:0005654);; Cellular Component: mitochondrion (GO:0005739);; Biological Process: regulation of transcription, DNA-dependent (GO:0006355);; Cellular Component: plastid (GO:0009536);; Biological Process: specification of symmetry (GO:0009799);; Biological Process: determination of bilateral symmetry (GO:0009855);;…	--	LOB domain-containing protein 6 OS=Arabidopsis thaliana GN=LBD6 PE=1 SV=1	conserved hypothetical protein [Ricinus communis]
T5-7257	--	--	Molecular Function: protein kinase activity (GO:0004672);; Biological Process: defense response (GO:0006952);; Biological Process: response to endogenous stimulus (GO:0009719);; Biological Process: cellular process (GO:0009987);; Biological Process: response to organic substance (GO:0010033);; Cellular Component: intracellular membrane-bounded organelle (GO:0043231);; Cellular Component: cytoplas…	--	Cysteine-rich receptor-like protein kinase 29 OS=Arabidopsis thaliana GN=CRK29 PE=2 SV=1	hypothetical protein PRUPE_ppa002309mg [Prunus persica]
T6-11376	--	--	Biological Process: nucleobase-containing compound metabolic process (GO:0006139);; Molecular Function: ion binding (GO:0043167);; Molecular Function: organic cyclic compound binding (GO:0097159);;	--	--	hypothetical protein VITISV_041073 [Vitis vinifera]
T5-19434	--	--	Cellular Component: mitochondrion (GO:0005739);;	--	Pentatricopeptide repeat-containing protein At5g61370, mitochondrial OS=Arabidopsis thaliana GN=At5g61370 PE=2 SV=1	PREDICTED: pentatricopeptide repeat-containing protein At5g61370, mitochondrial-like [Glycine max]
T4-226	--	--	Molecular Function: 1-phosphatidylinositol-3-phosphate 5-kinase activity (GO:0000285);; Biological Process: double-strand break repair via homologous recombination (GO:0000724);; Molecular Function: ATP binding (GO:0005524);; Cellular Component: nucleus (GO:0005634);; Biological Process: chromatin organization (GO:0006325);; Biological Process: sister chromatid cohesion (GO:0007062);; Biological …	K04728|1e-53|rcu:RCOM_1510550|ataxia telangiectasia mutated, putative (EC:2.7.11.1)	Serine/threonine-protein kinase ATM OS=Arabidopsis thaliana GN=ATM PE=2 SV=1	hypothetical protein VITISV_037238 [Vitis vinifera]
T2-3308	--	--	Molecular Function: ATP binding (GO:0005524);; Cellular Component: nucleus (GO:0005634);; Biological Process: gluconeogenesis (GO:0006094);; Biological Process: ATP catabolic process (GO:0006200);; Biological Process: protein complex assembly (GO:0006461);; Biological Process: cytoskeleton organization (GO:0007010);; Cellular Component: plasmodesma (GO:0009506);; Cellular Component: chloroplast e…	K14572|3e-36|rcu:RCOM_0654710|ATP binding protein, putative	--	PREDICTED: LOW QUALITY PROTEIN: midasin-like [Fragaria vesca subsp. vesca]
T4-14736	--	--	Molecular Function: protein kinase activity (GO:0004672);; Molecular Function: protein binding (GO:0005515);; Cellular Component: nucleus (GO:0005634);; Biological Process: carbohydrate metabolic process (GO:0005975);; Biological Process: protein phosphorylation (GO:0006468);; Biological Process: gene expression (GO:0010467);; Biological Process: cellular component organization (GO:0016043);; Bio…	--	Histone-lysine N-methyltransferase ASHR2 OS=Arabidopsis thaliana GN=ASHR2 PE=2 SV=3	hypothetical protein PRUPE_ppa006305mg [Prunus persica]
T3-2493	--	--	Molecular Function: nucleic acid binding (GO:0003676);; Biological Process: DNA integration (GO:0015074);; Molecular Function: nucleoside-triphosphatase activity (GO:0017111);; Molecular Function: purine ribonucleoside binding (GO:0032550);; Molecular Function: adenyl ribonucleotide binding (GO:0032559);; Molecular Function: anion binding (GO:0043168);; Biological Process: response to stimulus (G…	--	Retrovirus-related Pol polyprotein from transposon TNT 1-94 OS=Nicotiana tabacum PE=2 SV=1	hypothetical protein VITISV_041073 [Vitis vinifera]
T6-14834	[O]	Posttranslational modification, protein turnover, chaperones	Molecular Function: glutathione transferase activity (GO:0004364);; Cellular Component: cytosol (GO:0005829);; Cellular Component: plasma membrane (GO:0005886);; Biological Process: fatty acid beta-oxidation (GO:0006635);; Biological Process: response to oxidative stress (GO:0006979);; Biological Process: toxin catabolic process (GO:0009407);; Cellular Component: plasmodesma (GO:0009506);; Cellul…	--	Probable glutathione S-transferase OS=Glycine max GN=HSP26-A PE=2 SV=1	tau class glutathione transferase GSTU45 [Populus trichocarpa]
T6-18845	--	--	Biological Process: cytidine to uridine editing (GO:0016554);;	--	Pentatricopeptide repeat-containing protein At4g02750 OS=Arabidopsis thaliana GN=PCMP-H24 PE=3 SV=1	hypothetical protein PRUPE_ppa025358mg [Prunus persica]
T2-31459	--	--	Cellular Component: nucleus (GO:0005634);; Biological Process: cellular process (GO:0009987);; Cellular Component: intracellular organelle part (GO:0044446);;	--	--	hypothetical protein GLRG_10457 [Glomerella graminicola M1.001]
T7-23856	[CR]	--	Molecular Function: mRNA 3'-UTR binding (GO:0003730);; Molecular Function: NADPH:quinone reductase activity (GO:0003960);; Cellular Component: mitochondrion (GO:0005739);; Cellular Component: Golgi apparatus (GO:0005794);; Cellular Component: cytosol (GO:0005829);; Molecular Function: zinc ion binding (GO:0008270);; Cellular Component: chloroplast envelope (GO:0009941);; Cellular Component: membr…	--	--	zinc binding dehydrogenase, putative [Ricinus communis]
T5-29780	--	--	Molecular Function: DNA binding (GO:0003677);; Molecular Function: sequence-specific DNA binding transcription factor activity (GO:0003700);; Cellular Component: nucleus (GO:0005634);; Biological Process: regulation of transcription, DNA-dependent (GO:0006355);; Biological Process: multicellular organismal development (GO:0007275);;	--	--	PREDICTED: uncharacterized protein LOC100261063 [Vitis vinifera]
T6-7432	[E]	Amino acid transport and metabolism	Molecular Function: N4-(beta-N-acetylglucosaminyl)-L-asparaginase activity (GO:0003948);; Molecular Function: asparaginase activity (GO:0004067);; Cellular Component: nucleolus (GO:0005730);; Cellular Component: cytoplasm (GO:0005737);; Cellular Component: cytosol (GO:0005829);; Biological Process: proteolysis (GO:0006508);; Biological Process: glycoprotein catabolic process (GO:0006516);; Molecu…	K13051|2e-56|vvi:100250923|hypothetical protein LOC100250923	Isoaspartyl peptidase/L-asparaginase 1 OS=Arabidopsis thaliana GN=At5g08100 PE=1 SV=2	hypothetical protein VITISV_007448 [Vitis vinifera]
T7-17348	--	--	Biological Process: polysaccharide biosynthetic process (GO:0000271);; Cellular Component: extracellular region (GO:0005576);; Cellular Component: plasma membrane (GO:0005886);; Biological Process: pattern specification process (GO:0007389);; Biological Process: regulation of cell size (GO:0008361);; Cellular Component: plant-type cell wall (GO:0009505);; Cellular Component: plasmodesma (GO:00095…	--	Defensin-like protein 2 OS=Arabidopsis thaliana GN=PDF2.2 PE=2 SV=1	PREDICTED: defensin-like protein [Vitis vinifera]
T4-10066	--	--	Molecular Function: protein kinase activity (GO:0004672);; Molecular Function: binding (GO:0005488);; Biological Process: protein phosphorylation (GO:0006468);; Molecular Function: transferase activity, transferring phosphorus-containing groups (GO:0016772);;	--	G-type lectin S-receptor-like serine/threonine-protein kinase At4g27290 OS=Arabidopsis thaliana GN=At4g27290 PE=3 SV=4	hypothetical protein PRUPE_ppa018380mg [Prunus persica]
T2-20984	--	--	--	--	--	unnamed protein product [Vitis vinifera]
T6-10851	--	--	Molecular Function: nucleic acid binding (GO:0003676);; Molecular Function: extracellular matrix structural constituent (GO:0005201);; Cellular Component: collagen (GO:0005581);; Cellular Component: basement membrane (GO:0005604);; Cellular Component: nucleolus (GO:0005730);; Biological Process: apoptotic process (GO:0006915);; Biological Process: response to DNA damage stimulus (GO:0006974);; Bi…	--	--	hypothetical protein SORBIDRAFT_01g006210 [Sorghum bicolor]
T2-11543	--	--	Cellular Component: nucleus (GO:0005634);; Cellular Component: centrosome (GO:0005813);; Cellular Component: cytosol (GO:0005829);; Cellular Component: plasma membrane (GO:0005886);; Biological Process: apoptotic process (GO:0006915);; Biological Process: chromosome segregation (GO:0007059);; Biological Process: multicellular organismal development (GO:0007275);; Biological Process: cell prolifer…	K06685|8e-24|rcu:RCOM_0712120|Maintenance of ploidy protein mob1, putative	--	hypothetical protein GUITHDRAFT_160201 [Guillardia theta CCMP2712]
T2-13514	--	--	Molecular Function: acetyl-CoA C-acetyltransferase activity (GO:0003985);; Cellular Component: cytosol (GO:0005829);; Biological Process: lipid biosynthetic process (GO:0008610);; Biological Process: anthocyanin-containing compound biosynthetic process (GO:0009718);; Biological Process: response to sucrose stimulus (GO:0009744);; Biological Process: response to UV-B (GO:0010224);; Molecular Funct…	--	Malonyl-coenzyme:anthocyanin 5-O-glucoside-6&apos;&apos;&apos;-O-malonyltransferase OS=Salvia splendens GN=5MAT1 PE=1 SV=1	Anthocyanin 5-aromatic acyltransferase, putative [Ricinus communis]
T2-22708	[M]	Cell wall/membrane/envelope biogenesis	--	--	--	hypothetical protein PRUPE_ppa004583mg [Prunus persica]
T5-653	[F]	Nucleotide transport and metabolism	Molecular Function: nucleotide binding (GO:0000166);; Cellular Component: nucleus (GO:0005634);; Cellular Component: cytoplasm (GO:0005737);; Cellular Component: cytosol (GO:0005829);; Biological Process: ITP catabolic process (GO:0006193);; Biological Process: nucleotide metabolic process (GO:0009117);; Biological Process: deoxyribonucleoside triphosphate catabolic process (GO:0009204);; Molecul…	K01519|2e-79|ath:AT4G13720|inosine triphosphate pyrophosphatase, putative / HAM1 family protein	Inosine triphosphate pyrophosphatase OS=Arabidopsis thaliana GN=At4g13720 PE=2 SV=1	nucleoside-triphosphate pyrophosphatase [Arabidopsis thaliana]
T4-16307	[RTKL]	--	Molecular Function: protein serine/threonine kinase activity (GO:0004674);; Molecular Function: ATP binding (GO:0005524);; Cellular Component: extracellular region (GO:0005576);; Cellular Component: cytosol (GO:0005829);; Biological Process: protein phosphorylation (GO:0006468);; Biological Process: transmembrane receptor protein tyrosine kinase signaling pathway (GO:0007169);; Biological Process…	--	Probable LRR receptor-like serine/threonine-protein kinase At4g37250 OS=Arabidopsis thaliana GN=At4g37250 PE=2 SV=1	hypothetical protein PRUPE_ppa001717mg [Prunus persica]
T3-4856	--	--	Biological Process: immune system development (GO:0002520);; Molecular Function: DNA binding (GO:0003677);; Molecular Function: DNA-directed DNA polymerase activity (GO:0003887);; Cellular Component: nucleus (GO:0005634);; Cellular Component: nucleoplasm (GO:0005654);; Cellular Component: cytoplasm (GO:0005737);; Cellular Component: spindle microtubule (GO:0005876);; Biological Process: DNA-depen…	--	--	PREDICTED: DNA polymerase lambda-like [Vitis vinifera]
T7-37120	--	--	Molecular Function: DNA binding (GO:0003677);; Molecular Function: ATP binding (GO:0005524);; Cellular Component: cytoplasm (GO:0005737);; Biological Process: DNA repair (GO:0006281);; Molecular Function: DNA-dependent ATPase activity (GO:0008094);; Biological Process: somatic cell DNA recombination (GO:0016444);; Biological Process: positive regulation of defense response to bacterium (GO:190042…	K10871|3e-36|rcu:RCOM_0787740|DNA repair and recombination protein radB, putative	DNA repair protein RAD51 homolog 4 OS=Arabidopsis thaliana GN=RAD51D PE=2 SV=2	PREDICTED: DNA repair protein RAD51 homolog 4-like [Cucumis sativus]
T2-30238	[J]	Translation, ribosomal structure and biogenesis	Molecular Function: amidase activity (GO:0004040);; Molecular Function: protein binding (GO:0005515);; Cellular Component: mitochondrion (GO:0005739);; Cellular Component: cytosol (GO:0005829);; Biological Process: protein targeting to membrane (GO:0006612);; Biological Process: protein targeting to mitochondrion (GO:0006626);; Biological Process: nucleotide transport (GO:0006862);; Biological Pr…	--	Amidase 1 OS=Arabidopsis thaliana GN=AMI1 PE=1 SV=1	hypothetical protein PRUPE_ppa005982mg [Prunus persica]
T7-18011	[J]	Translation, ribosomal structure and biogenesis	--	--	--	--
T7-7740	[L]	Replication, recombination and repair	Molecular Function: DNA topoisomerase (ATP-hydrolyzing) activity (GO:0003918);; Molecular Function: 1-(5-phosphoribosyl)-5-[(5-phosphoribosylamino)methylideneamino]imidazole-4-carboxamide isomerase activity (GO:0003949);; Molecular Function: protein binding (GO:0005515);; Molecular Function: ATP binding (GO:0005524);; Cellular Component: chromosome (GO:0005694);; Biological Process: DNA topologic…	--	--	DNA gyrase, A subunit [Coccomyxa subellipsoidea C-169]
T6-13641	[R]	General function prediction only	Cellular Component: mitochondrion (GO:0005739);; Molecular Function: kinase activity (GO:0016301);; Biological Process: phosphorylation (GO:0016310);; Molecular Function: transferase activity, transferring phosphorus-containing groups (GO:0016772);;	K08869|1e-106|vvi:100244896|similar to Protein kinase-like	--	hypothetical protein PRUPE_ppa002817mg [Prunus persica]
T4-1840	--	--	--	--	--	hypothetical protein THAOC_16735, partial [Thalassiosira oceanica]
T7-27213	--	--	Molecular Function: binding (GO:0005488);; Cellular Component: nucleus (GO:0005634);; Cellular Component: cytoplasm (GO:0005737);; Cellular Component: cytosol (GO:0005829);; Biological Process: transcription, DNA-dependent (GO:0006351);;	--	--	hypothetical protein PRUPE_ppa002934mg [Prunus persica]
T6-1511	--	--	Molecular Function: ubiquitin-protein ligase activity (GO:0004842);; Cellular Component: nucleus (GO:0005634);; Cellular Component: plasma membrane (GO:0005886);; Molecular Function: zinc ion binding (GO:0008270);; Cellular Component: plasmodesma (GO:0009506);; Biological Process: cytokinin metabolic process (GO:0009690);; Biological Process: polar nucleus fusion (GO:0010197);;	--	--	PREDICTED: uncharacterized protein LOC101305109 [Fragaria vesca subsp. vesca]
T2-23570	--	--	--	K00679|0.0|vvi:100256634|hypothetical protein LOC100256634	Phospholipid:diacylglycerol acyltransferase 1 OS=Arabidopsis thaliana GN=PDAT1 PE=2 SV=1	PREDICTED: phospholipid:diacylglycerol acyltransferase 1-like [Fragaria vesca subsp. vesca]
T4-3832	--	--	Molecular Function: nucleic acid binding (GO:0003676);;	--	Putative AC transposase OS=Zea mays PE=2 SV=2	hypothetical protein PRUPE_ppa024297mg, partial [Prunus persica]
T6-6830	--	--	--	--	--	PREDICTED: disease resistance protein RPM1-like [Vitis vinifera]
T5-9492	--	--	--	--	--	FBD-associated F-box protein [Medicago truncatula]
T2-10116	--	--	--	--	--	hypothetical protein PRUPE_ppa012719mg [Prunus persica]
T5-7756	--	--	Molecular Function: nucleic acid binding (GO:0003676);; Biological Process: DNA metabolic process (GO:0006259);;	--	--	hypothetical protein VITISV_033374 [Vitis vinifera]
T7-31184	--	--	Cellular Component: nucleus (GO:0005634);; Cellular Component: plasma membrane (GO:0005886);;	--	--	hypothetical protein PRUPE_ppa001587mg [Prunus persica]
T6-98	[L]	Replication, recombination and repair	Molecular Function: RNA binding (GO:0003723);; Molecular Function: catalytic activity (GO:0003824);; Molecular Function: DNA photolyase activity (GO:0003913);; Molecular Function: RNA-directed DNA polymerase activity (GO:0003964);; Biological Process: RNA-dependent DNA replication (GO:0006278);; Biological Process: DNA integration (GO:0015074);;	--	--	PREDICTED: uncharacterized protein LOC100854728 [Vitis vinifera]
T4-5340	[V]	Defense mechanisms	Molecular Function: monovalent cation:hydrogen antiporter activity (GO:0005451);; Cellular Component: plasma membrane (GO:0005886);; Biological Process: drug transmembrane transport (GO:0006855);; Cellular Component: plant-type vacuole membrane (GO:0009705);; Biological Process: proanthocyanidin biosynthetic process (GO:0010023);; Biological Process: maintenance of seed dormancy (GO:0010231);; Mo…	--	MATE efflux family protein 5 OS=Arabidopsis thaliana GN=DTXL1 PE=3 SV=1	hypothetical protein PRUPE_ppa004624mg [Prunus persica]
T5-23704	[G]	Carbohydrate transport and metabolism	Molecular Function: ATP binding (GO:0005524);; Cellular Component: cytosol (GO:0005829);; Biological Process: glycogen biosynthetic process (GO:0005978);; Molecular Function: glucose-1-phosphate adenylyltransferase activity (GO:0008878);; Cellular Component: amyloplast (GO:0009501);; Cellular Component: chloroplast stroma (GO:0009570);; Biological Process: starch biosynthetic process (GO:0019252)…	K00975|0.0|pop:POPTR_573143|glucose-1-phosphate adenylyltransferase (EC:2.7.7.27)	Glucose-1-phosphate adenylyltransferase small subunit 2, chloroplastic OS=Vicia faba GN=AGPP PE=2 SV=1	predicted protein [Populus trichocarpa]
T2-13331	--	--	Biological Process: mitotic cell cycle (GO:0000278);; Cellular Component: kinetochore (GO:0000776);; Cellular Component: condensed chromosome, centromeric region (GO:0000779);; Molecular Function: catalytic activity (GO:0003824);; Molecular Function: binding (GO:0005488);; Biological Process: mitosis (GO:0007067);; Biological Process: regulation of cell cycle process (GO:0010564);; Molecular Func…	--	--	conserved hypothetical protein [Ricinus communis]
T6-9311	--	--	Biological Process: mitochondrial RNA processing (GO:0000963);; Cellular Component: mitochondrion (GO:0005739);; Biological Process: microtubule nucleation (GO:0007020);; Biological Process: fatty acid catabolic process (GO:0009062);; Cellular Component: chloroplast (GO:0009507);; Biological Process: thylakoid membrane organization (GO:0010027);; Biological Process: photosystem II assembly (GO:00…	--	Pentatricopeptide repeat-containing protein At2g29760, chloroplastic OS=Arabidopsis thaliana GN=PCMP-H33 PE=2 SV=1	PREDICTED: putative pentatricopeptide repeat-containing protein At3g15930 [Vitis vinifera]
T6-30533	--	--	Molecular Function: catalytic activity (GO:0003824);; Molecular Function: organic cyclic compound binding (GO:0097159);;	--	--	hypothetical protein VITISV_020448 [Vitis vinifera]
T6-19543	--	--	Molecular Function: catalytic activity (GO:0003824);; Cellular Component: Golgi apparatus (GO:0005794);; Biological Process: cation transport (GO:0006812);; Molecular Function: solute:hydrogen antiporter activity (GO:0015299);; Cellular Component: membrane (GO:0016020);; Cellular Component: integral to membrane (GO:0016021);; Molecular Function: transferase activity (GO:0016740);; Biological Proc…	--	Probable glucuronoxylan glucuronosyltransferase F8H OS=Arabidopsis thaliana GN=F8H PE=2 SV=1	catalytic, putative [Ricinus communis]
T3-23378	--	--	Cellular Component: mitochondrion (GO:0005739);; Cellular Component: endoplasmic reticulum membrane (GO:0005789);; Biological Process: dolichol-linked oligosaccharide biosynthetic process (GO:0006488);; Cellular Component: integral to membrane (GO:0016021);; Molecular Function: transferase activity (GO:0016740);; Biological Process: protein N-linked glycosylation via asparagine (GO:0018279);; Bio…	K07441|3e-31|ath:AT4G18230|hypothetical protein	--	hypothetical protein PRUPE_ppa011236mg [Prunus persica]
T1-18633	[J]	Translation, ribosomal structure and biogenesis	Biological Process: cleavage involved in rRNA processing (GO:0000469);; Biological Process: RNA methylation (GO:0001510);; Molecular Function: RNA binding (GO:0003723);; Molecular Function: protein binding (GO:0005515);; Cellular Component: nucleolus (GO:0005730);; Biological Process: rRNA processing (GO:0006364);; Cellular Component: plastid (GO:0009536);; Biological Process: polar nucleus fusio…	K11130|3e-35|rcu:RCOM_0260310|ribosome biogenesis protein nop10, putative	H/ACA ribonucleoprotein complex subunit 3-like protein OS=Arabidopsis thaliana GN=At2g20490 PE=2 SV=2	PREDICTED: H/ACA ribonucleoprotein complex subunit 3-like protein-like [Cucumis sativus]
T3-11405	--	--	Cellular Component: nucleus (GO:0005634);; Cellular Component: mitochondrion (GO:0005739);; Biological Process: response to xenobiotic stimulus (GO:0009410);; Cellular Component: chloroplast (GO:0009507);; Biological Process: embryo sac egg cell differentiation (GO:0009560);; Biological Process: sugar mediated signaling pathway (GO:0010182);; Biological Process: cytidine to uridine editing (GO:00…	--	Pentatricopeptide repeat-containing protein At4g37170 OS=Arabidopsis thaliana GN=PCMP-H5 PE=3 SV=1	hypothetical protein PRUPE_ppa002292mg [Prunus persica]
T5-23165	--	--	Molecular Function: methyltransferase activity (GO:0008168);; Cellular Component: chloroplast inner membrane (GO:0009706);; Cellular Component: chloroplast envelope (GO:0009941);; Biological Process: vitamin E biosynthetic process (GO:0010189);; Biological Process: plastoquinone biosynthetic process (GO:0010236);; Cellular Component: viral envelope (GO:0019031);; Biological Process: methylation (…	K12502|0.0|rcu:RCOM_0990980|chloroplast inner envelope protein, putative	37 kDa inner envelope membrane protein, chloroplastic OS=Spinacia oleracea PE=1 SV=1	hypothetical protein PRUPE_ppa008168mg [Prunus persica]
T2-13312	[IR]	--	Molecular Function: magnesium ion binding (GO:0000287);; Biological Process: positive regulation of protein phosphorylation (GO:0001934);; Biological Process: positive regulation of neurotransmitter secretion (GO:0001956);; Molecular Function: DNA binding (GO:0003677);; Molecular Function: diacylglycerol kinase activity (GO:0004143);; Molecular Function: calmodulin binding (GO:0005516);; Molecula…	--	Sphingosine kinase 1 OS=Arabidopsis thaliana GN=SPHK1 PE=1 SV=1	sphingosine kinase 1 [Arabidopsis thaliana]
T7-18650	--	--	Molecular Function: nucleic acid binding (GO:0003676);; Molecular Function: exonuclease activity (GO:0004527);; Cellular Component: intracellular (GO:0005622);;	--	--	PREDICTED: uncharacterized protein LOC100788659 [Glycine max]
T7-31979	[P]	Inorganic ion transport and metabolism	Biological Process: transition metal ion transport (GO:0000041);; Molecular Function: copper-exporting ATPase activity (GO:0004008);; Molecular Function: calcium-transporting ATPase activity (GO:0005388);; Molecular Function: ATP binding (GO:0005524);; Cellular Component: plasma membrane (GO:0005886);; Biological Process: ATP catabolic process (GO:0006200);; Biological Process: calcium ion transp…	--	Probable cadmium/zinc-transporting ATPase HMA1, chloroplastic OS=Arabidopsis thaliana GN=HMA1 PE=1 SV=2	hypothetical protein PRUPE_ppa001453mg [Prunus persica]
T4-5065	--	--	Biological Process: cellular process (GO:0009987);; Cellular Component: membrane (GO:0016020);; Cellular Component: intracellular membrane-bounded organelle (GO:0043231);; Cellular Component: intracellular part (GO:0044424);;	--	--	Cell surface glycoprotein 1 [Komagataella pastoris CBS 7435]
T3-29220	--	--	Molecular Function: nucleic acid binding (GO:0003676);; Molecular Function: zinc ion binding (GO:0008270);; Biological Process: DNA integration (GO:0015074);; Molecular Function: transferase activity (GO:0016740);; Molecular Function: hydrolase activity (GO:0016787);;	--	Retrovirus-related Pol polyprotein from transposon TNT 1-94 OS=Nicotiana tabacum PE=2 SV=1	hypothetical protein VITISV_037703 [Vitis vinifera]
T2-8904	--	--	Molecular Function: catalytic activity (GO:0003824);; Biological Process: metabolic process (GO:0008152);;	--	--	--
T7-31784	--	--	Cellular Component: mitochondrion (GO:0005739);; Cellular Component: endosome (GO:0005768);; Cellular Component: Golgi apparatus (GO:0005794);; Cellular Component: trans-Golgi network (GO:0005802);; Biological Process: regulation of meristem growth (GO:0010075);; Biological Process: homogalacturonan biosynthetic process (GO:0010289);; Biological Process: glucuronoxylan metabolic process (GO:00104…	K13648|0.0|rcu:RCOM_0820390|Glycosyltransferase QUASIMODO1, putative	Probable galacturonosyltransferase 4 OS=Arabidopsis thaliana GN=GAUT4 PE=2 SV=1	PREDICTED: probable galacturonosyltransferase 4-like [Fragaria vesca subsp. vesca]
T7-15231	--	--	Molecular Function: nucleotide binding (GO:0000166);; Cellular Component: mitochondrion (GO:0005739);; Biological Process: response to water deprivation (GO:0009414);; Cellular Component: chloroplast (GO:0009507);; Biological Process: response to abscisic acid stimulus (GO:0009737);; Biological Process: embryo development ending in seed dormancy (GO:0009793);; Biological Process: thylakoid membra…	--	Pentatricopeptide repeat-containing protein At2g36730 OS=Arabidopsis thaliana GN=PCMP-E44 PE=3 SV=1	hypothetical protein PRUPE_ppa004522mg [Prunus persica]
T5-2816	--	--	Cellular Component: vacuole (GO:0005773);; Cellular Component: cytoplasmic membrane-bounded vesicle (GO:0016023);;	--	--	PREDICTED: uncharacterized protein LOC101300825 [Fragaria vesca subsp. vesca]
T2-20826	--	--	--	--	--	hypothetical protein CaO19.4906 [Candida albicans SC5314]
T2-6078	--	--	Molecular Function: sequence-specific DNA binding transcription factor activity (GO:0003700);; Molecular Function: binding (GO:0005488);; Cellular Component: nucleus (GO:0005634);; Cellular Component: nucleoplasm (GO:0005654);; Biological Process: regulation of transcription, DNA-dependent (GO:0006355);; Biological Process: response to stress (GO:0006950);; Biological Process: response to abiotic…	--	NAC transcription factor 25 OS=Arabidopsis thaliana GN=NAC025 PE=2 SV=1	PREDICTED: NAC domain-containing protein 68-like [Vitis vinifera]
T5-13312	--	--	Molecular Function: protein binding (GO:0005515);; Cellular Component: mitochondrion (GO:0005739);; Biological Process: cellular membrane fusion (GO:0006944);; Biological Process: microsporogenesis (GO:0009556);; Cellular Component: chloroplast envelope (GO:0009941);; Biological Process: response to ozone (GO:0010193);; Molecular Function: purine ribonucleoside binding (GO:0032550);; Molecular Fu…	--	Probable WRKY transcription factor 19 OS=Arabidopsis thaliana GN=WRKY19 PE=2 SV=1	tir-nbs-lrr resistance protein [Populus trichocarpa]
T7-33994	[R]	General function prediction only	Molecular Function: nucleotide binding (GO:0000166);; Biological Process: heterocycle biosynthetic process (GO:0018130);; Biological Process: aromatic compound biosynthetic process (GO:0019438);; Biological Process: primary metabolic process (GO:0044238);; Biological Process: cellular nitrogen compound biosynthetic process (GO:0044271);; Molecular Function: coenzyme binding (GO:0050662);;	--	--	PREDICTED: flavoprotein WrbA-like [Fragaria vesca subsp. vesca]
T4-19982	--	--	Molecular Function: nucleotide binding (GO:0000166);; Molecular Function: RNA binding (GO:0003723);; Cellular Component: nucleus (GO:0005634);; Cellular Component: cytoplasm (GO:0005737);; Biological Process: RNA processing (GO:0006396);; Biological Process: cellular membrane fusion (GO:0006944);; Biological Process: cellular component organization (GO:0016043);; Cellular Component: ribonucleopro…	--	--	hypothetical protein PRUPE_ppa007255mg [Prunus persica]
T4-14819	[O]	Posttranslational modification, protein turnover, chaperones	Biological Process: G2/M transition of mitotic cell cycle (GO:0000086);; Biological Process: neuron migration (GO:0001764);; Molecular Function: UTP binding (GO:0002134);; Molecular Function: CTP binding (GO:0002135);; Biological Process: skeletal muscle contraction (GO:0003009);; Molecular Function: mRNA binding (GO:0003729);; Molecular Function: ATP binding (GO:0005524);; Molecular Function: GT…	K04079|0.0|rcu:RCOM_1582180|heat shock protein, putative	Heat shock protein 83 OS=Ipomoea nil GN=HSP83A PE=2 SV=1	heat shock protein, putative [Ricinus communis]
T2-14204	[Q]	Secondary metabolites biosynthesis, transport and catabolism	Molecular Function: iron ion binding (GO:0005506);; Biological Process: metabolic process (GO:0008152);; Molecular Function: oxidoreductase activity (GO:0016491);;	--	--	extracellular dioxygenase [Marssonina brunnea f. sp. &apos;multigermtubi&apos; MB_m1]
T1-2901	--	--	Molecular Function: nucleic acid binding (GO:0003676);; Biological Process: cellular macromolecule metabolic process (GO:0044260);; Biological Process: nucleic acid metabolic process (GO:0090304);;	--	Retrovirus-related Pol polyprotein from transposon TNT 1-94 OS=Nicotiana tabacum PE=2 SV=1	hypothetical protein VITISV_027250 [Vitis vinifera]
T2-1711	--	--	Biological Process: RNA processing (GO:0006396);; Cellular Component: nuclear part (GO:0044428);;	K13171|1e-07|ath:AT2G29210|splicing factor PWI domain-containing protein	--	TPA: hypothetical protein ZEAMMB73_784009, partial [Zea mays]
T4-4604	--	--	Cellular Component: mitochondrial respiratory chain complex I (GO:0005747);; Molecular Function: NADH dehydrogenase (ubiquinone) activity (GO:0008137);; Cellular Component: chloroplast (GO:0009507);; Biological Process: ATP synthesis coupled electron transport (GO:0042773);; Biological Process: cellular respiration (GO:0045333);;	--	Uncharacterized mitochondrial protein AtMg01330 OS=Arabidopsis thaliana GN=AtMg01330 PE=4 SV=1	NADH dehydrogenase subunit [Medicago truncatula]
T3-15560	[MU]	--	--	--	--	--
T4-14725	--	--	Molecular Function: phosphoethanolamine N-methyltransferase activity (GO:0000234);; Molecular Function: glycylpeptide N-tetradecanoyltransferase activity (GO:0004379);; Cellular Component: cytosol (GO:0005829);; Cellular Component: ribosome (GO:0005840);; Biological Process: N-terminal protein myristoylation (GO:0006499);; Biological Process: ubiquitin-dependent protein catabolic process (GO:0006…	K00671|2e-31|vvi:100249269|hypothetical protein LOC100249269	Glycylpeptide N-tetradecanoyltransferase 1 OS=Arabidopsis thaliana GN=NMT1 PE=1 SV=2	unnamed protein product [Vitis vinifera]
T4-13129	--	--	--	--	Transcription factor bHLH139 OS=Arabidopsis thaliana GN=BHLH139 PE=4 SV=1	hypothetical protein PRUPE_ppa012353mg [Prunus persica]
T7-19300	--	--	Molecular Function: cholinesterase activity (GO:0004104);; Molecular Function: alpha-L-fucosidase activity (GO:0004560);; Biological Process: lipid metabolic process (GO:0006629);; Biological Process: defense response (GO:0006952);; Cellular Component: plant-type cell wall (GO:0009505);; Cellular Component: plasmodesma (GO:0009506);; Cellular Component: chloroplast stroma (GO:0009570);; Molecular…	--	Esterase OS=Hevea brasiliensis PE=1 SV=1	PREDICTED: esterase-like [Glycine max]
T5-30343	[L]	Replication, recombination and repair	Molecular Function: nucleic acid binding (GO:0003676);; Molecular Function: DNA binding (GO:0003677);; Molecular Function: RNA binding (GO:0003723);; Molecular Function: RNA-directed DNA polymerase activity (GO:0003964);; Molecular Function: aspartic-type endopeptidase activity (GO:0004190);; Molecular Function: nuclease activity (GO:0004518);; Biological Process: RNA-dependent DNA replication (G…	--	RNA-directed DNA polymerase homolog OS=Oenothera berteriana PE=4 SV=1	reverse transcriptase [Arabidopsis thaliana]
T7-25652	[R]	General function prediction only	Molecular Function: nucleic acid binding (GO:0003676);; Molecular Function: protein binding (GO:0005515);; Cellular Component: mitochondrion (GO:0005739);; Cellular Component: plasma membrane (GO:0005886);; Biological Process: magnesium ion homeostasis (GO:0010960);; Biological Process: DNA integration (GO:0015074);; Cellular Component: basolateral plasma membrane (GO:0016323);;	--	DUF21 domain-containing protein At4g14240 OS=Arabidopsis thaliana GN=CBSDUF1 PE=2 SV=1	unnamed protein product [Vitis vinifera]
T6-4154	--	--	Molecular Function: acetyl-CoA C-acetyltransferase activity (GO:0003985);; Cellular Component: cytosol (GO:0005829);; Biological Process: nitrogen compound metabolic process (GO:0006807);; Biological Process: epidermis development (GO:0008544);; Biological Process: anatomical structure morphogenesis (GO:0009653);; Biological Process: anthocyanin-containing compound biosynthetic process (GO:000971…	--	Phenolic glucoside malonyltransferase 1 OS=Arabidopsis thaliana GN=PMAT1 PE=1 SV=1	hypothetical protein PRUPE_ppa020665mg [Prunus persica]
T2-19378	[R]	General function prediction only	Molecular Function: protein binding (GO:0005515);; Cellular Component: cytoplasm (GO:0005737);; Biological Process: protein targeting to membrane (GO:0006612);; Biological Process: water transport (GO:0006833);; Biological Process: response to wounding (GO:0009611);; Biological Process: response to salt stress (GO:0009651);; Biological Process: jasmonic acid biosynthetic process (GO:0009695);; Bi…	--	Salicylic acid-binding protein 2 OS=Nicotiana tabacum GN=SABP2 PE=1 SV=1	hypothetical protein PRUPE_ppa009951mg [Prunus persica]
T5-275	--	--	--	--	--	hypothetical protein PRUPE_ppa015869mg [Prunus persica]
T7-30325	--	--	Cellular Component: nucleus (GO:0005634);; Biological Process: protein folding (GO:0006457);; Biological Process: cellular protein modification process (GO:0006464);; Biological Process: chloroplast fission (GO:0010020);; Biological Process: photosystem II assembly (GO:0010207);; Molecular Function: transferase activity, transferring phosphorus-containing groups (GO:0016772);; Cellular Component:…	--	Protein ACCUMULATION AND REPLICATION OF CHLOROPLASTS 6, chloroplastic OS=Arabidopsis thaliana GN=ARC6 PE=1 SV=1	hypothetical protein PRUPE_ppa001578mg [Prunus persica]
T6-4695	--	--	Cellular Component: nucleus (GO:0005634);; Biological Process: protein targeting to membrane (GO:0006612);; Biological Process: metabolic process (GO:0008152);; Cellular Component: chloroplast (GO:0009507);; Biological Process: salicylic acid mediated signaling pathway (GO:0009863);; Biological Process: jasmonic acid mediated signaling pathway (GO:0009867);; Biological Process: regulation of plan…	--	UDP-glycosyltransferase 85A2 OS=Arabidopsis thaliana GN=UGT85A2 PE=2 SV=1	hypothetical protein PRUPE_ppa018697mg [Prunus persica]
T2-395	[KR]	--	--	--	--	ZYRO0A13662p [Zygosaccharomyces rouxii]
T4-13687	--	--	--	--	--	PREDICTED: uncharacterized protein LOC101314584 isoform 1 [Fragaria vesca subsp. vesca]
T2-18063	--	--	Molecular Function: nucleic acid binding (GO:0003676);; Molecular Function: protein binding (GO:0005515);; Cellular Component: nucleoplasm (GO:0005654);; Biological Process: RNA splicing (GO:0008380);; Biological Process: cellular component organization (GO:0016043);; Biological Process: regulation of cellular process (GO:0050794);;	K13171|4e-21|vvi:100262120|hypothetical protein LOC100262120	--	hypothetical protein AURANDRAFT_70520 [Aureococcus anophagefferens]
T2-3494	--	--	--	--	--	hypothetical protein ZEAMMB73_502171 [Zea mays]
T5-2808	[S]	Function unknown	--	--	--	--
T2-11053	[G]	Carbohydrate transport and metabolism	--	--	--	hypothetical protein ZEAMMB73_186177 [Zea mays]
T4-26464	[G]	Carbohydrate transport and metabolism	Biological Process: RNA splicing, via endonucleolytic cleavage and ligation (GO:0000394);; Biological Process: diaphragm contraction (GO:0002086);; Molecular Function: alpha-glucosidase activity (GO:0004558);; Cellular Component: lysosome (GO:0005764);; Cellular Component: vacuole (GO:0005773);; Cellular Component: cytosol (GO:0005829);; Biological Process: carbohydrate metabolic process (GO:0005…	K01187|0.0|pop:POPTR_569296|hypothetical protein	Alpha-glucosidase OS=Spinacia oleracea PE=1 SV=1	hypothetical protein PRUPE_ppa001098mg [Prunus persica]
T2-29231	[S]	Function unknown	Cellular Component: vacuolar membrane (GO:0005774);; Cellular Component: plasma membrane (GO:0005886);; Biological Process: iron ion transport (GO:0006826);; Biological Process: oligopeptide transport (GO:0006857);; Biological Process: amino acid transport (GO:0006865);; Cellular Component: chloroplast (GO:0009507);; Biological Process: response to nematode (GO:0009624);; Biological Process: resp…	--	Probable metal-nicotianamine transporter YSL6 OS=Arabidopsis thaliana GN=YSL6 PE=2 SV=2	PREDICTED: probable metal-nicotianamine transporter YSL6-like isoform 1 [Vitis vinifera]
T6-26763	--	--	Molecular Function: diacylglycerol kinase activity (GO:0004143);; Cellular Component: nucleus (GO:0005634);; Cellular Component: cytoplasm (GO:0005737);; Biological Process: phosphate-containing compound metabolic process (GO:0006796);; Biological Process: protein kinase C-activating G-protein coupled receptor signaling pathway (GO:0007205);; Cellular Component: chloroplast (GO:0009507);; Biologi…	--	Diacylglycerol kinase 5 OS=Arabidopsis thaliana GN=DGK5 PE=2 SV=1	diacylglycerol kinase, alpha, putative [Ricinus communis]
T4-7147	--	--	Molecular Function: protein serine/threonine kinase activity (GO:0004674);; Molecular Function: ATP binding (GO:0005524);; Cellular Component: nucleus (GO:0005634);; Biological Process: DNA repair (GO:0006281);; Biological Process: telomere maintenance via telomerase (GO:0007004);; Biological Process: sister chromatid cohesion (GO:0007062);; Biological Process: synapsis (GO:0007129);; Biological …	K06640|3e-30|rcu:RCOM_0975960|Serine/threonine-protein kinase ATR, putative (EC:2.7.11.1)	Serine/threonine-protein kinase ATR OS=Arabidopsis thaliana GN=ATR PE=2 SV=2	hypothetical protein PRUPE_ppa018837mg [Prunus persica]
T6-18580	--	--	Cellular Component: chloroplast (GO:0009507);;	--	--	hypothetical protein PRUPE_ppa008861mg [Prunus persica]
T6-32068	--	--	Molecular Function: organic cyclic compound binding (GO:0097159);;	--	--	hypothetical protein VITISV_035610 [Vitis vinifera]
T5-1199	--	--	--	--	--	Protein FRIGIDA, putative [Ricinus communis]
T5-3347	[C]	Energy production and conversion	Cellular Component: plasma membrane (GO:0005886);; Cellular Component: chloroplast thylakoid membrane (GO:0009535);; Cellular Component: integral to membrane (GO:0016021);; Biological Process: plasma membrane ATP synthesis coupled proton transport (GO:0042777);; Cellular Component: proton-transporting ATP synthase complex, coupling factor F(o) (GO:0045263);; Molecular Function: hydrogen ion trans…	K02108|5e-72|osa:4349180|Os10g0527100	ATP synthase subunit a, chloroplastic OS=Oryza sativa subsp. japonica GN=atpI PE=2 SV=1	AtpI [Phyllostachys edulis]
T4-24317	--	--	--	--	--	PREDICTED: uncharacterized protein LOC101293156 [Fragaria vesca subsp. vesca]
T5-10869	--	--	Molecular Function: DNA binding (GO:0003677);; Molecular Function: sequence-specific DNA binding transcription factor activity (GO:0003700);; Cellular Component: nucleus (GO:0005634);; Biological Process: regulation of transcription, DNA-dependent (GO:0006355);; Biological Process: cellular membrane fusion (GO:0006944);; Biological Process: cell adhesion (GO:0007155);; Biological Process: respons…	--	MADS-box transcription factor 27 OS=Oryza sativa subsp. japonica GN=MADS27 PE=2 SV=2	predicted protein [Populus trichocarpa]
T2-24069	--	--	--	--	Probable beta-1,3-galactosyltransferase 19 OS=Arabidopsis thaliana GN=B3GALT19 PE=2 SV=2	unnamed protein product [Vitis vinifera]
T7-34449	[GEPR]	--	Molecular Function: inorganic phosphate transmembrane transporter activity (GO:0005315);; Molecular Function: sugar:hydrogen symporter activity (GO:0005351);; Cellular Component: nucleus (GO:0005634);; Cellular Component: mitochondrion (GO:0005739);; Cellular Component: vacuole (GO:0005773);; Cellular Component: Golgi apparatus (GO:0005794);; Cellular Component: plasma membrane (GO:0005886);; Bio…	--	Probable inorganic phosphate transporter 1-12 OS=Oryza sativa subsp. japonica GN=PHT1-12 PE=2 SV=1	hypothetical protein TRIUR3_22760 [Triticum urartu]
T4-17429	--	--	Molecular Function: binding (GO:0005488);; Cellular Component: plasma membrane (GO:0005886);;	--	Putative disease resistance protein RGA4 OS=Solanum bulbocastanum GN=RGA4 PE=2 SV=1	PREDICTED: putative disease resistance protein RGA3-like [Cucumis sativus]
T2-4581	[J]	Translation, ribosomal structure and biogenesis	Biological Process: mitotic spindle elongation (GO:0000022);; Biological Process: nuclear-transcribed mRNA catabolic process, nonsense-mediated decay (GO:0000184);; Biological Process: nematode larval development (GO:0002119);; Molecular Function: RNA binding (GO:0003723);; Molecular Function: structural constituent of ribosome (GO:0003735);; Cellular Component: cell wall (GO:0005618);; Cellular …	K02910|2e-46|pop:POPTR_649940|hypothetical protein	60S ribosomal protein L31 OS=Cyanophora paradoxa GN=RPL31 PE=3 SV=1	RecName: Full=60S ribosomal protein L31
T6-23327	[S]	Function unknown	Biological Process: regionalization (GO:0003002);; Molecular Function: protein kinase activity (GO:0004672);; Molecular Function: protein binding (GO:0005515);; Molecular Function: ATP binding (GO:0005524);; Biological Process: protein phosphorylation (GO:0006468);; Biological Process: defense response (GO:0006952);; Biological Process: signal transduction (GO:0007165);; Biological Process: respo…	--	Probable inactive leucine-rich repeat receptor-like protein kinase At3g03770 OS=Arabidopsis thaliana GN=At3g03770 PE=2 SV=1	PREDICTED: probable inactive leucine-rich repeat receptor-like protein kinase At3g03770-like [Vitis vinifera]
T5-10138	--	--	Biological Process: defense response to nematode (GO:0002215);; Molecular Function: peroxidase activity (GO:0004601);; Cellular Component: extracellular region (GO:0005576);; Cellular Component: cell wall (GO:0005618);; Cellular Component: vacuolar membrane (GO:0005774);; Cellular Component: Golgi apparatus (GO:0005794);; Biological Process: response to oxidative stress (GO:0006979);; Biological …	--	Peroxidase 11 OS=Arabidopsis thaliana GN=PER11 PE=1 SV=1	PREDICTED: peroxidase 11-like [Glycine max]
T5-4159	--	--	Biological Process: MAPK cascade (GO:0000165);; Biological Process: respiratory burst involved in defense response (GO:0002679);; Cellular Component: cell wall (GO:0005618);; Cellular Component: vacuole (GO:0005773);; Biological Process: protein targeting to membrane (GO:0006612);; Biological Process: cellular membrane fusion (GO:0006944);; Biological Process: detection of biotic stimulus (GO:000…	--	Pathogenesis-related protein 5 OS=Arabidopsis thaliana GN=At1g75040 PE=1 SV=1	hypothetical protein PRUPE_ppa018160mg [Prunus persica]
T3-4635	[C]	Energy production and conversion	Molecular Function: aldehyde dehydrogenase (NAD) activity (GO:0004029);; Cellular Component: plasma membrane (GO:0005886);; Biological Process: response to DNA damage stimulus (GO:0006974);; Biological Process: cellular metabolic process (GO:0044237);; Biological Process: small molecule catabolic process (GO:0044282);; Biological Process: response to ethanol (GO:0045471);; Biological Process: neg…	--	--	aldehyde dehydrogenase (NAD+) [Galdieria sulphuraria]
T2-11376	--	--	Cellular Component: nuclear envelope (GO:0005635);; Biological Process: organic substance transport (GO:0071702);;	--	--	predicted protein [Physcomitrella patens subsp. patens]
T7-35530	[P]	Inorganic ion transport and metabolism	Biological Process: sulfate assimilation (GO:0000103);; Molecular Function: sulfite reductase (NADPH) activity (GO:0004783);; Molecular Function: iron ion binding (GO:0005506);; Molecular Function: protein binding (GO:0005515);; Cellular Component: sulfite reductase complex (NADPH) (GO:0009337);; Molecular Function: FMN binding (GO:0010181);; Biological Process: cysteine biosynthetic process (GO:…	--	--	--
T6-9258	--	--	Molecular Function: binding (GO:0005488);;	--	Putative ribonuclease H protein At1g65750 OS=Arabidopsis thaliana GN=At1g65750 PE=3 SV=1	hypothetical protein PRUPE_ppa016504mg, partial [Prunus persica]
T4-16287	[T]	Signal transduction mechanisms	Molecular Function: protein serine/threonine phosphatase activity (GO:0004722);; Cellular Component: nucleus (GO:0005634);; Cellular Component: mitochondrion (GO:0005739);; Cellular Component: plasma membrane (GO:0005886);; Biological Process: protein dephosphorylation (GO:0006470);; Biological Process: protein targeting to membrane (GO:0006612);; Biological Process: cellular membrane fusion (GO:…	--	Probable protein phosphatase 2C 38 OS=Arabidopsis thaliana GN=At3g12620 PE=2 SV=1	unnamed protein product [Vitis vinifera]
T6-30057	--	--	--	--	--	hypothetical protein PRUPE_ppa016254mg [Prunus persica]
T7-8973	--	--	Cellular Component: nucleus (GO:0005634);;	K11491|5e-27|vvi:100240773|hypothetical protein LOC100240773	--	hypothetical protein PRUPE_ppa000283mg [Prunus persica]
T3-24102	[L]	Replication, recombination and repair	Molecular Function: nucleotide binding (GO:0000166);; Molecular Function: protein binding (GO:0005515);; Biological Process: ATP catabolic process (GO:0006200);; Biological Process: DNA replication (GO:0006260);; Molecular Function: nucleotidyltransferase activity (GO:0016779);; Molecular Function: ATPase activity (GO:0016887);; Molecular Function: DNA polymerase processivity factor activity (GO:…	--	--	hypothetical protein PRUPE_ppa024514mg [Prunus persica]
T6-27117	[G]	Carbohydrate transport and metabolism	Molecular Function: NAD+ kinase activity (GO:0003951);; Molecular Function: calmodulin binding (GO:0005516);; Biological Process: NADP biosynthetic process (GO:0006741);; Biological Process: vitamin metabolic process (GO:0006766);; Cellular Component: chloroplast (GO:0009507);; Molecular Function: NADH kinase activity (GO:0042736);; Biological Process: nicotinamide nucleotide metabolic process (G…	K00858|1e-105|rcu:RCOM_1578630|poly(p)/ATP NAD kinase, putative (EC:2.7.1.86)	NAD(H) kinase 1 OS=Arabidopsis thaliana GN=NADK1 PE=1 SV=2	PREDICTED: NAD(H) kinase 1-like [Fragaria vesca subsp. vesca]
T5-29229	[F]	Nucleotide transport and metabolism	Molecular Function: phosphoribosylformylglycinamidine synthase activity (GO:0004642);; Molecular Function: ATP binding (GO:0005524);; Cellular Component: cytoplasm (GO:0005737);; Biological Process: 'de novo' IMP biosynthetic process (GO:0006189);; Biological Process: glutamine metabolic process (GO:0006541);; Biological Process: metabolic process (GO:0008152);; Cellular Component: chloroplast (G…	K01952|1e-23|osa:4324899|Os01g0888500	--	Os01g0888500 [Oryza sativa Japonica Group]
T5-1520	[R]	General function prediction only	Biological Process: transition metal ion transport (GO:0000041);; Cellular Component: cytosol (GO:0005829);; Biological Process: toxin catabolic process (GO:0009407);; Biological Process: response to water deprivation (GO:0009414);; Cellular Component: plasmodesma (GO:0009506);; Biological Process: response to wounding (GO:0009611);; Biological Process: coumarin biosynthetic process (GO:0009805);…	--	1-aminocyclopropane-1-carboxylate oxidase homolog 1 OS=Arabidopsis thaliana GN=At1g06620 PE=2 SV=1	unnamed protein product [Vitis vinifera]
T7-25468	[G]	Carbohydrate transport and metabolism	Molecular Function: phosphoglycerate mutase activity (GO:0004619);; Cellular Component: mitochondrial envelope (GO:0005740);; Cellular Component: cytosol (GO:0005829);; Cellular Component: plasma membrane (GO:0005886);; Biological Process: glycolysis (GO:0006096);; Biological Process: response to stress (GO:0006950);; Biological Process: response to cold (GO:0009409);; Cellular Component: plasmod…	K01834|0.0|vvi:100245007|putative 2,3-bisphosphoglycerate-independent phosphoglycerate mutase	2,3-bisphosphoglycerate-independent phosphoglycerate mutase OS=Mesembryanthemum crystallinum GN=PGM1 PE=1 SV=1	Putative 2-3 biphosphoglycerate independant phosphoglycerate mutase [Vitis vinifera]
T7-14189	--	--	Molecular Function: histone acetyltransferase activity (GO:0004402);; Molecular Function: binding (GO:0005488);; Biological Process: protein acetylation (GO:0006473);; Biological Process: cell adhesion (GO:0007155);; Biological Process: embryo development ending in seed dormancy (GO:0009793);; Biological Process: flower development (GO:0009908);; Biological Process: trichome morphogenesis (GO:001…	--	Histone acetyltransferase HAC12 OS=Arabidopsis thaliana GN=HAC12 PE=2 SV=2	conserved hypothetical protein [Ricinus communis]
T7-24346	[RTKL]	--	Biological Process: regulation of response to biotic stimulus (GO:0002831);; Molecular Function: protein serine/threonine kinase activity (GO:0004674);; Molecular Function: non-membrane spanning protein tyrosine kinase activity (GO:0004715);; Molecular Function: binding (GO:0005488);; Molecular Function: ATP binding (GO:0005524);; Cellular Component: nucleus (GO:0005634);; Cellular Component: end…	--	Serine/threonine-protein kinase HT1 OS=Arabidopsis thaliana GN=HT1 PE=1 SV=1	protein kinase atmrk1, putative [Ricinus communis]
T5-19683	--	--	Molecular Function: DNA binding (GO:0003677);; Cellular Component: nucleus (GO:0005634);; Cellular Component: chloroplast (GO:0009507);;	--	--	hypothetical protein PRUPE_ppa012475mg [Prunus persica]
T2-6909	[R]	General function prediction only	Cellular Component: nucleus (GO:0005634);;	--	--	hypothetical protein THAOC_33329 [Thalassiosira oceanica]
T5-17010	--	--	Molecular Function: protein binding (GO:0005515);; Cellular Component: nucleus (GO:0005634);; Cellular Component: vacuole (GO:0005773);; Cellular Component: plasma membrane (GO:0005886);; Cellular Component: plasmodesma (GO:0009506);; Molecular Function: galacturonate binding (GO:0048032);;	--	Remorin OS=Arabidopsis thaliana GN=DBP PE=1 SV=1	hypothetical protein PRUPE_ppa007233mg [Prunus persica]
T2-30785	--	--	Cellular Component: intracellular membrane-bounded organelle (GO:0043231);;	--	AT-rich interactive domain-containing protein 2 OS=Arabidopsis thaliana GN=ARID2 PE=2 SV=1	hypothetical protein PRUPE_ppa1027132mg [Prunus persica]
T7-11293	--	--	Molecular Function: protein serine/threonine kinase activity (GO:0004674);; Molecular Function: transmembrane receptor protein serine/threonine kinase activity (GO:0004675);; Molecular Function: ATP binding (GO:0005524);; Cellular Component: extracellular region (GO:0005576);; Biological Process: glycolysis (GO:0006096);; Biological Process: protein phosphorylation (GO:0006468);; Biological Proce…	--	Probable receptor-like protein kinase At2g23200 OS=Arabidopsis thaliana GN=At2g23200 PE=2 SV=1	hypothetical protein VITISV_030032 [Vitis vinifera]
T2-6591	--	--	Biological Process: RNA methylation (GO:0001510);; Molecular Function: GTP binding (GO:0005525);; Cellular Component: nucleolus (GO:0005730);; Cellular Component: cytosol (GO:0005829);; Cellular Component: plasmodesma (GO:0009506);; Biological Process: maintenance of inflorescence meristem identity (GO:0010077);; Biological Process: negative regulation of transcription, DNA-dependent (GO:0045892)…	K14538|2e-09|rcu:RCOM_1721220|GTP-binding protein-plant, putative	--	hypothetical protein BATDEDRAFT_19030 [Batrachochytrium dendrobatidis JAM81]
T1-9285	[R]	General function prediction only	Molecular Function: catalytic activity (GO:0003824);; Molecular Function: metalloendopeptidase activity (GO:0004222);; Cellular Component: mitochondrion (GO:0005739);; Biological Process: proteolysis (GO:0006508);; Cellular Component: chloroplast (GO:0009507);; Molecular Function: metal ion binding (GO:0046872);;	--	--	Mitochondrial-processing peptidase subunit beta, mitochondrial precursor, putative [Ricinus communis]
T5-28005	[C]	Energy production and conversion	Molecular Function: 3-chloroallyl aldehyde dehydrogenase activity (GO:0004028);; Molecular Function: succinate-semialdehyde dehydrogenase (NAD+) activity (GO:0004777);; Molecular Function: copper ion binding (GO:0005507);; Molecular Function: ATP binding (GO:0005524);; Cellular Component: mitochondrial matrix (GO:0005759);; Biological Process: glucose metabolic process (GO:0006006);; Biological P…	K00135|0.0|ath:AT1G79440|ALDH5F1	Succinate-semialdehyde dehydrogenase, mitochondrial OS=Arabidopsis thaliana GN=ALDH5F1 PE=1 SV=2	hypothetical protein PRUPE_ppa004155m2g, partial [Prunus persica]
T7-10514	--	--	Biological Process: response to fungus (GO:0009620);; Cellular Component: membrane (GO:0016020);; Biological Process: regulation of defense response (GO:0031347);; Biological Process: innate immune response (GO:0045087);; Biological Process: regulation of cellular process (GO:0050794);; Biological Process: cellular response to stimulus (GO:0051716);;	--	MLO-like protein 12 OS=Arabidopsis thaliana GN=MLO12 PE=2 SV=2	PREDICTED: MLO11 protein [Vitis vinifera]
T7-8614	--	--	Cellular Component: plasma membrane (GO:0005886);; Molecular Function: hydrolase activity (GO:0016787);; Molecular Function: purine ribonucleoside binding (GO:0032550);; Molecular Function: adenyl ribonucleotide binding (GO:0032559);; Molecular Function: anion binding (GO:0043168);;	--	Putative disease resistance protein At1g50180 OS=Arabidopsis thaliana GN=At1g50180 PE=3 SV=2	Disease resistance protein RPP8, putative [Ricinus communis]
T3-697	--	--	Molecular Function: DNA binding (GO:0003677);; Molecular Function: sequence-specific DNA binding transcription factor activity (GO:0003700);; Cellular Component: nucleus (GO:0005634);; Biological Process: protein targeting to membrane (GO:0006612);; Biological Process: positive regulation of flavonoid biosynthetic process (GO:0009963);; Biological Process: regulation of plant-type hypersensitive …	--	Transcription factor bHLH123 OS=Arabidopsis thaliana GN=BHLH123 PE=2 SV=1	PREDICTED: transcription factor bHLH123-like [Vitis vinifera]
T6-16445	[R]	General function prediction only	Molecular Function: nucleotide binding (GO:0000166);; Molecular Function: double-stranded DNA binding (GO:0003690);; Molecular Function: single-stranded DNA binding (GO:0003697);; Molecular Function: RNA binding (GO:0003723);; Molecular Function: mRNA binding (GO:0003729);; Molecular Function: copper ion binding (GO:0005507);; Molecular Function: ATP binding (GO:0005524);; Cellular Component: mit…	--	Glycine-rich RNA-binding protein blt801 OS=Hordeum vulgare GN=blt801 PE=1 SV=1	PREDICTED: heterogeneous nuclear ribonucleoprotein D-like-B-like [Cucumis sativus]
T5-1432	--	--	--	--	--	reverse transcriptase, putative; 16838-20266 [Arabidopsis thaliana]
T6-32498	--	--	Molecular Function: binding (GO:0005488);; Biological Process: metabolic process (GO:0008152);; Molecular Function: hydrolase activity (GO:0016787);;	--	Retrovirus-related Pol polyprotein from transposon TNT 1-94 OS=Nicotiana tabacum PE=2 SV=1	hypothetical protein VITISV_001656 [Vitis vinifera]
T6-12330	[R]	General function prediction only	Cellular Component: cytosol (GO:0005829);; Molecular Function: identical protein binding (GO:0042802);; Biological Process: cellular metabolic process (GO:0044237);; Molecular Function: S-methyl-5-thioribose kinase activity (GO:0046522);; Biological Process: L-methionine salvage (GO:0071267);; Biological Process: cellular response to iron ion (GO:0071281);; Biological Process: cellular response t…	--	Methylthioribose kinase 1 OS=Oryza sativa subsp. japonica GN=MTK1 PE=2 SV=1	unknown [Lotus japonicus]
T2-21134	--	--	Molecular Function: binding (GO:0005488);; Cellular Component: mitochondrial intermembrane space (GO:0005758);; Biological Process: copper ion transport (GO:0006825);; Molecular Function: copper chaperone activity (GO:0016531);; Cellular Component: nuclear lumen (GO:0031981);;	--	--	hypothetical protein PRUPE_ppa012965mg [Prunus persica]
T7-33207	--	--	--	--	--	hypothetical protein VITISV_020532 [Vitis vinifera]
T7-8555	--	--	Biological Process: MAPK cascade (GO:0000165);; Biological Process: mRNA splicing, via spliceosome (GO:0000398);; Biological Process: RNA methylation (GO:0001510);; Biological Process: response to hypoxia (GO:0001666);; Molecular Function: DNA binding (GO:0003677);; Molecular Function: sequence-specific DNA binding transcription factor activity (GO:0003700);; Cellular Component: small nucleolar r…	--	NAC domain-containing protein 7 OS=Arabidopsis thaliana GN=NAC007 PE=2 SV=2	NAC domain-containing protein, putative [Ricinus communis]
T1-20589	--	--	Molecular Function: structural constituent of cell wall (GO:0005199);; Cellular Component: extracellular region (GO:0005576);; Cellular Component: cytosol (GO:0005829);; Biological Process: syncytium formation (GO:0006949);; Cellular Component: plant-type cell wall (GO:0009505);; Cellular Component: plasmodesma (GO:0009506);; Cellular Component: chloroplast (GO:0009507);; Biological Process: plan…	--	Expansin-A4 OS=Arabidopsis thaliana GN=EXPA4 PE=1 SV=1	Alpha-expansin 4 precursor, putative [Ricinus communis]
T7-32287	[C]	Energy production and conversion	Biological Process: polysaccharide catabolic process (GO:0000272);; Biological Process: starch metabolic process (GO:0005982);; Biological Process: glycerol metabolic process (GO:0006071);; Biological Process: cell adhesion (GO:0007155);; Molecular Function: glycerophosphodiester phosphodiesterase activity (GO:0008889);; Cellular Component: plant-type cell wall (GO:0009505);; Cellular Component: …	--	Probable glycerophosphoryl diester phosphodiesterase 2 OS=Arabidopsis thaliana GN=GPDL2 PE=1 SV=3	glycerophosphoryl diester phosphodiesterase, putative [Ricinus communis]
T5-16003	--	--	Molecular Function: copper ion transmembrane transporter activity (GO:0005375);; Molecular Function: protein binding (GO:0005515);; Cellular Component: vacuole (GO:0005773);; Molecular Function: high affinity copper ion transmembrane transporter activity (GO:0015089);; Cellular Component: intrinsic to membrane (GO:0031224);; Cellular Component: intrinsic to plasma membrane (GO:0031226);; Biologic…	--	Copper transporter 1 OS=Arabidopsis thaliana GN=COPT1 PE=2 SV=2	PREDICTED: copper transporter 1-like [Cucumis sativus]
T2-940	--	--	--	--	--	hypothetical protein SORBIDRAFT_01g021106 [Sorghum bicolor]
T7-19786	[J]	Translation, ribosomal structure and biogenesis	Cellular Component: exosome (RNase complex) (GO:0000178);; Biological Process: nuclear-transcribed mRNA catabolic process, deadenylation-dependent decay (GO:0000288);; Molecular Function: RNA binding (GO:0003723);; Molecular Function: exonuclease activity (GO:0004527);; Molecular Function: exoribonuclease activity (GO:0004532);; Molecular Function: protein binding (GO:0005515);; Cellular Componen…	K03679|1e-134|vvi:100244305|hypothetical protein LOC100244305	--	hypothetical protein PRUPE_ppa008572mg [Prunus persica]
T7-23266	--	--	Biological Process: nuclear-transcribed mRNA catabolic process (GO:0000956);; Molecular Function: RNA polymerase II transcription factor binding (GO:0001085);; Cellular Component: cytosol (GO:0005829);; Cellular Component: nuclear speck (GO:0016607);; Biological Process: negative regulation of protein ubiquitination (GO:0031397);; Cellular Component: Cul3-RING ubiquitin ligase complex (GO:0031463…	--	BTB/POZ and MATH domain-containing protein 4 OS=Arabidopsis thaliana GN=BPM4 PE=1 SV=1	PREDICTED: BTB/POZ and MATH domain-containing protein 4-like isoform 1 [Vitis vinifera]
T7-33322	[E]	Amino acid transport and metabolism	Biological Process: polysaccharide biosynthetic process (GO:0000271);; Molecular Function: spermidine synthase activity (GO:0004766);; Cellular Component: nucleus (GO:0005634);; Cellular Component: cytoplasm (GO:0005737);; Biological Process: pattern specification process (GO:0007389);; Biological Process: metabolic process (GO:0008152);; Biological Process: regulation of cell size (GO:0008361);;…	K00797|3e-81|osa:4328835|Os02g0237100	Thermospermine synthase ACAULIS5 OS=Arabidopsis thaliana GN=ACL5 PE=1 SV=1	hypothetical protein PRUPE_ppa1027209mg [Prunus persica]
T7-11219	--	--	Molecular Function: ligase activity (GO:0016874);;	--	--	hypothetical protein PRUPE_ppa018910mg [Prunus persica]
T6-18487	[O]	Posttranslational modification, protein turnover, chaperones	Biological Process: S phase of mitotic cell cycle (GO:0000084);; Biological Process: M phase of mitotic cell cycle (GO:0000087);; Biological Process: mitotic anaphase (GO:0000090);; Biological Process: protein polyubiquitination (GO:0000209);; Biological Process: antigen processing and presentation of exogenous peptide antigen via MHC class I, TAP-dependent (GO:0002479);; Molecular Function: thre…	K02738|1e-156|rcu:RCOM_0205360|proteasome subunit beta type 6,9, putative (EC:3.4.25.1)	Proteasome subunit beta type-6 OS=Arabidopsis thaliana GN=PBA1 PE=1 SV=2	proteasome subunit beta type 6,9, putative [Ricinus communis]
T4-6867	--	--	Molecular Function: DNA binding (GO:0003677);; Molecular Function: RNA binding (GO:0003723);; Molecular Function: RNA-directed DNA polymerase activity (GO:0003964);; Molecular Function: aspartic-type endopeptidase activity (GO:0004190);; Cellular Component: mitochondrion (GO:0005739);; Biological Process: RNA-dependent DNA replication (GO:0006278);; Biological Process: DNA recombination (GO:00063…	--	--	CCHC-type integrase [Populus trichocarpa]
T5-9502	[RTKL]	--	Molecular Function: protein serine/threonine kinase activity (GO:0004674);; Cellular Component: nucleus (GO:0005634);; Molecular Function: kinase activity (GO:0016301);; Biological Process: cellular metabolic process (GO:0044237);; Biological Process: positive regulation of translation (GO:0045727);; Biological Process: protein autophosphorylation (GO:0046777);; Biological Process: regulation of …	--	--	PREDICTED: uncharacterized protein LOC101298433 [Fragaria vesca subsp. vesca]
T4-845	--	--	Molecular Function: DNA binding (GO:0003677);; Molecular Function: nuclease activity (GO:0004518);; Biological Process: DNA recombination (GO:0006310);; Molecular Function: peptidase activity (GO:0008233);; Molecular Function: zinc ion binding (GO:0008270);; Biological Process: DNA integration (GO:0015074);; Molecular Function: nucleotidyltransferase activity (GO:0016779);; Molecular Function: me…	--	Retrovirus-related Pol polyprotein from transposon TNT 1-94 OS=Nicotiana tabacum PE=2 SV=1	putative Ty-1 copia retrotransposon [Phaseolus vulgaris]
T7-26361	[S]	Function unknown	Biological Process: maltose metabolic process (GO:0000023);; Biological Process: activation of MAPKK activity (GO:0000186);; Biological Process: polysaccharide biosynthetic process (GO:0000271);; Biological Process: regionalization (GO:0003002);; Molecular Function: protein kinase activity (GO:0004672);; Molecular Function: MAP kinase kinase kinase activity (GO:0004709);; Molecular Function: prot…	--	Receptor-like protein kinase HSL1 OS=Arabidopsis thaliana GN=HSL1 PE=2 SV=1	PREDICTED: receptor-like protein kinase HSL1-like [Fragaria vesca subsp. vesca]
T5-1211	--	--	Biological Process: amino acid transmembrane transport (GO:0003333);; Cellular Component: plasma membrane (GO:0005886);; Molecular Function: polyamine transmembrane transporter activity (GO:0015203);; Molecular Function: cationic amino acid transmembrane transporter activity (GO:0015326);; Biological Process: polyamine transport (GO:0015846);; Biological Process: chlorophyll catabolic process (GO…	--	Probable polyamine transporter At3g13620 OS=Arabidopsis thaliana GN=At3g13620 PE=2 SV=1	neutral amino acid transport protein [Populus trichocarpa]
T3-10709	--	--	Molecular Function: protein binding (GO:0005515);; Cellular Component: plasma membrane (GO:0005886);; Cellular Component: plasmodesma (GO:0009506);; Biological Process: heat acclimation (GO:0010286);; Biological Process: metal ion transport (GO:0030001);; Molecular Function: metal ion binding (GO:0046872);;	--	Heavy metal-associated isoprenylated plant protein 26 OS=Arabidopsis thaliana GN=HIPP26 PE=1 SV=1	hypothetical protein PRUPE_ppa012978mg [Prunus persica]
T2-8549	[R]	General function prediction only	--	K06694|3e-08|cre:CHLREDRAFT_140415|ANK13	--	ankyrin repeat protein [Aspergillus oryzae 3.042]
T2-7641	[J]	Translation, ribosomal structure and biogenesis	Biological Process: mitotic cell cycle (GO:0000278);; Biological Process: mRNA splicing, via spliceosome (GO:0000398);; Molecular Function: DNA binding (GO:0003677);; Molecular Function: endonuclease activity (GO:0004519);; Molecular Function: exonuclease activity (GO:0004527);; Molecular Function: protein binding (GO:0005515);; Cellular Component: nucleus (GO:0005634);; Cellular Component: cytop…	K13148|3e-41|ppp:PHYPADRAFT_135073|hypothetical protein	--	hypothetical protein BATDEDRAFT_14507, partial [Batrachochytrium dendrobatidis JAM81]
T4-4902	--	--	--	--	--	hypothetical protein THAOC_04690 [Thalassiosira oceanica]
T2-3649	[G]	Carbohydrate transport and metabolism	Biological Process: system process (GO:0003008);; Molecular Function: hydrolase activity, hydrolyzing O-glycosyl compounds (GO:0004553);; Molecular Function: alpha-glucosidase activity (GO:0004558);; Cellular Component: extracellular region (GO:0005576);; Cellular Component: cell wall (GO:0005618);; Cellular Component: lysosome (GO:0005764);; Biological Process: glycogen metabolic process (GO:000…	--	Putative alpha-xylosidase 2 OS=Arabidopsis thaliana GN=XYL2 PE=5 SV=1	alpha-glucosidase, putative [Ricinus communis]
T5-7961	--	--	Cellular Component: chloroplast (GO:0009507);; Biological Process: response to inorganic substance (GO:0010035);; Cellular Component: membrane (GO:0016020);; Biological Process: type I hypersensitivity (GO:0016068);; Biological Process: metal ion transport (GO:0030001);;	--	MLP-like protein 34 OS=Arabidopsis thaliana GN=MLP34 PE=2 SV=1	PREDICTED: kirola-like [Fragaria vesca subsp. vesca]
T6-10647	--	--	Molecular Function: DNA binding (GO:0003677);; Molecular Function: chromatin binding (GO:0003682);; Molecular Function: sequence-specific DNA binding transcription factor activity (GO:0003700);; Molecular Function: protein binding (GO:0005515);; Cellular Component: nucleus (GO:0005634);; Biological Process: rRNA processing (GO:0006364);; Biological Process: regulation of translation (GO:0006417);…	--	Transcription repressor KAN1 OS=Arabidopsis thaliana GN=KAN1 PE=1 SV=1	KANADI like transcription factor [Vitis vinifera]
T7-6290	--	--	Biological Process: metabolic process (GO:0008152);; Biological Process: post-embryonic development (GO:0009791);; Biological Process: cellular process (GO:0009987);; Cellular Component: intracellular membrane-bounded organelle (GO:0043231);; Cellular Component: cytoplasmic part (GO:0044444);; Biological Process: reproductive structure development (GO:0048608);;	--	Pentatricopeptide repeat-containing protein At2g36240 OS=Arabidopsis thaliana GN=At2g36240 PE=2 SV=1	hypothetical protein PRUPE_ppa019240mg, partial [Prunus persica]
T7-31429	--	--	Biological Process: MAPK cascade (GO:0000165);; Molecular Function: protein serine/threonine kinase activity (GO:0004674);; Molecular Function: ATP binding (GO:0005524);; Cellular Component: extracellular region (GO:0005576);; Biological Process: DNA metabolic process (GO:0006259);; Biological Process: protein phosphorylation (GO:0006468);; Biological Process: chromosome segregation (GO:0007059);…	--	Probable leucine-rich repeat receptor-like protein kinase At5g49770 OS=Arabidopsis thaliana GN=At5g49770 PE=2 SV=1	PREDICTED: probable leucine-rich repeat receptor-like protein kinase At5g49770-like [Glycine max]
T6-31576	--	--	--	--	--	hypothetical protein VITISV_014720 [Vitis vinifera]
T5-5121	--	--	Molecular Function: transferase activity, transferring phosphorus-containing groups (GO:0016772);; Biological Process: primary metabolic process (GO:0044238);; Biological Process: cellular macromolecule metabolic process (GO:0044260);; Molecular Function: organic cyclic compound binding (GO:0097159);;	--	--	PREDICTED: uncharacterized protein LOC100854728 [Vitis vinifera]
T7-31600	--	--	Molecular Function: protein binding (GO:0005515);; Cellular Component: nucleus (GO:0005634);; Molecular Function: histone-lysine N-methyltransferase activity (GO:0018024);; Cellular Component: histone methyltransferase complex (GO:0035097);; Molecular Function: sequence-specific DNA binding (GO:0043565);; Biological Process: positive regulation of transcription, DNA-dependent (GO:0045893);; Molec…	--	--	hypothetical protein PRUPE_ppa001404mg [Prunus persica]
T2-14521	[I]	Lipid transport and metabolism	--	--	--	predicted protein [Physcomitrella patens subsp. patens]
T1-23564	--	--	Cellular Component: cytoplasm (GO:0005737);; Molecular Function: O-acyltransferase activity (GO:0008374);; Biological Process: embryo development ending in seed dormancy (GO:0009793);; Biological Process: flavonoid biosynthetic process (GO:0009813);; Biological Process: trichome morphogenesis (GO:0010090);; Biological Process: cutin biosynthetic process (GO:0010143);; Molecular Function: N-acyltr…	--	BAHD acyltransferase DCR OS=Arabidopsis thaliana GN=DCR PE=2 SV=1	PREDICTED: uncharacterized protein LOC100805268 [Glycine max]
T3-1047	--	--	Molecular Function: catalytic activity (GO:0003824);;	--	--	PREDICTED: disease resistance protein RPM1-like [Vitis vinifera]
T5-30056	--	--	Molecular Function: protein binding (GO:0005515);; Cellular Component: plasma membrane (GO:0005886);; Biological Process: defense response (GO:0006952);; Biological Process: plant-type hypersensitive response (GO:0009626);; Molecular Function: ADP binding (GO:0043531);;	--	Disease resistance protein RPM1 OS=Arabidopsis thaliana GN=RPM1 PE=1 SV=1	PREDICTED: disease resistance protein RPM1-like [Fragaria vesca subsp. vesca]
T4-454	--	--	Cellular Component: extracellular region (GO:0005576);; Cellular Component: nucleus (GO:0005634);;	--	--	hypothetical protein PRUPE_ppa019065mg, partial [Prunus persica]
T5-4447	--	--	Biological Process: alcohol metabolic process (GO:0006066);; Molecular Function: electron carrier activity (GO:0009055);; Biological Process: response to cold (GO:0009409);; Cellular Component: intracellular membrane-bounded organelle (GO:0043231);; Molecular Function: long-chain-alcohol oxidase activity (GO:0046577);; Molecular Function: flavin adenine dinucleotide binding (GO:0050660);; Biologi…	--	Long-chain-alcohol oxidase FAO4A OS=Arabidopsis thaliana GN=FAO4A PE=3 SV=2	PREDICTED: long-chain-alcohol oxidase FAO4A-like [Glycine max]
T5-5318	--	--	--	--	--	PREDICTED: ankyrin repeat-containing protein At5g02620-like [Cucumis sativus]
T6-11927	--	--	--	--	--	PREDICTED: uncharacterized protein LOC101310290 [Fragaria vesca subsp. vesca]
T6-13968	--	--	Molecular Function: protein binding (GO:0005515);; Molecular Function: zinc ion binding (GO:0008270);; Biological Process: response to chitin (GO:0010200);; Biological Process: protein ubiquitination (GO:0016567);; Molecular Function: ligase activity (GO:0016874);; Cellular Component: organelle membrane (GO:0031090);; Cellular Component: intracellular membrane-bounded organelle (GO:0043231);; Cel…	--	E3 ubiquitin-protein ligase RING1-like OS=Arabidopsis thaliana GN=At3g19950 PE=2 SV=1	hypothetical protein PRUPE_ppa011057mg [Prunus persica]
T5-13205	--	--	Molecular Function: protein binding (GO:0005515);; Biological Process: response to stress (GO:0006950);; Biological Process: response to bacterium (GO:0009617);; Biological Process: response to high light intensity (GO:0009644);; Biological Process: cellular process (GO:0009987);; Biological Process: response to inorganic substance (GO:0010035);;	--	Protein EARLY RESPONSIVE TO DEHYDRATION 15 OS=Arabidopsis thaliana GN=ERD15 PE=1 SV=1	PREDICTED: protein EARLY RESPONSIVE TO DEHYDRATION 15-like [Fragaria vesca subsp. vesca]
T2-8909	--	--	--	--	--	Os07g0227200 [Oryza sativa Japonica Group]
T6-18115	--	--	Cellular Component: mitochondrion (GO:0005739);; Cellular Component: plastid (GO:0009536);; Biological Process: chromoplast organization (GO:0009661);; Biological Process: carotene biosynthetic process (GO:0016120);; Molecular Function: heat shock protein binding (GO:0031072);; Molecular Function: unfolded protein binding (GO:0051082);;	--	--	hypothetical protein PRUPE_ppa009138mg [Prunus persica]
T5-6782	--	--	--	--	--	hypothetical protein PRUPE_ppa020495mg [Prunus persica]
T2-5415	--	--	Biological Process: Group II intron splicing (GO:0000373);; Molecular Function: RNA binding (GO:0003723);; Cellular Component: mitochondrion (GO:0005739);; Biological Process: cytochrome complex assembly (GO:0017004);;	--	--	predicted protein [Populus trichocarpa]
T4-29593	--	--	Biological Process: fatty acid beta-oxidation (GO:0006635);; Biological Process: hormone-mediated signaling pathway (GO:0009755);;	--	--	hypothetical protein PRUPE_ppa010106mg [Prunus persica]
T7-12843	[G]	Carbohydrate transport and metabolism	Molecular Function: nucleotide binding (GO:0000166);; Biological Process: carbohydrate metabolic process (GO:0005975);; Cellular Component: plastid (GO:0009536);; Biological Process: phosphorylation (GO:0016310);; Biological Process: D-gluconate catabolic process (GO:0046177);; Biological Process: L-idonate catabolic process (GO:0046183);; Molecular Function: gluconokinase activity (GO:0046316);;	K00851|1e-61|pop:POPTR_738338|hypothetical protein	--	hypothetical protein PRUPE_ppa012010mg [Prunus persica]
T7-4520	--	--	Cellular Component: mitochondrion (GO:0005739);;	--	Uncharacterized protein At4g38062 OS=Arabidopsis thaliana GN=At4g38062 PE=2 SV=1	hypothetical protein PRUPE_ppa018192mg [Prunus persica]
T2-6071	[RTKL]	--	Cellular Component: pericentriolar material (GO:0000242);; Biological Process: mitotic cell cycle (GO:0000278);; Biological Process: M phase (GO:0000279);; Cellular Component: kinetochore (GO:0000776);; Biological Process: heart looping (GO:0001947);; Molecular Function: protein serine/threonine kinase activity (GO:0004674);; Cellular Component: nucleolus (GO:0005730);; Cellular Component: mitoch…	--	--	hypothetical protein GUITHDRAFT_72782 [Guillardia theta CCMP2712]
T2-15022	[T]	Signal transduction mechanisms	Molecular Function: two-component sensor activity (GO:0000155);; Biological Process: two-component signal transduction system (phosphorelay) (GO:0000160);; Molecular Function: phosphoprotein phosphatase activity (GO:0004721);; Molecular Function: ATP binding (GO:0005524);; Cellular Component: integral to plasma membrane (GO:0005887);; Biological Process: protein dephosphorylation (GO:0006470);; C…	--	--	--
T6-16759	--	--	Molecular Function: DNA binding (GO:0003677);; Cellular Component: mitochondrion (GO:0005739);; Biological Process: RNA modification (GO:0009451);; Cellular Component: plastid (GO:0009536);; Biological Process: embryo development ending in seed dormancy (GO:0009793);; Biological Process: sterol metabolic process (GO:0016125);; Biological Process: isopentenyl diphosphate biosynthetic process, meva…	--	Putative pentatricopeptide repeat-containing protein At5g09950 OS=Arabidopsis thaliana GN=PCMP-H35 PE=3 SV=1	hypothetical protein PRUPE_ppa001014mg [Prunus persica]
T2-2391	--	--	--	K04646|1e-08|olu:OSTLU_28794|hypothetical protein	--	hypothetical protein BATDEDRAFT_19878 [Batrachochytrium dendrobatidis JAM81]
T5-26858	--	--	Molecular Function: DNA binding (GO:0003677);; Molecular Function: sequence-specific DNA binding transcription factor activity (GO:0003700);; Cellular Component: nucleus (GO:0005634);; Biological Process: regulation of transcription, DNA-dependent (GO:0006355);; Biological Process: pollen development (GO:0009555);; Biological Process: negative regulation of flower development (GO:0009910);; Biolo…	--	MADS-box transcription factor 21 OS=Oryza sativa subsp. japonica GN=MADS21 PE=2 SV=1	hypothetical protein VITISV_031401 [Vitis vinifera]
T3-24119	[R]	General function prediction only	Molecular Function: nucleotide binding (GO:0000166);; Biological Process: regulation of alternative nuclear mRNA splicing, via spliceosome (GO:0000381);; Molecular Function: RNA binding (GO:0003723);; Molecular Function: mRNA binding (GO:0003729);; Molecular Function: protein binding (GO:0005515);; Cellular Component: nucleus (GO:0005634);; Cellular Component: spliceosomal complex (GO:0005681);; …	--	Splicing factor U2af large subunit A OS=Nicotiana plumbaginifolia GN=U2AF65A PE=2 SV=1	hypothetical protein PRUPE_ppa003118mg [Prunus persica]
T2-4999	--	--	Molecular Function: binding (GO:0005488);; Cellular Component: extracellular region (GO:0005576);; Cellular Component: lysosome (GO:0005764);; Cellular Component: endosome (GO:0005768);; Biological Process: response to stress (GO:0006950);; Molecular Function: exopeptidase activity (GO:0008238);; Biological Process: gene expression (GO:0010467);; Molecular Function: transferase activity (GO:00167…	--	--	serine protease family S28, putative [Phytophthora infestans T30-4]
T2-3002	--	--	Molecular Function: catalytic activity (GO:0003824);; Molecular Function: protein binding (GO:0005515);; Cellular Component: nucleus (GO:0005634);; Biological Process: DNA replication (GO:0006260);; Biological Process: cell cycle arrest (GO:0007050);; Biological Process: negative regulation of cell proliferation (GO:0008285);; Biological Process: nucleolus to nucleoplasm transport (GO:0032066);; …	K14437|1e-10|cme:CMQ215C|chromodomain helicase DNA binding protein CHD	--	hypothetical protein GUITHDRAFT_122772 [Guillardia theta CCMP2712]
T2-7492	--	--	--	K13171|9e-06|ath:AT2G29210|splicing factor PWI domain-containing protein	--	--
T6-953	--	--	Biological Process: maltose biosynthetic process (GO:0000024);; Biological Process: response to molecule of bacterial origin (GO:0002237);; Molecular Function: protein serine/threonine kinase activity (GO:0004674);; Molecular Function: protein tyrosine kinase activity (GO:0004713);; Molecular Function: transmembrane signaling receptor activity (GO:0004888);; Molecular Function: steroid binding (G…	--	Serine/threonine-protein kinase BRI1-like 2 OS=Arabidopsis thaliana GN=BRL2 PE=1 SV=1	hypothetical protein PRUPE_ppa016435mg [Prunus persica]
T2-33471	--	--	Biological Process: immune system process (GO:0002376);; Molecular Function: protein binding (GO:0005515);; Cellular Component: mitochondrion (GO:0005739);; Biological Process: defense response (GO:0006952);; Biological Process: response to virus (GO:0009615);; Biological Process: response to ozone (GO:0010193);; Biological Process: response to stimulus (GO:0050896);; Biological Process: cellular…	--	TMV resistance protein N OS=Nicotiana glutinosa GN=N PE=1 SV=1	putative resistance gene analogue protein [Lens culinaris]
T5-862	--	--	Molecular Function: nucleic acid binding (GO:0003676);; Biological Process: DNA metabolic process (GO:0006259);; Molecular Function: metal ion binding (GO:0046872);;	--	--	hypothetical protein VITISV_021899 [Vitis vinifera]
T7-17730	--	--	Cellular Component: nucleus (GO:0005634);; Biological Process: DNA-dependent DNA replication (GO:0006261);; Cellular Component: plastid (GO:0009536);; Biological Process: embryo sac egg cell differentiation (GO:0009560);;	--	--	unnamed protein product [Vitis vinifera]
T3-7978	--	--	--	--	--	hypothetical protein VITISV_018031 [Vitis vinifera]
T7-29706	--	--	Biological Process: nitrogen compound metabolic process (GO:0006807);; Biological Process: multicellular organismal development (GO:0007275);; Molecular Function: O-acyltransferase activity (GO:0008374);; Biological Process: phenylpropanoid biosynthetic process (GO:0009699);; Molecular Function: N-acyltransferase activity (GO:0016410);; Molecular Function: transferase activity, transferring acyl …	--	Vinorine synthase OS=Rauvolfia serpentina GN=ACT PE=1 SV=2	predicted protein [Populus trichocarpa]
T2-21056	--	--	--	--	--	predicted protein [Populus trichocarpa]
T2-32274	[K]	Transcription	Biological Process: spliceosomal complex assembly (GO:0000245);; Biological Process: nuclear-transcribed mRNA catabolic process, deadenylation-dependent decay (GO:0000288);; Biological Process: spliceosomal snRNP assembly (GO:0000387);; Molecular Function: nucleic acid binding (GO:0003676);; Molecular Function: protein binding (GO:0005515);; Cellular Component: nucleoplasm (GO:0005654);; Cellular…	--	--	unknown [Picea sitchensis]
T6-27580	--	--	Biological Process: nuclear-transcribed mRNA catabolic process, nonsense-mediated decay (GO:0000184);; Cellular Component: cytoplasmic mRNA processing body (GO:0000932);; Molecular Function: binding (GO:0005488);; Cellular Component: nucleus (GO:0005634);; Molecular Function: hydrolase activity (GO:0016787);; Cellular Component: intracellular non-membrane-bounded organelle (GO:0043232);; Biologic…	K14409|0.0|vvi:100267161|hypothetical protein LOC100267161	--	hypothetical protein PRUPE_ppa000760mg [Prunus persica]
T7-34926	--	--	--	--	Late embryogenesis abundant protein D-34 OS=Gossypium hirsutum PE=4 SV=1	predicted protein [Populus trichocarpa]
T7-36183	--	--	--	--	--	hypothetical protein VITISV_009664 [Vitis vinifera]
T2-7020	--	--	--	--	--	hypothetical protein, partial [Arachis diogoi]
T6-23960	--	--	Biological Process: fatty acid beta-oxidation (GO:0006635);; Cellular Component: membrane (GO:0016020);; Biological Process: protein import into peroxisome matrix (GO:0016558);; Molecular Function: hydrolase activity (GO:0016787);;	--	--	hypothetical protein PRUPE_ppa001794mg [Prunus persica]
T3-8054	--	--	Biological Process: cellular process (GO:0009987);; Molecular Function: transferase activity (GO:0016740);; Molecular Function: purine ribonucleoside binding (GO:0032550);; Molecular Function: adenyl ribonucleotide binding (GO:0032559);; Molecular Function: anion binding (GO:0043168);; Biological Process: response to stimulus (GO:0050896);;	--	Putative disease resistance protein At4g11170 OS=Arabidopsis thaliana GN=At4g11170 PE=2 SV=1	TMV resistance protein N [Medicago truncatula]
T7-30999	[R]	General function prediction only	Biological Process: transport (GO:0006810);; Cellular Component: pollen tube tip (GO:0090404);;	--	--	hypothetical protein PRUPE_ppa010253mg [Prunus persica]
T4-10591	--	--	Molecular Function: protein binding (GO:0005515);; Biological Process: virus-host interaction (GO:0019048);; Biological Process: regulation of nucleobase-containing compound metabolic process (GO:0019219);; Biological Process: cellular macromolecule biosynthetic process (GO:0034645);; Cellular Component: intracellular organelle (GO:0043229);; Biological Process: modification by symbiont of host m…	--	--	hypothetical protein VITISV_013093 [Vitis vinifera]
T6-9924	--	--	Biological Process: mRNA splicing, via spliceosome (GO:0000398);; Molecular Function: endonuclease activity (GO:0004519);; Cellular Component: mitochondrion (GO:0005739);; Biological Process: fatty acid catabolic process (GO:0009062);; Cellular Component: chloroplast (GO:0009507);; Biological Process: embryo development ending in seed dormancy (GO:0009793);; Biological Process: phloem or xylem hi…	--	Pentatricopeptide repeat-containing protein At4g33990 OS=Arabidopsis thaliana GN=EMB2758 PE=3 SV=2	PREDICTED: pentatricopeptide repeat-containing protein At1g11290-like [Fragaria vesca subsp. vesca]
T5-6072	--	--	Biological Process: MAPK cascade (GO:0000165);; Molecular Function: DNA binding (GO:0003677);; Molecular Function: sequence-specific DNA binding transcription factor activity (GO:0003700);; Molecular Function: protein binding (GO:0005515);; Cellular Component: nucleolus (GO:0005730);; Biological Process: regulation of transcription, DNA-dependent (GO:0006355);; Biological Process: protein targeti…	--	Probable WRKY transcription factor 41 OS=Arabidopsis thaliana GN=WRKY41 PE=2 SV=2	WRKY transcription factor WRKY109669 [Medicago truncatula]
T2-32020	[M]	Cell wall/membrane/envelope biogenesis	Cellular Component: endoplasmic reticulum membrane (GO:0005789);; Biological Process: protein glycosylation (GO:0006486);; Biological Process: protein N-linked glycosylation (GO:0006487);; Biological Process: response to osmotic stress (GO:0006970);; Biological Process: response to abscisic acid stimulus (GO:0009737);; Biological Process: plant-type cell wall biogenesis (GO:0009832);; Cellular Co…	K03844|9e-23|vvi:100250164|hypothetical protein LOC100250164	GDP-Man:Man(3)GlcNAc(2)-PP-Dol alpha-1,2-mannosyltransferase OS=Arabidopsis thaliana GN=ALG11 PE=1 SV=2	PREDICTED: GDP-Man:Man(3)GlcNAc(2)-PP-Dol alpha-1,2-mannosyltransferase [Vitis vinifera]
T1-25550	--	--	--	--	--	ATP synthase subunit alpha [Medicago truncatula]
T6-1151	--	--	Cellular Component: mitochondrion (GO:0005739);; Cellular Component: chloroplast (GO:0009507);; Biological Process: sugar mediated signaling pathway (GO:0010182);; Biological Process: chloroplast RNA processing (GO:0031425);; Biological Process: developmental process (GO:0032502);; Biological Process: mitochondrial mRNA modification (GO:0080156);;	--	Pentatricopeptide repeat-containing protein At2g36730 OS=Arabidopsis thaliana GN=PCMP-E44 PE=3 SV=1	PREDICTED: pentatricopeptide repeat-containing protein At2g22070-like [Fragaria vesca subsp. vesca]
T3-1316	--	--	Molecular Function: hydrolase activity (GO:0016787);;	--	--	hypothetical protein PRUPE_ppa019164mg [Prunus persica]
T7-26564	--	--	--	--	--	hypothetical protein PRUPE_ppa026502mg [Prunus persica]
T4-20595	--	--	Molecular Function: protein binding (GO:0005515);; Cellular Component: peroxisome (GO:0005777);; Cellular Component: chloroplast (GO:0009507);; Biological Process: cellular process (GO:0009987);; Cellular Component: integral to membrane (GO:0016021);; Cellular Component: cytoplasmic membrane-bounded vesicle (GO:0016023);; Cellular Component: organelle membrane (GO:0031090);; Cellular Component: i…	--	--	hypothetical protein PRUPE_ppa007209mg [Prunus persica]
T2-7110	--	--	Cellular Component: spliceosomal complex (GO:0005681);; Biological Process: mRNA processing (GO:0006397);; Biological Process: metabolic process (GO:0008152);; Biological Process: RNA splicing (GO:0008380);; Cellular Component: nuclear lumen (GO:0031981);; Molecular Function: organic cyclic compound binding (GO:0097159);;	--	--	hypothetical protein AURANDRAFT_70520 [Aureococcus anophagefferens]
T4-22634	[A]	RNA processing and modification	Molecular Function: ubiquitin-protein ligase activity (GO:0004842);; Molecular Function: binding (GO:0005488);; Cellular Component: lysosome (GO:0005764);; Cellular Component: endosome (GO:0005768);; Cellular Component: Golgi apparatus (GO:0005794);; Molecular Function: zinc ion binding (GO:0008270);; Biological Process: protein ubiquitination (GO:0016567);; Molecular Function: ligase activity (G…	--	--	hypothetical protein PRUPE_ppa006131mg [Prunus persica]
T5-17928	--	--	--	--	--	hypothetical protein PRUPE_ppa006055mg [Prunus persica]
T6-20415	--	--	Cellular Component: photosystem II (GO:0009523);; Cellular Component: chloroplast thylakoid membrane (GO:0009535);; Biological Process: photosynthetic electron transport chain (GO:0009767);; Cellular Component: integral to membrane (GO:0016021);; Molecular Function: chlorophyll binding (GO:0016168);; Biological Process: protein-chromophore linkage (GO:0018298);;	K02704|0.0|vvi:4025125|psbB	Photosystem II CP47 chlorophyll apoprotein OS=Morus indica GN=psbB PE=3 SV=1	PREDICTED: photosystem II CP47 chlorophyll apoprotein-like [Solanum lycopersicum]
T5-15814	[R]	General function prediction only	Biological Process: microtubule cytoskeleton organization (GO:0000226);; Biological Process: RNA splicing, via endonucleolytic cleavage and ligation (GO:0000394);; Molecular Function: GTPase activity (GO:0003924);; Molecular Function: sphingomyelin phosphodiesterase activity (GO:0004767);; Molecular Function: GTP binding (GO:0005525);; Cellular Component: extracellular region (GO:0005576);; Cellu…	K04392|1e-100|vvi:100242140|similar to Rac-like GTP-binding protein RAC2	Rac-like GTP-binding protein RAC2 OS=Lotus japonicus GN=RAC2 PE=2 SV=1	PREDICTED: Rac-like GTP-binding protein ARAC5 [Vitis vinifera]
T2-3768	--	--	--	--	--	hypothetical protein [Podospora anserina S mat+]
T5-14210	--	--	--	--	--	PREDICTED: uncharacterized protein LOC100838814 [Brachypodium distachyon]
T7-2415	[RTKL]	--	Biological Process: microtubule cytoskeleton organization (GO:0000226);; Biological Process: cytokinesis by cell plate formation (GO:0000911);; Molecular Function: peptide receptor activity (GO:0001653);; Biological Process: response to molecule of bacterial origin (GO:0002237);; Biological Process: regionalization (GO:0003002);; Molecular Function: guanylate cyclase activity (GO:0004383);; Molec…	--	Probable LRR receptor-like serine/threonine-protein kinase At4g36180 OS=Arabidopsis thaliana GN=At4g36180 PE=1 SV=1	predicted protein [Populus trichocarpa]
T3-24250	[V]	Defense mechanisms	Cellular Component: plasma membrane (GO:0005886);; Biological Process: drug transmembrane transport (GO:0006855);; Cellular Component: plant-type vacuole membrane (GO:0009705);; Biological Process: response to ethylene stimulus (GO:0009723);; Biological Process: proanthocyanidin biosynthetic process (GO:0010023);; Biological Process: maintenance of seed dormancy (GO:0010231);; Molecular Function:…	--	MATE efflux family protein 9 OS=Arabidopsis thaliana GN=DTXL5 PE=2 SV=1	predicted protein [Populus trichocarpa]
T5-2680	--	--	Biological Process: MAPK cascade (GO:0000165);; Cellular Component: plastid small ribosomal subunit (GO:0000312);; Molecular Function: structural constituent of ribosome (GO:0003735);; Molecular Function: protein binding (GO:0005515);; Molecular Function: ATP binding (GO:0005524);; Cellular Component: nucleus (GO:0005634);; Cellular Component: mitochondrion (GO:0005739);; Cellular Component: plas…	--	Disease resistance protein At4g27190 OS=Arabidopsis thaliana GN=At4g27190 PE=2 SV=1	unnamed protein product [Vitis vinifera]
T2-6670	--	--	Biological Process: regulation of transcription, DNA-dependent (GO:0006355);; Biological Process: transcription from RNA polymerase II promoter (GO:0006366);;	--	--	hypothetical protein PANT_4c00013 [Pseudozyma antarctica T-34]
T5-15925	--	--	Cellular Component: mitochondrion (GO:0005739);;	--	Uncharacterized mitochondrial protein AtMg01310 OS=Arabidopsis thaliana GN=AtMg01310 PE=2 SV=1	hypothetical protein VITISV_023797 [Vitis vinifera]
T3-149	--	--	Molecular Function: kinase activity (GO:0016301);; Molecular Function: ion binding (GO:0043167);; Biological Process: primary metabolic process (GO:0044238);; Biological Process: cellular macromolecule metabolic process (GO:0044260);; Molecular Function: organic cyclic compound binding (GO:0097159);;	--	--	hypothetical protein PRUPE_ppa015108mg [Prunus persica]
T7-29316	[R]	General function prediction only	Molecular Function: GTPase activity (GO:0003924);; Molecular Function: GTP binding (GO:0005525);; Cellular Component: nucleus (GO:0005634);; Cellular Component: lysosomal membrane (GO:0005765);; Cellular Component: late endosome (GO:0005770);; Cellular Component: vacuole (GO:0005773);; Cellular Component: Golgi apparatus (GO:0005794);; Cellular Component: plasma membrane (GO:0005886);; Biological…	K07897|1e-112|rcu:RCOM_1494330|protein with unknown function (EC:3.1.4.12)	Ras-related protein Rab7 OS=Gossypium hirsutum GN=RAB7 PE=2 SV=1	PREDICTED: ras-related protein Rab7-like [Fragaria vesca subsp. vesca]
T6-17849	--	--	Cellular Component: mitochondrion (GO:0005739);; Biological Process: embryo development ending in seed dormancy (GO:0009793);; Biological Process: post-embryonic morphogenesis (GO:0009886);; Biological Process: floral organ development (GO:0048437);; Biological Process: floral whorl development (GO:0048438);;	--	Pentatricopeptide repeat-containing protein At4g20090 OS=Arabidopsis thaliana GN=EMB1025 PE=3 SV=1	hypothetical protein PRUPE_ppa002507mg [Prunus persica]
T2-7981	[R]	General function prediction only	Molecular Function: fibronectin binding (GO:0001968);; Molecular Function: nucleic acid binding (GO:0003676);; Molecular Function: estradiol 17-beta-dehydrogenase activity (GO:0004303);; Molecular Function: collagen binding (GO:0005518);; Cellular Component: mitochondrion (GO:0005739);; Cellular Component: endoplasmic reticulum (GO:0005783);; Molecular Function: heparin binding (GO:0008201);; Cel…	--	Very-long-chain 3-oxoacyl-CoA reductase 1 OS=Arabidopsis thaliana GN=KCR1 PE=1 SV=1	PREDICTED: very-long-chain 3-oxoacyl-CoA reductase 1-like [Fragaria vesca subsp. vesca]
T6-33260	[S]	Function unknown	Molecular Function: catalytic activity (GO:0003824);;	--	--	predicted protein [Hordeum vulgare subsp. vulgare]
T2-3577	--	--	Cellular Component: nucleus (GO:0005634);; Cellular Component: mitochondrion (GO:0005739);; Biological Process: lipid metabolic process (GO:0006629);; Biological Process: chromosome segregation (GO:0007059);; Biological Process: meiosis I (GO:0007127);; Biological Process: response to water deprivation (GO:0009414);; Cellular Component: chloroplast (GO:0009507);; Biological Process: response to a…	--	Putative pentatricopeptide repeat-containing protein At5g08490 OS=Arabidopsis thaliana GN=PCMP-E32 PE=3 SV=1	hypothetical protein PRUPE_ppa025752mg, partial [Prunus persica]
T2-353	--	--	--	--	--	Os01g0736000 [Oryza sativa Japonica Group]
T2-4151	--	--	Molecular Function: nucleotide binding (GO:0000166);; Molecular Function: protein serine/threonine kinase activity (GO:0004674);; Cellular Component: membrane (GO:0016020);; Biological Process: phosphorylation (GO:0016310);; Biological Process: organic substance metabolic process (GO:0071704);;	--	--	unnamed protein product [Vitis vinifera]
T6-25431	--	--	Molecular Function: sequence-specific DNA binding transcription factor activity (GO:0003700);; Molecular Function: histone acetyltransferase activity (GO:0004402);; Molecular Function: protein binding (GO:0005515);; Cellular Component: nucleus (GO:0005634);; Biological Process: DNA repair (GO:0006281);; Biological Process: regulation of transcription, DNA-dependent (GO:0006355);; Biological Proce…	--	Scarecrow-like protein 6 OS=Arabidopsis thaliana GN=SCL6 PE=1 SV=1	hypothetical protein PRUPE_ppa001781mg [Prunus persica]
T4-890	--	--	Molecular Function: RNA binding (GO:0003723);; Molecular Function: RNA-directed DNA polymerase activity (GO:0003964);; Molecular Function: aspartic-type endopeptidase activity (GO:0004190);; Molecular Function: endonuclease activity (GO:0004519);; Cellular Component: nucleus (GO:0005634);; Biological Process: RNA-dependent DNA replication (GO:0006278);; Biological Process: proteolysis (GO:0006508…	--	Uncharacterized mitochondrial protein AtMg00860 OS=Arabidopsis thaliana GN=AtMg00860 PE=4 SV=1	hypothetical protein VITISV_043911 [Vitis vinifera]
T4-3803	--	--	--	--	--	predicted protein [Ostreococcus lucimarinus CCE9901]
T7-24471	--	--	Molecular Function: calmodulin binding (GO:0005516);; Cellular Component: nucleus (GO:0005634);;	--	Protein IQ-DOMAIN 1 OS=Arabidopsis thaliana GN=IQD1 PE=1 SV=1	PREDICTED: protein IQ-DOMAIN 14 [Vitis vinifera]
T2-14638	--	--	--	--	--	hypothetical protein AURANDRAFT_63482 [Aureococcus anophagefferens]
T3-4681	[R]	General function prediction only	--	--	Histone-lysine N-methyltransferase ATXR2 OS=Arabidopsis thaliana GN=ATXR2 PE=2 SV=1	predicted protein [Micromonas sp. RCC299]
T7-25239	--	--	--	--	--	hypothetical protein PRUPE_ppa016007mg [Prunus persica]
T7-36607	[L]	Replication, recombination and repair	Molecular Function: nucleotide binding (GO:0000166);; Molecular Function: RNA binding (GO:0003723);; Molecular Function: RNA-directed DNA polymerase activity (GO:0003964);; Cellular Component: nucleus (GO:0005634);; Biological Process: RNA-dependent DNA replication (GO:0006278);; Biological Process: metabolic process (GO:0008152);; Biological Process: DNA integration (GO:0015074);; Biological Pro…	--	--	PREDICTED: uncharacterized protein LOC100250138 [Vitis vinifera]
T2-30950	--	--	Molecular Function: phospholipase D activity (GO:0004630);; Molecular Function: calcium ion binding (GO:0005509);; Molecular Function: protein binding (GO:0005515);; Molecular Function: phosphatidylinositol-4,5-bisphosphate binding (GO:0005546);; Cellular Component: nucleus (GO:0005634);; Cellular Component: plasma membrane (GO:0005886);; Biological Process: response to oxidative stress (GO:00069…	K01115|0.0|rcu:RCOM_1613030|phospholipase d beta, putative (EC:3.1.4.4)	Phospholipase D beta 1 OS=Arabidopsis thaliana GN=PLDBETA1 PE=2 SV=4	hypothetical protein PRUPE_ppa000580mg [Prunus persica]
T2-22242	--	--	Molecular Function: binding (GO:0005488);; Cellular Component: nuclear part (GO:0044428);;	--	--	predicted protein [Populus trichocarpa]
T5-9044	--	--	--	--	--	--
T6-33595	--	--	Cellular Component: mitochondrion (GO:0005739);; Biological Process: microtubule nucleation (GO:0007020);; Cellular Component: chloroplast (GO:0009507);; Biological Process: systemic acquired resistance (GO:0009627);; Biological Process: embryo development ending in seed dormancy (GO:0009793);; Biological Process: sugar mediated signaling pathway (GO:0010182);; Biological Process: chloroplast RNA…	--	Pentatricopeptide repeat-containing protein At5g39680 OS=Arabidopsis thaliana GN=EMB2744 PE=2 SV=1	hypothetical protein PRUPE_ppa015390mg [Prunus persica]
T2-15540	--	--	Molecular Function: protein binding (GO:0005515);; Biological Process: RNA processing (GO:0006396);; Biological Process: cellular process (GO:0009987);; Cellular Component: nuclear lumen (GO:0031981);;	K13171|4e-13|rcu:RCOM_0733150|copper ion binding protein, putative	--	hypothetical protein AURANDRAFT_72910 [Aureococcus anophagefferens]
T3-314	--	--	--	--	--	--
T6-22606	[RTKL]	--	Biological Process: activation of MAPKK activity (GO:0000186);; Biological Process: immune effector process (GO:0002252);; Molecular Function: protein serine/threonine kinase activity (GO:0004674);; Molecular Function: MAP kinase kinase kinase activity (GO:0004709);; Molecular Function: ATP binding (GO:0005524);; Cellular Component: plasma membrane (GO:0005886);; Biological Process: protein targe…	--	Probable leucine-rich repeat receptor-like serine/threonine-protein kinase At5g15730 OS=Arabidopsis thaliana GN=At5g15730 PE=2 SV=1	hypothetical protein PRUPE_ppa006182mg [Prunus persica]
T5-7395	--	--	Molecular Function: iron ion binding (GO:0005506);; Cellular Component: mitochondrion (GO:0005739);; Cellular Component: endoplasmic reticulum (GO:0005783);; Cellular Component: plasma membrane (GO:0005886);; Molecular Function: electron carrier activity (GO:0009055);; Biological Process: coumarin biosynthetic process (GO:0009805);; Biological Process: lignin biosynthetic process (GO:0009809);; B…	--	Cytochrome P450 76A2 OS=Solanum melongena GN=CYP76A2 PE=2 SV=1	PREDICTED: cytochrome P450 76A2 [Vitis vinifera]
T6-18965	--	--	Cellular Component: mitochondrion (GO:0005739);; Cellular Component: chloroplast thylakoid membrane (GO:0009535);;	--	--	PREDICTED: uncharacterized protein LOC101202736 [Cucumis sativus]
T4-15233	--	--	Cellular Component: plasma membrane (GO:0005886);;	--	--	hypothetical protein PRUPE_ppa006697mg [Prunus persica]
T3-21457	[GEPR]	--	Molecular Function: inorganic phosphate transmembrane transporter activity (GO:0005315);; Molecular Function: sugar:hydrogen symporter activity (GO:0005351);; Cellular Component: extracellular region (GO:0005576);; Cellular Component: nucleus (GO:0005634);; Cellular Component: mitochondrion (GO:0005739);; Cellular Component: vacuole (GO:0005773);; Cellular Component: Golgi apparatus (GO:0005794);…	--	Inorganic phosphate transporter 1-4 OS=Arabidopsis thaliana GN=PHT1-4 PE=1 SV=1	unknown [Lotus japonicus]
T7-26828	--	--	Cellular Component: vacuolar proton-transporting V-type ATPase, V1 domain (GO:0000221);; Cellular Component: plant-type vacuole (GO:0000325);; Biological Process: nematode larval development (GO:0002119);; Molecular Function: protein binding (GO:0005515);; Cellular Component: Golgi apparatus (GO:0005794);; Cellular Component: cytosol (GO:0005829);; Cellular Component: plasma membrane (GO:0005886)…	K02148|0.0|rcu:RCOM_1445580|vacuolar ATP synthase subunit C, putative (EC:3.6.3.14)	V-type proton ATPase subunit C OS=Arabidopsis thaliana GN=VHA-C PE=1 SV=1	hypothetical protein PRUPE_ppa007256mg [Prunus persica]
T6-3374	--	--	--	--	--	PREDICTED: putative 1-aminocyclopropane-1-carboxylate deaminase-like [Fragaria vesca subsp. vesca]
T5-7390	--	--	Molecular Function: protein binding (GO:0005515);; Biological Process: regulation of transcription, DNA-dependent (GO:0006355);; Biological Process: cytoskeleton organization (GO:0007010);; Biological Process: cell communication (GO:0007154);; Biological Process: cellular process (GO:0009987);; Biological Process: cellular component organization (GO:0016043);; Molecular Function: hydrolase activi…	--	Formin-like protein 3 OS=Oryza sativa subsp. japonica GN=FH3 PE=2 SV=2	predicted protein [Populus trichocarpa]
T2-86	[O]	Posttranslational modification, protein turnover, chaperones	Molecular Function: hydrolase activity (GO:0016787);;	K01409|8e-42|pop:POPTR_1097965|hypothetical protein	--	predicted protein [Micromonas sp. RCC299]
T2-34419	--	--	Biological Process: protein polyubiquitination (GO:0000209);; Molecular Function: binding (GO:0005488);; Biological Process: multicellular organismal development (GO:0007275);; Biological Process: cellular macromolecule catabolic process (GO:0044265);; Biological Process: anatomical structure development (GO:0048856);;	K11968|4e-17|osa:4332164|Os03g0233500	--	hypothetical protein CIMG_01736 [Coccidioides immitis RS]
T2-22029	[M]	Cell wall/membrane/envelope biogenesis	Cellular Component: Golgi apparatus (GO:0005794);; Cellular Component: plant-type cell wall (GO:0009505);; Cellular Component: plasmodesma (GO:0009506);; Biological Process: cellular component organization (GO:0016043);; Biological Process: growth (GO:0040007);; Cellular Component: anchored to plasma membrane (GO:0046658);; Biological Process: root development (GO:0048364);; Biological Process: r…	--	Fasciclin-like arabinogalactan protein 11 OS=Arabidopsis thaliana GN=FLA11 PE=2 SV=2	hypothetical protein PRUPE_ppa023999mg [Prunus persica]
T2-34159	[RTKL]	--	Cellular Component: incipient cellular bud site (GO:0000131);; Molecular Function: magnesium ion binding (GO:0000287);; Biological Process: cytokinetic cell separation (GO:0000920);; Biological Process: chlamydospore formation (GO:0001410);; Cellular Component: hyphal tip (GO:0001411);; Molecular Function: protein serine/threonine kinase activity (GO:0004674);; Molecular Function: cAMP-dependent …	--	--	hypothetical protein RO3G_14382 [Rhizopus delemar RA 99-880]
T5-3147	--	--	Molecular Function: hydrolase activity (GO:0016787);;	--	--	hypothetical protein GUITHDRAFT_136666 [Guillardia theta CCMP2712]
T2-33828	--	--	Molecular Function: serine-type carboxypeptidase activity (GO:0004185);; Cellular Component: extracellular region (GO:0005576);; Biological Process: proteolysis (GO:0006508);; Molecular Function: sinapoyltransferase activity (GO:0016752);; Molecular Function: hydrolase activity (GO:0016787);; Biological Process: secondary metabolic process (GO:0019748);;	--	Serine carboxypeptidase-like 2 OS=Arabidopsis thaliana GN=SCPL2 PE=2 SV=1	PREDICTED: serine carboxypeptidase-like 18-like [Fragaria vesca subsp. vesca]
T2-4435	[U]	Intracellular trafficking, secretion, and vesicular transport	Cellular Component: Golgi membrane (GO:0000139);; Molecular Function: transporter activity (GO:0005215);; Cellular Component: nucleolus (GO:0005730);; Cellular Component: lysosomal membrane (GO:0005765);; Cellular Component: cytosol (GO:0005829);; Cellular Component: plasma membrane (GO:0005886);; Biological Process: transport (GO:0006810);; Biological Process: intracellular protein transport (GO…	K12397|9e-23|ppp:PHYPADRAFT_183108|hypothetical protein	--	Adaptor protein complex 3 subunit beta [Guillardia theta CCMP2712]
T2-1629	--	--	Molecular Function: N-acetyltransferase activity (GO:0008080);; Cellular Component: membrane (GO:0016020);;	--	--	predicted protein [Populus trichocarpa]
T7-27386	--	--	Biological Process: maltose metabolic process (GO:0000023);; Biological Process: Group II intron splicing (GO:0000373);; Molecular Function: RNA binding (GO:0003723);; Cellular Component: mitochondrion (GO:0005739);; Molecular Function: zinc ion binding (GO:0008270);; Biological Process: aromatic amino acid family biosynthetic process (GO:0009073);; Cellular Component: chloroplast (GO:0009507);; …	--	APO protein 1, chloroplastic OS=Arabidopsis thaliana GN=APO1 PE=2 SV=1	hypothetical protein PRUPE_ppa005803mg [Prunus persica]
T4-9321	--	--	Cellular Component: chloroplast (GO:0009507);; Biological Process: anthocyanin-containing compound biosynthetic process (GO:0009718);; Biological Process: response to sucrose stimulus (GO:0009744);; Biological Process: ethylene mediated signaling pathway (GO:0009873);; Biological Process: response to UV-B (GO:0010224);; Biological Process: quercetin O-glucoside biosynthetic process (GO:0033303);;…	--	Anthocyanidin 3-O-glucosyltransferase 7 (Fragment) OS=Manihot esculenta GN=GT7 PE=2 SV=1	RecName: Full=Anthocyanidin 3-O-glucosyltransferase 7; AltName: Full=Flavonol 3-O-glucosyltransferase 7; AltName: Full=UDP-glucose flavonoid 3-O-glucosyltransferase 7
T7-26489	[U]	Intracellular trafficking, secretion, and vesicular transport	Molecular Function: signal transducer activity (GO:0004871);; Molecular Function: structural molecule activity (GO:0005198);; Cellular Component: nucleus (GO:0005634);; Cellular Component: endoplasmic reticulum membrane (GO:0005789);; Cellular Component: cytosol (GO:0005829);; Cellular Component: plasma membrane (GO:0005886);; Cellular Component: tight junction (GO:0005923);; Biological Process: …	--	Vesicle-associated protein 2-2 OS=Arabidopsis thaliana GN=PVA22 PE=1 SV=1	hypothetical protein PRUPE_ppa025537mg [Prunus persica]
T7-27635	[F]	Nucleotide transport and metabolism	Molecular Function: adenosine deaminase activity (GO:0004000);; Cellular Component: cytoplasm (GO:0005737);; Biological Process: purine nucleobase metabolic process (GO:0006144);; Biological Process: adenosine catabolic process (GO:0006154);; Cellular Component: synaptic vesicle (GO:0008021);; Biological Process: protein localization (GO:0008104);; Biological Process: asymmetric cell division (GO…	K01488|1e-118|pop:POPTR_837657|hypothetical protein	--	PREDICTED: adenosine deaminase-like protein-like [Fragaria vesca subsp. vesca]
T6-31482	[V]	Defense mechanisms	Molecular Function: protein binding (GO:0005515);; Molecular Function: ATP binding (GO:0005524);; Cellular Component: mitochondrion (GO:0005739);; Cellular Component: vacuolar lumen (GO:0005775);; Cellular Component: plasma membrane (GO:0005886);; Biological Process: ATP catabolic process (GO:0006200);; Biological Process: vacuolar transport (GO:0007034);; Biological Process: response to nematode…	--	ABC transporter G family member 10 OS=Arabidopsis thaliana GN=ABCG10 PE=3 SV=1	hypothetical protein PRUPE_ppa016488mg [Prunus persica]
T4-21226	[I]	Lipid transport and metabolism	Molecular Function: phospholipase D activity (GO:0004630);; Molecular Function: calcium ion binding (GO:0005509);; Molecular Function: protein binding (GO:0005515);; Molecular Function: phosphatidylinositol-4,5-bisphosphate binding (GO:0005546);; Cellular Component: nucleus (GO:0005634);; Cellular Component: mitochondrion (GO:0005739);; Cellular Component: vacuole (GO:0005773);; Cellular Componen…	--	Phospholipase D alpha 1 OS=Carica papaya GN=PLD1 PE=1 SV=1	phopholipase d alpha, putative [Ricinus communis]
T4-20726	--	--	Cellular Component: nucleus (GO:0005634);; Cellular Component: cytoplasm (GO:0005737);; Cellular Component: cytoskeleton (GO:0005856);; Biological Process: transcription, DNA-dependent (GO:0006351);; Molecular Function: zinc ion binding (GO:0008270);; Biological Process: phloem development (GO:0010088);; Biological Process: cell projection organization (GO:0030030);; Biological Process: neuron di…	--	Protein DA1 OS=Arabidopsis thaliana GN=DA1 PE=1 SV=1	PREDICTED: protein DA1-like [Fragaria vesca subsp. vesca]
T2-7456	[A]	RNA processing and modification	Biological Process: mRNA splicing, via spliceosome (GO:0000398);; Biological Process: nematode larval development (GO:0002119);; Molecular Function: RNA binding (GO:0003723);; Molecular Function: protein binding (GO:0005515);; Cellular Component: spliceosomal complex (GO:0005681);; Cellular Component: U5 snRNP (GO:0005682);; Biological Process: receptor-mediated endocytosis (GO:0006898);; Biologi…	K12856|1e-37|ppp:PHYPADRAFT_200564|hypothetical protein	--	unknown [Picea sitchensis]
T2-20540	[O]	Posttranslational modification, protein turnover, chaperones	Molecular Function: serine-type endopeptidase activity (GO:0004252);; Cellular Component: vacuolar membrane (GO:0005774);; Cellular Component: cytosol (GO:0005829);; Biological Process: proteolysis (GO:0006508);; Cellular Component: plant-type cell wall (GO:0009505);; Cellular Component: external side of plasma membrane (GO:0009897);; Biological Process: stomatal complex morphogenesis (GO:0010103…	--	Subtilisin-like protease OS=Arabidopsis thaliana GN=ARA12 PE=1 SV=1	PREDICTED: subtilisin-like protease isoform 1 [Vitis vinifera]
T3-13273	[J]	Translation, ribosomal structure and biogenesis	Cellular Component: mitochondrion (GO:0005739);; Biological Process: translation (GO:0006412);; Biological Process: protein targeting to mitochondrion (GO:0006626);; Biological Process: dolichol biosynthetic process (GO:0019408);;	K02838|1e-112|vvi:100249298|hypothetical protein LOC100249298	--	hypothetical protein PRUPE_ppa010230mg [Prunus persica]
T6-731	--	--	--	--	--	PREDICTED: uncharacterized protein LOC100812926 [Glycine max]
T5-106	[L]	Replication, recombination and repair	Molecular Function: catalytic activity (GO:0003824);; Biological Process: cellular macromolecule metabolic process (GO:0044260);; Biological Process: nucleic acid metabolic process (GO:0090304);; Molecular Function: organic cyclic compound binding (GO:0097159);;	--	--	PREDICTED: uncharacterized protein LOC100854728 [Vitis vinifera]
T2-23012	[Q]	Secondary metabolites biosynthesis, transport and catabolism	--	K09843|1e-138|vvi:100246968|hypothetical protein LOC100246968	Abscisic acid 8&apos;-hydroxylase 4 OS=Arabidopsis thaliana GN=CYP707A4 PE=2 SV=2	unnamed protein product [Vitis vinifera]
T7-27138	[R]	General function prediction only	Cellular Component: mitochondrion (GO:0005739);; Molecular Function: kinase activity (GO:0016301);; Biological Process: phosphorylation (GO:0016310);; Molecular Function: transferase activity (GO:0016740);; Cellular Component: cell part (GO:0044464);;	K08869|0.0|vvi:100244896|similar to Protein kinase-like	--	hypothetical protein PRUPE_ppa002817mg [Prunus persica]
T2-34546	--	--	Molecular Function: organic cyclic compound binding (GO:0097159);;	--	--	hypothetical protein OsJ_16780 [Oryza sativa Japonica Group]
T7-4002	--	--	--	--	--	hypothetical protein PRUPE_ppa026926mg [Prunus persica]
T7-22553	--	--	Molecular Function: binding (GO:0005488);; Cellular Component: cytoplasm (GO:0005737);; Cellular Component: membrane (GO:0016020);; Cellular Component: intracellular organelle (GO:0043229);; Biological Process: regulation of cellular process (GO:0050794);; Cellular Component: cell periphery (GO:0071944);;	--	Formin-like protein 13 OS=Arabidopsis thaliana GN=FH13 PE=2 SV=3	hypothetical protein PRUPE_ppa007571mg [Prunus persica]
T6-799	--	--	--	--	--	predicted protein [Populus trichocarpa]
T2-21029	--	--	Biological Process: transition metal ion transport (GO:0000041);; Molecular Function: inorganic cation transmembrane transporter activity (GO:0022890);; Molecular Function: transition metal ion transmembrane transporter activity (GO:0046915);; Biological Process: response to stimulus (GO:0050896);;	K14709|8e-33|ppp:PHYPADRAFT_139457|ZIP family transporter	Zinc transporter 5 OS=Arabidopsis thaliana GN=ZIP5 PE=2 SV=1	zinc transporter protein ZIP1 precursor [Glycine max]
T6-20098	--	--	Molecular Function: transporter activity (GO:0005215);; Cellular Component: vacuole (GO:0005773);; Cellular Component: plasma membrane (GO:0005886);; Biological Process: glycolysis (GO:0006096);; Biological Process: transport (GO:0006810);; Biological Process: calcium ion transport (GO:0006816);; Biological Process: iron ion transport (GO:0006826);; Biological Process: water transport (GO:0006833…	--	Probable aquaporin PIP2-5 OS=Arabidopsis thaliana GN=PIP2-5 PE=1 SV=1	PREDICTED: probable aquaporin PIP2-5-like [Cucumis sativus]
T4-21208	--	--	Cellular Component: extracellular region (GO:0005576);; Cellular Component: endoplasmic reticulum (GO:0005783);; Biological Process: cellular process (GO:0009987);;	--	--	PREDICTED: uncharacterized protein LOC101297546 [Fragaria vesca subsp. vesca]
T2-32462	--	--	Molecular Function: protein binding (GO:0005515);; Cellular Component: endosome (GO:0005768);; Biological Process: transport (GO:0006810);; Biological Process: organelle organization (GO:0006996);; Cellular Component: plant-type vacuole membrane (GO:0009705);; Cellular Component: endocytic vesicle (GO:0030139);; Cellular Component: HOPS complex (GO:0030897);;	--	--	predicted protein [Physcomitrella patens subsp. patens]
T6-16619	--	--	Cellular Component: cytoplasm (GO:0005737);; Biological Process: RNA modification (GO:0009451);; Biological Process: mRNA modification (GO:0016556);; Cellular Component: intracellular membrane-bounded organelle (GO:0043231);; Cellular Component: cytoplasmic part (GO:0044444);;	--	Pentatricopeptide repeat-containing protein At3g14330 OS=Arabidopsis thaliana GN=PCMP-H57 PE=2 SV=2	hypothetical protein VITISV_000387 [Vitis vinifera]
T5-3404	--	--	Molecular Function: purine ribonucleoside binding (GO:0032550);; Molecular Function: adenyl ribonucleotide binding (GO:0032559);; Molecular Function: anion binding (GO:0043168);;	--	--	PREDICTED: probable disease resistance protein At5g66900-like [Vitis vinifera]
T2-34417	--	--	--	--	--	hypothetical protein CC1G_06934 [Coprinopsis cinerea okayama7#130]
T2-14695	--	--	Molecular Function: protein binding (GO:0005515);; Cellular Component: nucleolus (GO:0005730);; Cellular Component: cytoplasm (GO:0005737);; Biological Process: cell adhesion (GO:0007155);; Biological Process: female pregnancy (GO:0007565);; Biological Process: ribosome biogenesis (GO:0042254);;	--	--	predicted protein [Physcomitrella patens subsp. patens]
T7-36310	[I]	Lipid transport and metabolism	Cellular Component: nucleus (GO:0005634);; Biological Process: tetracyclic triterpenoid biosynthetic process (GO:0010686);; Cellular Component: membrane (GO:0016020);; Biological Process: sterol biosynthetic process (GO:0016126);; Molecular Function: cycloartenol synthase activity (GO:0016871);; Biological Process: pentacyclic triterpenoid biosynthetic process (GO:0019745);; Molecular Function: c…	--	Lupeol synthase OS=Betula platyphylla GN=OSCBPW PE=1 SV=1	PREDICTED: lupeol synthase-like [Fragaria vesca subsp. vesca]
T3-7779	--	--	--	--	--	hypothetical protein VITISV_010428 [Vitis vinifera]
T2-4534	[R]	General function prediction only	Molecular Function: GTPase activity (GO:0003924);; Molecular Function: GTP binding (GO:0005525);; Cellular Component: nucleus (GO:0005634);; Cellular Component: lysosomal membrane (GO:0005765);; Cellular Component: late endosome (GO:0005770);; Cellular Component: Golgi apparatus (GO:0005794);; Cellular Component: plasma membrane (GO:0005886);; Biological Process: GTP catabolic process (GO:0006184…	K07897|1e-102|vvi:100263998|hypothetical protein LOC100263998	--	hypothetical protein GUITHDRAFT_152339 [Guillardia theta CCMP2712]
T2-2273	--	--	--	--	Receptor-like protein 12 OS=Arabidopsis thaliana GN=RLP12 PE=2 SV=2	putative disease resistance protein; 66165-63625 [Arabidopsis thaliana]
T6-10245	--	--	Biological Process: cellular protein modification process (GO:0006464);; Biological Process: response to stress (GO:0006950);; Molecular Function: zinc ion binding (GO:0008270);; Biological Process: macromolecule biosynthetic process (GO:0009059);; Biological Process: red or far-red light signaling pathway (GO:0010017);; Biological Process: RNA metabolic process (GO:0016070);; Molecular Function:…	--	Protein FAR1-RELATED SEQUENCE 5 OS=Arabidopsis thaliana GN=FRS5 PE=2 SV=1	hypothetical protein RCOM_0530880 [Ricinus communis]
T2-1834	[EH]	--	Biological Process: sulfate assimilation (GO:0000103);; Biological Process: tryptophan biosynthetic process (GO:0000162);; Biological Process: MAPK cascade (GO:0000165);; Molecular Function: anthranilate synthase activity (GO:0004049);; Molecular Function: sulfate adenylyltransferase (ATP) activity (GO:0004781);; Cellular Component: cytosol (GO:0005829);; Cellular Component: anthranilate synthase…	K01657|3e-47|ath:AT5G05730|ASA1	Anthranilate synthase component I-1, chloroplastic OS=Arabidopsis thaliana GN=ASA1 PE=2 SV=1	unknown [Lotus japonicus]
T5-20864	--	--	Biological Process: regionalization (GO:0003002);; Molecular Function: RNA binding (GO:0003723);; Molecular Function: double-stranded RNA binding (GO:0003725);; Molecular Function: protein binding (GO:0005515);; Cellular Component: cytoplasm (GO:0005737);; Biological Process: response to hormone stimulus (GO:0009725);; Biological Process: production of ta-siRNAs involved in RNA interference (GO:0…	--	Double-stranded RNA-binding protein 2 OS=Oryza sativa subsp. japonica GN=DRB2 PE=2 SV=1	hypothetical protein PRUPE_ppa025249mg [Prunus persica]
T2-3886	[GEPR]	--	Cellular Component: plasma membrane (GO:0005886);; Molecular Function: monosaccharide transmembrane transporter activity (GO:0015145);; Molecular Function: polyol transmembrane transporter activity (GO:0015166);; Biological Process: monosaccharide transport (GO:0015749);; Biological Process: polyol transport (GO:0015791);; Cellular Component: membrane (GO:0016020);; Molecular Function: transmembr…	--	Probable polyol transporter 6 OS=Arabidopsis thaliana GN=PLT6 PE=2 SV=2	sorbitol transporter, partial [Pyrus pyrifolia]
T6-12112	--	--	Biological Process: mRNA splicing, via spliceosome (GO:0000398);; Cellular Component: mitochondrion (GO:0005739);; Biological Process: RNA modification (GO:0009451);; Biological Process: embryo development ending in seed dormancy (GO:0009793);; Biological Process: phloem or xylem histogenesis (GO:0010087);; Biological Process: leaf vascular tissue pattern formation (GO:0010305);; Biological Proce…	--	Pentatricopeptide repeat-containing protein At5g16860 OS=Arabidopsis thaliana GN=PCMP-H92 PE=2 SV=1	hypothetical protein PRUPE_ppa002349mg [Prunus persica]
T2-1490	--	--	--	--	--	predicted protein [Hordeum vulgare subsp. vulgare]
T5-2323	--	--	Molecular Function: nucleic acid binding (GO:0003676);; Biological Process: DNA metabolic process (GO:0006259);; Molecular Function: transferase activity, transferring phosphorus-containing groups (GO:0016772);; Molecular Function: ion binding (GO:0043167);;	--	--	hypothetical protein VITISV_011589 [Vitis vinifera]
T4-7478	--	--	Cellular Component: intracellular membrane-bounded organelle (GO:0043231);; Cellular Component: cell part (GO:0044464);;	--	PAN domain-containing protein At5g03700 OS=Arabidopsis thaliana GN=At5g03700 PE=1 SV=1	PREDICTED: PAN domain-containing protein At5g03700-like [Vitis vinifera]
T3-24180	--	--	Cellular Component: mitochondrion (GO:0005739);; Biological Process: carbohydrate metabolic process (GO:0005975);; Cellular Component: chloroplast (GO:0009507);; Biological Process: macromolecule metabolic process (GO:0043170);; Biological Process: cellular metabolic process (GO:0044237);;	--	Pentatricopeptide repeat-containing protein At1g76280 OS=Arabidopsis thaliana GN=At1g76280 PE=2 SV=2	hypothetical protein PRUPE_ppa022231mg [Prunus persica]
T1-18027	--	--	Cellular Component: mitochondrial respiratory chain complex I (GO:0005747);; Biological Process: ubiquitin-dependent protein catabolic process (GO:0006511);; Biological Process: photorespiration (GO:0009853);; Biological Process: response to misfolded protein (GO:0051788);; Biological Process: proteasome core complex assembly (GO:0080129);;	--	--	hypothetical protein PRUPE_ppa014128mg [Prunus persica]
T2-1887	--	--	Biological Process: spliceosomal complex assembly (GO:0000245);; Cellular Component: nucleus (GO:0005634);; Biological Process: proteolysis (GO:0006508);; Molecular Function: hydrolase activity (GO:0016787);; Molecular Function: metal ion binding (GO:0046872);;	K12847|2e-20|ppp:PHYPADRAFT_21816|hypothetical protein	--	unknown [Picea sitchensis]
T4-28528	--	--	--	--	--	hypothetical protein VITISV_030709 [Vitis vinifera]
T3-23543	--	--	Cellular Component: nucleus (GO:0005634);; Biological Process: cellular protein modification process (GO:0006464);; Biological Process: proteolysis (GO:0006508);; Biological Process: cellular catabolic process (GO:0044248);;	--	F-box protein At5g51380 OS=Arabidopsis thaliana GN=At5g51380 PE=2 SV=1	hypothetical protein PRUPE_ppa005449mg [Prunus persica]
T4-17837	[R]	General function prediction only	Cellular Component: mitochondrion (GO:0005739);; Biological Process: ubiquinone biosynthetic process (GO:0006744);; Biological Process: embryo development ending in birth or egg hatching (GO:0009792);; Biological Process: myo-inositol hexakisphosphate biosynthetic process (GO:0010264);; Molecular Function: pyridoxal phosphate binding (GO:0030170);;	K06997|1e-147|rcu:RCOM_0752450|proline synthetase associated protein, putative	--	hypothetical protein PRUPE_ppa010565mg [Prunus persica]
T7-19705	--	--	--	--	Protein IQ-DOMAIN 1 OS=Arabidopsis thaliana GN=IQD1 PE=1 SV=1	hypothetical protein PRUPE_ppa002870mg [Prunus persica]
T2-164	--	--	Molecular Function: sucrose alpha-glucosidase activity (GO:0004575);; Biological Process: metabolic process (GO:0008152);; Molecular Function: glycopeptide alpha-N-acetylgalactosaminidase activity (GO:0033926);;	--	--	hypothetical protein PRUPE_ppa002385mg [Prunus persica]
T5-8171	[R]	General function prediction only	Molecular Function: nucleotide binding (GO:0000166);; Cellular Component: cytoplasm (GO:0005737);; Molecular Function: 5'-nucleotidase activity (GO:0008253);; Molecular Function: metal ion binding (GO:0046872);;	K03787|3e-14|ppp:PHYPADRAFT_5105|hypothetical protein	--	PREDICTED: 5&apos;-nucleotidase SurE-like [Solanum lycopersicum]
T5-26979	--	--		--	F-box protein At5g39450 OS=Arabidopsis thaliana GN=At5g39450 PE=2 SV=1	hypothetical protein PRUPE_ppa018760mg, partial [Prunus persica]
T4-29064	--	--	Biological Process: lipid metabolic process (GO:0006629);; Molecular Function: hydrolase activity, acting on ester bonds (GO:0016788);;	--	GDSL esterase/lipase 7 OS=Arabidopsis thaliana GN=GLIP7 PE=2 SV=1	PREDICTED: GDSL esterase/lipase 7-like [Glycine max]
T7-31878	--	--	Biological Process: protein polyubiquitination (GO:0000209);; Biological Process: placenta development (GO:0001890);; Molecular Function: ubiquitin-protein ligase activity (GO:0004842);; Molecular Function: cysteine-type endopeptidase inhibitor activity (GO:0004869);; Cellular Component: nucleus (GO:0005634);; Cellular Component: mitochondrion (GO:0005739);; Cellular Component: cytosol (GO:000582…	--	--	hypothetical protein PRUPE_ppa008230mg [Prunus persica]
T2-9903	[V]	Defense mechanisms	Cellular Component: endosome (GO:0005768);; Cellular Component: Golgi apparatus (GO:0005794);; Biological Process: nucleobase-containing compound metabolic process (GO:0006139);; Biological Process: cholesterol metabolic process (GO:0008203);; Biological Process: response to hormone stimulus (GO:0009725);; Biological Process: regulation of biosynthetic process (GO:0009889);; Biological Process: n…	--	--	hypothetical protein GUITHDRAFT_76568, partial [Guillardia theta CCMP2712]
T2-3945	[KAD]	--	Biological Process: negative regulation of transcription from RNA polymerase II promoter (GO:0000122);; Biological Process: cytokinesis by cell plate formation (GO:0000911);; Molecular Function: DNA binding (GO:0003677);; Molecular Function: chromatin binding (GO:0003682);; Molecular Function: sequence-specific DNA binding transcription factor activity (GO:0003700);; Molecular Function: transcrip…	--	Transcription factor MYB44 OS=Arabidopsis thaliana GN=MYB44 PE=2 SV=1	r2r3-myb transcription factor, putative [Ricinus communis]
T2-32208	--	--	Molecular Function: quercetin 3-O-glucosyltransferase activity (GO:0080043);;	--	UDP-glycosyltransferase 71C3 OS=Arabidopsis thaliana GN=UGT71C3 PE=2 SV=1	predicted protein [Populus trichocarpa]
T7-29427	--	--	Cellular Component: plant-type vacuole (GO:0000325);; Molecular Function: calcium:sodium antiporter activity (GO:0005432);; Molecular Function: calcium ion binding (GO:0005509);; Cellular Component: extracellular region (GO:0005576);; Cellular Component: vacuolar membrane (GO:0005774);; Biological Process: Golgi organization (GO:0007030);; Biological Process: vacuole organization (GO:0007033);; C…	--	--	PREDICTED: uncharacterized protein LOC101313777 [Fragaria vesca subsp. vesca]
T2-23423	--	--	Molecular Function: nucleic acid binding (GO:0003676);; Molecular Function: protein binding (GO:0005515);; Biological Process: gene expression (GO:0010467);; Biological Process: RNA metabolic process (GO:0016070);; Cellular Component: nuclear lumen (GO:0031981);; Biological Process: cellular macromolecule biosynthetic process (GO:0034645);;	--	--	hypothetical protein E5Q_04166 [Mixia osmundae IAM 14324]
T6-22394	--	--	Biological Process: respiratory burst involved in defense response (GO:0002679);; Molecular Function: ubiquitin-protein ligase activity (GO:0004842);; Molecular Function: protein binding (GO:0005515);; Cellular Component: mitochondrion (GO:0005739);; Molecular Function: zinc ion binding (GO:0008270);; Biological Process: mRNA transcription (GO:0009299);; Biological Process: response to light stim…	--	NEP1-interacting protein 2 OS=Arabidopsis thaliana GN=NIP2 PE=1 SV=1	hypothetical protein PRUPE_ppa010806mg [Prunus persica]
T4-14107	--	--	--	--	--	predicted protein [Populus trichocarpa]
T6-16525	--	--	Molecular Function: transferase activity, transferring phosphorus-containing groups (GO:0016772);; Biological Process: primary metabolic process (GO:0044238);; Biological Process: cellular macromolecule metabolic process (GO:0044260);; Molecular Function: organic cyclic compound binding (GO:0097159);;	--	--	hypothetical protein VITISV_000485 [Vitis vinifera]
T5-4170	--	--	Cellular Component: vacuolar membrane (GO:0005774);; Cellular Component: endoplasmic reticulum (GO:0005783);; Cellular Component: endoplasmic reticulum-Golgi intermediate compartment (GO:0005793);; Cellular Component: Golgi apparatus (GO:0005794);; Cellular Component: plasma membrane (GO:0005886);; Biological Process: vesicle-mediated transport (GO:0016192);; Cellular Component: organelle membran…	--	--	PREDICTED: endoplasmic reticulum-Golgi intermediate compartment protein 3-like [Solanum lycopersicum]
T3-2845	--	--	--	--	--	hypothetical protein PRUPE_ppa021048mg [Prunus persica]
T5-12560	[R]	General function prediction only	Molecular Function: nucleotide binding (GO:0000166);; Biological Process: activation of MAPKK activity (GO:0000186);; Molecular Function: GTPase activity (GO:0003924);; Molecular Function: protein binding (GO:0005515);; Cellular Component: plasma membrane (GO:0005886);; Biological Process: GTP catabolic process (GO:0006184);; Biological Process: signal transduction (GO:0007165);; Biological Proce…	K07974|4e-22|cme:CMT371C|small GTP-binding protein of Ras family	--	ras protein [Trametes versicolor FP-101664 SS1]
T5-3082	--	--	Biological Process: microtubule cytoskeleton organization (GO:0000226);; Biological Process: cytokinesis by cell plate formation (GO:0000911);; Biological Process: response to molecule of bacterial origin (GO:0002237);; Molecular Function: protein serine/threonine kinase activity (GO:0004674);; Molecular Function: protein binding (GO:0005515);; Molecular Function: ATP binding (GO:0005524);; Cellu…	--	Probable LRR receptor-like serine/threonine-protein kinase At4g36180 OS=Arabidopsis thaliana GN=At4g36180 PE=1 SV=1	protein with unknown function [Ricinus communis]
T4-28437	--	--	--	--	Probable S-adenosylmethionine-dependent methyltransferase At5g38100 OS=Arabidopsis thaliana GN=At5g38100 PE=2 SV=1	hypothetical protein PRUPE_ppb020315mg [Prunus persica]
T2-6245	--	--	Molecular Function: Rho GTPase activator activity (GO:0005100);; Molecular Function: protein binding (GO:0005515);; Cellular Component: plasma membrane (GO:0005886);; Biological Process: neuromuscular synaptic transmission (GO:0007274);; Biological Process: imaginal disc-derived leg morphogenesis (GO:0007480);; Cellular Component: neuromuscular junction (GO:0031594);; Biological Process: positive…	--	--	GTPase-activating protein [Wickerhamomyces ciferrii]
T2-31859	[R]	General function prediction only	Biological Process: long-chain fatty acid metabolic process (GO:0001676);; Molecular Function: triglyceride lipase activity (GO:0004806);; Molecular Function: protein binding (GO:0005515);; Cellular Component: lipid particle (GO:0005811);; Cellular Component: cytosol (GO:0005829);; Biological Process: phosphatidic acid biosynthetic process (GO:0006654);; Biological Process: inflammatory response …	--	--	hypothetical protein SELMODRAFT_44654 [Selaginella moellendorffii]
T5-18273	--	--	Cellular Component: nucleus (GO:0005634);;	--	--	predicted protein [Populus trichocarpa]
T2-13573	--	--	--	--	--	PREDICTED: uncharacterized protein LOC101208530 [Cucumis sativus]
T6-28119	--	--	Cellular Component: exocyst (GO:0000145);; Molecular Function: protein binding (GO:0005515);; Cellular Component: nucleus (GO:0005634);; Cellular Component: cytosol (GO:0005829);; Cellular Component: plasma membrane (GO:0005886);; Biological Process: glucose catabolic process (GO:0006007);; Biological Process: vesicle docking involved in exocytosis (GO:0006904);; Cellular Component: plasmodesma (…	K06111|0.0|vvi:100253015|similar to SEC8 (secretion 8)	Probable exocyst complex component 4 OS=Arabidopsis thaliana GN=SEC8 PE=1 SV=1	hypothetical protein PRUPE_ppa000625mg [Prunus persica]
T6-7427	--	--	Cellular Component: plasma membrane (GO:0005886);; Biological Process: response to cold (GO:0009409);; Cellular Component: chloroplast (GO:0009507);; Biological Process: response to auxin stimulus (GO:0009733);; Biological Process: auxin mediated signaling pathway (GO:0009734);; Biological Process: response to red light (GO:0010114);; Biological Process: response to chitin (GO:0010200);; Biologic…	K14488|1e-34|pop:POPTR_649290|SAUR84	Auxin-induced protein X10A OS=Glycine max PE=2 SV=1	SAUR family protein [Populus trichocarpa]
T2-20297	--	--	--	--	--	hypothetical protein AURANDRAFT_70520 [Aureococcus anophagefferens]
T2-10589	--	--	Biological Process: cellular process (GO:0009987);; Cellular Component: cytoplasmic membrane-bounded vesicle (GO:0016023);;	K03750|9e-13|vvi:100247905|hypothetical protein LOC100247905	Molybdopterin biosynthesis protein CNX1 OS=Arabidopsis thaliana GN=CNX1 PE=1 SV=2	PREDICTED: molybdopterin biosynthesis protein CNX1-like [Fragaria vesca subsp. vesca]
T4-26539	--	--	Cellular Component: nucleus (GO:0005634);; Cellular Component: endosome (GO:0005768);; Cellular Component: vacuolar membrane (GO:0005774);; Cellular Component: Golgi apparatus (GO:0005794);; Cellular Component: trans-Golgi network (GO:0005802);; Cellular Component: plasma membrane (GO:0005886);; Molecular Function: methyltransferase activity (GO:0008168);; Molecular Function: S-adenosylmethionine…	--	Probable methyltransferase PMT14 OS=Arabidopsis thaliana GN=At4g18030 PE=1 SV=1	predicted protein [Populus trichocarpa]
T4-8676	--	--	--	--	--	PREDICTED: probable 39S ribosomal protein L45, mitochondrial-like [Fragaria vesca subsp. vesca]
T7-27794	--	--	Biological Process: polysaccharide biosynthetic process (GO:0000271);; Biological Process: polysaccharide catabolic process (GO:0000272);; Cellular Component: extracellular region (GO:0005576);; Cellular Component: plasma membrane (GO:0005886);; Biological Process: starch metabolic process (GO:0005982);; Biological Process: acetyl-CoA metabolic process (GO:0006084);; Biological Process: pattern s…	--	Endoglucanase 10 OS=Arabidopsis thaliana GN=At1g75680 PE=2 SV=2	PREDICTED: endoglucanase 24-like [Glycine max]
T7-29606	[T]	Signal transduction mechanisms	Molecular Function: two-component sensor activity (GO:0000155);; Molecular Function: two-component response regulator activity (GO:0000156);; Biological Process: two-component signal transduction system (phosphorelay) (GO:0000160);; Molecular Function: nucleotide binding (GO:0000166);; Biological Process: response to superoxide (GO:0000303);; Molecular Function: phosphoprotein phosphatase activit…	K14489|0.0|ppp:PHYPADRAFT_181547|CRE1	Histidine kinase 4 OS=Arabidopsis thaliana GN=AHK4 PE=1 SV=1	cytokinin receptor AtAHK4-like protein [Physcomitrella patens subsp. patens]
T7-24637	--	--	Cellular Component: mitochondrion (GO:0005739);; Biological Process: protein targeting (GO:0006605);; Cellular Component: chloroplast (GO:0009507);; Biological Process: plastid organization (GO:0009657);; Biological Process: RNA metabolic process (GO:0016070);; Biological Process: cytoplasmic transport (GO:0016482);; Biological Process: developmental process (GO:0032502);; Biological Process: pro…	--	Pentatricopeptide repeat-containing protein At1g07590, mitochondrial OS=Arabidopsis thaliana GN=At1g07590 PE=2 SV=1	hypothetical protein PRUPE_ppa025990mg [Prunus persica]
T7-33156	--	--	--	--	--	gag-pol polyprotein [Rosa rugosa]
T3-2977	--	--	--	--	--	hypothetical protein VITISV_008472 [Vitis vinifera]
T7-9210	--	--	Molecular Function: nucleotide binding (GO:0000166);; Biological Process: respiratory burst involved in defense response (GO:0002679);; Molecular Function: protein kinase activity (GO:0004672);; Molecular Function: protein serine/threonine kinase activity (GO:0004674);; Cellular Component: nucleus (GO:0005634);; Cellular Component: plasma membrane (GO:0005886);; Biological Process: protein target…	--	G-type lectin S-receptor-like serine/threonine-protein kinase At4g27290 OS=Arabidopsis thaliana GN=At4g27290 PE=3 SV=4	hypothetical protein PRUPE_ppa001795mg [Prunus persica]
T1-20850	[R]	General function prediction only	Biological Process: metabolic process (GO:0008152);; Cellular Component: chloroplast (GO:0009507);; Cellular Component: membrane (GO:0016020);; Molecular Function: hydrolase activity (GO:0016787);; Molecular Function: hydrolase activity, acting on acid carbon-carbon bonds, in ketonic substances (GO:0016823);; Biological Process: cellular catabolic process (GO:0044248);; Cellular Component: cell p…	--	--	PREDICTED: dihydrolipoyllysine-residue acetyltransferase component of acetoin cleaving system-like [Fragaria vesca subsp. vesca]
T5-25798	--	--	Molecular Function: intracellular cAMP activated cation channel activity (GO:0005222);; Molecular Function: inward rectifier potassium channel activity (GO:0005242);; Molecular Function: voltage-gated potassium channel activity (GO:0005249);; Molecular Function: calcium channel activity (GO:0005262);; Molecular Function: calmodulin binding (GO:0005516);; Biological Process: potassium ion transpor…	--	Probable cyclic nucleotide-gated ion channel 17 OS=Arabidopsis thaliana GN=CNGC17 PE=2 SV=1	hypothetical protein PRUPE_ppa001990mg [Prunus persica]
T6-4303	--	--	Molecular Function: nucleic acid binding (GO:0003676);; Molecular Function: zinc ion binding (GO:0008270);; Biological Process: DNA integration (GO:0015074);; Molecular Function: hydrolase activity (GO:0016787);;	--	Retrovirus-related Pol polyprotein from transposon TNT 1-94 OS=Nicotiana tabacum PE=2 SV=1	hypothetical protein VITISV_000843 [Vitis vinifera]
T5-15055	--	--	Biological Process: immune system process (GO:0002376);; Molecular Function: protein binding (GO:0005515);; Cellular Component: nucleus (GO:0005634);; Cellular Component: cytoplasm (GO:0005737);; Cellular Component: microtubule organizing center (GO:0005815);; Cellular Component: cilium (GO:0005929);; Biological Process: cellular protein modification process (GO:0006464);; Biological Process: tra…	--	Ultraviolet-B receptor UVR8 OS=Arabidopsis thaliana GN=UVR8 PE=1 SV=1	hypothetical protein PRUPE_ppa006576mg [Prunus persica]
T2-23160	--	--	--	--	--	PREDICTED: uncharacterized protein LOC100259142 [Vitis vinifera]
T7-32652	[K]	Transcription	Biological Process: RNA splicing, via endonucleolytic cleavage and ligation (GO:0000394);; Biological Process: mRNA splicing, via spliceosome (GO:0000398);; Molecular Function: DNA binding (GO:0003677);; Molecular Function: DNA-directed RNA polymerase activity (GO:0003899);; Molecular Function: protein kinase activity (GO:0004672);; Molecular Function: protein binding (GO:0005515);; Cellular Comp…	K03006|0.0|vvi:100264310|similar to NRPB1 (RNA POLYMERASE II LARGE SUBUNIT)	DNA-directed RNA polymerase II subunit RPB1 OS=Arabidopsis thaliana GN=RPB205 PE=1 SV=3	PREDICTED: DNA-directed RNA polymerase II subunit RPB1-like [Cucumis sativus]
T4-10732	[O]	Posttranslational modification, protein turnover, chaperones	Cellular Component: sperm protein complex (GO:0002199);; Molecular Function: ATP binding (GO:0005524);; Cellular Component: cytosol (GO:0005829);; Cellular Component: chaperonin-containing T-complex (GO:0005832);; Cellular Component: microtubule (GO:0005874);; Cellular Component: plasma membrane (GO:0005886);; Biological Process: rRNA processing (GO:0006364);; Biological Process: protein folding …	K09495|4e-72|cre:CHLREDRAFT_127904|CCT3	--	T-complex protein 1 gamma subunit [Coccomyxa subellipsoidea C-169]
T6-32397	--	--	--	--	--	K7_Aga1p [Saccharomyces cerevisiae Kyokai no. 7]
T6-23303	--	--	Cellular Component: mitochondrion (GO:0005739);; Biological Process: embryo development ending in seed dormancy (GO:0009793);;	--	--	hypothetical protein PRUPE_ppa003573mg [Prunus persica]
T7-24429	--	--	--	--	--	conserved hypothetical protein [Ricinus communis]
T4-5653	--	--	Molecular Function: nucleic acid binding (GO:0003676);; Molecular Function: catalytic activity (GO:0003824);; Biological Process: metabolic process (GO:0008152);;	--	--	PREDICTED: putative ribonuclease H protein At1g65750-like [Glycine max]
T5-2458	--	--	Cellular Component: nucleus (GO:0005634);; Biological Process: DNA-dependent transcription, initiation (GO:0006352);; Molecular Function: zinc ion binding (GO:0008270);; Molecular Function: TBP-class protein binding (GO:0017025);; Biological Process: positive regulation of transcription, DNA-dependent (GO:0045893);;	--	--	PREDICTED: uncharacterized protein LOC101300034 [Fragaria vesca subsp. vesca]
T2-989	[J]	Translation, ribosomal structure and biogenesis	--	--	--	hypothetical protein PGTG_02199 [Puccinia graminis f. sp. tritici CRL 75-36-700-3]
T2-31362	--	--	--	--	--	hypothetical protein COCSUDRAFT_32898 [Coccomyxa subellipsoidea C-169]
T5-23140	--	--	Molecular Function: protein binding (GO:0005515);; Biological Process: iron ion transport (GO:0006826);; Cellular Component: plastid (GO:0009536);; Biological Process: cellular response to iron ion starvation (GO:0010106);; Biological Process: response to nitrate (GO:0010167);; Biological Process: myo-inositol hexakisphosphate biosynthetic process (GO:0010264);; Molecular Function: arsenite trans…	--	Probable aquaporin NIP5-1 OS=Arabidopsis thaliana GN=NIP5-1 PE=2 SV=1	PREDICTED: probable aquaporin NIP5-1-like [Cucumis sativus]
T2-24776	[EH]	--	--	K00826|0.0|pop:POPTR_834098|aminodeoxychorismate lyase (EC:4.1.3.38)	Branched-chain-amino-acid aminotransferase-like protein 3, chloroplastic OS=Arabidopsis thaliana GN=At5g57850 PE=2 SV=1	PREDICTED: branched-chain-amino-acid aminotransferase-like protein 3, chloroplastic-like [Vitis vinifera]
T7-36118	--	--	Molecular Function: hydrolase activity, hydrolyzing O-glycosyl compounds (GO:0004553);; Cellular Component: extracellular region (GO:0005576);; Biological Process: carbohydrate metabolic process (GO:0005975);; Molecular Function: cellulase activity (GO:0008810);; Biological Process: trichoblast differentiation (GO:0010054);; Cellular Component: cytoplasmic membrane-bounded vesicle (GO:0016023);; …	--	Endoglucanase 5 OS=Arabidopsis thaliana GN=At1g48930 PE=2 SV=1	unnamed protein product [Vitis vinifera]
T6-11249	--	--	Biological Process: mRNA splicing, via spliceosome (GO:0000398);; Biological Process: mitochondrial RNA processing (GO:0000963);; Molecular Function: endonuclease activity (GO:0004519);; Molecular Function: protein binding (GO:0005515);; Cellular Component: mitochondrion (GO:0005739);; Biological Process: fatty acid catabolic process (GO:0009062);; Biological Process: response to light stimulus (…	--	Pentatricopeptide repeat-containing protein At3g12770 OS=Arabidopsis thaliana GN=PCMP-H43 PE=2 SV=1	PREDICTED: pentatricopeptide repeat-containing protein At3g12770-like [Fragaria vesca subsp. vesca]
T7-27976	[G]	Carbohydrate transport and metabolism	Molecular Function: glucosylceramidase activity (GO:0004348);; Cellular Component: plasma membrane (GO:0005886);; Biological Process: glucosylceramide catabolic process (GO:0006680);; Biological Process: glycosphingolipid metabolic process (GO:0006687);; Biological Process: bile acid metabolic process (GO:0008206);; Molecular Function: beta-glucosidase activity (GO:0008422);; Cellular Component: …	--	--	hypothetical protein PRUPE_ppa001012mg [Prunus persica]
T2-10201	--	--	Biological Process: telomere maintenance (GO:0000723);; Cellular Component: chromosome, telomeric region (GO:0000781);; Molecular Function: protein binding (GO:0005515);; Cellular Component: nucleus (GO:0005634);; Biological Process: vernalization response (GO:0010048);; Cellular Component: microtubule cytoskeleton (GO:0015630);; Cellular Component: cytoskeletal part (GO:0044430);;	--	CST complex subunit CTC1 OS=Arabidopsis thaliana GN=CTC1 PE=1 SV=2	CST complex subunit CTC1-like protein, partial [Carica papaya]
T5-4216	--	--	Molecular Function: nucleic acid binding (GO:0003676);; Cellular Component: membrane (GO:0016020);;	--	--	PREDICTED: putative ribonuclease H protein At1g65750-like [Fragaria vesca subsp. vesca]
T2-25304	[S]	Function unknown	--	--	Putative disease resistance RPP13-like protein 1 OS=Arabidopsis thaliana GN=RPPL1 PE=3 SV=1	hypothetical protein PRUPE_ppa024822mg [Prunus persica]
T6-4397	--	--	Molecular Function: sequence-specific DNA binding transcription factor activity (GO:0003700);; Molecular Function: protein binding (GO:0005515);; Cellular Component: nucleus (GO:0005634);; Biological Process: transcription, DNA-dependent (GO:0006351);; Biological Process: regulation of transcription, DNA-dependent (GO:0006355);; Biological Process: regulation of nitrogen utilization (GO:0006808);…	--	DELLA protein GAI1 OS=Vitis vinifera GN=GAI1 PE=2 SV=1	Protein SCARECROW [Medicago truncatula]
T7-20758	[P]	Inorganic ion transport and metabolism	Biological Process: cation transport (GO:0006812);; Biological Process: potassium ion transport (GO:0006813);; Biological Process: sodium ion transport (GO:0006814);; Biological Process: lithium ion transport (GO:0010351);; Molecular Function: solute:hydrogen antiporter activity (GO:0015299);; Molecular Function: potassium:hydrogen antiporter activity (GO:0015386);; Cellular Component: membrane (…	--	K(+) efflux antiporter 6 OS=Arabidopsis thaliana GN=KEA6 PE=2 SV=1	PREDICTED: K(+) efflux antiporter 4-like [Vitis vinifera]
T7-21718	--	--	Molecular Function: enzyme inhibitor activity (GO:0004857);; Cellular Component: extracellular region (GO:0005576);; Cellular Component: plant-type cell wall (GO:0009505);; Biological Process: proline transport (GO:0015824);; Biological Process: sterol biosynthetic process (GO:0016126);; Molecular Function: pectinesterase activity (GO:0030599);; Biological Process: cell wall modification (GO:0042…	K01051|7e-21|vvi:100262623|similar to pectinesterase, putative	Probable pectinesterase/pectinesterase inhibitor 47 OS=Arabidopsis thaliana GN=PME47 PE=2 SV=1	hypothetical protein VITISV_022717 [Vitis vinifera]
T2-15053	[C]	Energy production and conversion	Biological Process: cellular metabolic process (GO:0044237);; Cellular Component: cell part (GO:0044464);; Biological Process: oxidation-reduction process (GO:0055114);;	--	--	hypothetical protein Ecym_3562 [Eremothecium cymbalariae DBVPG#7215]
T6-16987	--	--	Molecular Function: DNA binding (GO:0003677);; Molecular Function: catalytic activity (GO:0003824);; Molecular Function: protein binding (GO:0005515);; Cellular Component: cytoplasm (GO:0005737);; Biological Process: RNA processing (GO:0006396);; Biological Process: nucleotide biosynthetic process (GO:0009165);; Biological Process: regulation of gene expression (GO:0010468);; Cellular Component: …	--	Histone deacetylase HDT1 OS=Solanum chacoense GN=HDT1 PE=2 SV=1	hypothetical protein PRUPE_ppa009356mg [Prunus persica]
T7-26317	--	--	Molecular Function: peroxidase activity (GO:0004601);; Molecular Function: copper ion binding (GO:0005507);; Molecular Function: calcium ion binding (GO:0005509);; Molecular Function: ATP binding (GO:0005524);; Molecular Function: calcium-dependent phospholipid binding (GO:0005544);; Cellular Component: cell wall (GO:0005618);; Cellular Component: nuclear envelope (GO:0005635);; Cellular Componen…	--	Annexin-like protein RJ4 OS=Fragaria ananassa PE=2 SV=2	unknown [Glycine max]
T2-7533	--	--	Cellular Component: plastid (GO:0009536);;	--	--	hypothetical protein PhapfoPp091 [Phalaenopsis aphrodite subsp. formosana]
T4-26152	[T]	Signal transduction mechanisms	Molecular Function: two-component sensor activity (GO:0000155);; Biological Process: two-component signal transduction system (phosphorelay) (GO:0000160);; Molecular Function: ATP binding (GO:0005524);; Cellular Component: nucleus (GO:0005634);; Cellular Component: cytosol (GO:0005829);; Cellular Component: plasma membrane (GO:0005886);; Biological Process: chromatin organization (GO:0006325);; B…	--	Phytochrome B OS=Nicotiana tabacum GN=PHYB PE=2 SV=2	phytochrome B [Vitis riparia]
T7-12971	--	--	Molecular Function: prenyltransferase activity (GO:0004659);; Cellular Component: chloroplast envelope (GO:0009941);; Biological Process: carotenoid biosynthetic process (GO:0016117);;	K12501|9e-10|pop:POPTR_1103396|hypothetical protein	--	PREDICTED: uncharacterized protein LOC101297298 [Fragaria vesca subsp. vesca]
T2-9650	[R]	General function prediction only	Biological Process: protein polyubiquitination (GO:0000209);; Molecular Function: ubiquitin-protein ligase activity (GO:0004842);; Molecular Function: protein binding (GO:0005515);; Cellular Component: nucleus (GO:0005634);; Cellular Component: mitochondrion (GO:0005739);; Cellular Component: centrosome (GO:0005813);; Biological Process: ubiquitin-dependent protein catabolic process (GO:0006511);…	K11790|9e-53|rcu:RCOM_1064120|Cell division cycle protein cdt2, putative	--	Cell division cycle protein cdt2, putative [Ricinus communis]
T4-3874	--	--	--	--	--	hypothetical protein SORBIDRAFT_06g029940 [Sorghum bicolor]
T2-24057	[J]	Translation, ribosomal structure and biogenesis	--	K02938|0.0|vvi:100248750|hypothetical protein LOC100248750	60S ribosomal protein L8 OS=Solanum lycopersicum GN=RPL8 PE=2 SV=1	PREDICTED: 60S ribosomal protein L8 [Vitis vinifera]
T4-23938	--	--	Molecular Function: sequence-specific DNA binding RNA polymerase II transcription factor activity (GO:0000981);; Molecular Function: DNA binding (GO:0003677);; Cellular Component: nucleus (GO:0005634);; Biological Process: regulation of glycolysis (GO:0006110);; Biological Process: transcription, DNA-dependent (GO:0006351);; Biological Process: regulation of transcription, DNA-dependent (GO:00063…	--	Floral homeotic protein APETALA 2 OS=Arabidopsis thaliana GN=AP2 PE=1 SV=1	hypothetical protein PRUPE_ppa005230mg [Prunus persica]
T2-7587	--	--	--	--	--	alpha-gliadin [Aegilops tauschii]
T2-26834	--	--	Biological Process: MAPK cascade (GO:0000165);; Molecular Function: DNA binding (GO:0003677);; Molecular Function: sequence-specific DNA binding transcription factor activity (GO:0003700);; Molecular Function: calmodulin binding (GO:0005516);; Cellular Component: nucleus (GO:0005634);; Cellular Component: cytoplasm (GO:0005737);; Biological Process: regulation of transcription, DNA-dependent (GO:…	K14431|1e-146|vvi:100255706|hypothetical protein LOC100255706	Transcription factor TGA3 OS=Arabidopsis thaliana GN=TGA3 PE=1 SV=1	PREDICTED: transcription factor TGA4 [Vitis vinifera]
T2-12872	--	--	--	--	UPF0481 protein At3g47200 OS=Arabidopsis thaliana GN=At3g47200 PE=1 SV=1	hypothetical protein PRUPE_ppa026362mg [Prunus persica]
T7-1003	--	--	Molecular Function: lyase activity (GO:0016829);; Biological Process: phylloquinone biosynthetic process (GO:0042372);; Biological Process: photosystem I stabilization (GO:0042550);; Molecular Function: cation binding (GO:0043169);; Molecular Function: carboxylic ester hydrolase activity (GO:0052689);;	--	Protein PHYLLO, chloroplastic OS=Arabidopsis thaliana GN=PHYLLO PE=2 SV=2	hypothetical protein PRUPE_ppa016512mg [Prunus persica]
T2-31566	--	--	Molecular Function: catalytic activity (GO:0003824);; Molecular Function: protein binding (GO:0005515);; Cellular Component: extracellular region (GO:0005576);; Biological Process: primary metabolic process (GO:0044238);; Biological Process: cellular macromolecule metabolic process (GO:0044260);; Cellular Component: nuclear part (GO:0044428);; Biological Process: male mating behavior (GO:0060179)…	--	--	hypothetical protein AN8241.2 [Aspergillus nidulans FGSC A4]
T2-5261	--	--	Biological Process: response to UV (GO:0009411);; Biological Process: flavonoid biosynthetic process (GO:0009813);; Molecular Function: transferase activity, transferring hexosyl groups (GO:0016758);; Molecular Function: UDP-glucosyltransferase activity (GO:0035251);;	--	Putative UDP-glucose glucosyltransferase OS=Fragaria ananassa GN=GT5 PE=2 SV=1	hypothetical protein PRUPE_ppa005173mg [Prunus persica]
T7-2315	--	--	--	--	--	PREDICTED: uncharacterized protein LOC101308118 [Fragaria vesca subsp. vesca]
T2-17128	--	--	--	--	--	hypothetical protein PRUPE_ppa012570mg [Prunus persica]
T5-5647	--	--	Molecular Function: DNA binding (GO:0003677);; Molecular Function: sequence-specific DNA binding transcription factor activity (GO:0003700);; Molecular Function: protein binding (GO:0005515);; Cellular Component: nucleus (GO:0005634);; Cellular Component: mitochondrion (GO:0005739);; Cellular Component: vacuolar membrane (GO:0005774);; Biological Process: cell death (GO:0008219);; Biological Proc…	--	Probable WRKY transcription factor 52 OS=Arabidopsis thaliana GN=WRKY52 PE=2 SV=3	HD domain class transcription factor [Malus x domestica]
T5-3960	--	--	Cellular Component: cytoplasm (GO:0005737);; Biological Process: ion transport (GO:0006811);; Biological Process: response to organic substance (GO:0010033);; Biological Process: response to inorganic substance (GO:0010035);; Molecular Function: oxidoreductase activity, acting on paired donors, with incorporation or reduction of molecular oxygen, 2-oxoglutarate as one donor, and incorporation of …	--	1-aminocyclopropane-1-carboxylate oxidase homolog 3 OS=Arabidopsis thaliana GN=At1g06650 PE=2 SV=1	Desacetoxyvindoline 4-hydroxylase, putative [Ricinus communis]
T2-2255	[E]	Amino acid transport and metabolism	Molecular Function: ATP binding (GO:0005524);; Cellular Component: cytoplasm (GO:0005737);; Cellular Component: plasma membrane (GO:0005886);; Biological Process: ATP catabolic process (GO:0006200);; Molecular Function: putrescine-importing ATPase activity (GO:0015594);; Biological Process: putrescine transport (GO:0015847);; Cellular Component: ATP-binding cassette (ABC) transporter complex (GO:…	--	--	CysA protein [Coccomyxa subellipsoidea C-169]
T5-18016	--	--	Cellular Component: condensed chromosome (GO:0000793);; Cellular Component: condensin complex (GO:0000796);; Biological Process: cytokinesis (GO:0000910);; Cellular Component: nucleus (GO:0005634);; Biological Process: microtubule-based process (GO:0007017);; Biological Process: mitosis (GO:0007067);; Biological Process: mitotic chromosome condensation (GO:0007076);; Biological Process: epidermal…	K06677|1e-103|vvi:100250469|hypothetical protein LOC100250469	--	hypothetical protein PRUPE_ppa000276mg [Prunus persica]
T6-10482	[C]	Energy production and conversion	Biological Process: metabolic process (GO:0008152);; Molecular Function: oxidoreductase activity (GO:0016491);; Molecular Function: oxidoreductase activity, acting on CH-OH group of donors (GO:0016614);;	--	Cannabidiolic acid synthase OS=Cannabis sativa GN=CBDAS PE=1 SV=1	PREDICTED: reticuline oxidase-like protein-like [Vitis vinifera]
T5-27499	[O]	Posttranslational modification, protein turnover, chaperones	Biological Process: RNA splicing, via endonucleolytic cleavage and ligation (GO:0000394);; Molecular Function: serine-type endopeptidase activity (GO:0004252);; Cellular Component: extracellular region (GO:0005576);; Cellular Component: Golgi apparatus (GO:0005794);; Cellular Component: cytosol (GO:0005829);; Biological Process: proteolysis (GO:0006508);; Biological Process: methionine biosynthet…	--	Subtilisin-like protease OS=Arabidopsis thaliana GN=ARA12 PE=1 SV=1	hypothetical protein PRUPE_ppa001798mg [Prunus persica]
T7-15025	--	--	Molecular Function: RNA binding (GO:0003723);; Molecular Function: RNA-directed DNA polymerase activity (GO:0003964);; Biological Process: RNA-dependent DNA replication (GO:0006278);; Molecular Function: zinc ion binding (GO:0008270);; Biological Process: DNA integration (GO:0015074);;	--	--	hypothetical protein VITISV_019345 [Vitis vinifera]
T6-28735	[O]	Posttranslational modification, protein turnover, chaperones	Biological Process: nematode larval development (GO:0002119);; Biological Process: macrophage activation involved in immune response (GO:0002281);; Molecular Function: DNA binding (GO:0003677);; Molecular Function: ATP binding (GO:0005524);; Cellular Component: nucleus (GO:0005634);; Cellular Component: cytosol (GO:0005829);; Cellular Component: chaperonin-containing T-complex (GO:0005832);; Cell…	--	--	hypothetical protein PRUPE_ppa000351mg [Prunus persica]
T7-9961	--	--	--	--	--	PREDICTED: putative amidase C869.01-like [Vitis vinifera]
T2-25661	--	--	--	--	Myb family transcription factor APL OS=Arabidopsis thaliana GN=APL PE=2 SV=2	PREDICTED: uncharacterized protein LOC101302357 [Fragaria vesca subsp. vesca]
T7-36300	[V]	Defense mechanisms	Cellular Component: plant-type vacuole membrane (GO:0009705);; Biological Process: proanthocyanidin biosynthetic process (GO:0010023);; Biological Process: maintenance of seed dormancy (GO:0010231);; Molecular Function: secondary active transmembrane transporter activity (GO:0015291);; Molecular Function: solute:hydrogen antiporter activity (GO:0015299);; Cellular Component: membrane (GO:0016020)…	--	MATE efflux family protein 6 OS=Arabidopsis thaliana GN=DTXL2 PE=3 SV=2	predicted protein [Populus trichocarpa]
T6-421	--	--	Biological Process: organelle organization (GO:0006996);; Biological Process: meiosis I (GO:0007127);; Biological Process: gametophyte development (GO:0048229);; Biological Process: meiotic cell cycle (GO:0051321);;	--	--	hypothetical protein PRUPE_ppa018518mg [Prunus persica]
T6-28034	[J]	Translation, ribosomal structure and biogenesis	Molecular Function: ATP binding (GO:0005524);; Cellular Component: nucleus (GO:0005634);; Cellular Component: mitochondrion (GO:0005739);; Biological Process: purine nucleotide biosynthetic process (GO:0006164);; Biological Process: tRNA processing (GO:0008033);; Biological Process: cytokinin biosynthetic process (GO:0009691);; Molecular Function: tRNA dimethylallyltransferase activity (GO:005238…	K00791|0.0|vvi:100245121|hypothetical protein LOC100245121	tRNA dimethylallyltransferase 9 OS=Arabidopsis thaliana GN=IPT9 PE=2 SV=1	hypothetical protein PRUPE_ppa005482mg [Prunus persica]
T6-20469	--	--	Cellular Component: ruffle (GO:0001726);; Molecular Function: motor activity (GO:0003774);; Molecular Function: actin binding (GO:0003779);; Molecular Function: signal transducer activity (GO:0004871);; Molecular Function: ATP binding (GO:0005524);; Biological Process: cell communication (GO:0007154);; Biological Process: signal transduction (GO:0007165);; Cellular Component: synaptic vesicle (GO…	--	--	PREDICTED: myosin-J heavy chain-like [Vitis vinifera]
T2-33515	[T]	Signal transduction mechanisms	Molecular Function: signal transducer activity (GO:0004871);; Cellular Component: nucleus (GO:0005634);; Cellular Component: voltage-gated calcium channel complex (GO:0005891);; Biological Process: transcription from RNA polymerase II promoter (GO:0006366);; Molecular Function: protein C-terminus binding (GO:0008022);; Cellular Component: plastid (GO:0009536);; Biological Process: negative regula…	--	--	conserved unknown protein [Ectocarpus siliculosus]
T2-17237	--	--	Cellular Component: mitochondrion (GO:0005739);;	--	--	PREDICTED: uncharacterized protein LOC100246650 [Vitis vinifera]
T6-12980	--	--	Molecular Function: protein kinase activity (GO:0004672);; Molecular Function: protein serine/threonine kinase activity (GO:0004674);; Molecular Function: ATP binding (GO:0005524);; Cellular Component: plasma membrane (GO:0005886);; Biological Process: protein phosphorylation (GO:0006468);; Biological Process: recognition of pollen (GO:0048544);;	--	G-type lectin S-receptor-like serine/threonine-protein kinase At2g19130 OS=Arabidopsis thaliana GN=At2g19130 PE=2 SV=1	PREDICTED: G-type lectin S-receptor-like serine/threonine-protein kinase At2g19130 isoform 1 [Vitis vinifera]
T5-8753	--	--	Cellular Component: nucleus (GO:0005634);; Cellular Component: cytosol (GO:0005829);; Biological Process: toxin catabolic process (GO:0009407);; Biological Process: systemic acquired resistance (GO:0009627);; Biological Process: anthocyanin-containing compound biosynthetic process (GO:0009718);; Biological Process: hormone-mediated signaling pathway (GO:0009755);; Biological Process: cinnamic aci…	--	UDP-glycosyltransferase 87A1 OS=Arabidopsis thaliana GN=UGT87A1 PE=2 SV=1	PREDICTED: UDP-glycosyltransferase 87A2-like [Vitis vinifera]
T6-1464	--	--	Molecular Function: cyclin-dependent protein kinase activity (GO:0004693);; Cellular Component: nucleus (GO:0005634);; Biological Process: acetyl-CoA metabolic process (GO:0006084);; Biological Process: DNA replication (GO:0006260);; Biological Process: DNA replication initiation (GO:0006270);; Biological Process: regulation of DNA replication (GO:0006275);; Biological Process: chromatin silencin…	--	CDT1-like protein b OS=Arabidopsis thaliana GN=CDT1B PE=2 SV=1	unnamed protein product [Vitis vinifera]
T4-12	--	--	Molecular Function: hydrolase activity, hydrolyzing O-glycosyl compounds (GO:0004553);; Cellular Component: plasma membrane (GO:0005886);; Biological Process: sucrose biosynthetic process (GO:0005986);; Biological Process: galactose metabolic process (GO:0006012);; Biological Process: response to oxidative stress (GO:0006979);; Biological Process: response to water deprivation (GO:0009414);; Cell…	--	Galactinol--sucrose galactosyltransferase OS=Pisum sativum GN=RFS PE=1 SV=1	PREDICTED: galactinol--sucrose galactosyltransferase [Vitis vinifera]
T5-1669	--	--	Molecular Function: protein kinase activity (GO:0004672);; Molecular Function: protein binding (GO:0005515);; Biological Process: polysaccharide metabolic process (GO:0005976);; Biological Process: protein phosphorylation (GO:0006468);; Biological Process: cellular aromatic compound metabolic process (GO:0006725);; Biological Process: ion transport (GO:0006811);; Biological Process: pattern speci…	--	LRR receptor-like serine/threonine-protein kinase GSO2 OS=Arabidopsis thaliana GN=GSO2 PE=2 SV=2	unnamed protein product [Vitis vinifera]
T3-29324	--	--	Molecular Function: protein binding (GO:0005515);; Biological Process: defense response (GO:0006952);;	--	Putative disease resistance protein RGA3 OS=Solanum bulbocastanum GN=RGA3 PE=2 SV=2	NBS-containing resistance-like protein [Corylus avellana]
T7-166	[P]	Inorganic ion transport and metabolism	Molecular Function: transporter activity (GO:0005215);; Cellular Component: plasma membrane (GO:0005886);; Biological Process: thiamine transport (GO:0015888);; Cellular Component: integral to membrane (GO:0016021);;	--	--	--
T4-15789	[P]	Inorganic ion transport and metabolism	Molecular Function: transporter activity (GO:0005215);; Molecular Function: ATP binding (GO:0005524);; Biological Process: ATP catabolic process (GO:0006200);; Biological Process: transport (GO:0006810);; Biological Process: embryo development ending in seed dormancy (GO:0009793);; Cellular Component: chloroplast envelope (GO:0009941);; Molecular Function: ferric-transporting ATPase activity (GO:…	--	ABC transporter I family member 10, chloroplastic OS=Arabidopsis thaliana GN=ABCI10 PE=1 SV=1	PREDICTED: ABC transporter I family member 10, chloroplastic-like [Fragaria vesca subsp. vesca]
T2-9447	--	--	Molecular Function: hydrolase activity, hydrolyzing O-glycosyl compounds (GO:0004553);; Molecular Function: beta-fructofuranosidase activity (GO:0004564);; Cellular Component: cell wall (GO:0005618);; Cellular Component: vacuole (GO:0005773);; Cellular Component: plasma membrane (GO:0005886);; Biological Process: sucrose metabolic process (GO:0005985);; Biological Process: ion transport (GO:00068…	K01193|9e-13|ppp:PHYPADRAFT_117044|hypothetical protein	Acid beta-fructofuranosidase 3, vacuolar OS=Arabidopsis thaliana GN=BFRUCT3 PE=1 SV=1	PREDICTED: beta-fructofuranosidase, insoluble isoenzyme 3-like [Brachypodium distachyon]
T7-12869	[S]	Function unknown	--	--	--	--
T2-10742	--	--	Molecular Function: protein binding (GO:0005515);; Biological Process: response to stress (GO:0006950);; Cellular Component: chloroplast envelope (GO:0009941);; Biological Process: cellular component organization (GO:0016043);;	--	Protein SUPPRESSOR OF npr1-1, CONSTITUTIVE 1 OS=Arabidopsis thaliana GN=SNC1 PE=1 SV=3	tir-nbs resistance protein [Populus trichocarpa]
T5-14783	--	--	Molecular Function: RNA binding (GO:0003723);; Molecular Function: RNA-directed DNA polymerase activity (GO:0003964);; Biological Process: RNA-dependent DNA replication (GO:0006278);; Molecular Function: zinc ion binding (GO:0008270);; Biological Process: cellular process (GO:0009987);; Biological Process: DNA integration (GO:0015074);; Molecular Function: hydrolase activity (GO:0016787);; Biolog…	--	Uncharacterized mitochondrial protein AtMg00750 OS=Arabidopsis thaliana GN=AtMg00750 PE=4 SV=1	integrase [Populus trichocarpa]
T4-9068	--	--	Molecular Function: nucleic acid binding (GO:0003676);; Molecular Function: DNA binding (GO:0003677);; Molecular Function: RNA binding (GO:0003723);; Molecular Function: RNA-directed DNA polymerase activity (GO:0003964);; Molecular Function: protein binding (GO:0005515);; Cellular Component: nucleolus (GO:0005730);; Cellular Component: cytoplasm (GO:0005737);; Biological Process: nucleobase-conta…	--	--	predicted protein [Populus trichocarpa]
T4-21415	[S]	Function unknown	Biological Process: MAPK cascade (GO:0000165);; Molecular Function: sequence-specific DNA binding transcription factor activity (GO:0003700);; Cellular Component: nucleus (GO:0005634);; Biological Process: regulation of transcription, DNA-dependent (GO:0006355);; Biological Process: protein targeting to membrane (GO:0006612);; Biological Process: circadian rhythm (GO:0007623);; Molecular Function…	--	Zinc finger protein CONSTANS-LIKE 4 OS=Arabidopsis thaliana GN=COL4 PE=2 SV=2	CONSTANS-like protein [Prunus persica]
T4-1280	--	--	Biological Process: cell morphogenesis (GO:0000902);; Cellular Component: cytoplasm (GO:0005737);; Cellular Component: microtubule associated complex (GO:0005875);; Biological Process: phagocytosis, engulfment (GO:0006911);; Biological Process: germarium-derived oocyte fate determination (GO:0007294);; Biological Process: regulation of lamellipodium assembly (GO:0010591);; Cellular Component: act…	K10364|7e-16|vvi:100247800|hypothetical protein LOC100247800	--	unknown [Lotus japonicus]
T2-13509	--	--	Molecular Function: protein binding (GO:0005515);; Biological Process: anatomical structure morphogenesis (GO:0009653);; Cellular Component: membrane (GO:0016020);; Biological Process: cellular component organization (GO:0016043);; Biological Process: cell differentiation (GO:0030154);; Biological Process: growth (GO:0040007);; Biological Process: cellular protein metabolic process (GO:0044267);;…	--	--	hypothetical protein AURANDRAFT_71909 [Aureococcus anophagefferens]
T1-26992	--	--	--	--	Protein RTE1-HOMOLOG OS=Arabidopsis thaliana GN=RTH PE=2 SV=1	predicted protein [Populus trichocarpa]
T6-3835	--	--	--	--	--	hypothetical protein PRUPE_ppa023544mg, partial [Prunus persica]
T7-25005	--	--	Molecular Function: ATP binding (GO:0005524);; Cellular Component: mitochondrion (GO:0005739);; Molecular Function: tetraacyldisaccharide 4'-kinase activity (GO:0009029);; Biological Process: lipid A biosynthetic process (GO:0009245);; Cellular Component: membrane (GO:0016020);; Biological Process: phosphorylation (GO:0016310);; Biological Process: methylglyoxal catabolic process to D-lactate (GO…	--	Probable tetraacyldisaccharide 4&apos;-kinase, mitochondrial OS=Arabidopsis thaliana GN=LPXK PE=2 SV=1	unnamed protein product [Vitis vinifera]
T5-28317	[M]	Cell wall/membrane/envelope biogenesis	Biological Process: microtubule cytoskeleton organization (GO:0000226);; Biological Process: double-strand break repair via homologous recombination (GO:0000724);; Biological Process: cytokinesis by cell plate formation (GO:0000911);; Cellular Component: endosome (GO:0005768);; Cellular Component: endoplasmic reticulum (GO:0005783);; Cellular Component: trans-Golgi network (GO:0005802);; Cellular…	--	Cellulose synthase-like protein D3 OS=Arabidopsis thaliana GN=CSLD3 PE=1 SV=1	hypothetical protein PRUPE_ppa000473mg [Prunus persica]
T4-23535	--	--	Molecular Function: nucleotide binding (GO:0000166);; Biological Process: regulation of immune system process (GO:0002682);; Molecular Function: transmembrane signaling receptor activity (GO:0004888);; Molecular Function: GTP binding (GO:0005525);; Cellular Component: cytosol (GO:0005829);; Biological Process: protein import into nucleus (GO:0006606);; Biological Process: pattern specification pr…	--	Translocase of chloroplast 90, chloroplastic OS=Arabidopsis thaliana GN=TOC90 PE=1 SV=1	hypothetical protein PRUPE_ppa001605mg [Prunus persica]
T5-23192	--	--	Molecular Function: binding (GO:0005488);; Cellular Component: nucleus (GO:0005634);; Biological Process: pattern specification process (GO:0007389);; Biological Process: protein localization (GO:0008104);; Biological Process: post-embryonic morphogenesis (GO:0009886);; Biological Process: organ morphogenesis (GO:0009887);; Biological Process: flower development (GO:0009908);; Biological Process:…	--	B3 domain-containing protein REM16 OS=Arabidopsis thaliana GN=REM16 PE=2 SV=1	PREDICTED: B3 domain-containing protein REM16-like [Cucumis sativus]
T7-9152	--	--	--	--	--	hypothetical protein PRUPE_ppa025423mg [Prunus persica]
T2-23906	--	--	--	--	--	hypothetical protein PRUPE_ppa008766mg [Prunus persica]
T5-11531	[G]	Carbohydrate transport and metabolism	Molecular Function: nucleic acid binding (GO:0003676);; Molecular Function: protein binding (GO:0005515);; Cellular Component: plant-type cell wall (GO:0009505);; Cellular Component: plasmodesma (GO:0009506);; Cellular Component: cytoplasmic membrane-bounded vesicle (GO:0016023);; Biological Process: virus-host interaction (GO:0019048);; Biological Process: regulation of nucleobase-containing com…	--	Putative glycine-rich cell wall structural protein 1 OS=Oryza sativa subsp. indica GN=GRP-1 PE=4 SV=1	pherophorin-S [Volvox carteri f. nagariensis]
T2-3147	--	--	Biological Process: transcription, DNA-dependent (GO:0006351);; Biological Process: negative regulation of phosphatase activity (GO:0010923);; Biological Process: regulation of biological process (GO:0050789);;	--	--	hypothetical protein VOLCADRAFT_88764 [Volvox carteri f. nagariensis]
T7-16713	--	--	Molecular Function: RNA binding (GO:0003723);; Molecular Function: RNA-directed DNA polymerase activity (GO:0003964);; Biological Process: RNA-dependent DNA replication (GO:0006278);; Biological Process: DNA integration (GO:0015074);;	--	--	PREDICTED: uncharacterized protein LOC101213634 [Cucumis sativus]
T5-1859	--	--	Biological Process: respiratory burst involved in defense response (GO:0002679);; Molecular Function: DNA binding (GO:0003677);; Molecular Function: sequence-specific DNA binding transcription factor activity (GO:0003700);; Molecular Function: protein binding (GO:0005515);; Cellular Component: nucleus (GO:0005634);; Cellular Component: cytoplasm (GO:0005737);; Biological Process: starch catabolic…	K09286|1e-49|rcu:RCOM_0839150|hypothetical protein	Ethylene-responsive transcription factor ABI4 OS=Arabidopsis thaliana GN=ABI4 PE=1 SV=2	PREDICTED: ethylene-responsive transcription factor ABI4-like [Fragaria vesca subsp. vesca]
T7-20396	--	--	Molecular Function: catalytic activity (GO:0003824);;	--	Retrovirus-related Pol polyprotein from transposon TNT 1-94 OS=Nicotiana tabacum PE=2 SV=1	unnamed protein product [Brassica oleracea var. viridis]
T7-8407	--	--	Molecular Function: protein binding (GO:0005515);; Cellular Component: nucleus (GO:0005634);; Biological Process: regulation of transcription, DNA-dependent (GO:0006355);; Biological Process: regulation of flower development (GO:0009909);; Biological Process: epidermal cell fate specification (GO:0009957);; Biological Process: leaf morphogenesis (GO:0009965);; Biological Process: trichome branchi…	--	Transcription factor GLABRA 3 OS=Arabidopsis thaliana GN=GL3 PE=1 SV=1	unnamed protein product [Vitis vinifera]
T7-25546	--	--	Cellular Component: endoplasmic reticulum membrane (GO:0005789);; Biological Process: dolichol-linked oligosaccharide biosynthetic process (GO:0006488);; Molecular Function: transferase activity, transferring hexosyl groups (GO:0016758);; Biological Process: protein N-linked glycosylation via asparagine (GO:0018279);; Biological Process: post-translational protein modification (GO:0043687);; Mole…	K03848|1e-155|vvi:100241202|hypothetical protein LOC100241202	Probable dolichyl pyrophosphate Man9GlcNAc2 alpha-1,3-glucosyltransferase OS=Arabidopsis thaliana GN=At5g38460 PE=2 SV=1	hypothetical protein PRUPE_ppa004184mg [Prunus persica]
T6-30105	--	--	--	--	Pentatricopeptide repeat-containing protein At1g06710, mitochondrial OS=Arabidopsis thaliana GN=At1g06710 PE=2 SV=1	hypothetical protein PRUPE_ppa023471mg [Prunus persica]
T7-18548	[TZDR]	--	Molecular Function: calcium ion binding (GO:0005509);; Molecular Function: protein binding (GO:0005515);; Cellular Component: nucleus (GO:0005634);; Cellular Component: vacuole (GO:0005773);; Cellular Component: plasma membrane (GO:0005886);; Biological Process: response to cold (GO:0009409);; Molecular Function: metal ion binding (GO:0046872);; Biological Process: cellular process involved in re…	--	Probable calcium-binding protein CML29 OS=Oryza sativa subsp. japonica GN=CML29 PE=2 SV=1	PREDICTED: probable calcium-binding protein CML25-like [Fragaria vesca subsp. vesca]
T2-2371	--	--	--	--	--	hypothetical protein PRUPE_ppa006176mg [Prunus persica]
T2-11268	[R]	General function prediction only	Cellular Component: nucleus (GO:0005634);; Biological Process: primary metabolic process (GO:0044238);; Biological Process: cellular macromolecule metabolic process (GO:0044260);; Cellular Component: intracellular organelle part (GO:0044446);;	--	Probable inactive purple acid phosphatase 29 OS=Arabidopsis thaliana GN=PAP29 PE=2 SV=1	Metallo-dependent phosphatase [Coccomyxa subellipsoidea C-169]
T7-32450	--	--	Biological Process: respiratory burst involved in defense response (GO:0002679);; Cellular Component: nucleus (GO:0005634);; Molecular Function: zinc ion binding (GO:0008270);; Biological Process: plant-type hypersensitive response (GO:0009626);; Biological Process: defense response to bacterium, incompatible interaction (GO:0009816);; Biological Process: defense response to fungus, incompatible …	--	Cysteine and histidine-rich domain-containing protein RAR1 OS=Arabidopsis thaliana GN=RAR1 PE=1 SV=1	hypothetical protein PRUPE_ppa006260mg [Prunus persica]
T7-31398	[P]	Inorganic ion transport and metabolism	Molecular Function: superoxide dismutase activity (GO:0004784);; Molecular Function: iron ion binding (GO:0005506);; Molecular Function: protein binding (GO:0005515);; Cellular Component: cytosol (GO:0005829);; Biological Process: rRNA processing (GO:0006364);; Biological Process: tRNA metabolic process (GO:0006399);; Biological Process: superoxide metabolic process (GO:0006801);; Cellular Compon…	K04564|3e-22|pop:POPTR_253123|iron superoxide dismutase (EC:1.15.1.1)	Superoxide dismutase [Fe], chloroplastic (Fragment) OS=Nicotiana plumbaginifolia GN=SODB PE=2 SV=1	iron superoxide dismutase, partial [Litchi chinensis]
T7-26309	--	--	Molecular Function: diacylglycerol O-acyltransferase activity (GO:0004144);; Cellular Component: endoplasmic reticulum (GO:0005783);; Biological Process: wax biosynthetic process (GO:0010025);; Molecular Function: long-chain-alcohol O-fatty-acyltransferase activity (GO:0047196);;	--	O-acyltransferase WSD1 OS=Arabidopsis thaliana GN=WSD1 PE=2 SV=1	hypothetical protein PRUPE_ppa018127mg [Prunus persica]
T7-19647	--	--	Cellular Component: autophagic vacuole membrane (GO:0000421);; Cellular Component: nucleus (GO:0005634);; Cellular Component: vacuolar lumen (GO:0005775);; Cellular Component: microtubule (GO:0005874);; Biological Process: postreplication repair (GO:0006301);; Biological Process: phosphatidylinositol biosynthetic process (GO:0006661);; Biological Process: autophagy (GO:0006914);; Molecular Functi…	--	Autophagy-related protein 8a OS=Arabidopsis thaliana GN=ATG8A PE=1 SV=2	PREDICTED: autophagy-related protein 8C-like [Brachypodium distachyon]
T6-20676	[G]	Carbohydrate transport and metabolism	Biological Process: polysaccharide biosynthetic process (GO:0000271);; Molecular Function: hydrolase activity, hydrolyzing O-glycosyl compounds (GO:0004553);; Cellular Component: extracellular region (GO:0005576);; Cellular Component: cell wall (GO:0005618);; Cellular Component: Golgi apparatus (GO:0005794);; Biological Process: cellular glucan metabolic process (GO:0006073);; Biological Process:…	K08235|0.0|rcu:RCOM_0905690|Xyloglucan endotransglucosylase/hydrolase protein A precursor, putative (EC:2.4.1.207)	Probable xyloglucan endotransglucosylase/hydrolase protein 8 OS=Arabidopsis thaliana GN=XTH8 PE=2 SV=2	hypothetical protein PRUPE_ppa009245mg [Prunus persica]
T2-25728	[O]	Posttranslational modification, protein turnover, chaperones	--	--	Subtilisin-like protease OS=Arabidopsis thaliana GN=ARA12 PE=1 SV=1	hypothetical protein PRUPE_ppa1027166mg [Prunus persica]
T3-16406	[A]	RNA processing and modification	Biological Process: MAPK cascade (GO:0000165);; Biological Process: deadenylation-dependent decapping of nuclear-transcribed mRNA (GO:0000290);; Biological Process: cell morphogenesis (GO:0000902);; Biological Process: cytokinesis (GO:0000910);; Cellular Component: cytoplasmic mRNA processing body (GO:0000932);; Biological Process: nematode larval development (GO:0002119);; Biological Process: de…	--	Probable CCR4-associated factor 1 homolog 9 OS=Arabidopsis thaliana GN=CAF1-9 PE=2 SV=1	hypothetical protein PRUPE_ppa009651mg [Prunus persica]
T2-2666	[E]	Amino acid transport and metabolism	Molecular Function: cysteine synthase activity (GO:0004124);; Molecular Function: transferase activity (GO:0016740);; Molecular Function: lyase activity (GO:0016829);; Biological Process: cysteine biosynthetic process (GO:0019344);; Biological Process: cyanide metabolic process (GO:0019499);; Cellular Component: intracellular membrane-bounded organelle (GO:0043231);; Cellular Component: cytoplasm…	--	--	probable cysteine synthase [Piriformospora indica DSM 11827]
T7-25532	[Z]	Cytoskeleton	Biological Process: cell morphogenesis (GO:0000902);; Biological Process: regionalization (GO:0003002);; Molecular Function: microtubule motor activity (GO:0003777);; Molecular Function: protein binding (GO:0005515);; Cellular Component: microtubule organizing center (GO:0005815);; Cellular Component: spindle (GO:0005819);; Cellular Component: kinesin complex (GO:0005871);; Cellular Component: mi…	--	Kinesin-4 OS=Arabidopsis thaliana GN=ATK4 PE=1 SV=2	hypothetical protein PRUPE_ppa015110mg [Prunus persica]
T5-8586	--	--	Molecular Function: binding (GO:0005488);; Biological Process: macromolecule metabolic process (GO:0043170);; Biological Process: primary metabolic process (GO:0044238);;	--	--	orf56a gene product (mitochondrion) [Daucus carota subsp. sativus]
T6-18780	[U]	Intracellular trafficking, secretion, and vesicular transport	Cellular Component: mitochondrion (GO:0005739);; Cellular Component: endoplasmic reticulum (GO:0005783);; Cellular Component: Golgi apparatus (GO:0005794);; Cellular Component: plasma membrane (GO:0005886);; Biological Process: retrograde vesicle-mediated transport, Golgi to ER (GO:0006890);; Biological Process: intra-Golgi vesicle-mediated transport (GO:0006891);; Biological Process: cellular me…	--	Protein RER1B OS=Arabidopsis thaliana GN=RER1B PE=2 SV=2	PREDICTED: protein RER1B-like [Solanum lycopersicum]
T3-21937	--	--	Molecular Function: DNA binding (GO:0003677);; Molecular Function: sequence-specific DNA binding transcription factor activity (GO:0003700);; Cellular Component: nucleus (GO:0005634);; Biological Process: sulfate transport (GO:0008272);; Biological Process: DNA mediated transformation (GO:0009294);; Biological Process: response to xenobiotic stimulus (GO:0009410);; Biological Process: photomorpho…	--	Transcription factor RF2a OS=Oryza sativa subsp. japonica GN=RF2a PE=1 SV=1	PREDICTED: transcription factor VIP1-like [Fragaria vesca subsp. vesca]
T6-25219	--	--	Biological Process: immune effector process (GO:0002252);; Biological Process: regionalization (GO:0003002);; Molecular Function: protein binding (GO:0005515);; Cellular Component: nucleus (GO:0005634);; Cellular Component: cytoplasm (GO:0005737);; Biological Process: protein targeting to membrane (GO:0006612);; Biological Process: cellular membrane fusion (GO:0006944);; Biological Process: respo…	--	Regulatory protein NPR3 OS=Arabidopsis thaliana GN=NPR3 PE=1 SV=1	hypothetical protein PRUPE_ppa003232mg [Prunus persica]
T3-4666	--	--	Biological Process: mRNA splicing, via spliceosome (GO:0000398);; Molecular Function: nucleic acid binding (GO:0003676);; Molecular Function: protein binding (GO:0005515);; Cellular Component: proteinaceous extracellular matrix (GO:0005578);; Biological Process: mRNA processing (GO:0006397);; Biological Process: RNA splicing (GO:0008380);; Cellular Component: nuclear speck (GO:0016607);; Cellular…	K13103|3e-50|rcu:RCOM_1517460|tuftelin interacting protein, putative	--	PREDICTED: LOW QUALITY PROTEIN: tuftelin-interacting protein 11-like [Cucumis sativus]
T7-2346	--	--	Cellular Component: cell part (GO:0044464);;	--	--	hypothetical protein PRUPE_ppa018036mg [Prunus persica]
T6-15051	--	--	Cellular Component: plastid (GO:0009536);;	--	--	hypothetical protein PRUPE_ppa012104mg [Prunus persica]
T2-11648	[R]	General function prediction only	Cellular Component: intracellular (GO:0005622);; Biological Process: nucleobase-containing compound metabolic process (GO:0006139);; Biological Process: gene expression (GO:0010467);; Biological Process: cellular macromolecule biosynthetic process (GO:0034645);;	--	--	hypothetical protein COCHEDRAFT_1170432 [Bipolaris maydis C5]
T5-2474	[R]	General function prediction only	Biological Process: M phase of mitotic cell cycle (GO:0000087);; Biological Process: mitotic prophase (GO:0000088);; Cellular Component: Golgi membrane (GO:0000139);; Molecular Function: nucleotide binding (GO:0000166);; Molecular Function: GTPase activity (GO:0003924);; Molecular Function: GTP binding (GO:0005525);; Cellular Component: mitochondrion (GO:0005739);; Cellular Component: plasma memb…	K07874|1e-15|zma:100382625|hypothetical protein LOC100382625	--	PREDICTED: ras-related protein RIC1-like [Brachypodium distachyon]
T4-12909	--	--	--	--	--	plant senescence-associated protein, partial [Ophiocordyceps unilateralis]
T3-15438	--	--	Molecular Function: nucleotide binding (GO:0000166);; Molecular Function: motor activity (GO:0003774);; Molecular Function: protein binding (GO:0005515);; Biological Process: response to nematode (GO:0009624);; Biological Process: xylem development (GO:0010089);; Cellular Component: unconventional myosin complex (GO:0016461);; Biological Process: actin filament-based movement (GO:0030048);; Biolo…	--	--	PREDICTED: myosin-J heavy chain-like [Glycine max]
T2-31357	--	--	--	--	--	PREDICTED: F-box/LRR-repeat protein At1g67190-like [Glycine max]
T6-2388	--	--	Cellular Component: membrane (GO:0016020);;	--	--	hypothetical protein PRUPE_ppa016946mg [Prunus persica]
T4-5940	--	--	--	--	--	hypothetical protein TREMEDRAFT_74695 [Tremella mesenterica DSM 1558]
T4-5118	--	--	Biological Process: MAPK cascade (GO:0000165);; Molecular Function: aspartic-type endopeptidase activity (GO:0004190);; Molecular Function: copper ion binding (GO:0005507);; Cellular Component: extracellular region (GO:0005576);; Cellular Component: endoplasmic reticulum (GO:0005783);; Cellular Component: cytosol (GO:0005829);; Biological Process: proteolysis (GO:0006508);; Biological Process: pr…	--	Aspartic proteinase PCS1 OS=Arabidopsis thaliana GN=PCS1 PE=2 SV=1	Aspartic proteinase nepenthesin-2 precursor, putative [Ricinus communis]
T2-11291	[EH]	--	Cellular Component: plasma membrane (GO:0005886);; Biological Process: tryptophan metabolic process (GO:0006568);; Biological Process: metabolic process (GO:0008152);; Biological Process: aromatic amino acid family biosynthetic process (GO:0009073);; Cellular Component: plastid (GO:0009536);; Molecular Function: transferase activity (GO:0016740);; Molecular Function: carbon-carbon lyase activity …	K01658|3e-08|pop:POPTR_566399|ASB1	--	anthranilate synthase multifunctional protein TrpC [Coccidioides posadasii str. Silveira]
T6-6552	--	--	Molecular Function: iron ion binding (GO:0005506);; Molecular Function: electron carrier activity (GO:0009055);; Molecular Function: heme binding (GO:0020037);; Molecular Function: flavonoid 3',5'-hydroxylase activity (GO:0033772);; Biological Process: system development (GO:0048731);; Biological Process: regulation of biological process (GO:0050789);; Biological Process: oxidation-reduction proc…	--	Cytochrome P450 78A1 OS=Zea mays GN=CYP78A1 PE=2 SV=1	hypothetical protein PRUPE_ppa024213mg [Prunus persica]
T6-29952	--	--	Molecular Function: carboxylesterase activity (GO:0004091);; Molecular Function: triglyceride lipase activity (GO:0004806);; Molecular Function: calmodulin binding (GO:0005516);; Cellular Component: plasma membrane (GO:0005886);; Biological Process: response to stress (GO:0006950);; Biological Process: lipid catabolic process (GO:0016042);;	--	--	PREDICTED: uncharacterized protein LOC100265467 [Vitis vinifera]
T7-28381	[E]	Amino acid transport and metabolism	Molecular Function: argininosuccinate synthase activity (GO:0004055);; Molecular Function: ATP binding (GO:0005524);; Cellular Component: cytoplasm (GO:0005737);; Biological Process: arginine biosynthetic process (GO:0006526);; Cellular Component: chloroplast stroma (GO:0009570);;	K01940|0.0|rcu:RCOM_0887890|argininosuccinate synthase, putative (EC:6.3.4.5)	Argininosuccinate synthase, chloroplastic OS=Arabidopsis thaliana GN=At4g24830 PE=2 SV=3	hypothetical protein PRUPE_ppa000194mg [Prunus persica]
T6-29026	--	--	Molecular Function: endonuclease activity (GO:0004519);; Cellular Component: mitochondrion (GO:0005739);; Cellular Component: chloroplast (GO:0009507);; Biological Process: thylakoid membrane organization (GO:0010027);; Biological Process: photosystem II assembly (GO:0010207);; Biological Process: regulation of chlorophyll biosynthetic process (GO:0010380);; Biological Process: mRNA modification …	--	Pentatricopeptide repeat-containing protein At4g02750 OS=Arabidopsis thaliana GN=PCMP-H24 PE=3 SV=1	PREDICTED: pentatricopeptide repeat-containing protein At2g20540-like [Glycine max]
T7-12477	--	--	--	--	--	PREDICTED: coiled-coil domain-containing protein 94 homolog [Fragaria vesca subsp. vesca]
T5-1823	--	--	Molecular Function: binding (GO:0005488);;	--	--	PREDICTED: uncharacterized protein LOC101262586 [Solanum lycopersicum]
T6-12304	--	--	--	--	--	PREDICTED: TMV resistance protein N-like [Fragaria vesca subsp. vesca]
T5-25065	--	--	--	--	--	expressed protein [Arabidopsis lyrata subsp. lyrata]
T7-2814	--	--	Molecular Function: nucleotide binding (GO:0000166);; Molecular Function: protein kinase activity (GO:0004672);; Molecular Function: binding (GO:0005488);; Biological Process: phosphorylation (GO:0016310);; Biological Process: cellular metabolic process (GO:0044237);; Cellular Component: cell part (GO:0044464);; Biological Process: organic substance metabolic process (GO:0071704);;	--	G-type lectin S-receptor-like serine/threonine-protein kinase At2g19130 OS=Arabidopsis thaliana GN=At2g19130 PE=2 SV=1	Kinase-like protein [Medicago truncatula]
T3-198	[M]	Cell wall/membrane/envelope biogenesis	Cellular Component: mitochondrion (GO:0005739);; Molecular Function: lipid-A-disaccharide synthase activity (GO:0008915);; Biological Process: lipid A biosynthetic process (GO:0009245);; Cellular Component: chloroplast (GO:0009507);; Molecular Function: transferase activity (GO:0016740);; Biological Process: methylglyoxal catabolic process to D-lactate (GO:0019243);; Biological Process: lipid X m…	K00748|1e-104|rcu:RCOM_0511200|Lipid-A-disaccharide synthase, putative (EC:2.4.1.182)	Probable lipid-A-disaccharide synthase, mitochondrial OS=Arabidopsis thaliana GN=LPXB PE=2 SV=1	PREDICTED: lipid-A-disaccharide synthase-like [Fragaria vesca subsp. vesca]
T2-5644	--	--	Cellular Component: vacuolar membrane (GO:0005774);; Biological Process: metabolic process (GO:0008152);; Biological Process: cellular process (GO:0009987);; Cellular Component: endosome membrane (GO:0010008);;	--	Protein VAC14 homolog OS=Arabidopsis thaliana GN=VAC14 PE=2 SV=2	hypothetical protein [Tuber melanosporum Mel28]
T5-29326	--	--	--	--	--	PREDICTED: uncharacterized protein LOC100256384 [Vitis vinifera]
T2-13558	[T]	Signal transduction mechanisms	Biological Process: mitotic spindle elongation (GO:0000022);; Biological Process: DNA replication checkpoint (GO:0000076);; Biological Process: DNA damage checkpoint (GO:0000077);; Biological Process: M phase of mitotic cell cycle (GO:0000087);; Biological Process: mitotic anaphase (GO:0000090);; Cellular Component: protein phosphatase type 1 complex (GO:0000164);; Biological Process: mitotic pro…	K06269|0.0|vcn:VOLCADRAFT_106144|hypothetical protein	--	Serine/threonine protein phosphatase PP1 [Batrachochytrium dendrobatidis JAM81]
T6-33089	--	--	Cellular Component: intracellular (GO:0005622);; Biological Process: primary metabolic process (GO:0044238);; Biological Process: cellular macromolecule metabolic process (GO:0044260);;	--	--	hypothetical protein VITISV_043911 [Vitis vinifera]
T5-4122	--	--	Molecular Function: nucleotide binding (GO:0000166);; Molecular Function: protein binding (GO:0005515);; Biological Process: systemic acquired resistance (GO:0009627);; Biological Process: salicylic acid biosynthetic process (GO:0009697);;	--	Putative disease resistance protein RGA3 OS=Solanum bulbocastanum GN=RGA3 PE=2 SV=2	putative RGA [Humulus lupulus]
T2-15106	--	--	Cellular Component: cytochrome b6f complex (GO:0009512);; Cellular Component: chloroplast thylakoid membrane (GO:0009535);; Biological Process: photosynthesis (GO:0015979);; Cellular Component: integral to membrane (GO:0016021);; Biological Process: electron transport chain (GO:0022900);;	--	Cytochrome b6-f complex subunit 7 (Fragment) OS=Spinacia oleracea GN=petM PE=1 SV=1	PREDICTED: uncharacterized protein LOC101301039 [Fragaria vesca subsp. vesca]
T2-2627	--	--	--	--	--	conserved hypothetical protein [Ricinus communis]
T4-30345	[K]	Transcription	Molecular Function: binding (GO:0005488);; Molecular Function: transferase activity (GO:0016740);;	K03018|2e-16|rcu:RCOM_1440440|DNA-directed RNA polymerase III largest subunit, putative	--	PREDICTED: DNA-directed RNA polymerase III subunit rpc1-like [Fragaria vesca subsp. vesca]
T5-4043	[Q]	Secondary metabolites biosynthesis, transport and catabolism	Molecular Function: monooxygenase activity (GO:0004497);; Molecular Function: binding (GO:0005488);; Molecular Function: iron ion binding (GO:0005506);; Molecular Function: steroid hydroxylase activity (GO:0008395);; Molecular Function: electron carrier activity (GO:0009055);; Biological Process: response to light stimulus (GO:0009416);; Biological Process: response to brassinosteroid stimulus (G…	--	Secologanin synthase OS=Catharanthus roseus GN=CYP72A1 PE=2 SV=1	cytochrome P450, putative [Ricinus communis]
T6-8784	--	--	Biological Process: cellular macromolecule metabolic process (GO:0044260);; Biological Process: nucleic acid metabolic process (GO:0090304);;	--	--	hypothetical protein VITISV_018166 [Vitis vinifera]
T6-22484	--	--	--	--	--	PREDICTED: uncharacterized protein LOC101302302 [Fragaria vesca subsp. vesca]
T2-23127	[O]	Posttranslational modification, protein turnover, chaperones	--	K06013|1e-133|vvi:100253429|hypothetical protein LOC100253429	CAAX prenyl protease 1 homolog OS=Arabidopsis thaliana GN=FACE1 PE=1 SV=1	PREDICTED: CAAX prenyl protease 1 homolog [Vitis vinifera]
T4-15351	--	--	Molecular Function: nucleotide binding (GO:0000166);; Molecular Function: RNA binding (GO:0003723);; Molecular Function: single-stranded RNA binding (GO:0003727);; Molecular Function: mRNA binding (GO:0003729);; Molecular Function: protein binding (GO:0005515);; Cellular Component: nucleolus (GO:0005730);; Cellular Component: cytoplasm (GO:0005737);; Cellular Component: cytoskeleton (GO:0005856);…	K12898|1e-169|rcu:RCOM_1578070|heterogeneous nuclear ribonucleoprotein, putative	--	hypothetical protein PRUPE_ppa010232mg [Prunus persica]
T2-4377	--	--	Cellular Component: plasma membrane (GO:0005886);; Cellular Component: cell outer membrane (GO:0009279);; Biological Process: biological adhesion (GO:0022610);; Cellular Component: outer membrane-bounded periplasmic space (GO:0030288);; Biological Process: single-species biofilm formation (GO:0044010);; Biological Process: protein transmembrane transport (GO:0071806);;	--	--	PREDICTED: curli production assembly/transport component CsgF-like [Cucumis sativus]
T7-27596	--	--	Cellular Component: Prp19 complex (GO:0000974);; Cellular Component: nucleus (GO:0005634);; Cellular Component: spliceosomal complex (GO:0005681);; Cellular Component: nucleolus (GO:0005730);; Biological Process: cellular protein modification process (GO:0006464);; Biological Process: RNA splicing (GO:0008380);; Biological Process: gene expression (GO:0010467);; Biological Process: RNA metabolic …	K12864|0.0|vvi:100261020|hypothetical protein LOC100261020	--	hypothetical protein PRUPE_ppa004128mg [Prunus persica]
T2-3039	--	--	--	--	Proline-rich receptor-like protein kinase PERK8 OS=Arabidopsis thaliana GN=PERK8 PE=1 SV=1	hypothetical protein VOLCADRAFT_63308 [Volvox carteri f. nagariensis]
T7-23745	--	--	Cellular Component: plastid (GO:0009536);;	--	--	hypothetical protein PRUPE_ppa024253mg [Prunus persica]
T6-8388	[E]	Amino acid transport and metabolism	Cellular Component: Golgi apparatus (GO:0005794);; Cellular Component: plasma membrane (GO:0005886);; Biological Process: lipid transport (GO:0006869);; Biological Process: intra-Golgi vesicle-mediated transport (GO:0006891);; Cellular Component: plasmodesma (GO:0009506);; Biological Process: response to wounding (GO:0009611);; Biological Process: response to nematode (GO:0009624);; Cellular Comp…	--	Peptide transporter PTR1 OS=Arabidopsis thaliana GN=PTR1 PE=2 SV=1	hypothetical protein PRUPE_ppa025891mg [Prunus persica]
T5-28663	--	--	Molecular Function: nucleic acid binding (GO:0003676);; Molecular Function: transcription cofactor activity (GO:0003712);; Biological Process: regulation of transcription, DNA-dependent (GO:0006355);; Biological Process: regulation of mitotic cell cycle (GO:0007346);; Biological Process: anatomical structure morphogenesis (GO:0009653);; Molecular Function: histone-lysine N-methyltransferase activ…	--	Zinc finger CCCH domain-containing protein 44 OS=Arabidopsis thaliana GN=At3g51120 PE=2 SV=3	hypothetical protein PRUPE_ppa000244mg [Prunus persica]
T2-12951	--	--	Biological Process: mRNA splicing, via spliceosome (GO:0000398);; Cellular Component: mitochondrion (GO:0005739);; Cellular Component: chloroplast (GO:0009507);; Biological Process: phloem or xylem histogenesis (GO:0010087);; Biological Process: sugar mediated signaling pathway (GO:0010182);; Biological Process: leaf vascular tissue pattern formation (GO:0010305);; Biological Process: cotyledon v…	--	Pentatricopeptide repeat-containing protein At3g14730 OS=Arabidopsis thaliana GN=PCMP-E31 PE=2 SV=1	hypothetical protein VITISV_013933 [Vitis vinifera]
T7-8017	[L]	Replication, recombination and repair	Molecular Function: magnesium ion binding (GO:0000287);; Molecular Function: DNA binding (GO:0003677);; Molecular Function: damaged DNA binding (GO:0003684);; Molecular Function: DNA-directed DNA polymerase activity (GO:0003887);; Cellular Component: nucleus (GO:0005634);; Biological Process: DNA replication (GO:0006260);; Biological Process: DNA repair (GO:0006281);; Biological Process: cell adh…	K03515|1e-34|vvi:100247553|hypothetical protein LOC100247553	DNA repair protein REV1 OS=Arabidopsis thaliana GN=REV1 PE=2 SV=1	PREDICTED: DNA repair protein REV1-like [Fragaria vesca subsp. vesca]
T7-7686	--	--	Molecular Function: binding (GO:0005488);; Molecular Function: ATP binding (GO:0005524);; Cellular Component: nucleus (GO:0005634);; Biological Process: gluconeogenesis (GO:0006094);; Biological Process: ATP catabolic process (GO:0006200);; Biological Process: cytoskeleton organization (GO:0007010);; Cellular Component: plasmodesma (GO:0009506);; Cellular Component: chloroplast envelope (GO:00099…	K14572|1e-78|rcu:RCOM_0654710|ATP binding protein, putative	--	hypothetical protein PRUPE_ppa000001mg [Prunus persica]
T7-30286	--	--	Cellular Component: mitochondrion (GO:0005739);; Cellular Component: peroxisome (GO:0005777);; Cellular Component: plastid (GO:0009536);; Biological Process: response to bacterium (GO:0009617);; Biological Process: response to ozone (GO:0010193);; Cellular Component: membrane (GO:0016020);; Cellular Component: cytoplasmic membrane-bounded vesicle (GO:0016023);;	--	--	PREDICTED: uncharacterized protein LOC100245204 [Vitis vinifera]
T2-14214	[E]	Amino acid transport and metabolism	Molecular Function: catalytic activity (GO:0003824);;	--	--	hypothetical protein PHYSODRAFT_543796 [Phytophthora sojae]
T7-2064	--	--	Biological Process: mitotic sister chromatid segregation (GO:0000070);; Biological Process: M phase (GO:0000279);; Cellular Component: condensed nuclear chromosome kinetochore (GO:0000778);; Cellular Component: condensed chromosome outer kinetochore (GO:0000940);; Molecular Function: microtubule motor activity (GO:0003777);; Molecular Function: ATP binding (GO:0005524);; Cellular Component: nucle…	K11498|2e-94|rcu:RCOM_0072440|Kinesin heavy chain, putative	--	PREDICTED: uncharacterized protein LOC100813718 [Glycine max]
T4-29930	--	--	Cellular Component: cytosol (GO:0005829);; Biological Process: phosphatidylinositol acyl-chain remodeling (GO:0036149);; Biological Process: phosphatidylcholine acyl-chain remodeling (GO:0036151);; Biological Process: phosphatidylethanolamine acyl-chain remodeling (GO:0036152);; Biological Process: glycerophospholipid biosynthetic process (GO:0046474);;	--	--	hypothetical protein AURANDRAFT_24092, partial [Aureococcus anophagefferens]
T3-29780	--	--	--	--	--	hypothetical protein AURANDRAFT_71601, partial [Aureococcus anophagefferens]
T6-9776	--	--	Biological Process: biosynthetic process (GO:0009058);;	K00975|5e-07|ath:AT1G05610|APS2	--	hypothetical protein VITISV_042207 [Vitis vinifera]
T4-16803	[RTKL]	--	Biological Process: RNA splicing, via endonucleolytic cleavage and ligation (GO:0000394);; Biological Process: respiratory burst involved in defense response (GO:0002679);; Molecular Function: protein serine/threonine kinase activity (GO:0004674);; Molecular Function: non-membrane spanning protein tyrosine kinase activity (GO:0004715);; Molecular Function: protein binding (GO:0005515);; Molecular…	--	Serine/threonine-protein kinase PBS1 OS=Arabidopsis thaliana GN=PBS1 PE=1 SV=1	PREDICTED: serine/threonine-protein kinase PBS1-like [Fragaria vesca subsp. vesca]
T7-24664	--	--	Molecular Function: sequence-specific DNA binding transcription factor activity (GO:0003700);; Cellular Component: nucleus (GO:0005634);; Biological Process: metabolic process (GO:0008152);; Biological Process: response to light stimulus (GO:0009416);; Biological Process: cellular process (GO:0009987);; Biological Process: regulation of biological process (GO:0050789);;	--	Putative GATA transcription factor 22 OS=Arabidopsis thaliana GN=GATA22 PE=2 SV=1	hypothetical protein PRUPE_ppa018120mg [Prunus persica]
T5-12953	[S]	Function unknown	Molecular Function: binding (GO:0005488);; Molecular Function: protein binding (GO:0005515);; Biological Process: metabolic process (GO:0008152);; Molecular Function: hydrolase activity (GO:0016787);; Biological Process: cellular protein metabolic process (GO:0044267);; Cellular Component: nuclear part (GO:0044428);; Biological Process: cellular response to stimulus (GO:0051716);; Cellular Compon…	--	--	conserved hypothetical protein [Ricinus communis]
T7-28392	[KAD]	--	Biological Process: cell fate specification (GO:0001708);; Molecular Function: DNA binding (GO:0003677);; Molecular Function: chromatin binding (GO:0003682);; Molecular Function: sequence-specific DNA binding transcription factor activity (GO:0003700);; Molecular Function: protein binding (GO:0005515);; Cellular Component: nucleus (GO:0005634);; Biological Process: polyamine catabolic process (GO…	K09422|1e-106|vvi:100233018|MYB30	Myb-related protein 306 OS=Antirrhinum majus GN=MYB306 PE=2 SV=1	hypothetical protein PRUPE_ppa007562mg [Prunus persica]
T6-19842	[E]	Amino acid transport and metabolism	Biological Process: histidine biosynthetic process (GO:0000105);; Molecular Function: 1-(5-phosphoribosyl)-5-[(5-phosphoribosylamino)methylideneamino]imidazole-4-carboxamide isomerase activity (GO:0003949);; Biological Process: microtubule nucleation (GO:0007020);; Cellular Component: chloroplast (GO:0009507);;	K01814|1e-163|vvi:100251095|hypothetical protein LOC100251095	1-(5-phosphoribosyl)-5-[(5-phosphoribosylamino)methylideneamino] imidazole-4-carboxamide isomerase, chloroplastic OS=Arabidopsis thaliana GN=HIS6 PE=2 SV=1	hypothetical protein PRUPE_ppa007531mg [Prunus persica]
T2-32596	--	--	--	--	--	predicted protein [Candida tropicalis MYA-3404]
T4-22385	[J]	Translation, ribosomal structure and biogenesis	Biological Process: mitotic cell cycle (GO:0000278);; Molecular Function: RNA binding (GO:0003723);; Cellular Component: ribosome (GO:0005840);; Biological Process: RNA processing (GO:0006396);; Biological Process: embryo sac egg cell differentiation (GO:0009560);; Cellular Component: ribonucleoprotein complex (GO:0030529);; Cellular Component: intracellular membrane-bounded organelle (GO:0043231…	--	--	PREDICTED: uncharacterized protein LOC100267570 [Vitis vinifera]
T7-34032	--	--	--	--	--	hypothetical protein VOLCADRAFT_105671 [Volvox carteri f. nagariensis]
T6-1494	[V]	Defense mechanisms	Molecular Function: ATP binding (GO:0005524);; Molecular Function: phospholipid transporter activity (GO:0005548);; Cellular Component: nucleus (GO:0005634);; Cellular Component: mitochondrion (GO:0005739);; Cellular Component: vacuolar lumen (GO:0005775);; Cellular Component: Golgi apparatus (GO:0005794);; Biological Process: ATP catabolic process (GO:0006200);; Biological Process: regulation of…	--	ABC transporter G family member 10 OS=Arabidopsis thaliana GN=ABCG10 PE=3 SV=1	white-brown-complex ABC transporter family [Populus trichocarpa]
T7-3544	--	--	Molecular Function: nucleic acid binding (GO:0003676);; Molecular Function: catalytic activity (GO:0003824);; Cellular Component: nucleus (GO:0005634);; Biological Process: DNA metabolic process (GO:0006259);; Biological Process: cellular macromolecule biosynthetic process (GO:0034645);;	--	--	hypothetical protein VITISV_037062 [Vitis vinifera]
T7-34904	[L]	Replication, recombination and repair	Molecular Function: RNA binding (GO:0003723);; Molecular Function: RNA-directed DNA polymerase activity (GO:0003964);; Molecular Function: aspartic-type endopeptidase activity (GO:0004190);; Cellular Component: nucleus (GO:0005634);; Biological Process: RNA-dependent DNA replication (GO:0006278);; Biological Process: proteolysis (GO:0006508);; Biological Process: defense response (GO:0006952);; B…	--	--	hypothetical protein [Lotus japonicus]
T5-16282	[S]	Function unknown	Biological Process: transition metal ion transport (GO:0000041);; Molecular Function: peptide receptor activity (GO:0001653);; Biological Process: cell fate specification (GO:0001708);; Biological Process: response to molecule of bacterial origin (GO:0002237);; Molecular Function: guanylate cyclase activity (GO:0004383);; Molecular Function: protein serine/threonine kinase activity (GO:0004674);;…	--	LRR receptor-like serine/threonine-protein kinase RCH1 OS=Arabidopsis thaliana GN=RCH1 PE=2 SV=1	Receptor protein kinase CLAVATA1 precursor, putative [Ricinus communis]
T2-2611	--	--	--	--	--	expressed protein, partial [Aureococcus anophagefferens]
T4-18664	[OC]	--	Biological Process: glycerol ether metabolic process (GO:0006662);; Molecular Function: electron carrier activity (GO:0009055);; Cellular Component: chloroplast thylakoid (GO:0009534);; Cellular Component: chloroplast stroma (GO:0009570);; Molecular Function: protein disulfide oxidoreductase activity (GO:0015035);; Biological Process: electron transport chain (GO:0022900);; Biological Process: ce…	--	Thioredoxin-like 3-1, chloroplastic OS=Arabidopsis thaliana GN=WCRKC1 PE=2 SV=3	PREDICTED: thioredoxin-like 3-1, chloroplastic-like [Fragaria vesca subsp. vesca]
T6-8996	--	--	Molecular Function: protein binding (GO:0005515);; Cellular Component: cytoplasm (GO:0005737);; Cellular Component: cytosol (GO:0005829);; Biological Process: protein targeting to membrane (GO:0006612);; Biological Process: response to wounding (GO:0009611);; Biological Process: coumarin biosynthetic process (GO:0009805);; Biological Process: lignin biosynthetic process (GO:0009809);; Biological …	--	Spermidine hydroxycinnamoyl transferase OS=Arabidopsis thaliana GN=SHT PE=1 SV=1	hydroxycinnamoyl-coenzyme A shikimate/quinate hydroxycinnamoyltransferase 2 [Pyrus x bretschneideri]
T2-16855	--	--	Cellular Component: mitochondrion (GO:0005739);; Biological Process: starch metabolic process (GO:0005982);; Biological Process: nucleobase-containing compound metabolic process (GO:0006139);; Biological Process: phospholipid biosynthetic process (GO:0008654);; Cellular Component: chloroplast (GO:0009507);; Biological Process: plastid organization (GO:0009657);; Biological Process: embryo develop…	--	Pentatricopeptide repeat-containing protein At3g06920 OS=Arabidopsis thaliana GN=At3g06920 PE=2 SV=1	hypothetical protein PRUPE_ppa022880mg, partial [Prunus persica]
T4-5230	[RTKL]	--	Biological Process: maltose biosynthetic process (GO:0000024);; Biological Process: activation of MAPKK activity (GO:0000186);; Biological Process: polysaccharide biosynthetic process (GO:0000271);; Biological Process: respiratory burst involved in defense response (GO:0002679);; Molecular Function: protein serine/threonine kinase activity (GO:0004674);; Molecular Function: MAP kinase kinase kina…	--	Probable LRR receptor-like serine/threonine-protein kinase At1g56140 OS=Arabidopsis thaliana GN=At1g56140 PE=1 SV=2	predicted protein [Populus trichocarpa]
T2-14381	--	--	--	--	--	hypothetical protein SORBIDRAFT_05g001953 [Sorghum bicolor]
T4-6895	--	--	Cellular Component: mitochondrion (GO:0005739);; Cellular Component: plasma membrane (GO:0005886);; Biological Process: response to oxidative stress (GO:0006979);; Biological Process: response to cadmium ion (GO:0046686);;	--	Isoflavone reductase homolog OS=Solanum tuberosum PE=2 SV=1	PREDICTED: isoflavone reductase homolog [Vitis vinifera]
T2-4622	[L]	Replication, recombination and repair	--	--	--	DNA binding protein, putative [Ricinus communis]
T6-26726	--	--	Molecular Function: catalytic activity (GO:0003824);; Molecular Function: binding (GO:0005488);; Biological Process: protein ubiquitination (GO:0016567);; Cellular Component: intracellular part (GO:0044424);;	--	--	PREDICTED: uncharacterized protein LOC101314644 [Fragaria vesca subsp. vesca]
T3-7585	--	--	Cellular Component: plasma membrane (GO:0005886);; Cellular Component: integral to membrane (GO:0016021);;	--	--	--
T2-25749	[M]	Cell wall/membrane/envelope biogenesis	--	--	Putative glucuronosyltransferase PGSIP6 OS=Arabidopsis thaliana GN=PGSIP6 PE=2 SV=1	hypothetical protein PRUPE_ppa003817mg [Prunus persica]
T5-4067	--	--	Molecular Function: calcium ion binding (GO:0005509);; Cellular Component: vacuole (GO:0005773);; Cellular Component: integral to membrane (GO:0016021);; Biological Process: transmembrane transport (GO:0055085);;	--	--	hypothetical protein PRUPE_ppa022096mg, partial [Prunus persica]
T6-2502	--	--	Molecular Function: nucleotide binding (GO:0000166);; Biological Process: respiratory burst involved in defense response (GO:0002679);; Molecular Function: protein kinase activity (GO:0004672);; Cellular Component: extracellular region (GO:0005576);; Cellular Component: plasma membrane (GO:0005886);; Biological Process: ER-nucleus signaling pathway (GO:0006984);; Biological Process: toxin catabol…	--	Probable serine/threonine-protein kinase At1g18390 OS=Arabidopsis thaliana GN=At1g18390 PE=1 SV=2	unnamed protein product [Vitis vinifera]
T6-8565	--	--	--	--	--	PREDICTED: uncharacterized protein LOC101306386 [Fragaria vesca subsp. vesca]
T2-9111	[I]	Lipid transport and metabolism	Molecular Function: catalytic activity (GO:0003824);; Cellular Component: plasma membrane (GO:0005886);; Molecular Function: phosphatidate phosphatase activity (GO:0008195);; Biological Process: abscisic acid mediated signaling pathway (GO:0009738);; Biological Process: dephosphorylation (GO:0016311);; Biological Process: cellular lipid metabolic process (GO:0044255);;	--	--	predicted protein [Populus trichocarpa]
T2-14801	--	--	--	--	--	hypothetical protein SELMODRAFT_104286 [Selaginella moellendorffii]
T2-29626	[S]	Function unknown	Molecular Function: binding (GO:0005488);; Cellular Component: mitochondrion (GO:0005739);; Biological Process: signal transduction (GO:0007165);; Biological Process: response to virus (GO:0009615);; Biological Process: plant-type hypersensitive response (GO:0009626);; Cellular Component: membrane (GO:0016020);; Biological Process: cellular component organization (GO:0016043);; Biological Process…	--	TMV resistance protein N OS=Nicotiana glutinosa GN=N PE=1 SV=1	PREDICTED: TMV resistance protein N-like [Fragaria vesca subsp. vesca]
T5-3833	--	--	--	--	--	PREDICTED: uncharacterized protein LOC100305875 [Glycine max]
T3-23755	[RTKL]	--	Biological Process: maltose metabolic process (GO:0000023);; Molecular Function: nucleic acid binding (GO:0003676);; Molecular Function: ferrochelatase activity (GO:0004325);; Molecular Function: protein serine/threonine kinase activity (GO:0004674);; Molecular Function: non-membrane spanning protein tyrosine kinase activity (GO:0004715);; Molecular Function: protein binding (GO:0005515);; Molecu…	--	Serine/threonine-protein kinase AFC1 OS=Arabidopsis thaliana GN=AFC1 PE=2 SV=2	hypothetical protein PRUPE_ppa005991mg [Prunus persica]
T2-10790	--	--	Molecular Function: endonuclease activity (GO:0004519);; Cellular Component: mitochondrion (GO:0005739);; Biological Process: chromosome segregation (GO:0007059);; Biological Process: meiosis I (GO:0007127);; Biological Process: response to xenobiotic stimulus (GO:0009410);; Cellular Component: chloroplast (GO:0009507);; Biological Process: embryo sac egg cell differentiation (GO:0009560);; Biolo…	--	Pentatricopeptide repeat-containing protein At5g19020, mitochondrial OS=Arabidopsis thaliana GN=PCMP-E42 PE=2 SV=1	PREDICTED: pentatricopeptide repeat-containing protein At5g19020, mitochondrial [Vitis vinifera]
T6-13105	[L]	Replication, recombination and repair	Biological Process: mitotic cell cycle (GO:0000278);; Biological Process: regionalization (GO:0003002);; Molecular Function: DNA topoisomerase (ATP-hydrolyzing) activity (GO:0003918);; Molecular Function: ATP binding (GO:0005524);; Cellular Component: nucleus (GO:0005634);; Cellular Component: chromosome (GO:0005694);; Biological Process: DNA topological change (GO:0006265);; Biological Process: …	--	DNA topoisomerase 6 subunit B OS=Arabidopsis thaliana GN=TOP6B PE=1 SV=1	PREDICTED: DNA topoisomerase 6 subunit B [Vitis vinifera]
T1-13269	--	--	Molecular Function: sequence-specific DNA binding transcription factor activity (GO:0003700);; Cellular Component: nucleus (GO:0005634);; Biological Process: regulation of transcription, DNA-dependent (GO:0006355);; Biological Process: protein acetylation (GO:0006473);; Biological Process: cell proliferation (GO:0008283);; Cellular Component: plasmodesma (GO:0009506);; Biological Process: shade a…	--	Homeobox-leucine zipper protein HOX27 OS=Oryza sativa subsp. japonica GN=HOX27 PE=2 SV=1	unnamed protein product [Vitis vinifera]
T6-252	--	--	Biological Process: mRNA splicing, via spliceosome (GO:0000398);; Molecular Function: endonuclease activity (GO:0004519);; Cellular Component: nucleus (GO:0005634);; Cellular Component: mitochondrion (GO:0005739);; Cellular Component: chloroplast (GO:0009507);; Biological Process: sugar mediated signaling pathway (GO:0010182);; Biological Process: production of siRNA involved in RNA interference …	--	Putative pentatricopeptide repeat-containing protein At3g01580 OS=Arabidopsis thaliana GN=PCMP-E87 PE=3 SV=2	hypothetical protein PRUPE_ppa015626mg, partial [Prunus persica]
T5-30451	--	--	--	--	--	predicted protein [Populus trichocarpa]
T6-33435	--	--	Molecular Function: protein binding (GO:0005515);; Molecular Function: phospholipid binding (GO:0005543);; Cellular Component: nucleolus (GO:0005730);; Cellular Component: early endosome (GO:0005769);; Cellular Component: late endosome (GO:0005770);; Cellular Component: Golgi apparatus (GO:0005794);; Cellular Component: cytosol (GO:0005829);; Cellular Component: plasma membrane (GO:0005886);; Bio…	--	--	predicted protein [Populus trichocarpa]
T5-8810	[J]	Translation, ribosomal structure and biogenesis	Biological Process: RNA methylation (GO:0001510);; Molecular Function: DNA binding (GO:0003677);; Molecular Function: sequence-specific DNA binding transcription factor activity (GO:0003700);; Cellular Component: nucleolus (GO:0005730);; Cellular Component: cytoplasm (GO:0005737);; Cellular Component: cytosol (GO:0005829);; Cellular Component: plasma membrane (GO:0005886);; Biological Process: pu…	--	--	proliferation-associated protein 1 [Coccomyxa subellipsoidea C-169]
T4-21727	--	--	--	--	--	unnamed protein product [Vitis vinifera]
T6-33651	--	--	Biological Process: meiosis (GO:0007126);; Biological Process: cytidine to uridine editing (GO:0016554);; Cellular Component: intracellular membrane-bounded organelle (GO:0043231);; Cellular Component: cytoplasmic part (GO:0044444);; Biological Process: cellular response to stimulus (GO:0051716);;	--	Pentatricopeptide repeat-containing protein At3g14730 OS=Arabidopsis thaliana GN=PCMP-E31 PE=2 SV=1	hypothetical protein PRUPE_ppa002835mg [Prunus persica]
T3-22705	--	--	Molecular Function: nucleotide binding (GO:0000166);; Molecular Function: binding (GO:0005488);; Cellular Component: nucleus (GO:0005634);; Cellular Component: cytoplasm (GO:0005737);; Biological Process: transcription, DNA-dependent (GO:0006351);; Biological Process: positive regulation of macromolecule metabolic process (GO:0010604);; Biological Process: positive regulation of cellular metaboli…	--	--	PREDICTED: uncharacterized protein LOC101303117 [Fragaria vesca subsp. vesca]
T7-7929	--	--	Molecular Function: binding (GO:0005488);;	--	--	Putative gag-pol polyprotein, identical [Solanum demissum]
T7-27627	[O]	Posttranslational modification, protein turnover, chaperones	Molecular Function: ATP-dependent peptidase activity (GO:0004176);; Molecular Function: metalloendopeptidase activity (GO:0004222);; Molecular Function: protein binding (GO:0005515);; Molecular Function: ATP binding (GO:0005524);; Cellular Component: mitochondrion (GO:0005739);; Cellular Component: vacuole (GO:0005773);; Cellular Component: plasma membrane (GO:0005886);; Biological Process: pento…	K03798|0.0|vvi:100250509|hypothetical protein LOC100250509	ATP-dependent zinc metalloprotease FTSH, chloroplastic OS=Nicotiana tabacum GN=FTSH PE=2 SV=2	PREDICTED: ATP-dependent zinc metalloprotease FTSH, chloroplastic-like [Cucumis sativus]
T6-21609	--	--	Molecular Function: ubiquitin-protein ligase activity (GO:0004842);; Molecular Function: protein binding (GO:0005515);; Cellular Component: nucleus (GO:0005634);; Cellular Component: plasma membrane (GO:0005886);; Molecular Function: zinc ion binding (GO:0008270);; Biological Process: negative regulation of signal transduction (GO:0009968);; Biological Process: protein ubiquitination (GO:0016567)…	--	Probable E3 ubiquitin-protein ligase LOG2 OS=Arabidopsis thaliana GN=LOG2 PE=1 SV=1	hypothetical protein PRUPE_ppa007468mg [Prunus persica]
T7-29649	[P]	Inorganic ion transport and metabolism	Molecular Function: voltage-gated chloride channel activity (GO:0005247);; Molecular Function: protein binding (GO:0005515);; Cellular Component: intracellular (GO:0005622);; Cellular Component: nucleus (GO:0005634);; Cellular Component: lysosome (GO:0005764);; Biological Process: chloride transport (GO:0006821);; Biological Process: response to pH (GO:0009268);; Molecular Function: nitrate:hydro…	--	Putative chloride channel-like protein CLC-g OS=Arabidopsis thaliana GN=CBSCLC6 PE=2 SV=2	hypothetical protein PRUPE_ppa001699mg [Prunus persica]
T4-11305	--	--	Molecular Function: microtubule motor activity (GO:0003777);; Molecular Function: ATP binding (GO:0005524);; Cellular Component: cytoplasm (GO:0005737);; Cellular Component: microtubule (GO:0005874);; Cellular Component: microtubule associated complex (GO:0005875);; Biological Process: microtubule-based movement (GO:0007018);; Biological Process: male meiosis cytokinesis (GO:0007112);; Cellular C…	--	--	PREDICTED: uncharacterized protein LOC101306666 [Fragaria vesca subsp. vesca]
T7-20689	--	--	Cellular Component: endoplasmic reticulum (GO:0005783);; Biological Process: intracellular protein transport (GO:0006886);; Cellular Component: chloroplast (GO:0009507);; Cellular Component: integral to membrane (GO:0016021);;	--	--	hypothetical protein PRUPE_ppa013321mg [Prunus persica]
T1-26806	--	--	Molecular Function: binding (GO:0005488);; Biological Process: transcription, DNA-dependent (GO:0006351);;	--	--	MADS-domain protein [Taihangia rupestris]
T6-24482	--	--	Molecular Function: protein binding (GO:0005515);; Cellular Component: nucleus (GO:0005634);; Cellular Component: mitochondrion (GO:0005739);; Biological Process: brain development (GO:0007420);; Biological Process: regulation of myelination (GO:0031641);; Biological Process: negative regulation of protein kinase B signaling cascade (GO:0051898);;	--	Putative yippee-like protein Os10g0369500 OS=Oryza sativa subsp. japonica GN=Os10g0369500 PE=2 SV=1	hypothetical protein PRUPE_ppa013649mg [Prunus persica]
T6-24004	[Q]	Secondary metabolites biosynthesis, transport and catabolism	Molecular Function: iron ion binding (GO:0005506);; Cellular Component: endoplasmic reticulum (GO:0005783);; Molecular Function: electron carrier activity (GO:0009055);; Biological Process: response to abiotic stimulus (GO:0009628);; Molecular Function: oxidoreductase activity, acting on paired donors, with incorporation or reduction of molecular oxygen, NADH or NADPH as one donor, and incorporat…	--	Cytochrome P450 89A2 OS=Arabidopsis thaliana GN=CYP89A2 PE=2 SV=2	hypothetical protein PRUPE_ppa004199mg [Prunus persica]
T2-18902	--	--	Molecular Function: binding (GO:0005488);; Cellular Component: chloroplast envelope (GO:0009941);; Biological Process: cellular process (GO:0009987);; Biological Process: response to nitrate (GO:0010167);; Biological Process: nitrate transport (GO:0015706);; Cellular Component: intrinsic to membrane (GO:0031224);; Biological Process: primary metabolic process (GO:0044238);; Cellular Component: pl…	--	--	hypothetical protein PRUPE_ppa019556mg [Prunus persica]
T5-21727	[S]	Function unknown	Cellular Component: chloroplast envelope (GO:0009941);; Cellular Component: integral to membrane (GO:0016021);; Molecular Function: oxidoreductase activity (GO:0016491);; Biological Process: oxidation-reduction process (GO:0055114);;	--	--	hypothetical protein PRUPE_ppa005389mg [Prunus persica]
T7-32495	--	--	--	--	Formin-like protein 5 OS=Oryza sativa subsp. japonica GN=FH5 PE=2 SV=2	hypothetical protein PRUPE_ppa026894mg [Prunus persica]
T7-36772	[H]	Coenzyme transport and metabolism	Molecular Function: prenyltransferase activity (GO:0004659);; Biological Process: polyprenol biosynthetic process (GO:0016094);; Molecular Function: metal ion binding (GO:0046872);;	--	--	PREDICTED: octaprenyl-diphosphate synthase-like [Cucumis sativus]
T3-321	[J]	Translation, ribosomal structure and biogenesis	Cellular Component: cytoplasm (GO:0005737);; Biological Process: tRNA metabolic process (GO:0006399);; Molecular Function: N-acetyltransferase activity (GO:0008080);; Molecular Function: hydrolase activity, acting on ester bonds (GO:0016788);; Biological Process: D-amino acid catabolic process (GO:0019478);; Molecular Function: D-tyrosyl-tRNA(Tyr) deacylase activity (GO:0051500);;	--	--	PREDICTED: D-tyrosyl-tRNA(Tyr) deacylase-like [Cucumis sativus]
T2-19032	--	--	Molecular Function: cysteine-type endopeptidase activity (GO:0004197);; Molecular Function: binding (GO:0005488);; Cellular Component: nucleus (GO:0005634);; Cellular Component: cytosol (GO:0005829);; Cellular Component: plasma membrane (GO:0005886);; Biological Process: transcription, DNA-dependent (GO:0006351);; Biological Process: proteolysis (GO:0006508);; Biological Process: calcium ion tran…	--	Metacaspase-9 OS=Arabidopsis thaliana GN=AMC9 PE=1 SV=1	PREDICTED: metacaspase-9-like [Fragaria vesca subsp. vesca]
T2-644	--	--	--	--	--	hypothetical protein AURANDRAFT_71762 [Aureococcus anophagefferens]
T7-30804	[V]	Defense mechanisms	Biological Process: polysaccharide biosynthetic process (GO:0000271);; Biological Process: response to superoxide (GO:0000303);; Molecular Function: calmodulin binding (GO:0005516);; Molecular Function: ATP binding (GO:0005524);; Cellular Component: nucleus (GO:0005634);; Cellular Component: plasma membrane (GO:0005886);; Biological Process: ATP catabolic process (GO:0006200);; Biological Process…	--	ABC transporter B family member 2 OS=Arabidopsis thaliana GN=ABCB2 PE=1 SV=3	hypothetical protein PRUPE_ppa000340mg [Prunus persica]
T7-19719	--	--	--	K14488|5e-34|pop:POPTR_576714|SAUR67	Auxin-induced protein X15 OS=Glycine max PE=2 SV=1	PREDICTED: uncharacterized protein LOC101313733 [Fragaria vesca subsp. vesca]
T6-26013	[R]	General function prediction only	Molecular Function: nucleotide binding (GO:0000166);; Molecular Function: protein binding (GO:0005515);; Cellular Component: nucleus (GO:0005634);; Biological Process: regulation of transcription, DNA-dependent (GO:0006355);; Biological Process: chromatin modification (GO:0016568);; Biological Process: negative regulation of gene expression, epigenetic (GO:0045814);; Biological Process: anatomica…	K11293|0.0|vvi:100264905|hypothetical protein LOC100264905	Protein HIRA OS=Oryza sativa subsp. japonica GN=Os09g0567700 PE=2 SV=1	PREDICTED: protein HIRA-like [Fragaria vesca subsp. vesca]
T7-9872	--	--	Molecular Function: catalytic activity (GO:0003824);; Molecular Function: serine-type carboxypeptidase activity (GO:0004185);; Cellular Component: extracellular region (GO:0005576);; Biological Process: proteolysis (GO:0006508);;	--	Serine carboxypeptidase-like 18 OS=Arabidopsis thaliana GN=SCPL18 PE=2 SV=2	PREDICTED: LOW QUALITY PROTEIN: serine carboxypeptidase-like 18-like [Cucumis sativus]
T4-13443	[I]	Lipid transport and metabolism	Molecular Function: nucleotide binding (GO:0000166);; Molecular Function: biotin carboxylase activity (GO:0004075);; Molecular Function: methylcrotonoyl-CoA carboxylase activity (GO:0004485);; Molecular Function: ATP binding (GO:0005524);; Cellular Component: mitochondrion (GO:0005739);; Cellular Component: mitochondrial inner membrane (GO:0005743);; Cellular Component: mitochondrial matrix (GO:0…	K01968|5e-21|pop:POPTR_559591|hypothetical protein	--	3-methylcrotonyl-CoA carboxylase [Rhizoctonia solani AG-1 IA]
T2-13895	--	--	Cellular Component: mitochondrion (GO:0005739);; Cellular Component: chloroplast (GO:0009507);; Biological Process: chloroplast RNA processing (GO:0031425);; Biological Process: response to chemical stimulus (GO:0042221);; Biological Process: regulation of cellular process (GO:0050794);; Biological Process: mitochondrial mRNA modification (GO:0080156);;	--	Putative pentatricopeptide repeat-containing protein At5g59200, chloroplastic OS=Arabidopsis thaliana GN=PCMP-E41 PE=3 SV=1	PREDICTED: putative pentatricopeptide repeat-containing protein At5g59200, chloroplastic-like [Fragaria vesca subsp. vesca]
T5-28797	--	--	Biological Process: lymphocyte mediated immunity (GO:0002449);; Molecular Function: protein binding (GO:0005515);; Cellular Component: nucleus (GO:0005634);; Cellular Component: vacuole (GO:0005773);; Biological Process: defense response (GO:0006952);; Biological Process: immune response (GO:0006955);; Biological Process: vacuole organization (GO:0007033);; Biological Process: signal transduction…	--	--	hypothetical protein PRUPE_ppa000010mg [Prunus persica]
T6-17813	--	--	Biological Process: histone peptidyl-prolyl isomerization (GO:0000412);; Molecular Function: peptidyl-prolyl cis-trans isomerase activity (GO:0003755);; Molecular Function: FK506 binding (GO:0005528);; Cellular Component: nucleolus (GO:0005730);; Biological Process: protein folding (GO:0006457);; Cellular Component: chloroplast (GO:0009507);; Cellular Component: membrane (GO:0016020);;	--	Peptidyl-prolyl cis-trans isomerase FKBP16-1, chloroplastic OS=Arabidopsis thaliana GN=FKBP16-1 PE=2 SV=1	predicted protein [Populus trichocarpa]
T6-20644	--	--	Biological Process: response to water deprivation (GO:0009414);; Cellular Component: chloroplast (GO:0009507);; Biological Process: response to chitin (GO:0010200);; Biological Process: hyperosmotic salinity response (GO:0042538);;	--	--	PREDICTED: histidine protein methyltransferase 1 homolog [Cucumis sativus]
T2-19699	[R]	General function prediction only	Biological Process: response to DNA damage stimulus (GO:0006974);; Biological Process: metabolic process (GO:0008152);; Molecular Function: oxidoreductase activity (GO:0016491);;	--	--	Os02g0130900 [Oryza sativa Japonica Group]
T6-9830	--	--	Biological Process: MAPK cascade (GO:0000165);; Cellular Component: plastid small ribosomal subunit (GO:0000312);; Molecular Function: structural constituent of ribosome (GO:0003735);; Molecular Function: protein binding (GO:0005515);; Molecular Function: ATP binding (GO:0005524);; Cellular Component: nucleus (GO:0005634);; Cellular Component: mitochondrion (GO:0005739);; Cellular Component: mito…	--	Disease resistance protein At4g27190 OS=Arabidopsis thaliana GN=At4g27190 PE=2 SV=1	PREDICTED: disease resistance protein At4g27190-like [Vitis vinifera]
T7-32203	[P]	Inorganic ion transport and metabolism	Biological Process: respiratory burst involved in defense response (GO:0002679);; Biological Process: neural retina development (GO:0003407);; Molecular Function: calcium-transporting ATPase activity (GO:0005388);; Molecular Function: calmodulin binding (GO:0005516);; Molecular Function: ATP binding (GO:0005524);; Cellular Component: endoplasmic reticulum membrane (GO:0005789);; Cellular Componen…	--	Calcium-transporting ATPase 8, plasma membrane-type OS=Arabidopsis thaliana GN=ACA8 PE=1 SV=1	cation-transporting atpase plant, putative [Ricinus communis]
T5-1344	--	--	Biological Process: endonucleolytic cleavage involved in rRNA processing (GO:0000478);; Molecular Function: nucleic acid binding (GO:0003676);; Molecular Function: binding (GO:0005488);; Molecular Function: protein binding (GO:0005515);; Cellular Component: nucleolus (GO:0005730);; Cellular Component: mitochondrion (GO:0005739);; Biological Process: transcription from RNA polymerase II promoter (…	--	--	hypothetical protein PTT_11262 [Pyrenophora teres f. teres 0-1]
T5-12703	--	--	--	--	--	unnamed protein product [Vitis vinifera]
T2-8151	[T]	Signal transduction mechanisms	Molecular Function: two-component response regulator activity (GO:0000156);; Molecular Function: sequence-specific DNA binding transcription factor activity (GO:0003700);; Molecular Function: protein binding (GO:0005515);; Cellular Component: nucleus (GO:0005634);; Cellular Component: mitochondrion (GO:0005739);; Biological Process: chromatin assembly or disassembly (GO:0006333);; Biological Proc…	--	Two-component response regulator-like PRR73 OS=Oryza sativa subsp. japonica GN=PRR73 PE=2 SV=1	predicted protein [Ostreococcus lucimarinus CCE9901]
T4-18673	--	--	Cellular Component: nucleus (GO:0005634);;	--	--	PREDICTED: uncharacterized protein LOC101308047 [Fragaria vesca subsp. vesca]
T5-3895	--	--	--	--	--	hypothetical protein MTR_1g006790 [Medicago truncatula]
T7-24778	[RTKL]	--	Biological Process: MAPK cascade (GO:0000165);; Biological Process: response to molecule of bacterial origin (GO:0002237);; Molecular Function: protein kinase activity (GO:0004672);; Molecular Function: protein serine/threonine kinase activity (GO:0004674);; Molecular Function: ATP binding (GO:0005524);; Cellular Component: plasma membrane (GO:0005886);; Biological Process: regulation of transcri…	--	G-type lectin S-receptor-like serine/threonine-protein kinase At5g24080 OS=Arabidopsis thaliana GN=At5g24080 PE=2 SV=1	Receptor-like protein kinase [Medicago truncatula]
T7-11261	[RTKL]	--	Biological Process: respiratory burst involved in defense response (GO:0002679);; Molecular Function: protein kinase activity (GO:0004672);; Molecular Function: protein serine/threonine kinase activity (GO:0004674);; Molecular Function: non-membrane spanning protein tyrosine kinase activity (GO:0004715);; Molecular Function: ATP binding (GO:0005524);; Cellular Component: extracellular region (GO:…	--	G-type lectin S-receptor-like serine/threonine-protein kinase B120 OS=Arabidopsis thaliana GN=B120 PE=1 SV=1	predicted protein [Populus trichocarpa]
T5-2417	--	--	Cellular Component: mitochondrion (GO:0005739);; Biological Process: fatty acid catabolic process (GO:0009062);; Biological Process: response to light stimulus (GO:0009416);; Cellular Component: chloroplast (GO:0009507);; Biological Process: chloroplast organization (GO:0009658);; Biological Process: leaf morphogenesis (GO:0009965);; Biological Process: phloem or xylem histogenesis (GO:0010087);;…	--	Pentatricopeptide repeat-containing protein At2g13600 OS=Arabidopsis thaliana GN=PCMP-E76 PE=3 SV=1	hypothetical protein PRUPE_ppa002338mg [Prunus persica]
T2-3800	--	--	Molecular Function: protein binding (GO:0005515);; Cellular Component: cytoplasm (GO:0005737);; Biological Process: cellular process (GO:0009987);; Cellular Component: intracellular organelle (GO:0043229);; Cellular Component: cell periphery (GO:0071944);;	--	Sulfated surface glycoprotein 185 OS=Volvox carteri PE=1 SV=1	pathogenesis-related protein 1-like protein [Volvox carteri f. nagariensis]
T2-8778	[RTKL]	--	Biological Process: ion transport (GO:0006811);; Biological Process: defense response (GO:0006952);; Biological Process: response to endogenous stimulus (GO:0009719);; Biological Process: response to organic substance (GO:0010033);; Cellular Component: intracellular membrane-bounded organelle (GO:0043231);; Biological Process: primary metabolic process (GO:0044238);; Biological Process: cellular …	--	Cysteine-rich receptor-like protein kinase 25 OS=Arabidopsis thaliana GN=CRK25 PE=2 SV=1	hypothetical protein PRUPE_ppa002309mg [Prunus persica]
T2-13459	--	--	--	--	Putative ribonuclease H protein At1g65750 OS=Arabidopsis thaliana GN=At1g65750 PE=3 SV=1	hypothetical protein PRUPE_ppa019854mg [Prunus persica]
T2-409	[R]	General function prediction only	Cellular Component: nucleus (GO:0005634);; Biological Process: mRNA export from nucleus (GO:0006406);; Biological Process: mRNA 3'-end processing (GO:0031124);; Molecular Function: SMAD binding (GO:0046332);; Biological Process: regulation of cellular process (GO:0050794);;	--	--	unnamed protein product [Sordaria macrospora k-hell]
T5-21612	[C]	Energy production and conversion	--	--	--	PREDICTED: uncharacterized protein LOC101206223 [Cucumis sativus]
T2-34021	[O]	Posttranslational modification, protein turnover, chaperones	Molecular Function: ubiquitin thiolesterase activity (GO:0004221);; Molecular Function: ubiquitin-specific protease activity (GO:0004843);; Cellular Component: nucleus (GO:0005634);; Cellular Component: cytosol (GO:0005829);; Biological Process: ubiquitin-dependent protein catabolic process (GO:0006511);; Biological Process: cellular membrane fusion (GO:0006944);; Molecular Function: cysteine-typ…	K11838|3e-29|rcu:RCOM_0941540|Ubiquitin carboxyl-terminal hydrolase, putative (EC:3.1.2.15)	Ubiquitin carboxyl-terminal hydrolase 12 OS=Arabidopsis thaliana GN=UBP12 PE=1 SV=2	Ubiquitin carboxyl-terminal hydrolase, putative [Ricinus communis]
T2-2045	[F]	Nucleotide transport and metabolism	Molecular Function: ATP binding (GO:0005524);; Biological Process: nucleobase-containing compound metabolic process (GO:0006139);; Biological Process: phosphate-containing compound metabolic process (GO:0006796);; Biological Process: biosynthetic process (GO:0009058);; Cellular Component: chloroplast (GO:0009507);; Biological Process: regulation of flower development (GO:0009909);; Molecular Func…	--	--	hypothetical protein SELMODRAFT_82887 [Selaginella moellendorffii]
T6-26166	--	--	--	--	--	hypothetical protein PRUPE_ppa006412mg [Prunus persica]
T5-16063	--	--	Cellular Component: cytoplasm (GO:0005737);;	--	--	hypothetical protein PRUPE_ppa022529mg [Prunus persica]
T3-1483	--	--	Cellular Component: nucleus (GO:0005634);; Biological Process: tryptophan catabolic process (GO:0006569);; Molecular Function: sulfotransferase activity (GO:0008146);; Biological Process: response to water deprivation (GO:0009414);; Cellular Component: chloroplast (GO:0009507);; Biological Process: indoleacetic acid biosynthetic process (GO:0009684);; Biological Process: jasmonic acid biosyntheti…	--	Cytosolic sulfotransferase 15 OS=Arabidopsis thaliana GN=SOT15 PE=1 SV=1	Flavonol 4&apos;-sulfotransferase, putative [Ricinus communis]
T5-3774	--	--	Molecular Function: organic cyclic compound binding (GO:0097159);;	--	Putative AC transposase OS=Zea mays PE=2 SV=2	putative transposase [Cucumis melo]
T6-19436	--	--	Cellular Component: nucleus (GO:0005634);; Biological Process: response to water deprivation (GO:0009414);; Cellular Component: chloroplast (GO:0009507);; Biological Process: blue light signaling pathway (GO:0009785);; Biological Process: red light signaling pathway (GO:0010161);;	--	Protein DEHYDRATION-INDUCED 19 homolog 7 OS=Arabidopsis thaliana GN=DI19-7 PE=1 SV=2	PREDICTED: protein DEHYDRATION-INDUCED 19 homolog 7-like [Fragaria vesca subsp. vesca]
T5-22258	[V]	Defense mechanisms	Molecular Function: ATP binding (GO:0005524);; Cellular Component: mitochondrion (GO:0005739);; Cellular Component: vacuolar membrane (GO:0005774);; Cellular Component: cytosol (GO:0005829);; Cellular Component: plasma membrane (GO:0005886);; Biological Process: ATP catabolic process (GO:0006200);; Biological Process: protein targeting to membrane (GO:0006612);; Biological Process: drug transmemb…	--	Pleiotropic drug resistance protein 1 OS=Nicotiana tabacum GN=PDR1 PE=2 SV=1	hypothetical protein PRUPE_ppa000234mg [Prunus persica]
T2-1934	[K]	Transcription	Molecular Function: binding (GO:0005488);; Cellular Component: nucleus (GO:0005634);; Cellular Component: nucleoplasm (GO:0005654);; Cellular Component: DNA-directed RNA polymerase I complex (GO:0005736);; Biological Process: transcription initiation from RNA polymerase I promoter (GO:0006361);; Biological Process: transcription elongation from RNA polymerase I promoter (GO:0006362);; Biological …	K03027|8e-22|ppp:PHYPADRAFT_107528|hypothetical protein	--	predicted protein [Physcomitrella patens subsp. patens]
T2-7735	[R]	General function prediction only	Molecular Function: protein kinase C binding (GO:0005080);; Molecular Function: structural molecule activity (GO:0005198);; Cellular Component: cytosol (GO:0005829);; Biological Process: gluconeogenesis (GO:0006094);; Biological Process: intracellular protein transport (GO:0006886);; Biological Process: retrograde vesicle-mediated transport, Golgi to ER (GO:0006890);; Biological Process: intra-Go…	--	Coatomer subunit beta&apos;-2 OS=Oryza sativa subsp. japonica GN=Os02g0209100 PE=2 SV=1	Os02g0209000 [Oryza sativa Japonica Group]
T7-37137	--	--	Molecular Function: nucleotide binding (GO:0000166);; Molecular Function: protein binding (GO:0005515);; Cellular Component: mitochondrion (GO:0005739);; Cellular Component: plasmodesma (GO:0009506);; Biological Process: response to ozone (GO:0010193);; Molecular Function: purine ribonucleoside binding (GO:0032550);; Molecular Function: adenyl ribonucleotide binding (GO:0032559);; Molecular Funct…	--	TMV resistance protein N OS=Nicotiana glutinosa GN=N PE=1 SV=1	tir-nbs-lrr resistance protein [Populus trichocarpa]
T4-29671	[M]	Cell wall/membrane/envelope biogenesis	Molecular Function: protein binding (GO:0005515);; Cellular Component: chloroplast (GO:0009507);; Cellular Component: thylakoid (GO:0009579);; Cellular Component: membrane (GO:0016020);; Biological Process: sterol catabolic process (GO:0016127);; Molecular Function: transferase activity (GO:0016740);; Molecular Function: transferase activity, transferring acyl groups (GO:0016746);; Biological Pro…	--	Probable long-chain-alcohol O-fatty-acyltransferase 9 OS=Arabidopsis thaliana GN=At1g34500 PE=2 SV=1	acyltransferase, putative [Ricinus communis]
T6-25702	[P]	Inorganic ion transport and metabolism	Cellular Component: nucleus (GO:0005634);; Cellular Component: late endosome (GO:0005770);; Cellular Component: endoplasmic reticulum (GO:0005783);; Biological Process: protein targeting to vacuole (GO:0006623);; Biological Process: regulation of pH (GO:0006885);; Biological Process: response to stress (GO:0006950);; Biological Process: toxin catabolic process (GO:0009407);; Cellular Component: c…	--	Cation/H(+) antiporter 20 OS=Arabidopsis thaliana GN=CHX20 PE=2 SV=1	PREDICTED: cation/H(+) antiporter 20-like, partial [Cucumis sativus]
T6-17873	--	--	Cellular Component: Golgi apparatus (GO:0005794);; Molecular Function: glucuronosyltransferase activity (GO:0015020);; Cellular Component: membrane (GO:0016020);; Biological Process: cellular polysaccharide biosynthetic process (GO:0033692);; Biological Process: cell wall biogenesis (GO:0042546);; Biological Process: oxoacid metabolic process (GO:0043436);; Biological Process: sulfur compound bio…	--	Probable glycosyltransferase At5g03795 OS=Arabidopsis thaliana GN=At5g03795 PE=3 SV=2	hypothetical protein PRUPE_ppa003859mg [Prunus persica]
T2-22882	[I]	Lipid transport and metabolism	--	K01770|4e-24|vcn:VOLCADRAFT_88137|hypothetical protein	--	2-C-methyl-D-erythritol 2,4-cyclodiphosphate synthase [Nannochloropsis gaditana CCMP526]
T7-20403	[J]	Translation, ribosomal structure and biogenesis	Biological Process: nuclear-transcribed mRNA catabolic process, nonsense-mediated decay (GO:0000184);; Molecular Function: structural constituent of ribosome (GO:0003735);; Molecular Function: protein binding (GO:0005515);; Cellular Component: nucleolus (GO:0005730);; Cellular Component: ribosome (GO:0005840);; Biological Process: rRNA processing (GO:0006364);; Biological Process: translation (GO…	K02868|1e-116|rcu:RCOM_1250160|60S ribosomal protein L11, putative	60S ribosomal protein L11 OS=Medicago sativa GN=RPL11 PE=2 SV=1	putative ribosomal protein [Gossypium hirsutum]
T5-30078	--	--	Cellular Component: mitochondrion (GO:0005739);; Biological Process: fatty acid catabolic process (GO:0009062);; Cellular Component: chloroplast (GO:0009507);; Biological Process: sugar mediated signaling pathway (GO:0010182);; Biological Process: chloroplast RNA processing (GO:0031425);; Biological Process: mitochondrial mRNA modification (GO:0080156);;	--	Pentatricopeptide repeat-containing protein At1g08070 OS=Arabidopsis thaliana GN=PCMP-H12 PE=2 SV=1	PREDICTED: pentatricopeptide repeat-containing protein At1g08070-like [Vitis vinifera]
T2-34046	--	--	Molecular Function: binding (GO:0005488);; Cellular Component: membrane (GO:0016020);; Biological Process: cellular macromolecule biosynthetic process (GO:0034645);; Cellular Component: intracellular organelle (GO:0043229);; Biological Process: cellular protein metabolic process (GO:0044267);; Cellular Component: cytoplasmic part (GO:0044444);;	--	Vegetative cell wall protein gp1 OS=Chlamydomonas reinhardtii GN=GP1 PE=2 SV=1	hypothetical protein VOLCADRAFT_63308 [Volvox carteri f. nagariensis]
T5-20432	--	--	Cellular Component: chloroplast (GO:0009507);; Cellular Component: plastid chromosome (GO:0009508);;	--	--	hypothetical protein PRUPE_ppa012542mg [Prunus persica]
T5-8905	--	--	Cellular Component: nucleus (GO:0005634);;	--	--	unnamed protein product [Vitis vinifera]
T2-30976	[V]	Defense mechanisms	Cellular Component: plant-type vacuole (GO:0000325);; Molecular Function: ATP binding (GO:0005524);; Cellular Component: nucleus (GO:0005634);; Cellular Component: vacuolar membrane (GO:0005774);; Cellular Component: Golgi apparatus (GO:0005794);; Cellular Component: plasma membrane (GO:0005886);; Biological Process: ATP catabolic process (GO:0006200);; Biological Process: cellular aromatic compo…	--	ABC transporter C family member 10 OS=Arabidopsis thaliana GN=ABCC10 PE=2 SV=2	multidrug resistance-associated protein 1, 3 (mrp1, 3), abc-transoprter, putative [Ricinus communis]
T1-18698	--	--	Molecular Function: protein binding (GO:0005515);; Cellular Component: cytoskeleton (GO:0005856);; Biological Process: trichome morphogenesis (GO:0010090);; Cellular Component: SCAR complex (GO:0031209);; Biological Process: actin nucleation (GO:0045010);;	--	Protein ABIL1 OS=Arabidopsis thaliana GN=ABIL1 PE=1 SV=1	Protein ABIL1, putative [Ricinus communis]
T7-12296	--	--	--	--	--	hypothetical protein VITISV_037703 [Vitis vinifera]
T5-12149	--	--	--	--	Probable WRKY transcription factor 52 OS=Arabidopsis thaliana GN=WRKY52 PE=2 SV=3	PREDICTED: putative disease resistance protein At4g11170-like [Glycine max]
T5-8400	[R]	General function prediction only	Molecular Function: metalloendopeptidase activity (GO:0004222);; Biological Process: proteolysis (GO:0006508);; Molecular Function: zinc ion binding (GO:0008270);;	--	--	--
T7-29154	[KAD]	--	Biological Process: G1/S transition of mitotic cell cycle (GO:0000082);; Biological Process: negative regulation of transcription from RNA polymerase II promoter (GO:0000122);; Biological Process: in utero embryonic development (GO:0001701);; Molecular Function: DNA binding (GO:0003677);; Molecular Function: chromatin binding (GO:0003682);; Molecular Function: sequence-specific DNA binding transc…	--	Myb-related protein 3R-1 OS=Arabidopsis thaliana GN=MYB3R-1 PE=2 SV=1	hypothetical protein PRUPE_ppa000676mg [Prunus persica]
T7-27924	--	--	Molecular Function: 2-acylglycerol O-acyltransferase activity (GO:0003846);; Molecular Function: diacylglycerol O-acyltransferase activity (GO:0004144);; Cellular Component: nucleus (GO:0005634);; Cellular Component: mitochondrion (GO:0005739);; Cellular Component: vacuole (GO:0005773);; Cellular Component: Golgi apparatus (GO:0005794);; Cellular Component: plasma membrane (GO:0005886);; Biologic…	--	Reticulon-like protein B4 OS=Arabidopsis thaliana GN=RTNLB4 PE=1 SV=1	conserved hypothetical protein [Ricinus communis]
T5-26737	[P]	Inorganic ion transport and metabolism	Cellular Component: mitochondrion (GO:0005739);; Cellular Component: vacuolar membrane (GO:0005774);; Cellular Component: plasma membrane (GO:0005886);; Biological Process: glucose catabolic process (GO:0006007);; Biological Process: protein glycosylation (GO:0006486);; Cellular Component: chloroplast (GO:0009507);; Biological Process: pollen development (GO:0009555);; Biological Process: respons…	--	Potassium transporter 4 OS=Arabidopsis thaliana GN=POT4 PE=1 SV=2	hypothetical protein PRUPE_ppa001652mg [Prunus persica]
T4-22922	[OU]	--	Molecular Function: serine-type endopeptidase activity (GO:0004252);; Molecular Function: ATP binding (GO:0005524);; Biological Process: proteolysis (GO:0006508);; Cellular Component: chloroplast stroma (GO:0009570);;	K01358|5e-96|ath:ArthCp048|clpP	ATP-dependent Clp protease proteolytic subunit OS=Morus indica GN=clpP PE=3 SV=1	clp protease proteolytic subunit protein [Ficus sp. Moore 315]
T6-31085	--	--	Molecular Function: binding (GO:0005488);; Biological Process: metabolic process (GO:0008152);;	--	--	hypothetical protein VITISV_031408 [Vitis vinifera]
T6-26918	[J]	Translation, ribosomal structure and biogenesis	Molecular Function: nucleotide binding (GO:0000166);; Molecular Function: aminoacyl-tRNA editing activity (GO:0002161);; Molecular Function: nucleic acid binding (GO:0003676);; Molecular Function: aminoacyl-tRNA ligase activity (GO:0004812);; Molecular Function: alanine-tRNA ligase activity (GO:0004813);; Molecular Function: leucine-tRNA ligase activity (GO:0004823);; Molecular Function: ATP bind…	K01869|0.0|pop:POPTR_886767|aminoacyl-tRNA ligase (EC:6.1.1.4)	--	PREDICTED: leucine--tRNA ligase-like [Fragaria vesca subsp. vesca]
T6-15091	--	--	--	K10862|6e-14|rcu:RCOM_0905770|tyrosyl-DNA phosphodiesterase, putative	--	tyrosyl-DNA phosphodiesterase, putative [Ricinus communis]
T5-1279	[I]	Lipid transport and metabolism	Molecular Function: lysophospholipase activity (GO:0004622);; Cellular Component: endoplasmic reticulum membrane (GO:0005789);; Cellular Component: lipid particle (GO:0005811);; Cellular Component: plasma membrane (GO:0005886);; Molecular Function: lipid binding (GO:0008289);; Biological Process: response to chitin (GO:0010200);; Biological Process: arachidonic acid metabolic process (GO:0019369)…	--	--	PREDICTED: monoglyceride lipase-like [Solanum lycopersicum]
T7-11020	--	--	Molecular Function: metalloendopeptidase activity (GO:0004222);; Cellular Component: mitochondrion (GO:0005739);; Biological Process: proteolysis (GO:0006508);; Cellular Component: chloroplast thylakoid membrane (GO:0009535);; Cellular Component: cytoplasmic membrane-bounded vesicle (GO:0016023);; Molecular Function: hydrolase activity (GO:0016787);; Biological Process: methylglyoxal catabolic pr…	K01410|2e-57|pop:POPTR_575681|hypothetical protein	Mitochondrial intermediate peptidase OS=Laccaria bicolor (strain S238N-H82 / ATCC MYA-4686) GN=OCT1 PE=3 SV=1	PREDICTED: mitochondrial intermediate peptidase-like [Solanum lycopersicum]
T2-17670	--	--	--	--	--	hypothetical protein PRUPE_ppa026621mg [Prunus persica]
T7-3826	--	--	Molecular Function: Rho guanyl-nucleotide exchange factor activity (GO:0005089);; Cellular Component: nucleus (GO:0005634);; Cellular Component: plasma membrane (GO:0005886);; Biological Process: cellular membrane fusion (GO:0006944);; Biological Process: embryo development ending in seed dormancy (GO:0009793);; Biological Process: plant-type cell wall modification (GO:0009827);; Biological Proce…	--	Rho guanine nucleotide exchange factor 8 OS=Arabidopsis thaliana GN=ROPGEF8 PE=1 SV=1	PREDICTED: rho guanine nucleotide exchange factor 8-like [Fragaria vesca subsp. vesca]
T3-25664	[Q]	Secondary metabolites biosynthesis, transport and catabolism	Molecular Function: homogentisate 1,2-dioxygenase activity (GO:0004411);; Cellular Component: cytosol (GO:0005829);; Biological Process: L-phenylalanine catabolic process (GO:0006559);; Biological Process: tyrosine catabolic process (GO:0006572);; Biological Process: fatty acid beta-oxidation (GO:0006635);; Biological Process: response to sucrose stimulus (GO:0009744);; Biological Process: respon…	K00451|0.0|rcu:RCOM_1743950|homogentisate 1,2-dioxygenase, putative (EC:1.13.11.5)	Homogentisate 1,2-dioxygenase OS=Arabidopsis thaliana GN=HGO PE=2 SV=2	hypothetical protein PRUPE_ppa005219mg [Prunus persica]
T3-19347	--	--	--	--	--	PREDICTED: uncharacterized protein LOC101313140 [Fragaria vesca subsp. vesca]
T3-27711	--	--	--	--	Uncharacterized mitochondrial protein AtMg01110 OS=Arabidopsis thaliana GN=AtMg01110 PE=4 SV=1	hypothetical protein BrnapMp064 [Brassica napus]
T7-13485	--	--	--	--	--	hypothetical protein PRUPE_ppa005691mg [Prunus persica]
T6-2393	--	--	--	--	--	PREDICTED: UDP-glycosyltransferase 76E2-like [Fragaria vesca subsp. vesca]
T4-12876	--	--	--	--	--	PREDICTED: uncharacterized protein LOC101217755 [Cucumis sativus]
T6-16736	[O]	Posttranslational modification, protein turnover, chaperones	Biological Process: protein peptidyl-prolyl isomerization (GO:0000413);; Molecular Function: peptidyl-prolyl cis-trans isomerase activity (GO:0003755);; Molecular Function: protein binding (GO:0005515);; Molecular Function: FK506 binding (GO:0005528);; Cellular Component: nucleus (GO:0005634);; Biological Process: protein folding (GO:0006457);; Cellular Component: chloroplast thylakoid lumen (GO:…	--	Peptidyl-prolyl cis-trans isomerase FKBP17-1, chloroplastic OS=Arabidopsis thaliana GN=FKBP17-1 PE=2 SV=1	hypothetical protein PRUPE_ppa011270mg [Prunus persica]
T5-18240	[J]	Translation, ribosomal structure and biogenesis	Biological Process: reproduction (GO:0000003);; Molecular Function: tRNA binding (GO:0000049);; Biological Process: nematode larval development (GO:0002119);; Molecular Function: methionine-tRNA ligase activity (GO:0004825);; Molecular Function: ATP binding (GO:0005524);; Cellular Component: nucleolus (GO:0005730);; Cellular Component: cytoplasm (GO:0005737);; Cellular Component: mitochondrion (G…	K01874|0.0|vvi:100257273|hypothetical protein LOC100257273	Probable methionine--tRNA ligase OS=Oryza sativa subsp. japonica GN=Os06g0508700 PE=2 SV=2	unnamed protein product [Vitis vinifera]
T2-801	--	--	--	--	--	uncharacterized protein LOC100501189 [Zea mays]
T5-9609	--	--	--	--	--	Os03g0757000 [Oryza sativa Japonica Group]
T2-12011	--	--	Molecular Function: aconitate hydratase activity (GO:0003994);;	--	--	aconitate hydratase [Neocallimastix frontalis]
T2-4412	--	--	--	--	--	hypothetical protein SORBIDRAFT_01g048565 [Sorghum bicolor]
T4-1287	--	--	Cellular Component: microtubule cytoskeleton (GO:0015630);; Cellular Component: cytoskeletal part (GO:0044430);; Molecular Function: organic cyclic compound binding (GO:0097159);;	--	--	conserved hypothetical protein [Ricinus communis]
T2-14352	[O]	Posttranslational modification, protein turnover, chaperones	Biological Process: protein peptidyl-prolyl isomerization (GO:0000413);; Biological Process: regulation of protein phosphorylation (GO:0001932);; Molecular Function: peptidyl-prolyl cis-trans isomerase activity (GO:0003755);; Cellular Component: nucleus (GO:0005634);; Cellular Component: multivesicular body (GO:0005771);; Cellular Component: endoplasmic reticulum (GO:0005783);; Cellular Component…	--	Peptidyl-prolyl cis-trans isomerase CYP19-4 OS=Arabidopsis thaliana GN=CYP19-4 PE=1 SV=2	unnamed protein product [Blastocystis hominis]
T2-26323	[GHR]	--	Cellular Component: plasma membrane (GO:0005886);; Biological Process: isoleucine biosynthetic process (GO:0009097);; Biological Process: valine biosynthetic process (GO:0009099);; Cellular Component: cell surface (GO:0009986);; Molecular Function: lyase activity (GO:0016829);; Cellular Component: hyphal cell wall (GO:0030446);;	K01568|2e-15|rcu:RCOM_1014100|pyruvate decarboxylase, putative (EC:4.1.1.1)	--	Pyruvate decarboxylase, putative [Candida maltosa Xu316]
T7-11957	--	--	Cellular Component: mitochondrion (GO:0005739);; Molecular Function: lyase activity (GO:0016829);; Biological Process: phylloquinone biosynthetic process (GO:0042372);; Biological Process: photosystem I stabilization (GO:0042550);; Molecular Function: cation binding (GO:0043169);; Molecular Function: carboxylic ester hydrolase activity (GO:0052689);;	--	Protein PHYLLO, chloroplastic OS=Arabidopsis thaliana GN=PHYLLO PE=2 SV=2	hypothetical protein PRUPE_ppa016512mg [Prunus persica]
T5-10437	--	--	Molecular Function: nucleic acid binding (GO:0003676);; Molecular Function: catalytic activity (GO:0003824);; Biological Process: DNA metabolic process (GO:0006259);;	--	--	hypothetical protein PRUPE_ppa021229mg [Prunus persica]
T5-2285	--	--	--	--	--	pr1-like protein [Oryza sativa Japonica Group]
T4-12626	--	--	--	--	Formin-like protein 11 OS=Arabidopsis thaliana GN=FH11 PE=2 SV=1	PREDICTED: formin-like protein 11-like [Fragaria vesca subsp. vesca]
T6-28931	--	--	Cellular Component: chloroplast (GO:0009507);;	--	Protein SET DOMAIN GROUP 40 OS=Arabidopsis thaliana GN=SDG40 PE=2 SV=1	PREDICTED: protein SET DOMAIN GROUP 40-like [Vitis vinifera]
T2-5093	[R]	General function prediction only	Molecular Function: endonuclease activity (GO:0004519);; Cellular Component: mitochondrion (GO:0005739);; Molecular Function: endoribonuclease activity, producing 5'-phosphomonoesters (GO:0016891);; Biological Process: tRNA 3'-end processing (GO:0042780);; Biological Process: nucleic acid metabolic process (GO:0090304);;	K00784|2e-26|sbi:SORBI_03g000750|hypothetical protein	--	PREDICTED: zinc phosphodiesterase ELAC protein 2-like [Solanum lycopersicum]
T7-28452	--	--	Molecular Function: acid phosphatase activity (GO:0003993);; Biological Process: response to cadmium ion (GO:0046686);;	--	Uncharacterized protein At2g39920 OS=Arabidopsis thaliana GN=At2g39920 PE=2 SV=2	PREDICTED: uncharacterized protein At2g39920-like [Fragaria vesca subsp. vesca]
T4-22489	--	--	Cellular Component: intracellular membrane-bounded organelle (GO:0043231);; Cellular Component: cytoplasmic part (GO:0044444);;	--	Reticulon-like protein B21 OS=Arabidopsis thaliana GN=RTNLB21 PE=2 SV=2	hypothetical protein PRUPE_ppa002580mg [Prunus persica]
T6-25839	[V]	Defense mechanisms	Cellular Component: plasma membrane (GO:0005886);; Biological Process: cation transport (GO:0006812);; Biological Process: drug transmembrane transport (GO:0006855);; Molecular Function: drug transmembrane transporter activity (GO:0015238);; Molecular Function: antiporter activity (GO:0015297);; Biological Process: response to chemical stimulus (GO:0042221);; Biological Process: organic substance…	--	MATE efflux family protein DTX1 OS=Arabidopsis thaliana GN=DTX1 PE=2 SV=1	hypothetical protein PRUPE_ppa004487mg [Prunus persica]
T5-21812	--	--	--	--	--	unnamed protein product [Vitis vinifera]
T7-31852	--	--	Molecular Function: RNA binding (GO:0003723);; Molecular Function: protein binding (GO:0005515);; Cellular Component: nucleus (GO:0005634);; Cellular Component: mitochondrion (GO:0005739);; Biological Process: regulation of transcription, DNA-dependent (GO:0006355);; Biological Process: mRNA processing (GO:0006397);; Biological Process: protein targeting to mitochondrion (GO:0006626);; Biological…	--	F-box protein At5g06550 OS=Arabidopsis thaliana GN=At5g06550 PE=2 SV=1	PREDICTED: F-box protein At5g06550-like [Fragaria vesca subsp. vesca]
T7-17384	[I]	Lipid transport and metabolism	Molecular Function: binding (GO:0005488);; Cellular Component: mitochondrion (GO:0005739);; Cellular Component: peroxisome (GO:0005777);; Biological Process: acyl-CoA metabolic process (GO:0006637);; Cellular Component: plastid (GO:0009536);; Cellular Component: cytoplasmic part (GO:0044444);; Molecular Function: acyl-CoA hydrolase activity (GO:0047617);;	--	--	predicted protein [Populus trichocarpa]
T6-14871	--	--	Cellular Component: histone deacetylase complex (GO:0000118);; Biological Process: mRNA splicing, via spliceosome (GO:0000398);; Molecular Function: transcription corepressor activity (GO:0003714);; Cellular Component: nucleolus (GO:0005730);; Cellular Component: plasma membrane (GO:0005886);; Biological Process: chromatin silencing (GO:0006342);; Biological Process: regulation of transcription f…	K14324|9e-81|vvi:100250532|similar to Os02g0122000	Histone deacetylase complex subunit SAP18 OS=Arabidopsis thaliana GN=At2g45640 PE=1 SV=1	PREDICTED: histone deacetylase complex subunit SAP18 [Vitis vinifera]
T5-29052	--	--	Biological Process: proteolysis (GO:0006508);; Molecular Function: cysteine-type peptidase activity (GO:0008234);; Biological Process: cellular process (GO:0009987);;	--	--	ADL266Cp [Ashbya gossypii ATCC 10895]
T5-10668	--	--	Molecular Function: binding (GO:0005488);; Biological Process: metabolic process (GO:0008152);; Biological Process: photorespiration (GO:0009853);; Cellular Component: membrane (GO:0016020);; Molecular Function: oxidoreductase activity, acting on the CH-OH group of donors, NAD or NADP as acceptor (GO:0016616);; Molecular Function: hydroxypyruvate reductase activity (GO:0016618);; Molecular Functi…	--	Glyoxylate/hydroxypyruvate reductase HPR3 OS=Arabidopsis thaliana GN=HPR3 PE=2 SV=1	predicted protein [Populus trichocarpa]
T5-15856	--	--	--	--	--	Ty3/gypsy retrotransposon protein [Beta vulgaris subsp. vulgaris]
T1-15207	--	--	Molecular Function: electron carrier activity (GO:0009055);; Biological Process: response to water deprivation (GO:0009414);; Cellular Component: chloroplast thylakoid membrane (GO:0009535);; Biological Process: response to blue light (GO:0009637);; Biological Process: response to high light intensity (GO:0009644);; Biological Process: response to sucrose stimulus (GO:0009744);; Biological Proces…	--	Protein PROTON GRADIENT REGULATION 5, chloroplastic OS=Arabidopsis thaliana GN=PGR5 PE=1 SV=1	PREDICTED: protein PROTON GRADIENT REGULATION 5, chloroplastic-like [Fragaria vesca subsp. vesca]
T2-4095	[R]	General function prediction only	Biological Process: cis assembly of pre-catalytic spliceosome (GO:0000354);; Biological Process: nematode larval development (GO:0002119);; Molecular Function: nucleic acid binding (GO:0003676);; Molecular Function: DNA binding (GO:0003677);; Molecular Function: ATP-dependent RNA helicase activity (GO:0004004);; Molecular Function: protein binding (GO:0005515);; Molecular Function: ATP binding (G…	K12854|4e-43|rcu:RCOM_0811130|U520, putative	--	RNA helicase, activating signal cointegrator 1 [Coccomyxa subellipsoidea C-169]
T5-24283	--	--	Biological Process: MAPK cascade (GO:0000165);; Biological Process: response to molecule of bacterial origin (GO:0002237);; Biological Process: regionalization (GO:0003002);; Molecular Function: protein serine/threonine kinase activity (GO:0004674);; Molecular Function: ATP binding (GO:0005524);; Cellular Component: plasma membrane (GO:0005886);; Biological Process: polysaccharide metabolic proce…	--	Probable leucine-rich repeat receptor-like protein kinase At2g33170 OS=Arabidopsis thaliana GN=At2g33170 PE=2 SV=1	hypothetical protein PRUPE_ppa000976mg [Prunus persica]
T2-16032	[R]	General function prediction only	Biological Process: immune system process (GO:0002376);; Molecular Function: protein binding (GO:0005515);; Cellular Component: cytoplasm (GO:0005737);; Biological Process: defense response (GO:0006952);; Biological Process: transmembrane receptor protein tyrosine kinase signaling pathway (GO:0007169);; Biological Process: positive regulation of actin filament polymerization (GO:0030838);; Biolog…	--	--	predicted protein [Micromonas sp. RCC299]
T6-33008	--	--	Molecular Function: nucleic acid binding (GO:0003676);; Molecular Function: Rab GTPase activator activity (GO:0005097);; Molecular Function: binding (GO:0005488);; Molecular Function: zinc ion binding (GO:0008270);; Biological Process: DNA integration (GO:0015074);; Molecular Function: transferase activity (GO:0016740);; Molecular Function: hydrolase activity (GO:0016787);; Biological Process: po…	--	Retrovirus-related Pol polyprotein from transposon TNT 1-94 OS=Nicotiana tabacum PE=2 SV=1	hypothetical protein VITISV_005624 [Vitis vinifera]
T5-12476	--	--	--	--	--	PREDICTED: uncharacterized protein LOC101305274 [Fragaria vesca subsp. vesca]
T2-4450	--	--	Molecular Function: binding (GO:0005488);; Molecular Function: protein binding (GO:0005515);; Cellular Component: nucleoplasm (GO:0005654);; Biological Process: mRNA processing (GO:0006397);; Biological Process: RNA splicing (GO:0008380);;	--	--	hypothetical protein SORBIDRAFT_06g024545 [Sorghum bicolor]
T4-21749	--	--	Cellular Component: cytoskeleton (GO:0005856);; Biological Process: ubiquitin-dependent protein catabolic process (GO:0006511);; Biological Process: cell cycle (GO:0007049);; Biological Process: regulation of biological process (GO:0050789);; Biological Process: response to stimulus (GO:0050896);;	--	Putative F-box/LRR-repeat protein 23 OS=Arabidopsis thaliana GN=FBL23 PE=4 SV=1	PREDICTED: F-box protein SKIP19-like [Fragaria vesca subsp. vesca]
T6-24677	--	--	Cellular Component: nucleus (GO:0005634);; Cellular Component: plastid (GO:0009536);;	--	--	hypothetical protein PRUPE_ppa003940mg [Prunus persica]
T3-29755	[I]	Lipid transport and metabolism	Molecular Function: enoyl-CoA hydratase activity (GO:0004300);; Biological Process: phenylacetate catabolic process (GO:0010124);; Molecular Function: oxidoreductase activity, acting on the aldehyde or oxo group of donors, NAD or NADP as acceptor (GO:0016620);; Molecular Function: oxidoreductase activity, acting on CH or CH2 groups, NAD or NADP as acceptor (GO:0016726);; Molecular Function: hydro…	--	--	conserved hypothetical protein [Ricinus communis]
T6-4280	--	--	--	--	--	predicted protein [Populus trichocarpa]
T5-23294	[LKJ]	--	Molecular Function: translation initiation factor activity (GO:0003743);; Molecular Function: protein binding (GO:0005515);; Molecular Function: ATP binding (GO:0005524);; Cellular Component: nucleolus (GO:0005730);; Cellular Component: vacuolar membrane (GO:0005774);; Cellular Component: Golgi apparatus (GO:0005794);; Cellular Component: cytosol (GO:0005829);; Cellular Component: plasma membrane…	K03257|0.0|pop:POPTR_645764|hypothetical protein	Eukaryotic initiation factor 4A-11 OS=Nicotiana tabacum PE=1 SV=1	predicted protein [Populus trichocarpa]
T6-3848	--	--	Molecular Function: RNA binding (GO:0003723);; Molecular Function: RNA-directed DNA polymerase activity (GO:0003964);; Molecular Function: binding (GO:0005488);; Biological Process: RNA-dependent DNA replication (GO:0006278);; Biological Process: regulation of transcription, DNA-dependent (GO:0006355);; Biological Process: DNA integration (GO:0015074);; Molecular Function: hydrolase activity (GO:…	--	--	gag protein [Populus trichocarpa]
T7-21399	--	--	Molecular Function: nucleic acid binding (GO:0003676);; Molecular Function: calmodulin binding (GO:0005516);; Cellular Component: nucleus (GO:0005634);; Cellular Component: endoplasmic reticulum (GO:0005783);; Biological Process: tRNA modification (GO:0006400);; Biological Process: transport (GO:0006810);; Biological Process: response to osmotic stress (GO:0006970);; Biological Process: circadian…	--	Dihydroflavonol-4-reductase OS=Callistephus chinensis GN=F PE=2 SV=1	cinnamoyl-CoA reductase [Betula platyphylla]
T2-2409	--	--	--	K12867|1e-26|ppp:PHYPADRAFT_234525|hypothetical protein	--	hypothetical protein RO3G_07390 [Rhizopus delemar RA 99-880]
T7-30734	--	--	Molecular Function: small GTPase regulator activity (GO:0005083);; Cellular Component: cytosol (GO:0005829);; Biological Process: intracellular protein transport (GO:0006886);; Biological Process: cellular process (GO:0009987);; Cellular Component: membrane (GO:0016020);; Biological Process: vesicle-mediated transport (GO:0016192);; Cellular Component: intracellular membrane-bounded organelle (GO…	--	--	PREDICTED: transforming growth factor-beta receptor-associated protein 1-like [Fragaria vesca subsp. vesca]
T5-6607	--	--	Molecular Function: RNA binding (GO:0003723);; Molecular Function: RNA-directed DNA polymerase activity (GO:0003964);; Molecular Function: aspartic-type endopeptidase activity (GO:0004190);; Cellular Component: mitochondrion (GO:0005739);; Biological Process: RNA-dependent DNA replication (GO:0006278);; Biological Process: proteolysis (GO:0006508);; Molecular Function: zinc ion binding (GO:000827…	--	--	H0211F06-OSIGBa0153M17.9 [Oryza sativa Indica Group]
T2-17551	[J]	Translation, ribosomal structure and biogenesis	Molecular Function: RNA binding (GO:0003723);; Molecular Function: binding (GO:0005488);; Biological Process: translation (GO:0006412);; Biological Process: translational elongation (GO:0006414);;	K03263|4e-26|vvi:100247352|hypothetical protein LOC100247352	--	eukaryotic translation initiation factor 5A [Candida tropicalis MYA-3404]
T2-14584	--	--	--	--	--	predicted protein [Hordeum vulgare subsp. vulgare]
T6-23504	[M]	Cell wall/membrane/envelope biogenesis	Cellular Component: nucleus (GO:0005634);; Cellular Component: plasma membrane (GO:0005886);; Biological Process: cellular process (GO:0009987);; Molecular Function: hydrolase activity (GO:0016787);; Molecular Function: hydrolase activity, acting on ester bonds (GO:0016788);; Biological Process: primary metabolic process (GO:0044238);; Cellular Component: intracellular organelle part (GO:0044446)…	K01114|0.0|pop:POPTR_641078|hypothetical protein	--	hypothetical protein PRUPE_ppa004016mg [Prunus persica]
T7-18872	--	--	Cellular Component: nuclear heterochromatin (GO:0005720);; Molecular Function: methyl-CpG binding (GO:0008327);; Biological Process: cellular process (GO:0009987);; Cellular Component: perinucleolar chromocenter (GO:0010370);; Molecular Function: enzyme binding (GO:0019899);; Cellular Component: protein complex (GO:0043234);; Molecular Function: protein self-association (GO:0043621);;	--	Methyl-CpG-binding domain-containing protein 5 OS=Arabidopsis thaliana GN=MBD5 PE=1 SV=1	PREDICTED: methyl-CpG-binding domain-containing protein 5-like [Fragaria vesca subsp. vesca]
T6-8948	--	--	Cellular Component: mitochondrion (GO:0005739);; Biological Process: chromosome segregation (GO:0007059);; Biological Process: meiosis I (GO:0007127);; Biological Process: abscisic acid biosynthetic process (GO:0009688);; Biological Process: organ morphogenesis (GO:0009887);; Biological Process: sugar mediated signaling pathway (GO:0010182);; Biological Process: cytidine to uridine editing (GO:00…	--	Pentatricopeptide repeat-containing protein At5g61800 OS=Arabidopsis thaliana GN=PCMP-E8 PE=2 SV=1	hypothetical protein PRUPE_ppa022727mg, partial [Prunus persica]
T7-27361	[O]	Posttranslational modification, protein turnover, chaperones	Molecular Function: nucleotide binding (GO:0000166);; Molecular Function: protein binding (GO:0005515);; Molecular Function: ATP binding (GO:0005524);; Cellular Component: mitochondrion (GO:0005739);; Biological Process: protein folding (GO:0006457);; Biological Process: proteolysis (GO:0006508);; Molecular Function: peptidase activity (GO:0008233);; Molecular Function: nucleoside-triphosphatase …	--	--	unnamed protein product [Vitis vinifera]
T6-5400	[L]	Replication, recombination and repair	Molecular Function: DNA binding (GO:0003677);; Biological Process: DNA recombination (GO:0006310);; Molecular Function: integrase activity (GO:0008907);; Biological Process: DNA integration (GO:0015074);; Biological Process: viral entry into host cell (GO:0046718);; Molecular Function: protein heterodimerization activity (GO:0046982);; Biological Process: establishment of integrated proviral late…	--	--	--
T4-29647	--	--	--	--	--	PREDICTED: uncharacterized protein LOC100250138 [Vitis vinifera]
T6-19956	--	--	Molecular Function: binding (GO:0005488);; Biological Process: pentose-phosphate shunt (GO:0006098);; Biological Process: rRNA processing (GO:0006364);; Cellular Component: chloroplast (GO:0009507);; Cellular Component: chloroplast thylakoid membrane (GO:0009535);; Biological Process: response to blue light (GO:0009637);; Biological Process: response to high light intensity (GO:0009644);; Biologi…	K08908|1e-163|pop:POPTR_589310|Lhca6	Chlorophyll a-b binding protein, chloroplastic OS=Petunia hybrida PE=2 SV=1	light-harvesting complex I protein Lhca6 [Populus trichocarpa]
T2-643	--	--	--	--	--	nuclear fusion protein bik1 [Dekkera bruxellensis AWRI1499]
T4-9910	[S]	Function unknown	Biological Process: nuclear mRNA 3'-splice site recognition (GO:0000389);; Molecular Function: protein binding (GO:0005515);; Cellular Component: nucleus (GO:0005634);; Cellular Component: nucleoplasm (GO:0005654);; Cellular Component: U2 snRNP (GO:0005686);; Biological Process: organelle organization (GO:0006996);; Biological Process: germ cell development (GO:0007281);; Biological Process: embr…	K11092|1e-18|ppp:PHYPADRAFT_208831|hypothetical protein	--	predicted protein [Physcomitrella patens subsp. patens]
T3-17826	[R]	General function prediction only	Molecular Function: protein kinase C binding (GO:0005080);; Cellular Component: cytosol (GO:0005829);; Biological Process: gluconeogenesis (GO:0006094);; Biological Process: transport (GO:0006810);; Biological Process: retrograde vesicle-mediated transport, Golgi to ER (GO:0006890);; Biological Process: intra-Golgi vesicle-mediated transport (GO:0006891);; Biological Process: cytoskeleton organiz…	--	--	hypothetical protein PRUPE_ppa008956mg [Prunus persica]
T2-16850	--	--	Molecular Function: catalytic activity (GO:0003824);;	--	--	PREDICTED: dihydrolipoyllysine-residue acetyltransferase component of acetoin cleaving system-like [Fragaria vesca subsp. vesca]
T4-24452	[M]	Cell wall/membrane/envelope biogenesis	Biological Process: cell morphogenesis (GO:0000902);; Cellular Component: endosome (GO:0005768);; Cellular Component: Golgi apparatus (GO:0005794);; Cellular Component: trans-Golgi network (GO:0005802);; Cellular Component: plasma membrane (GO:0005886);; Biological Process: glycolysis (GO:0006096);; Biological Process: calcium ion transport (GO:0006816);; Biological Process: water transport (GO:0…	K10999|0.0|pop:POPTR_551308|cellulose synthase (EC:2.4.1.12)	Cellulose synthase A catalytic subunit 2 [UDP-forming] OS=Arabidopsis thaliana GN=CESA2 PE=1 SV=1	hypothetical protein PRUPE_ppa000559mg [Prunus persica]
T7-6688	--	--	Cellular Component: mitochondrion (GO:0005739);; Cellular Component: chloroplast (GO:0009507);; Biological Process: chloroplast RNA processing (GO:0031425);; Biological Process: mitochondrial mRNA modification (GO:0080156);;	--	Putative pentatricopeptide repeat-containing protein At5g59200, chloroplastic OS=Arabidopsis thaliana GN=PCMP-E41 PE=3 SV=1	hypothetical protein PRUPE_ppa004696mg [Prunus persica]
T2-33811	[E]	Amino acid transport and metabolism	Molecular Function: chorismate synthase activity (GO:0004107);; Biological Process: cellular amino acid biosynthetic process (GO:0008652);; Biological Process: aromatic amino acid family biosynthetic process (GO:0009073);; Biological Process: chorismate biosynthetic process (GO:0009423);; Molecular Function: lyase activity (GO:0016829);;	K01736|3e-42|ppp:PHYPADRAFT_178066|hypothetical protein	--	Bifunctional chorismate synthase and flavin reductase [Ogataea parapolymorpha DL-1]
T3-5003	--	--	--	--	--	hypothetical protein SORBIDRAFT_01g033270 [Sorghum bicolor]
[truncated: 36,721 more rows]
