# Supplementary material for: De Novo Assembly of Expressed Transcripts and Global Transcriptomic Analysis from Seedlings of the Paper Mulberry (Broussonetia kazinoki x Broussonetia papyifera)
Source: PLoS One. 2014 May 21;9(5):e97487. doi: 10.1371/journal.pone.0097487 (PMC4029624; doi:10.1371/journal.pone.0097487)
Supplement: Table S6 — DEGs of Root vs leaf. (XLSX) [file pone.0097487.s019.xlsx]

## Sheet: 1
#ID	Stem	Root	Chi	Q_value	log2(leaf/root)	regulated	COG_class	COG_class_annotation	GO_annotation	KEGG_annotation	Swissprot_annotation	nr_annotation
T7-25433	59	15	1e-06	2.40635e-05	1.97575	up	--	--	Biological Process: maltose metabolic process (GO:0000023);; Biological Process: pentose-phosphate shunt (GO:0006098);; Cellular Component: chloroplast stroma (GO:0009570);; Biological Process: chloroplast relocation (GO:0009902);; Biological Process: thylakoid membrane organization (GO:0010027);; Biological Process: starch biosynthetic process (GO:0019252);; Biological Process: isopentenyl dipho…	--	--	conserved hypothetical protein [Ricinus communis]
T3-26505	169	64	0	0	1.40088	up	--	--	Biological Process: alternative nuclear mRNA splicing, via spliceosome (GO:0000380);; Molecular Function: second spliceosomal transesterification activity (GO:0000386);; Biological Process: nuclear mRNA 3'-splice site recognition (GO:0000389);; Molecular Function: nucleic acid binding (GO:0003676);; Molecular Function: DNA binding (GO:0003677);; Cellular Component: nucleolus (GO:0005730);; Cellul…	--	Pre-mRNA-splicing factor SLU7-A OS=Arabidopsis thaliana GN=At1g65660 PE=1 SV=2	PREDICTED: two-component response regulator-like APRR7-like [Fragaria vesca subsp. vesca]
T4-26566	29	7	0.000497	0.00609391	2.05063	up	[H]	Coenzyme transport and metabolism	Molecular Function: phosphopantothenate--cysteine ligase activity (GO:0004632);; Cellular Component: nucleus (GO:0005634);; Cellular Component: cytosol (GO:0005829);; Biological Process: protein folding (GO:0006457);; Cellular Component: chloroplast (GO:0009507);; Cellular Component: plastid (GO:0009536);; Biological Process: coenzyme A biosynthetic process (GO:0015937);; Biological Process: pant…	--	Phosphopantothenate--cysteine ligase 2 OS=Arabidopsis thaliana GN=PPCS2 PE=2 SV=2	hypothetical protein PRUPE_ppa010007mg [Prunus persica]
T6-20441	68	5	0	0	3.76553	up	--	--	Biological Process: pentose-phosphate shunt (GO:0006098);; Cellular Component: chloroplast (GO:0009507);; Biological Process: chloroplast relocation (GO:0009902);; Biological Process: thylakoid membrane organization (GO:0010027);; Biological Process: photosynthesis (GO:0015979);; Biological Process: carotenoid biosynthetic process (GO:0016117);; Biological Process: starch biosynthetic process (GO…	--	--	conserved hypothetical protein [Ricinus communis]
T5-19367	39	11	0.000182	0.00253921	1.82597	up	--	--	Biological Process: autophagic vacuole assembly (GO:0000045);; Cellular Component: fungal-type vacuole membrane (GO:0000329);; Cellular Component: pre-autophagosomal structure (GO:0000407);; Cellular Component: autophagic vacuole membrane (GO:0000421);; Biological Process: mitochondrion degradation (GO:0000422);; Cellular Component: nucleus (GO:0005634);; Cellular Component: vacuolar lumen (GO:00…	K08341|3e-73|rcu:RCOM_0541040|gaba(A) receptor-associated protein, putative	Autophagy-related protein 8f OS=Arabidopsis thaliana GN=ATG8F PE=2 SV=1	hypothetical protein PRUPE_ppa013435mg [Prunus persica]
T6-24319	45	5	0	0	3.16993	up	[R]	General function prediction only	Biological Process: mRNA splicing, via spliceosome (GO:0000398);; Molecular Function: binding (GO:0005488);; Cellular Component: nucleus (GO:0005634);; Cellular Component: vacuolar membrane (GO:0005774);; Cellular Component: plasma membrane (GO:0005886);; Biological Process: rRNA processing (GO:0006364);; Biological Process: regulation of translation (GO:0006417);; Biological Process: chloroplast…	--	PsbB mRNA maturation factor Mbb1, chloroplastic OS=Chlamydomonas reinhardtii GN=MBB1 PE=2 SV=1	PREDICTED: psbB mRNA maturation factor Mbb1, chloroplastic [Vitis vinifera]
T7-32644	34	2	0	0	4.08746	up	[IQR]	--	Biological Process: lipid biosynthetic process (GO:0008610);; Molecular Function: oxidoreductase activity (GO:0016491);; Biological Process: cellular metabolic process (GO:0044237);; Biological Process: oxidation-reduction process (GO:0055114);;	--	--	hypothetical protein PRUPE_ppa018440mg, partial [Prunus persica]
T3-25564	22	0	5e-06	0.000103502	14.4252	up	--	--	--	--	Uncharacterized protein At4g30180 OS=Arabidopsis thaliana GN=At4g30180 PE=2 SV=1	predicted protein [Populus trichocarpa]
T6-24044	66	5	0	0	3.72247	up	--	--	Biological Process: water transport (GO:0006833);; Biological Process: response to blue light (GO:0009637);; Biological Process: response to salt stress (GO:0009651);; Biological Process: response to fructose stimulus (GO:0009750);; Biological Process: regulation of meristem growth (GO:0010075);; Biological Process: regulation of proton transport (GO:0010155);; Biological Process: hydrogen peroxi…	--	Uncharacterized protein At4g15545 OS=Arabidopsis thaliana GN=At4g15545 PE=1 SV=1	hypothetical protein PRUPE_ppa008112mg [Prunus persica]
T6-24236	57	6	0	0	3.24793	up	[R]	General function prediction only	Cellular Component: chloroplast stroma (GO:0009570);; Cellular Component: chloroplast envelope (GO:0009941);; Molecular Function: hydrolase activity (GO:0016787);; Biological Process: glucosinolate biosynthetic process (GO:0019761);;	--	--	PREDICTED: protein CbbY, chromosomal-like [Glycine max]
T3-18312	25	2	2e-05	0.000358281	3.64386	up	--	--	Molecular Function: binding (GO:0005488);; Cellular Component: chloroplast (GO:0009507);; Molecular Function: hydrolase activity (GO:0016787);;	--	Genome polyprotein OS=Petunia vein clearing virus (isolate Shepherd) PE=3 SV=1	predicted protein [Populus trichocarpa]
T5-23704	272	101	0	0	1.42925	up	[G]	Carbohydrate transport and metabolism	Molecular Function: ATP binding (GO:0005524);; Cellular Component: cytosol (GO:0005829);; Biological Process: glycogen biosynthetic process (GO:0005978);; Molecular Function: glucose-1-phosphate adenylyltransferase activity (GO:0008878);; Cellular Component: amyloplast (GO:0009501);; Cellular Component: chloroplast stroma (GO:0009570);; Biological Process: starch biosynthetic process (GO:0019252)…	K00975|0.0|pop:POPTR_573143|glucose-1-phosphate adenylyltransferase (EC:2.7.7.27)	Glucose-1-phosphate adenylyltransferase small subunit 2, chloroplastic OS=Vicia faba GN=AGPP PE=2 SV=1	predicted protein [Populus trichocarpa]
T5-23165	155	72	0	0	1.1062	up	--	--	Molecular Function: methyltransferase activity (GO:0008168);; Cellular Component: chloroplast inner membrane (GO:0009706);; Cellular Component: chloroplast envelope (GO:0009941);; Biological Process: vitamin E biosynthetic process (GO:0010189);; Biological Process: plastoquinone biosynthetic process (GO:0010236);; Cellular Component: viral envelope (GO:0019031);; Biological Process: methylation (…	K12502|0.0|rcu:RCOM_0990980|chloroplast inner envelope protein, putative	37 kDa inner envelope membrane protein, chloroplastic OS=Spinacia oleracea PE=1 SV=1	hypothetical protein PRUPE_ppa008168mg [Prunus persica]
T5-7961	51	9	0	0	2.5025	up	--	--	Cellular Component: chloroplast (GO:0009507);; Biological Process: response to inorganic substance (GO:0010035);; Cellular Component: membrane (GO:0016020);; Biological Process: type I hypersensitivity (GO:0016068);; Biological Process: metal ion transport (GO:0030001);;	--	MLP-like protein 34 OS=Arabidopsis thaliana GN=MLP34 PE=2 SV=1	PREDICTED: kirola-like [Fragaria vesca subsp. vesca]
T3-24119	91	41	6.4e-05	0.00100419	1.15024	up	[R]	General function prediction only	Molecular Function: nucleotide binding (GO:0000166);; Biological Process: regulation of alternative nuclear mRNA splicing, via spliceosome (GO:0000381);; Molecular Function: RNA binding (GO:0003723);; Molecular Function: mRNA binding (GO:0003729);; Molecular Function: protein binding (GO:0005515);; Cellular Component: nucleus (GO:0005634);; Cellular Component: spliceosomal complex (GO:0005681);; …	--	Splicing factor U2af large subunit A OS=Nicotiana plumbaginifolia GN=U2AF65A PE=2 SV=1	hypothetical protein PRUPE_ppa003118mg [Prunus persica]
T4-20595	725	117	0	0	2.63147	up	--	--	Molecular Function: protein binding (GO:0005515);; Cellular Component: peroxisome (GO:0005777);; Cellular Component: chloroplast (GO:0009507);; Biological Process: cellular process (GO:0009987);; Cellular Component: integral to membrane (GO:0016021);; Cellular Component: cytoplasmic membrane-bounded vesicle (GO:0016023);; Cellular Component: organelle membrane (GO:0031090);; Cellular Component: i…	--	--	hypothetical protein PRUPE_ppa007209mg [Prunus persica]
T6-20415	54	8	0	0	2.75489	up	--	--	Cellular Component: photosystem II (GO:0009523);; Cellular Component: chloroplast thylakoid membrane (GO:0009535);; Biological Process: photosynthetic electron transport chain (GO:0009767);; Cellular Component: integral to membrane (GO:0016021);; Molecular Function: chlorophyll binding (GO:0016168);; Biological Process: protein-chromophore linkage (GO:0018298);;	K02704|0.0|vvi:4025125|psbB	Photosystem II CP47 chlorophyll apoprotein OS=Morus indica GN=psbB PE=3 SV=1	PREDICTED: photosystem II CP47 chlorophyll apoprotein-like [Solanum lycopersicum]
T3-24250	36	4	1e-06	2.40635e-05	3.16993	up	[V]	Defense mechanisms	Cellular Component: plasma membrane (GO:0005886);; Biological Process: drug transmembrane transport (GO:0006855);; Cellular Component: plant-type vacuole membrane (GO:0009705);; Biological Process: response to ethylene stimulus (GO:0009723);; Biological Process: proanthocyanidin biosynthetic process (GO:0010023);; Biological Process: maintenance of seed dormancy (GO:0010231);; Molecular Function:…	--	MATE efflux family protein 9 OS=Arabidopsis thaliana GN=DTXL5 PE=2 SV=1	predicted protein [Populus trichocarpa]
T4-17837	128	29	0	0	2.14202	up	[R]	General function prediction only	Cellular Component: mitochondrion (GO:0005739);; Biological Process: ubiquinone biosynthetic process (GO:0006744);; Biological Process: embryo development ending in birth or egg hatching (GO:0009792);; Biological Process: myo-inositol hexakisphosphate biosynthetic process (GO:0010264);; Molecular Function: pyridoxal phosphate binding (GO:0030170);;	K06997|1e-147|rcu:RCOM_0752450|proline synthetase associated protein, putative	--	hypothetical protein PRUPE_ppa010565mg [Prunus persica]
T1-20850	25	5	0.000495	0.00608361	2.32193	up	[R]	General function prediction only	Biological Process: metabolic process (GO:0008152);; Cellular Component: chloroplast (GO:0009507);; Cellular Component: membrane (GO:0016020);; Molecular Function: hydrolase activity (GO:0016787);; Molecular Function: hydrolase activity, acting on acid carbon-carbon bonds, in ketonic substances (GO:0016823);; Biological Process: cellular catabolic process (GO:0044248);; Cellular Component: cell p…	--	--	PREDICTED: dihydrolipoyllysine-residue acetyltransferase component of acetoin cleaving system-like [Fragaria vesca subsp. vesca]
T4-26152	73	24	3e-06	6.54366e-05	1.60486	up	[T]	Signal transduction mechanisms	Molecular Function: two-component sensor activity (GO:0000155);; Biological Process: two-component signal transduction system (phosphorelay) (GO:0000160);; Molecular Function: ATP binding (GO:0005524);; Cellular Component: nucleus (GO:0005634);; Cellular Component: cytosol (GO:0005829);; Cellular Component: plasma membrane (GO:0005886);; Biological Process: chromatin organization (GO:0006325);; B…	--	Phytochrome B OS=Nicotiana tabacum GN=PHYB PE=2 SV=2	phytochrome B [Vitis riparia]
T7-31398	35	5	5e-06	0.000103502	2.80735	up	[P]	Inorganic ion transport and metabolism	Molecular Function: superoxide dismutase activity (GO:0004784);; Molecular Function: iron ion binding (GO:0005506);; Molecular Function: protein binding (GO:0005515);; Cellular Component: cytosol (GO:0005829);; Biological Process: rRNA processing (GO:0006364);; Biological Process: tRNA metabolic process (GO:0006399);; Biological Process: superoxide metabolic process (GO:0006801);; Cellular Compon…	K04564|3e-22|pop:POPTR_253123|iron superoxide dismutase (EC:1.15.1.1)	Superoxide dismutase [Fe], chloroplastic (Fragment) OS=Nicotiana plumbaginifolia GN=SODB PE=2 SV=1	iron superoxide dismutase, partial [Litchi chinensis]
T7-26309	21	2	0.000136	0.00195238	3.39232	up	--	--	Molecular Function: diacylglycerol O-acyltransferase activity (GO:0004144);; Cellular Component: endoplasmic reticulum (GO:0005783);; Biological Process: wax biosynthetic process (GO:0010025);; Molecular Function: long-chain-alcohol O-fatty-acyltransferase activity (GO:0047196);;	--	O-acyltransferase WSD1 OS=Arabidopsis thaliana GN=WSD1 PE=2 SV=1	hypothetical protein PRUPE_ppa018127mg [Prunus persica]
T7-25532	30	5	5.2e-05	0.000838473	2.58496	up	[Z]	Cytoskeleton	Biological Process: cell morphogenesis (GO:0000902);; Biological Process: regionalization (GO:0003002);; Molecular Function: microtubule motor activity (GO:0003777);; Molecular Function: protein binding (GO:0005515);; Cellular Component: microtubule organizing center (GO:0005815);; Cellular Component: spindle (GO:0005819);; Cellular Component: kinesin complex (GO:0005871);; Cellular Component: mi…	--	Kinesin-4 OS=Arabidopsis thaliana GN=ATK4 PE=1 SV=2	hypothetical protein PRUPE_ppa015110mg [Prunus persica]
T3-21937	21	2	0.000136	0.00195238	3.39232	up	--	--	Molecular Function: DNA binding (GO:0003677);; Molecular Function: sequence-specific DNA binding transcription factor activity (GO:0003700);; Cellular Component: nucleus (GO:0005634);; Biological Process: sulfate transport (GO:0008272);; Biological Process: DNA mediated transformation (GO:0009294);; Biological Process: response to xenobiotic stimulus (GO:0009410);; Biological Process: photomorpho…	--	Transcription factor RF2a OS=Oryza sativa subsp. japonica GN=RF2a PE=1 SV=1	PREDICTED: transcription factor VIP1-like [Fragaria vesca subsp. vesca]
T2-15106	786	119	0	0	2.72357	up	--	--	Cellular Component: cytochrome b6f complex (GO:0009512);; Cellular Component: chloroplast thylakoid membrane (GO:0009535);; Biological Process: photosynthesis (GO:0015979);; Cellular Component: integral to membrane (GO:0016021);; Biological Process: electron transport chain (GO:0022900);;	--	Cytochrome b6-f complex subunit 7 (Fragment) OS=Spinacia oleracea GN=petM PE=1 SV=1	PREDICTED: uncharacterized protein LOC101301039 [Fragaria vesca subsp. vesca]
T7-24664	17	1	0.000271	0.00359146	4.08746	up	--	--	Molecular Function: sequence-specific DNA binding transcription factor activity (GO:0003700);; Cellular Component: nucleus (GO:0005634);; Biological Process: metabolic process (GO:0008152);; Biological Process: response to light stimulus (GO:0009416);; Biological Process: cellular process (GO:0009987);; Biological Process: regulation of biological process (GO:0050789);;	--	Putative GATA transcription factor 22 OS=Arabidopsis thaliana GN=GATA22 PE=2 SV=1	hypothetical protein PRUPE_ppa018120mg [Prunus persica]
T4-18664	100	18	0	0	2.47393	up	[OC]	--	Biological Process: glycerol ether metabolic process (GO:0006662);; Molecular Function: electron carrier activity (GO:0009055);; Cellular Component: chloroplast thylakoid (GO:0009534);; Cellular Component: chloroplast stroma (GO:0009570);; Molecular Function: protein disulfide oxidoreductase activity (GO:0015035);; Biological Process: electron transport chain (GO:0022900);; Biological Process: ce…	--	Thioredoxin-like 3-1, chloroplastic OS=Arabidopsis thaliana GN=WCRKC1 PE=2 SV=3	PREDICTED: thioredoxin-like 3-1, chloroplastic-like [Fragaria vesca subsp. vesca]
T7-27627	226	50	0	0	2.17632	up	[O]	Posttranslational modification, protein turnover, chaperones	Molecular Function: ATP-dependent peptidase activity (GO:0004176);; Molecular Function: metalloendopeptidase activity (GO:0004222);; Molecular Function: protein binding (GO:0005515);; Molecular Function: ATP binding (GO:0005524);; Cellular Component: mitochondrion (GO:0005739);; Cellular Component: vacuole (GO:0005773);; Cellular Component: plasma membrane (GO:0005886);; Biological Process: pento…	K03798|0.0|vvi:100250509|hypothetical protein LOC100250509	ATP-dependent zinc metalloprotease FTSH, chloroplastic OS=Nicotiana tabacum GN=FTSH PE=2 SV=2	PREDICTED: ATP-dependent zinc metalloprotease FTSH, chloroplastic-like [Cucumis sativus]
T7-32495	77	0	0	0	16.2326	up	--	--	--	--	Formin-like protein 5 OS=Oryza sativa subsp. japonica GN=FH5 PE=2 SV=2	hypothetical protein PRUPE_ppa026894mg [Prunus persica]
T6-17813	29	1	1e-06	2.40635e-05	4.85798	up	--	--	Biological Process: histone peptidyl-prolyl isomerization (GO:0000412);; Molecular Function: peptidyl-prolyl cis-trans isomerase activity (GO:0003755);; Molecular Function: FK506 binding (GO:0005528);; Cellular Component: nucleolus (GO:0005730);; Biological Process: protein folding (GO:0006457);; Cellular Component: chloroplast (GO:0009507);; Cellular Component: membrane (GO:0016020);;	--	Peptidyl-prolyl cis-trans isomerase FKBP16-1, chloroplastic OS=Arabidopsis thaliana GN=FKBP16-1 PE=2 SV=1	predicted protein [Populus trichocarpa]
T6-26918	50	4	0	0	3.64386	up	[J]	Translation, ribosomal structure and biogenesis	Molecular Function: nucleotide binding (GO:0000166);; Molecular Function: aminoacyl-tRNA editing activity (GO:0002161);; Molecular Function: nucleic acid binding (GO:0003676);; Molecular Function: aminoacyl-tRNA ligase activity (GO:0004812);; Molecular Function: alanine-tRNA ligase activity (GO:0004813);; Molecular Function: leucine-tRNA ligase activity (GO:0004823);; Molecular Function: ATP bind…	K01869|0.0|pop:POPTR_886767|aminoacyl-tRNA ligase (EC:6.1.1.4)	--	PREDICTED: leucine--tRNA ligase-like [Fragaria vesca subsp. vesca]
T1-15207	74	3	0	0	4.62449	up	--	--	Molecular Function: electron carrier activity (GO:0009055);; Biological Process: response to water deprivation (GO:0009414);; Cellular Component: chloroplast thylakoid membrane (GO:0009535);; Biological Process: response to blue light (GO:0009637);; Biological Process: response to high light intensity (GO:0009644);; Biological Process: response to sucrose stimulus (GO:0009744);; Biological Proces…	--	Protein PROTON GRADIENT REGULATION 5, chloroplastic OS=Arabidopsis thaliana GN=PGR5 PE=1 SV=1	PREDICTED: protein PROTON GRADIENT REGULATION 5, chloroplastic-like [Fragaria vesca subsp. vesca]
T6-19956	82	2	0	0	5.35755	up	--	--	Molecular Function: binding (GO:0005488);; Biological Process: pentose-phosphate shunt (GO:0006098);; Biological Process: rRNA processing (GO:0006364);; Cellular Component: chloroplast (GO:0009507);; Cellular Component: chloroplast thylakoid membrane (GO:0009535);; Biological Process: response to blue light (GO:0009637);; Biological Process: response to high light intensity (GO:0009644);; Biologi…	K08908|1e-163|pop:POPTR_589310|Lhca6	Chlorophyll a-b binding protein, chloroplastic OS=Petunia hybrida PE=2 SV=1	light-harvesting complex I protein Lhca6 [Populus trichocarpa]
T6-20518	35	6	1.5e-05	0.000276582	2.54432	up	--	--	Cellular Component: cytosol (GO:0005829);; Cellular Component: plasma membrane (GO:0005886);; Biological Process: acetyl-CoA metabolic process (GO:0006084);; Biological Process: microtubule nucleation (GO:0007020);; Biological Process: regulation of meristem growth (GO:0010075);;	--	Protein IQ-DOMAIN 14 OS=Arabidopsis thaliana GN=IQD14 PE=1 SV=1	hypothetical protein PRUPE_ppa021176mg [Prunus persica]
T7-25928	22	3	0.000266	0.00353936	2.87447	up	[V]	Defense mechanisms	Cellular Component: Golgi membrane (GO:0000139);; Cellular Component: plant-type vacuole (GO:0000325);; Molecular Function: protein binding (GO:0005515);; Molecular Function: ATP binding (GO:0005524);; Cellular Component: nucleolus (GO:0005730);; Cellular Component: mitochondrial inner membrane (GO:0005743);; Cellular Component: vacuolar membrane (GO:0005774);; Cellular Component: plasma membrane…	--	ABC transporter B family member 28 OS=Arabidopsis thaliana GN=ABCB28 PE=2 SV=1	PREDICTED: ABC transporter B family member 28-like [Vitis vinifera]
T6-16282	97	11	0	0	3.14048	up	[IQ]	--	Molecular Function: ACP phosphopantetheine attachment site binding involved in fatty acid biosynthetic process (GO:0000036);; Biological Process: very long-chain fatty acid metabolic process (GO:0000038);; Cellular Component: cytosol (GO:0005829);; Biological Process: rRNA processing (GO:0006364);; Biological Process: fatty acid biosynthetic process (GO:0006633);; Biological Process: response to …	--	Acyl carrier protein 4, chloroplastic OS=Cuphea lanceolata GN=ACL1 PE=3 SV=1	PREDICTED: acyl carrier protein 4, chloroplastic [Vitis vinifera]
T5-25876	100	27	0	0	1.88897	up	[Q]	Secondary metabolites biosynthesis, transport and catabolism	Molecular Function: protein binding (GO:0005515);; Biological Process: response to water deprivation (GO:0009414);; Cellular Component: chloroplast thylakoid membrane (GO:0009535);; Biological Process: abscisic acid biosynthetic process (GO:0009688);; Biological Process: response to hormone stimulus (GO:0009725);; Biological Process: response to red light (GO:0010114);; Biological Process: seed d…	K11159|0.0|vvi:100232972|CCD1	Carotenoid 9,10(9&apos;,10&apos;)-cleavage dioxygenase 1 OS=Phaseolus vulgaris GN=CCD1 PE=1 SV=1	hypothetical protein PRUPE_ppa003814mg [Prunus persica]
T7-27137	59	19	2.1e-05	0.000374702	1.63472	up	[GEPR]	--	Molecular Function: sugar:hydrogen symporter activity (GO:0005351);; Cellular Component: vacuolar membrane (GO:0005774);; Cellular Component: plasma membrane (GO:0005886);; Biological Process: carbohydrate transport (GO:0008643);; Biological Process: hexose transport (GO:0008645);; Biological Process: post-embryonic development (GO:0009791);; Molecular Function: hexose transmembrane transporter a…	--	Polyol transporter 5 OS=Arabidopsis thaliana GN=PLT5 PE=1 SV=2	hypothetical protein PRUPE_ppa025908mg [Prunus persica]
T1-23417	100	12	0	0	3.05889	up	--	--	Biological Process: Group II intron splicing (GO:0000373);; Molecular Function: RNA binding (GO:0003723);; Molecular Function: protein binding (GO:0005515);; Cellular Component: chloroplast (GO:0009507);; Biological Process: mRNA metabolic process (GO:0016071);; Cellular Component: nuclear body (GO:0016604);; Cellular Component: ribonucleoprotein complex (GO:0030529);; Cellular Component: intrace…	--	CRS2-associated factor 2, chloroplastic OS=Arabidopsis thaliana GN=At1g23400 PE=2 SV=1	hypothetical protein PRUPE_ppa003604mg [Prunus persica]
T6-26591	44	8	2e-06	4.52878e-05	2.45943	up	--	--	Cellular Component: mitochondrion (GO:0005739);; Biological Process: aromatic amino acid family biosynthetic process (GO:0009073);; Cellular Component: chloroplast (GO:0009507);; Biological Process: iron-sulfur cluster assembly (GO:0016226);;	--	--	PREDICTED: uncharacterized protein LOC100262096 [Vitis vinifera]
T7-23044	90	38	2.2e-05	0.000391436	1.24393	up	[OU]	--	Biological Process: maltose metabolic process (GO:0000023);; Molecular Function: serine-type endopeptidase activity (GO:0004252);; Molecular Function: ATP binding (GO:0005524);; Biological Process: proteolysis (GO:0006508);; Cellular Component: chloroplast thylakoid (GO:0009534);; Cellular Component: chloroplastic endopeptidase Clp complex (GO:0009840);; Cellular Component: chloroplast envelope (…	K01358|0.0|rcu:RCOM_1346960|ATP-dependent Clp protease proteolytic subunit, putative (EC:3.4.21.92)	ATP-dependent Clp protease proteolytic subunit 5, chloroplastic OS=Arabidopsis thaliana GN=CLPP5 PE=1 SV=1	hypothetical protein PRUPE_ppa008823mg [Prunus persica]
T7-32752	51	20	0.000627	0.00743028	1.3505	up	--	--	Biological Process: negative regulation of transcription from RNA polymerase II promoter (GO:0000122);; Molecular Function: RNA polymerase II activating transcription factor binding (GO:0001102);; Biological Process: activation of innate immune response (GO:0002218);; Biological Process: positive regulation of defense response to virus by host (GO:0002230);; Molecular Function: sequence-specific …	K11644|0.0|rcu:RCOM_0699610|hypothetical protein	Paired amphipathic helix protein Sin3-like 4 OS=Arabidopsis thaliana GN=SNL4 PE=3 SV=3	hypothetical protein PRUPE_ppa000224mg [Prunus persica]
T6-14595	34	7	5.8e-05	0.000919904	2.28011	up	--	--	Cellular Component: chloroplast (GO:0009507);; Biological Process: photosystem II assembly (GO:0010207);; Biological Process: mRNA modification (GO:0016556);;	--	--	hypothetical protein PRUPE_ppa013250mg [Prunus persica]
T3-20442	27	1	2e-06	4.52878e-05	4.75489	up	--	--	Cellular Component: chloroplast (GO:0009507);;	--	--	PREDICTED: probable spermidine synthase-like [Fragaria vesca subsp. vesca]
T6-25047	30	3	6e-06	0.000121603	3.32193	up	--	--	Cellular Component: nucleus (GO:0005634);; Biological Process: protein targeting to membrane (GO:0006612);; Biological Process: metabolic process (GO:0008152);; Cellular Component: chloroplast (GO:0009507);; Biological Process: salicylic acid mediated signaling pathway (GO:0009863);; Biological Process: jasmonic acid mediated signaling pathway (GO:0009867);; Biological Process: response to inorga…	--	UDP-glycosyltransferase 85A1 OS=Arabidopsis thaliana GN=UGT85A1 PE=1 SV=1	PREDICTED: UDP-glycosyltransferase 85A3 [Vitis vinifera]
T4-20116	22	1	2.3e-05	0.000407501	4.45943	up	[R]	General function prediction only	Biological Process: response to light stimulus (GO:0009416);; Biological Process: gibberellin metabolic process (GO:0009685);; Biological Process: phenylpropanoid biosynthetic process (GO:0009699);; Biological Process: response to organic substance (GO:0010033);; Molecular Function: oxidoreductase activity, acting on paired donors, with incorporation or reduction of molecular oxygen, 2-oxoglutara…	--	Leucoanthocyanidin dioxygenase OS=Malus domestica GN=ANS PE=2 SV=1	hypothetical protein PRUPE_ppa024900mg [Prunus persica]
T6-23200	45	7	0	0	2.6845	up	--	--	Cellular Component: mitochondrion (GO:0005739);; Biological Process: abscisic acid biosynthetic process (GO:0009688);; Biological Process: carotenoid biosynthetic process (GO:0016117);; Biological Process: carotene biosynthetic process (GO:0016120);; Biological Process: xanthophyll biosynthetic process (GO:0016123);; Molecular Function: oxidoreductase activity, acting on paired donors, with incor…	K06443|0.0|vvi:100252133|hypothetical protein LOC100252133	Lycopene beta cyclase, chloroplastic OS=Solanum lycopersicum GN=LCY1 PE=1 SV=1	PREDICTED: lycopene beta cyclase, chloroplastic [Vitis vinifera]
T3-23907	21	3	0.000425	0.00534861	2.80735	up	--	--	Molecular Function: phosphatidylcholine-sterol O-acyltransferase activity (GO:0004607);; Molecular Function: lysophospholipase activity (GO:0004622);; Molecular Function: protein binding (GO:0005515);; Cellular Component: extracellular region (GO:0005576);; Cellular Component: extracellular space (GO:0005615);; Cellular Component: mitochondrion (GO:0005739);; Cellular Component: lysosome (GO:0005…	K06129|1e-170|rcu:RCOM_1586750|1-O-acylceramide synthase precursor, putative (EC:2.3.1.43)	Lecithin-cholesterol acyltransferase-like 1 OS=Arabidopsis thaliana GN=LCAT1 PE=2 SV=1	hypothetical protein PRUPE_ppa015352mg [Prunus persica]
T6-26770	32	9	0.000686	0.00803717	1.83007	up	--	--	Molecular Function: serine-type carboxypeptidase activity (GO:0004185);; Molecular Function: ubiquitin-protein ligase activity (GO:0004842);; Cellular Component: extracellular region (GO:0005576);; Cellular Component: nucleus (GO:0005634);; Cellular Component: cytosol (GO:0005829);; Cellular Component: plasma membrane (GO:0005886);; Biological Process: proteolysis (GO:0006508);; Biological Proces…	K09646|0.0|vvi:100267109|hypothetical protein LOC100267109	Serine carboxypeptidase-like 51 OS=Arabidopsis thaliana GN=SCPL51 PE=2 SV=2	PREDICTED: serine carboxypeptidase-like 51-like [Fragaria vesca subsp. vesca]
T7-25268	347	23	0	0	3.91523	up	[S]	Function unknown	Biological Process: maltose metabolic process (GO:0000023);; Biological Process: pentose-phosphate shunt (GO:0006098);; Biological Process: aging (GO:0007568);; Cellular Component: chloroplast thylakoid membrane (GO:0009535);; Cellular Component: chloroplast envelope (GO:0009941);; Biological Process: starch biosynthetic process (GO:0019252);; Biological Process: positive regulation of catalytic …	--	Rhodanese-like domain-containing protein 14, chloroplastic OS=Arabidopsis thaliana GN=At4g27700 PE=2 SV=1	PREDICTED: rhodanese-like domain-containing protein 14, chloroplastic-like [Fragaria vesca subsp. vesca]
T4-22449	119	35	0	0	1.76553	up	--	--	Cellular Component: extracellular region (GO:0005576);; Cellular Component: mitochondrion (GO:0005739);; Cellular Component: Golgi apparatus (GO:0005794);; Cellular Component: cytosol (GO:0005829);; Cellular Component: plasma membrane (GO:0005886);; Biological Process: carbohydrate metabolic process (GO:0005975);; Molecular Function: cellulase activity (GO:0008810);; Cellular Component: plant-typ…	--	Endoglucanase 17 OS=Arabidopsis thaliana GN=At4g02290 PE=2 SV=1	endo-1,4-beta-glucanase, putative [Ricinus communis]
T3-19101	54	8	0	0	2.75489	up	[R]	General function prediction only	Biological Process: polysaccharide biosynthetic process (GO:0000271);; Biological Process: microtubule bundle formation (GO:0001578);; Molecular Function: iron ion binding (GO:0005506);; Cellular Component: nucleus (GO:0005634);; Cellular Component: mitochondrion (GO:0005739);; Molecular Function: electron carrier activity (GO:0009055);; Biological Process: response to water deprivation (GO:00094…	--	Cytochrome P450 90A1 OS=Arabidopsis thaliana GN=CYP90A1 PE=2 SV=1	hypothetical protein PRUPE_ppa005060mg [Prunus persica]
T7-16829	486	4	0	0	6.92481	up	--	--	Molecular Function: metal ion binding (GO:0046872);;	--	Metallothionein-like protein type 3 OS=Malus domestica GN=MT2 PE=3 SV=1	metallothionein class I type 3 [Avicennia marina]
T7-21552	85	18	0	0	2.23947	up	[S]	Function unknown	Molecular Function: binding (GO:0005488);; Molecular Function: protein binding (GO:0005515);; Biological Process: pentose-phosphate shunt (GO:0006098);; Biological Process: unsaturated fatty acid biosynthetic process (GO:0006636);; Biological Process: response to cold (GO:0009409);; Cellular Component: chloroplast (GO:0009507);; Cellular Component: chloroplast thylakoid membrane (GO:0009535);; Ce…	--	Thylakoid lumenal 15 kDa protein 1, chloroplastic OS=Arabidopsis thaliana GN=At2g44920 PE=1 SV=2	hypothetical protein PRUPE_ppa011122mg [Prunus persica]
T6-21707	56	15	4e-06	8.47526e-05	1.90046	up	[TZDR]	--	Molecular Function: calcium ion binding (GO:0005509);; Cellular Component: nucleus (GO:0005634);; Cellular Component: peroxisome (GO:0005777);; Cellular Component: plasma membrane (GO:0005886);; Biological Process: response to cold (GO:0009409);; Biological Process: double fertilization forming a zygote and endosperm (GO:0009567);; Biological Process: plant-type cell wall modification (GO:0009827…	--	Calmodulin-like protein 3 OS=Arabidopsis thaliana GN=CML3 PE=2 SV=1	predicted protein [Populus trichocarpa]
T7-17445	24	0	2e-06	4.52878e-05	14.5507	up	[G]	Carbohydrate transport and metabolism	Molecular Function: protein binding (GO:0005515);; Cellular Component: cytosol (GO:0005829);; Biological Process: carbohydrate metabolic process (GO:0005975);; Molecular Function: glycogen phosphorylase activity (GO:0008184);; Biological Process: response to temperature stimulus (GO:0009266);; Biological Process: response to cold (GO:0009409);; Biological Process: response to water deprivation (G…	--	Alpha-1,4 glucan phosphorylase L-2 isozyme, chloroplastic/amyloplastic OS=Solanum tuberosum GN=STP-1 PE=1 SV=1	putative starch phosphorylase [Sorghum bicolor]
T7-31280	46	15	0.000192	0.00266631	1.61667	up	[D]	Cell cycle control, cell division, chromosome partitioning	Biological Process: RNA splicing, via endonucleolytic cleavage and ligation (GO:0000394);; Molecular Function: DNA binding (GO:0003677);; Molecular Function: double-stranded RNA binding (GO:0003725);; Molecular Function: protein binding (GO:0005515);; Cellular Component: nucleus (GO:0005634);; Cellular Component: cytoplasm (GO:0005737);; Cellular Component: cell-cell junction (GO:0005911);; Biolo…	--	--	hypothetical protein PRUPE_ppa002776mg [Prunus persica]
T3-24097	23	1	1.4e-05	0.000259664	4.52356	up	[Q]	Secondary metabolites biosynthesis, transport and catabolism	Molecular Function: iron ion binding (GO:0005506);; Cellular Component: extracellular region (GO:0005576);; Cellular Component: endoplasmic reticulum (GO:0005783);; Molecular Function: electron carrier activity (GO:0009055);; Biological Process: response to UV (GO:0009411);; Biological Process: response to auxin stimulus (GO:0009733);; Biological Process: flavonoid biosynthetic process (GO:000981…	--	Geraniol 8-hydroxylase OS=Catharanthus roseus GN=CYP76B6 PE=1 SV=1	hypothetical protein PRUPE_ppa004606mg [Prunus persica]
T4-22829	33	2	0	0	4.04439	up	[E]	Amino acid transport and metabolism	Molecular Function: nucleotide binding (GO:0000166);; Molecular Function: dihydrodipicolinate reductase activity (GO:0008839);; Biological Process: lysine biosynthetic process via diaminopimelate (GO:0009089);; Cellular Component: chloroplast stroma (GO:0009570);; Biological Process: photosynthetic electron transport in photosystem I (GO:0009773);; Biological Process: leaf morphogenesis (GO:00099…	K00215|2e-80|vvi:100241926|hypothetical protein	Putative 4-hydroxy-tetrahydrodipicolinate reductase 3, chloroplastic OS=Arabidopsis thaliana GN=DAPB3 PE=2 SV=1	PREDICTED: putative dihydrodipicolinate reductase 3, chloroplastic [Vitis vinifera]
T7-26322	31	7	0.000212	0.00288861	2.14684	up	[P]	Inorganic ion transport and metabolism	Molecular Function: ATP binding (GO:0005524);; Cellular Component: mitochondrion (GO:0005739);; Biological Process: ATP catabolic process (GO:0006200);; Biological Process: anion transport (GO:0006820);; Cellular Component: chloroplast stroma (GO:0009570);; Molecular Function: arsenite-transmembrane transporting ATPase activity (GO:0015446);; Cellular Component: membrane (GO:0016020);;	--	--	hypothetical protein PRUPE_ppa006421mg [Prunus persica]
T3-27281	69	23	7e-06	0.000139446	1.58496	up	--	--	Molecular Function: inositol-1,3,4,5,6-pentakisphosphate kinase activity (GO:0000827);; Molecular Function: inositol hexakisphosphate 5-kinase activity (GO:0000832);; Molecular Function: acid phosphatase activity (GO:0003993);; Cellular Component: nucleolus (GO:0005730);; Cellular Component: cytoplasm (GO:0005737);; Cellular Component: cytosol (GO:0005829);; Cellular Component: plasma membrane (G…	K13024|0.0|pop:POPTR_831208|hypothetical protein	--	hypothetical protein PRUPE_ppa000633mg [Prunus persica]
T7-28442	202	53	0	0	1.93029	up	[R]	General function prediction only	Biological Process: plasma membrane repair (GO:0001778);; Cellular Component: mitochondrion (GO:0005739);; Cellular Component: endosome (GO:0005768);; Cellular Component: vacuole (GO:0005773);; Cellular Component: endoplasmic reticulum (GO:0005783);; Cellular Component: Golgi apparatus (GO:0005794);; Cellular Component: plasma membrane (GO:0005886);; Biological Process: protein targeting to membr…	--	Synaptotagmin-1 OS=Arabidopsis thaliana GN=SYT1 PE=1 SV=2	plant synaptotagmin [Populus trichocarpa]
T3-16706	81	33	3.1e-05	0.000532746	1.29546	up	--	--	Molecular Function: signal transducer activity (GO:0004871);; Molecular Function: hormone activity (GO:0005179);; Biological Process: polyamine catabolic process (GO:0006598);; Biological Process: cell-cell signaling (GO:0007267);; Cellular Component: plant-type cell wall (GO:0009505);; Cellular Component: plasmodesma (GO:0009506);; Biological Process: phenylpropanoid metabolic process (GO:000969…	--	Rapid alkalinization factor 23 OS=Arabidopsis thaliana GN=RALF23 PE=1 SV=1	unnamed protein product [Vitis vinifera]
T7-27909	59	4	0	0	3.88264	up	--	--	Molecular Function: protein binding (GO:0005515);; Cellular Component: mitochondrion (GO:0005739);; Cellular Component: chloroplast (GO:0009507);;	--	--	hypothetical protein PRUPE_ppa002262mg [Prunus persica]
T6-28831	23	3	0.000166	0.00233148	2.9386	up	[S]	Function unknown	Molecular Function: binding (GO:0005488);; Biological Process: defense response (GO:0006952);; Cellular Component: cell part (GO:0044464);;	--	Putative disease resistance protein RGA1 OS=Solanum bulbocastanum GN=RGA1 PE=2 SV=2	leucine-rich repeat containing protein, putative [Ricinus communis]
T6-20918	65	25	8.7e-05	0.00131999	1.37851	up	--	--	Cellular Component: chloroplast (GO:0009507);;	--	--	hypothetical protein PRUPE_ppa011892mg [Prunus persica]
T6-21353	39	12	0.000369	0.00470118	1.70044	up	--	--	Cellular Component: nucleus (GO:0005634);; Cellular Component: cytosol (GO:0005829);; Biological Process: pollen germination (GO:0009846);; Biological Process: pollen tube growth (GO:0009860);;	--	--	conserved hypothetical protein [Ricinus communis]
T7-29843	89	36	1.1e-05	0.000209263	1.30581	up	[O]	Posttranslational modification, protein turnover, chaperones	Cellular Component: acrosomal vesicle (GO:0001669);; Molecular Function: ATPase activator activity (GO:0001671);; Molecular Function: iron ion binding (GO:0005506);; Cellular Component: nucleolus (GO:0005730);; Cellular Component: centrosome (GO:0005813);; Biological Process: protein folding (GO:0006457);; Biological Process: response to stress (GO:0006950);; Biological Process: response to unfol…	--	Chaperone protein DnaJ OS=Sulfurovum sp. (strain NBC37-1) GN=dnaJ PE=3 SV=1	unnamed protein product [Vitis vinifera]
T4-14622	19	0	2.4e-05	0.000422483	14.2137	up	[O]	Posttranslational modification, protein turnover, chaperones	Molecular Function: DNA binding (GO:0003677);; Molecular Function: protein binding (GO:0005515);; Biological Process: protein folding (GO:0006457);; Biological Process: response to stress (GO:0006950);; Cellular Component: chloroplast (GO:0009507);; Biological Process: primary metabolic process (GO:0044238);; Biological Process: cellular macromolecule metabolic process (GO:0044260);; Molecular Fu…	--	--	hypothetical protein CARUB_v10001800mg [Capsella rubella]
T6-24144	40	11	0.000122	0.00178064	1.8625	up	--	--	Cellular Component: chloroplast (GO:0009507);;	--	--	conserved hypothetical protein [Ricinus communis]
T3-19215	22	4	0.000742	0.00861629	2.45943	up	[S]	Function unknown	Cellular Component: plastoglobule (GO:0010287);;	--	DCC family protein At1g52590, chloroplastic OS=Arabidopsis thaliana GN=At1g52590 PE=1 SV=1	hypothetical protein PRUPE_ppa012374mg [Prunus persica]
T4-21898	157	2	0	0	6.29462	up	--	--	Cellular Component: mitochondrion (GO:0005739);;	--	--	predicted protein [Populus trichocarpa]
T1-25430	162	19	0	0	3.09192	up	--	--	Cellular Component: endosome (GO:0005768);; Cellular Component: Golgi apparatus (GO:0005794);; Cellular Component: trans-Golgi network (GO:0005802);; Cellular Component: cytosol (GO:0005829);; Biological Process: methylation-dependent chromatin silencing (GO:0006346);; Biological Process: pollen exine formation (GO:0010584);; Biological Process: carbohydrate biosynthetic process (GO:0016051);; Bi…	--	Probable beta-1,3-galactosyltransferase 2 OS=Arabidopsis thaliana GN=B3GALT2 PE=2 SV=1	hypothetical protein PRUPE_ppa000135mg [Prunus persica]
T4-23633	54	16	1.8e-05	0.000324392	1.75489	up	[I]	Lipid transport and metabolism	Molecular Function: 3-hydroxyisobutyryl-CoA hydrolase activity (GO:0003860);; Cellular Component: mitochondrion (GO:0005739);; Biological Process: valine catabolic process (GO:0006574);; Biological Process: fatty acid beta-oxidation (GO:0006635);; Biological Process: pyrimidine ribonucleotide biosynthetic process (GO:0009220);; Biological Process: response to cold (GO:0009409);; Cellular Componen…	K05605|4e-45|pop:POPTR_732647|hypothetical protein	Probable 3-hydroxyisobutyryl-CoA hydrolase 2 OS=Arabidopsis thaliana GN=At2g30650 PE=2 SV=1	PREDICTED: 3-hydroxyisobutyryl-CoA hydrolase 1-like [Fragaria vesca subsp. vesca]
T3-17590	106	16	0	0	2.72792	up	[C]	Energy production and conversion	Molecular Function: protein binding (GO:0005515);; Biological Process: pentose-phosphate shunt (GO:0006098);; Molecular Function: electron carrier activity (GO:0009055);; Cellular Component: chloroplast (GO:0009507);; Biological Process: abscisic acid biosynthetic process (GO:0009688);; Biological Process: stomatal complex morphogenesis (GO:0010103);; Biological Process: isopentenyl diphosphate b…	K02639|1e-111|vvi:100242061|hypothetical protein LOC100242061	Ferredoxin-2 OS=Synechococcus sp. (strain ATCC 27144 / PCC 6301 / SAUG 1402/1) GN=petF2 PE=3 SV=2	PREDICTED: ferredoxin-1 [Vitis vinifera]
T7-25212	57	18	2.3e-05	0.000407501	1.66297	up	--	--	Cellular Component: nucleus (GO:0005634);; Biological Process: protein folding (GO:0006457);; Biological Process: response to heat (GO:0009408);; Cellular Component: chloroplast thylakoid membrane (GO:0009535);; Biological Process: response to high light intensity (GO:0009644);; Cellular Component: chloroplast envelope (GO:0009941);; Biological Process: response to endoplasmic reticulum stress (G…	--	--	PREDICTED: uncharacterized protein LOC101292863 [Fragaria vesca subsp. vesca]
T3-27582	14	0	0.000286	0.00377674	13.7731	up	--	--	Molecular Function: acid phosphatase activity (GO:0003993);; Molecular Function: protein serine/threonine phosphatase activity (GO:0004722);; Molecular Function: binding (GO:0005488);; Cellular Component: extracellular region (GO:0005576);; Biological Process: cellular aromatic compound metabolic process (GO:0006725);; Biological Process: signal transduction (GO:0007165);; Biological Process: res…	--	Purple acid phosphatase 8 OS=Arabidopsis thaliana GN=PAP8 PE=2 SV=1	unknown [Lotus japonicus]
T3-27680	27	6	0.000503	0.00614713	2.16993	up	[S]	Function unknown	Molecular Function: protein binding (GO:0005515);; Biological Process: cellular process (GO:0009987);; Cellular Component: cell part (GO:0044464);; Biological Process: innate immune response (GO:0045087);;	--	Putative disease resistance RPP13-like protein 1 OS=Arabidopsis thaliana GN=RPPL1 PE=3 SV=1	hypothetical protein PRUPE_ppa015043mg [Prunus persica]
T4-24021	26	6	0.000774	0.0089335	2.11548	up	--	--	Cellular Component: nucleus (GO:0005634);; Cellular Component: organelle membrane (GO:0031090);; Cellular Component: intracellular organelle part (GO:0044446);;	--	--	PREDICTED: uncharacterized protein LOC100256347 [Vitis vinifera]
T7-32757	39	13	0.000715	0.00834587	1.58496	up	[G]	Carbohydrate transport and metabolism	Molecular Function: protein histidine kinase activity (GO:0004673);; Molecular Function: protein binding (GO:0005515);; Molecular Function: ATP binding (GO:0005524);; Cellular Component: mitochondrion (GO:0005739);; Biological Process: carbohydrate metabolic process (GO:0005975);; Biological Process: starch catabolic process (GO:0005983);; Biological Process: circadian rhythm (GO:0007623);; Cellu…	--	Alpha-glucan water dikinase, chloroplastic OS=Citrus reticulata GN=R1 PE=2 SV=1	hypothetical protein PRUPE_ppa000209mg [Prunus persica]
T3-20642	50	17	0.000157	0.00223046	1.55639	up	--	--	Biological Process: maltose metabolic process (GO:0000023);; Cellular Component: chloroplast (GO:0009507);; Biological Process: stomatal complex morphogenesis (GO:0010103);; Biological Process: starch biosynthetic process (GO:0019252);; Biological Process: isopentenyl diphosphate biosynthetic process, mevalonate-independent pathway (GO:0019288);; Biological Process: positive regulation of transcr…	--	--	PREDICTED: uncharacterized protein LOC100252601 [Vitis vinifera]
T6-20885	105	42	1e-06	2.40635e-05	1.32193	up	[R]	General function prediction only	Cellular Component: mitochondrion (GO:0005739);; Biological Process: metabolic process (GO:0008152);; Molecular Function: phosphoglycolate phosphatase activity (GO:0008967);;	--	--	hypothetical protein PRUPE_ppa009153mg [Prunus persica]
T6-20692	34	10	0.00064	0.00755872	1.76553	up	--	--	Cellular Component: chloroplast (GO:0009507);;	--	--	hypothetical protein PRUPE_ppa011919mg [Prunus persica]
T7-21445	358	75	0	0	2.255	up	--	--	Biological Process: very long-chain fatty acid metabolic process (GO:0000038);; Cellular Component: chloroplast thylakoid membrane (GO:0009535);; Biological Process: photosynthesis, light harvesting (GO:0009765);; Biological Process: cuticle development (GO:0042335);;	--	--	hypothetical protein PRUPE_ppa010089mg [Prunus persica]
T7-24511	43	15	0.000577	0.00696093	1.51937	up	[HC]	--	Molecular Function: binding (GO:0005488);; Molecular Function: copper ion binding (GO:0005507);; Cellular Component: chloroplast stroma (GO:0009570);; Cellular Component: thylakoid (GO:0009579);; Cellular Component: chloroplast envelope (GO:0009941);; Molecular Function: oxidoreductase activity (GO:0016491);; Biological Process: aromatic compound catabolic process (GO:0019439);; Cellular Componen…	--	Fruit protein pKIWI502 OS=Actinidia deliciosa GN=pKIWI502 PE=2 SV=1	hypothetical protein PRUPE_ppa009307mg [Prunus persica]
T7-28516	1440	124	0	0	3.53766	up	[C]	Energy production and conversion	Molecular Function: protein binding (GO:0005515);; Cellular Component: chloroplast thylakoid membrane (GO:0009535);; Cellular Component: chloroplast envelope (GO:0009941);; Biological Process: vitamin E biosynthetic process (GO:0010189);; Biological Process: chlorophyll biosynthetic process (GO:0015995);; Molecular Function: oxidoreductase activity, acting on the CH-CH group of donors, NAD or NAD…	K10960|0.0|vvi:100243277|hypothetical protein LOC100243277	Geranylgeranyl diphosphate reductase, chloroplastic OS=Nicotiana tabacum GN=CHLP PE=2 SV=1	hypothetical protein PRUPE_ppa005324mg [Prunus persica]
T7-25298	30	7	0.000325	0.00422614	2.09954	up	--	--	Cellular Component: mitochondrion (GO:0005739);; Cellular Component: chloroplast (GO:0009507);; Biological Process: embryo sac development (GO:0009553);; Biological Process: pollen development (GO:0009555);; Biological Process: plastid organization (GO:0009657);; Biological Process: embryo development ending in seed dormancy (GO:0009793);; Biological Process: RNA metabolic process (GO:0016070);; …	--	Pentatricopeptide repeat-containing protein At3g06430, chloroplastic OS=Arabidopsis thaliana GN=EMB2750 PE=2 SV=1	hypothetical protein PRUPE_ppa020554mg, partial [Prunus persica]
T7-22668	17	0	6.4e-05	0.00100419	14.0532	up	[R]	General function prediction only	Biological Process: microtubule cytoskeleton organization (GO:0000226);; Biological Process: M phase (GO:0000279);; Molecular Function: signal transducer activity (GO:0004871);; Molecular Function: protein binding (GO:0005515);; Cellular Component: anaphase-promoting complex (GO:0005680);; Cellular Component: nucleolus (GO:0005730);; Cellular Component: cytoplasm (GO:0005737);; Cellular Component…	K03363|0.0|vvi:100250079|hypothetical protein LOC100250079	--	PREDICTED: anaphase-promoting complex subunit cdc20 [Vitis vinifera]
T6-25173	38	7	1e-05	0.000192272	2.44057	up	--	--	Biological Process: regionalization (GO:0003002);; Molecular Function: binding (GO:0005488);; Cellular Component: mitochondrion (GO:0005739);; Biological Process: signal transduction (GO:0007165);; Biological Process: macromolecule biosynthetic process (GO:0009059);; Biological Process: response to external stimulus (GO:0009605);; Biological Process: response to bacterium (GO:0009617);; Biologica…	--	LRR receptor-like serine/threonine-protein kinase ERECTA OS=Arabidopsis thaliana GN=ERECTA PE=1 SV=1	serine-threonine protein kinase, plant-type, putative [Ricinus communis]
T3-18902	350	109	0	0	1.68303	up	[MG]	--	Biological Process: polysaccharide catabolic process (GO:0000272);; Molecular Function: copper ion binding (GO:0005507);; Cellular Component: vacuolar membrane (GO:0005774);; Cellular Component: cytosol (GO:0005829);; Cellular Component: plasma membrane (GO:0005886);; Biological Process: starch metabolic process (GO:0005982);; Biological Process: rRNA processing (GO:0006364);; Biological Process:…	--	Uncharacterized protein At2g37660, chloroplastic OS=Arabidopsis thaliana GN=At2g37660 PE=1 SV=2	PREDICTED: uncharacterized protein At2g37660, chloroplastic-like [Cucumis sativus]
T3-22773	54	18	6.8e-05	0.0010572	1.58496	up	[R]	General function prediction only	Molecular Function: RNA binding (GO:0003723);; Biological Process: regulation of transcription, DNA-dependent (GO:0006355);; Biological Process: rRNA processing (GO:0006364);; Biological Process: RNA processing (GO:0006396);; Molecular Function: poly(U) RNA binding (GO:0008266);; Cellular Component: chloroplast thylakoid membrane (GO:0009535);; Cellular Component: chloroplast stroma (GO:0009570);…	--	33 kDa ribonucleoprotein, chloroplastic OS=Nicotiana sylvestris PE=1 SV=1	PREDICTED: 31 kDa ribonucleoprotein, chloroplastic-like [Cucumis sativus]
T4-26311	33	8	0.000209	0.00285826	2.04439	up	--	--	Biological Process: MAPK cascade (GO:0000165);; Molecular Function: sequence-specific DNA binding transcription factor activity (GO:0003700);; Cellular Component: nucleus (GO:0005634);; Biological Process: protein targeting to membrane (GO:0006612);; Biological Process: response to bacterium (GO:0009617);; Biological Process: response to auxin stimulus (GO:0009733);; Biological Process: embryo de…	--	Transcription factor TCP2 OS=Arabidopsis thaliana GN=TCP2 PE=2 SV=1	conserved hypothetical protein [Ricinus communis]
T2-28840	203	46	0	0	2.14177	up	[R]	General function prediction only	Biological Process: reproduction (GO:0000003);; Molecular Function: tRNA binding (GO:0000049);; Molecular Function: nucleotide binding (GO:0000166);; Biological Process: negative regulation of endothelial cell proliferation (GO:0001937);; Biological Process: nematode larval development (GO:0002119);; Molecular Function: aminoacyl-tRNA ligase activity (GO:0004812);; Molecular Function: receptor bi…	--	Probable methionine--tRNA ligase OS=Oryza sativa subsp. japonica GN=Os06g0508700 PE=2 SV=2	hypothetical protein PRUPE_ppa006649mg [Prunus persica]
T4-12336	80	17	0	0	2.23447	up	--	--	Biological Process: response to water deprivation (GO:0009414);; Cellular Component: chloroplast thylakoid membrane (GO:0009535);; Biological Process: chloroplast organization (GO:0009658);; Biological Process: heat acclimation (GO:0010286);; Biological Process: hyperosmotic salinity response (GO:0042538);; Biological Process: photosystem I assembly (GO:0048564);; Biological Process: response to …	--	--	PREDICTED: uncharacterized protein LOC100267182 [Vitis vinifera]
T7-25508	25	5	0.000495	0.00608361	2.32193	up	[R]	General function prediction only	Biological Process: maltose metabolic process (GO:0000023);; Molecular Function: GTPase activity (GO:0003924);; Molecular Function: binding (GO:0005488);; Cellular Component: nucleus (GO:0005634);; Cellular Component: cytoplasm (GO:0005737);; Biological Process: GTP catabolic process (GO:0006184);; Biological Process: phosphatidylglycerol biosynthetic process (GO:0006655);; Cellular Component: pl…	--	--	PREDICTED: ribosome biogenesis GTPase A-like [Fragaria vesca subsp. vesca]
T6-21474	87	24	0	0	1.85798	up	[R]	General function prediction only	Biological Process: MAPK cascade (GO:0000165);; Biological Process: regulation of transcription, DNA-dependent (GO:0006355);; Biological Process: protein targeting to membrane (GO:0006612);; Cellular Component: chloroplast thylakoid membrane (GO:0009535);; Biological Process: response to bacterium (GO:0009617);; Biological Process: systemic acquired resistance, salicylic acid mediated signaling p…	--	--	PREDICTED: uncharacterized protein LOC101306335 [Fragaria vesca subsp. vesca]
T2-23215	81	16	0	0	2.33985	up	--	--	--	--	Rhodanese-like domain-containing protein 11, chloroplastic OS=Arabidopsis thaliana GN=STR11 PE=2 SV=1	PREDICTED: uncharacterized protein LOC100243259 [Vitis vinifera]
T2-21934	15551	1338	0	0	3.53886	up	--	--	Cellular Component: mitochondrion (GO:0005739);; Cellular Component: photosystem I (GO:0009522);; Cellular Component: photosystem II (GO:0009523);; Cellular Component: chloroplast thylakoid membrane (GO:0009535);; Biological Process: response to blue light (GO:0009637);; Biological Process: photosynthesis, light harvesting (GO:0009765);; Cellular Component: chloroplast envelope (GO:0009941);; Bio…	K08912|1e-175|pop:POPTR_709740|light-harvesting complex II chlorophyll-a/b binding protein (Lhcb)	Chlorophyll a-b binding protein 3, chloroplastic OS=Glycine max GN=CAB3 PE=3 SV=1	hypothetical protein PRUPE_ppa010066mg [Prunus persica]
T7-23638	71	21	1e-06	2.40635e-05	1.75743	up	--	--	Biological Process: pentose-phosphate shunt (GO:0006098);; Cellular Component: chloroplast thylakoid membrane (GO:0009535);; Cellular Component: chloroplast stroma (GO:0009570);; Cellular Component: chloroplast envelope (GO:0009941);; Biological Process: isopentenyl diphosphate biosynthetic process, mevalonate-independent pathway (GO:0019288);; Biological Process: metal ion transport (GO:0030001)…	--	--	hypothetical protein PRUPE_ppa012083mg [Prunus persica]
T3-24116	69	11	0	0	2.64909	up	--	--	Cellular Component: chloroplast envelope (GO:0009941);; Cellular Component: membrane (GO:0016020);;	--	Uncharacterized protein At5g03900, chloroplastic OS=Arabidopsis thaliana GN=At5g03900 PE=1 SV=2	unnamed protein product [Vitis vinifera]
T4-16424	1500	204	0	0	2.87832	up	--	--	Biological Process: rRNA processing (GO:0006364);; Cellular Component: chloroplast stromal thylakoid (GO:0009533);; Biological Process: plastid organization (GO:0009657);; Biological Process: photosystem II assembly (GO:0010207);; Cellular Component: integral to membrane (GO:0016021);; Biological Process: cysteine biosynthetic process (GO:0019344);; Cellular Component: chloroplast photosystem II …	K02723|2e-89|vvi:100252545|hypothetical protein LOC100252545	Photosystem II core complex proteins psbY, chloroplastic OS=Arabidopsis thaliana GN=PSBY PE=2 SV=1	PREDICTED: photosystem II core complex proteins psbY, chloroplastic-like [Vitis vinifera]
T7-32293	23	3	0.000166	0.00233148	2.9386	up	--	--	Cellular Component: chloroplast (GO:0009507);; Biological Process: embryo development ending in seed dormancy (GO:0009793);; Biological Process: suspensor development (GO:0010098);;	--	Pentatricopeptide repeat-containing protein At1g30610, chloroplastic OS=Arabidopsis thaliana GN=EMB2279 PE=2 SV=1	PREDICTED: pentatricopeptide repeat-containing protein At1g30610, chloroplastic-like [Vitis vinifera]
T6-19647	80	2	0	0	5.32193	up	[O]	Posttranslational modification, protein turnover, chaperones	Molecular Function: structural molecule activity (GO:0005198);; Molecular Function: iron ion binding (GO:0005506);; Molecular Function: protein binding (GO:0005515);; Cellular Component: nucleus (GO:0005634);; Cellular Component: mitochondrion (GO:0005739);; Cellular Component: centrosome (GO:0005813);; Cellular Component: cytosol (GO:0005829);; Biological Process: nitrogen fixation (GO:0009399);…	--	NifU-like protein 3, chloroplastic OS=Arabidopsis thaliana GN=NIFU3 PE=2 SV=1	Nitrogen fixation protein nifU, putative [Ricinus communis]
T6-22403	40	5	1e-06	2.40635e-05	3	up	--	--	Molecular Function: binding (GO:0005488);; Cellular Component: nucleoplasm (GO:0005654);; Cellular Component: mitochondrion (GO:0005739);; Biological Process: DNA repair (GO:0006281);; Biological Process: transcription from RNA polymerase II promoter (GO:0006366);; Biological Process: RNA processing (GO:0006396);; Biological Process: cellular protein modification process (GO:0006464);; Cellular C…	--	--	PREDICTED: phytoene dehydrogenase, chloroplastic/chromoplastic-like [Glycine max]
T7-20785	49	0	0	0	15.5805	up	--	--	--	--	Putative cell wall protein OS=Arabidopsis thaliana GN=At2g20870 PE=2 SV=2	hypothetical protein PRUPE_ppa023037mg [Prunus persica]
T7-31021	27	6	0.000503	0.00614713	2.16993	up	[V]	Defense mechanisms	Cellular Component: Golgi membrane (GO:0000139);; Biological Process: polysaccharide biosynthetic process (GO:0000271);; Biological Process: response to superoxide (GO:0000303);; Cellular Component: plant-type vacuole (GO:0000325);; Molecular Function: ATP binding (GO:0005524);; Cellular Component: nucleolus (GO:0005730);; Cellular Component: mitochondrial inner membrane (GO:0005743);; Cellular C…	--	ABC transporter B family member 25 OS=Oryza sativa subsp. japonica GN=OsABCB25 PE=2 SV=1	predicted protein [Hordeum vulgare subsp. vulgare]
T5-22293	89	37	1.8e-05	0.000324392	1.26628	up	--	--	Molecular Function: protein kinase activity (GO:0004672);; Biological Process: anion transport (GO:0006820);; Biological Process: defense response (GO:0006952);; Biological Process: signal transduction (GO:0007165);; Biological Process: response to bacterium (GO:0009617);; Biological Process: response to hormone stimulus (GO:0009725);; Biological Process: post-embryonic morphogenesis (GO:0009886)…	--	DNA-damage-repair/toleration protein DRT100 OS=Arabidopsis thaliana GN=DRT100 PE=2 SV=2	predicted protein [Populus trichocarpa]
T7-27698	436	51	0	0	3.09576	up	[H]	Coenzyme transport and metabolism	Biological Process: response to reactive oxygen species (GO:0000302);; Molecular Function: protein binding (GO:0005515);; Biological Process: protoporphyrinogen IX biosynthetic process (GO:0006782);; Biological Process: response to oxidative stress (GO:0006979);; Molecular Function: glutamyl-tRNA reductase activity (GO:0008883);; Biological Process: response to light stimulus (GO:0009416);; Cellu…	K02492|0.0|vvi:100259052|hypothetical protein LOC100259052	Glutamyl-tRNA reductase 1, chloroplastic OS=Cucumis sativus GN=HEMA1 PE=2 SV=1	hypothetical protein PRUPE_ppa003848mg [Prunus persica]
T1-13427	1861	201	0	0	3.21081	up	--	--	Molecular Function: structural molecule activity (GO:0005198);; Cellular Component: mitochondrion (GO:0005739);; Cellular Component: plasma membrane (GO:0005886);; Cellular Component: photosystem I (GO:0009522);; Cellular Component: photosystem II (GO:0009523);; Cellular Component: chloroplast thylakoid membrane (GO:0009535);; Biological Process: response to blue light (GO:0009637);; Biological P…	K08914|6e-92|pop:POPTR_814251|Lhcb3-2	Chlorophyll a-b binding protein 13, chloroplastic OS=Solanum lycopersicum GN=CAB13 PE=1 SV=1	unknown [Populus trichocarpa x Populus deltoides]
T7-24275	42	15	0.000826	0.00947289	1.48543	up	--	--	Biological Process: response to singlet oxygen (GO:0000304);; Molecular Function: protein binding (GO:0005515);; Cellular Component: plasma membrane (GO:0005886);; Biological Process: rRNA processing (GO:0006364);; Biological Process: glycine catabolic process (GO:0006546);; Biological Process: unsaturated fatty acid biosynthetic process (GO:0006636);; Biological Process: phosphatidylglycerol bio…	--	Protein FLUORESCENT IN BLUE LIGHT, chloroplastic OS=Arabidopsis thaliana GN=FLU PE=1 SV=1	hypothetical protein PRUPE_ppa009182mg [Prunus persica]
T6-23066	12	0	0.000784	0.0090274	13.5507	up	--	--	Biological Process: MAPK cascade (GO:0000165);; Molecular Function: DNA binding (GO:0003677);; Molecular Function: sequence-specific DNA binding transcription factor activity (GO:0003700);; Cellular Component: nucleus (GO:0005634);; Biological Process: protein targeting to membrane (GO:0006612);; Biological Process: response to bacterium (GO:0009617);; Biological Process: response to abiotic stim…	--	Transcription factor FAMA OS=Arabidopsis thaliana GN=FMA PE=1 SV=1	PREDICTED: transcription factor FAMA [Vitis vinifera]
T6-13592	1771	69	0	0	4.68182	up	--	--	Cellular Component: mitochondrion (GO:0005739);; Cellular Component: photosystem I (GO:0009522);; Cellular Component: photosystem II (GO:0009523);; Cellular Component: chloroplast thylakoid membrane (GO:0009535);; Biological Process: response to blue light (GO:0009637);; Biological Process: photosynthesis, light harvesting (GO:0009765);; Cellular Component: chloroplast envelope (GO:0009941);; Bio…	K08912|5e-90|pop:POPTR_709740|light-harvesting complex II chlorophyll-a/b binding protein (Lhcb)	Chlorophyll a-b binding protein 3, chloroplastic OS=Glycine max GN=CAB3 PE=3 SV=1	unknown [Lotus japonicus]
T7-31361	28	3	1.6e-05	0.000292281	3.22239	up	[J]	Translation, ribosomal structure and biogenesis	Biological Process: rRNA 5'-end processing (GO:0000967);; Molecular Function: RNA binding (GO:0003723);; Molecular Function: endoribonuclease activity (GO:0004521);; Molecular Function: protein binding (GO:0005515);; Cellular Component: cytoplasm (GO:0005737);; Biological Process: rRNA processing (GO:0006364);; Biological Process: RNA catabolic process (GO:0006401);; Molecular Function: ribonucle…	--	Ribonuclease E/G-like protein, chloroplastic OS=Arabidopsis thaliana GN=RNE PE=1 SV=1	PREDICTED: uncharacterized protein LOC100256290 [Vitis vinifera]
T7-32233	60	11	0	0	2.44746	up	--	--	Biological Process: glycerol metabolic process (GO:0006071);; Biological Process: lipid metabolic process (GO:0006629);; Molecular Function: glycerophosphodiester phosphodiesterase activity (GO:0008889);;	--	--	hypothetical protein PRUPE_ppa006994mg [Prunus persica]
T6-27071	50	7	0	0	2.8365	up	[J]	Translation, ribosomal structure and biogenesis	Molecular Function: RNA binding (GO:0003723);; Cellular Component: cytoplasm (GO:0005737);; Biological Process: pentose-phosphate shunt (GO:0006098);; Biological Process: phosphatidylglycerol biosynthetic process (GO:0006655);; Biological Process: aromatic amino acid family biosynthetic process (GO:0009073);; Cellular Component: chloroplast (GO:0009507);; Biological Process: chloroplast relocatio…	--	--	hypothetical protein PRUPE_ppa001627mg [Prunus persica]
T7-24877	75	31	7.6e-05	0.00116945	1.27462	up	--	--	Cellular Component: chloroplast envelope (GO:0009941);;	--	--	conserved hypothetical protein [Ricinus communis]
T7-31732	30	3	6e-06	0.000121603	3.32193	up	[M]	Cell wall/membrane/envelope biogenesis	Molecular Function: translation elongation factor activity (GO:0003746);; Molecular Function: GTPase activity (GO:0003924);; Molecular Function: GTP binding (GO:0005525);; Cellular Component: mitochondrial inner membrane (GO:0005743);; Cellular Component: mitochondrial matrix (GO:0005759);; Cellular Component: plasma membrane (GO:0005886);; Biological Process: pentose-phosphate shunt (GO:0006098)…	K03596|0.0|vvi:100252626|hypothetical protein LOC100252626	Translation factor GUF1 homolog, chloroplastic OS=Vitis vinifera GN=VITISV_013255 PE=3 SV=1	PREDICTED: translation factor GUF1 homolog, chloroplastic [Vitis vinifera]
T5-24404	225	88	0	0	1.35435	up	[R]	General function prediction only	Molecular Function: nuclease activity (GO:0004518);; Cellular Component: nucleus (GO:0005634);; Cellular Component: cytoplasm (GO:0005737);; Biological Process: iron ion transport (GO:0006826);; Biological Process: response to wounding (GO:0009611);; Biological Process: ethylene biosynthetic process (GO:0009693);; Molecular Function: 1-aminocyclopropane-1-carboxylate oxidase activity (GO:0009815)…	K05933|1e-179|vvi:100252394|hypothetical protein LOC100252394	1-aminocyclopropane-1-carboxylate oxidase 5 OS=Arabidopsis thaliana GN=At1g77330 PE=2 SV=1	hypothetical protein PRUPE_ppa008537mg [Prunus persica]
T4-26741	85	30	2e-06	4.52878e-05	1.5025	up	--	--	Molecular Function: nucleic acid binding (GO:0003676);; Biological Process: DNA metabolic process (GO:0006259);;	--	--	hypothetical protein VITISV_006389 [Vitis vinifera]
T7-27282	75	12	0	0	2.64386	up	--	--	Molecular Function: methyltransferase activity (GO:0008168);; Cellular Component: plastid (GO:0009536);; Cellular Component: chloroplast stroma (GO:0009570);; Biological Process: primary metabolic process (GO:0044238);; Biological Process: cellular biosynthetic process (GO:0044249);; Biological Process: cellular macromolecule metabolic process (GO:0044260);;	--	Ribulose-1,5 bisphosphate carboxylase/oxygenase large subunit N-methyltransferase, chloroplastic OS=Nicotiana tabacum GN=RBCMT PE=2 SV=1	hypothetical protein PRUPE_ppa020142mg, partial [Prunus persica]
T6-22665	48	9	1e-06	2.40635e-05	2.41504	up	[MG]	--	Cellular Component: mitochondrion (GO:0005739);; Biological Process: pentose-phosphate shunt (GO:0006098);; Biological Process: rRNA processing (GO:0006364);; Biological Process: unsaturated fatty acid biosynthetic process (GO:0006636);; Biological Process: aromatic amino acid family biosynthetic process (GO:0009073);; Cellular Component: chloroplast thylakoid (GO:0009534);; Cellular Component: c…	--	Isoflavone reductase homolog A622 OS=Nicotiana tabacum PE=2 SV=1	hypothetical protein PRUPE_ppa006294mg [Prunus persica]
T7-15428	15	0	0.000174	0.00243677	13.8727	up	--	--	Biological Process: polysaccharide biosynthetic process (GO:0000271);; Biological Process: microtubule bundle formation (GO:0001578);; Molecular Function: monooxygenase activity (GO:0004497);; Molecular Function: iron ion binding (GO:0005506);; Cellular Component: mitochondrion (GO:0005739);; Molecular Function: electron carrier activity (GO:0009055);; Biological Process: response to water depriv…	--	Cytochrome P450 90D2 OS=Oryza sativa subsp. japonica GN=CYP90D2 PE=1 SV=1	cytochrome P450 probable 6-deoxoteasterone to 3-dehydro 6-deoxoteasterone or teasterone to 3-dehydro teasterone [Populus trichocarpa]
T7-23133	35	7	3.8e-05	0.000638916	2.32193	up	[KR]	--	Cellular Component: nucleus (GO:0005634);; Biological Process: pentose-phosphate shunt (GO:0006098);; Molecular Function: N-acetyltransferase activity (GO:0008080);; Cellular Component: chloroplast (GO:0009507);;	--	Acetyltransferase NSI OS=Arabidopsis thaliana GN=NSI PE=1 SV=1	PREDICTED: acetyltransferase NSI-like [Fragaria vesca subsp. vesca]
T7-26196	38	10	0.000129	0.00186937	1.926	up	--	--	Biological Process: mitochondrial RNA processing (GO:0000963);; Cellular Component: mitochondrion (GO:0005739);; Cellular Component: chloroplast (GO:0009507);; Biological Process: cytidine to uridine editing (GO:0016554);; Biological Process: mitochondrial mRNA modification (GO:0080156);;	--	Pentatricopeptide repeat-containing protein At2g15690 OS=Arabidopsis thaliana GN=PCMP-H66 PE=2 SV=2	PREDICTED: pentatricopeptide repeat-containing protein At2g15690-like [Vitis vinifera]
T7-27078	56	2	0	0	4.80735	up	[G]	Carbohydrate transport and metabolism	Biological Process: response to hypoxia (GO:0001666);; Molecular Function: glycogen (starch) synthase activity (GO:0004373);; Molecular Function: protein binding (GO:0005515);; Molecular Function: starch synthase activity (GO:0009011);; Cellular Component: amyloplast (GO:0009501);; Cellular Component: chloroplast (GO:0009507);; Cellular Component: amyloplast starch grain (GO:0009568);; Biological…	K13679|0.0|vvi:100243677|hypothetical protein LOC100243677	Granule-bound starch synthase 1, chloroplastic/amyloplastic OS=Antirrhinum majus GN=WAXY PE=2 SV=1	GBSSII-2 [Prunus persica]
T7-20381	20	1	6.2e-05	0.000977191	4.32193	up	--	--	Cellular Component: vacuolar membrane (GO:0005774);; Cellular Component: plasma membrane (GO:0005886);; Molecular Function: anion transmembrane transporter activity (GO:0008509);; Biological Process: response to aluminum ion (GO:0010044);; Biological Process: stomatal movement (GO:0010118);; Cellular Component: endomembrane system (GO:0012505);; Molecular Function: malate transmembrane transporte…	--	Aluminum-activated malate transporter 12 OS=Arabidopsis thaliana GN=ALMT12 PE=2 SV=1	PREDICTED: aluminum-activated malate transporter 12-like [Fragaria vesca subsp. vesca]
T4-26105	56	5	0	0	3.48543	up	--	--	Molecular Function: carboxylesterase activity (GO:0004091);; Cellular Component: cell wall (GO:0005618);; Cellular Component: mitochondrion (GO:0005739);; Cellular Component: endoplasmic reticulum (GO:0005783);; Cellular Component: plasmodesma (GO:0009506);; Biological Process: root morphogenesis (GO:0010015);; Biological Process: regulation of hormone levels (GO:0010817);; Biological Process: ce…	--	GDSL esterase/lipase At2g04570 OS=Arabidopsis thaliana GN=At2g04570 PE=2 SV=1	PREDICTED: multiple C2 and transmembrane domain-containing protein 2-like [Fragaria vesca subsp. vesca]
T4-19551	1072	128	0	0	3.06609	up	[C]	Energy production and conversion	Biological Process: MAPK cascade (GO:0000165);; Molecular Function: protein binding (GO:0005515);; Cellular Component: plasma membrane (GO:0005886);; Biological Process: pentose-phosphate shunt (GO:0006098);; Biological Process: rRNA processing (GO:0006364);; Biological Process: protein targeting to membrane (GO:0006612);; Molecular Function: ubiquinol-cytochrome-c reductase activity (GO:0008121)…	K02636|1e-136|vvi:100258879|hypothetical protein LOC100258879	Cytochrome b6-f complex iron-sulfur subunit, chloroplastic OS=Solanum tuberosum GN=petC PE=2 SV=1	unknown [Glycine max]
T3-24163	41	13	0.000338	0.0043753	1.65711	up	--	--	Cellular Component: DNA-directed RNA polymerase IV complex (GO:0000418);; Cellular Component: DNA-directed RNA polymerase V complex (GO:0000419);; Molecular Function: copper ion binding (GO:0005507);; Molecular Function: protein binding (GO:0005515);; Cellular Component: nucleolus (GO:0005730);; Biological Process: DNA replication (GO:0006260);; Biological Process: DNA methylation (GO:0006306);; …	--	Protein DCL, chloroplastic OS=Solanum lycopersicum GN=DCL PE=2 SV=1	hypothetical protein PRUPE_ppa011355mg [Prunus persica]
T4-22951	32	7	0.000138	0.00197479	2.19265	up	--	--	Cellular Component: nucleus (GO:0005634);; Molecular Function: FMN binding (GO:0010181);; Molecular Function: oxidoreductase activity (GO:0016491);; Biological Process: oxidation-reduction process (GO:0055114);;	--	Uncharacterized protein At3g49140 OS=Arabidopsis thaliana GN=At3g49140 PE=1 SV=2	hypothetical protein PRUPE_ppa005374mg [Prunus persica]
T7-32032	258	42	0	0	2.61891	up	[E]	Amino acid transport and metabolism	Biological Process: maltose metabolic process (GO:0000023);; Molecular Function: glycine dehydrogenase (decarboxylating) activity (GO:0004375);; Molecular Function: protein binding (GO:0005515);; Molecular Function: ATP binding (GO:0005524);; Cellular Component: mitochondrion (GO:0005739);; Cellular Component: glycine cleavage complex (GO:0005960);; Biological Process: pentose-phosphate shunt (GO…	K00281|0.0|pop:POPTR_832093|gdcP1	Glycine dehydrogenase [decarboxylating], mitochondrial OS=Pisum sativum GN=GDCSP PE=1 SV=1	hypothetical protein PRUPE_ppa000675mg [Prunus persica]
T2-29258	78	29	1e-05	0.000192272	1.42742	up	--	--	Biological Process: water transport (GO:0006833);; Biological Process: multicellular organismal development (GO:0007275);; Molecular Function: phosphatidylcholine 1-acylhydrolase activity (GO:0008970);; Cellular Component: chloroplast (GO:0009507);; Biological Process: UV protection (GO:0009650);; Biological Process: response to salt stress (GO:0009651);; Biological Process: response to fructose …	--	Phospholipase A1-IIdelta OS=Arabidopsis thaliana GN=At2g42690 PE=1 SV=1	hypothetical protein PRUPE_ppa005547mg [Prunus persica]
T7-28469	59	20	3.9e-05	0.000650344	1.56071	up	--	--	Biological Process: gene expression (GO:0010467);; Biological Process: RNA metabolic process (GO:0016070);; Cellular Component: cell junction (GO:0030054);; Cellular Component: nuclear part (GO:0044428);;	K13114|1e-124|vvi:100245237|hypothetical protein LOC100245237	--	hypothetical protein PRUPE_ppa006292mg [Prunus persica]
T7-24802	37	5	2e-06	4.52878e-05	2.88753	up	--	--	Molecular Function: phospholipase A2 activity (GO:0004623);; Molecular Function: calcium ion binding (GO:0005509);; Cellular Component: extracellular region (GO:0005576);; Cellular Component: mitochondrion (GO:0005739);; Cellular Component: vacuole (GO:0005773);; Cellular Component: endoplasmic reticulum (GO:0005783);; Cellular Component: Golgi apparatus (GO:0005794);; Biological Process: lipid m…	K01047|2e-39|pop:POPTR_259704|hypothetical protein	Phospholipase A2-alpha OS=Arabidopsis thaliana GN=PLA2-ALPHA PE=1 SV=1	hypothetical protein CARUB_v10014847mg [Capsella rubella]
T6-23079	343	51	0	0	2.74964	up	[G]	Carbohydrate transport and metabolism	Biological Process: RNA splicing, via endonucleolytic cleavage and ligation (GO:0000394);; Biological Process: respiratory burst involved in defense response (GO:0002679);; Molecular Function: fructose-bisphosphate aldolase activity (GO:0004332);; Molecular Function: protein serine/threonine kinase activity (GO:0004674);; Cellular Component: nucleolus (GO:0005730);; Cellular Component: mitochondr…	K01623|1e-154|vvi:100255859|hypothetical protein LOC100255859	Fructose-bisphosphate aldolase 1, chloroplastic (Fragment) OS=Pisum sativum PE=1 SV=1	PREDICTED: probable fructose-bisphosphate aldolase 2, chloroplastic-like [Glycine max]
T7-28912	117	7	0	0	4.06301	up	[K]	Transcription	Molecular Function: plastid sigma factor activity (GO:0001053);; Molecular Function: DNA binding (GO:0003677);; Molecular Function: sequence-specific DNA binding transcription factor activity (GO:0003700);; Molecular Function: DNA-directed RNA polymerase activity (GO:0003899);; Molecular Function: protein binding (GO:0005515);; Biological Process: pentose-phosphate shunt (GO:0006098);; Biological…	--	RNA polymerase sigma factor sigA OS=Arabidopsis thaliana GN=SIGA PE=1 SV=1	hypothetical protein PRUPE_ppa004393mg [Prunus persica]
T7-27394	25	5	0.000495	0.00608361	2.32193	up	--	--	Molecular Function: ubiquitin-protein ligase activity (GO:0004842);; Molecular Function: protein binding (GO:0005515);; Cellular Component: nucleus (GO:0005634);; Biological Process: nucleobase-containing compound metabolic process (GO:0006139);; Biological Process: intracellular protein transport (GO:0006886);; Biological Process: signal transduction (GO:0007165);; Molecular Function: zinc ion b…	--	Rhodanese-like domain-containing protein 10 OS=Arabidopsis thaliana GN=STR10 PE=2 SV=1	predicted protein [Populus trichocarpa]
T7-19967	108	34	0	0	1.66742	up	[P]	Inorganic ion transport and metabolism	Cellular Component: mitochondrion (GO:0005739);; Cellular Component: vacuole (GO:0005773);; Cellular Component: vacuolar membrane (GO:0005774);; Cellular Component: peroxisome (GO:0005777);; Cellular Component: peroxisomal membrane (GO:0005778);; Cellular Component: Golgi apparatus (GO:0005794);; Cellular Component: cytosol (GO:0005829);; Cellular Component: plasma membrane (GO:0005886);; Biologi…	K00434|1e-169|rcu:RCOM_0491260|L-ascorbate peroxidase 1, cytosolic, putative (EC:1.11.1.11)	L-ascorbate peroxidase 3, peroxisomal OS=Arabidopsis thaliana GN=APX3 PE=2 SV=1	PREDICTED: L-ascorbate peroxidase 3, peroxisomal-like [Fragaria vesca subsp. vesca]
T6-22565	32	9	0.000686	0.00803717	1.83007	up	--	--	Cellular Component: chloroplast thylakoid membrane (GO:0009535);; Cellular Component: plastoglobule (GO:0010287);;	--	Heme-binding-like protein At3g10130, chloroplastic OS=Arabidopsis thaliana GN=At3g10130 PE=1 SV=1	PREDICTED: heme-binding-like protein At3g10130, chloroplastic-like [Fragaria vesca subsp. vesca]
T5-18435	37	6	6e-06	0.000121603	2.62449	up	[OC]	--	Molecular Function: protein disulfide isomerase activity (GO:0003756);; Molecular Function: enzyme inhibitor activity (GO:0004857);; Cellular Component: nucleus (GO:0005634);; Cellular Component: cytosol (GO:0005829);; Cellular Component: plasma membrane (GO:0005886);; Biological Process: glycerol ether metabolic process (GO:0006662);; Biological Process: response to oxidative stress (GO:0006979)…	--	Thioredoxin-like protein CXXS1 OS=Arabidopsis thaliana GN=CXXS1 PE=2 SV=2	thioredoxin h [Hevea brasiliensis]
T7-21119	20	1	6.2e-05	0.000977191	4.32193	up	--	--	Molecular Function: protein disulfide isomerase activity (GO:0003756);; Biological Process: pentose-phosphate shunt (GO:0006098);; Biological Process: rRNA processing (GO:0006364);; Cellular Component: chloroplast thylakoid membrane (GO:0009535);; Cellular Component: chloroplast stroma (GO:0009570);; Biological Process: plastid organization (GO:0009657);; Biological Process: photosystem II repair…	--	Protein disulfide-isomerase LQY1 OS=Arabidopsis thaliana GN=LQY1 PE=1 SV=1	predicted protein [Populus trichocarpa]
T6-13638	49	8	0	0	2.61471	up	--	--	Cellular Component: chloroplast (GO:0009507);; Molecular Function: heat shock protein binding (GO:0031072);; Molecular Function: unfolded protein binding (GO:0051082);;	--	--	PREDICTED: uncharacterized protein LOC100852520 [Vitis vinifera]
T6-24611	51	6	0	0	3.08746	up	--	--	Molecular Function: nucleic acid binding (GO:0003676);; Biological Process: transcription, DNA-dependent (GO:0006351);; Molecular Function: histone-lysine N-methyltransferase activity (GO:0018024);; Cellular Component: nucleoplasm part (GO:0044451);;	--	--	predicted protein [Populus trichocarpa]
T1-14727	27	0	0	0	14.7207	up	[D]	Cell cycle control, cell division, chromosome partitioning	Cellular Component: chloroplast (GO:0009507);;	K06287|1e-72|rcu:RCOM_0440500|maf protein, putative	--	maf protein, putative [Ricinus communis]
T6-24399	612	98	0	0	2.64268	up	--	--	Molecular Function: DNA binding (GO:0003677);; Molecular Function: chromatin binding (GO:0003682);; Molecular Function: sequence-specific DNA binding transcription factor activity (GO:0003700);; Molecular Function: calmodulin binding (GO:0005516);; Cellular Component: nucleus (GO:0005634);; Biological Process: response to cold (GO:0009409);; Cellular Component: photosystem I (GO:0009522);; Cellul…	--	Photosystem I reaction center subunit N, chloroplastic OS=Arabidopsis thaliana GN=PSAN PE=1 SV=2	hypothetical protein PRUPE_ppa005083mg [Prunus persica]
T7-20849	40	2	0	0	4.32193	up	--	--	Molecular Function: zinc ion binding (GO:0008270);; Cellular Component: chloroplast (GO:0009507);; Biological Process: malate transport (GO:0015743);;	--	--	conserved hypothetical protein [Ricinus communis]
T7-30927	267	47	0	0	2.50611	up	--	--	Molecular Function: protein binding (GO:0005515);; Biological Process: rRNA processing (GO:0006364);; Biological Process: regulation of translation (GO:0006417);; Biological Process: phosphatidylglycerol biosynthetic process (GO:0006655);; Biological Process: G-protein coupled receptor signaling pathway (GO:0007186);; Cellular Component: photosystem II (GO:0009523);; Cellular Component: plastid i…	--	Protein THYLAKOID FORMATION1, chloroplastic OS=Solanum tuberosum GN=THF1 PE=2 SV=1	hypothetical protein PRUPE_ppa009554mg [Prunus persica]
T3-17373	29	5	8.2e-05	0.00124955	2.53605	up	--	--	Cellular Component: extracellular region (GO:0005576);; Biological Process: lipoprotein metabolic process (GO:0042157);;	--	Uncharacterized protein At5g01610 OS=Arabidopsis thaliana GN=At5g01610 PE=1 SV=1	hypothetical protein PRUPE_ppa012348mg [Prunus persica]
T6-17610	45	6	0	0	2.90689	up	--	--	Cellular Component: mitochondrion (GO:0005739);; Cellular Component: chloroplast (GO:0009507);; Cellular Component: photosynthetic membrane (GO:0034357);;	--	--	unknown [Lotus japonicus]
T3-25434	45	12	3.5e-05	0.000596602	1.90689	up	[E]	Amino acid transport and metabolism	Biological Process: respiratory burst involved in defense response (GO:0002679);; Molecular Function: glutamate-ammonia ligase activity (GO:0004356);; Molecular Function: ATP binding (GO:0005524);; Cellular Component: cytosol (GO:0005829);; Biological Process: glutamine biosynthetic process (GO:0006542);; Biological Process: tryptophan catabolic process (GO:0006569);; Molecular Function: microtub…	--	Protein fluG OS=Emericella nidulans (strain FGSC A4 / ATCC 38163 / CBS 112.46 / NRRL 194 / M139) GN=fluG PE=1 SV=1	hypothetical protein PRUPE_ppa001481mg [Prunus persica]
T5-23217	34	1	0	0	5.08746	up	--	--	Cellular Component: nucleus (GO:0005634);; Biological Process: protein targeting to membrane (GO:0006612);; Biological Process: metabolic process (GO:0008152);; Biological Process: fatty acid catabolic process (GO:0009062);; Cellular Component: chloroplast (GO:0009507);; Biological Process: response to abiotic stimulus (GO:0009628);; Biological Process: flavonoid biosynthetic process (GO:0009813)…	--	UDP-glycosyltransferase 85A5 OS=Arabidopsis thaliana GN=UGT85A5 PE=2 SV=1	predicted protein [Populus trichocarpa]
T3-23795	57	4	0	0	3.83289	up	--	--	Molecular Function: sequence-specific DNA binding transcription factor activity (GO:0003700);; Molecular Function: binding (GO:0005488);; Cellular Component: nucleus (GO:0005634);; Biological Process: multicellular organismal development (GO:0007275);; Biological Process: response to light stimulus (GO:0009416);; Biological Process: response to hormone stimulus (GO:0009725);; Biological Process: …	--	GATA transcription factor 21 OS=Arabidopsis thaliana GN=GATA21 PE=1 SV=2	GATA domain class transcription factor [Malus x domestica]
T2-18556	16543	2121	0	0	2.9634	up	--	--	Molecular Function: monooxygenase activity (GO:0004497);; Molecular Function: copper ion binding (GO:0005507);; Molecular Function: protein binding (GO:0005515);; Cellular Component: cell wall (GO:0005618);; Biological Process: response to cold (GO:0009409);; Cellular Component: chloroplast (GO:0009507);; Cellular Component: chloroplast thylakoid membrane (GO:0009535);; Cellular Component: chloro…	K01602|1e-94|pop:POPTR_813777|ribulose-bisphosphate carboxylase small chain (EC:4.1.1.39)	Ribulose bisphosphate carboxylase small chain, chloroplastic OS=Cucumis sativus GN=RBCS PE=2 SV=1	putative ribulose-1,5-bisphosphate carboxylase/oxygenase small subunit [Aralia elata]
T6-21105	91	4	0	0	4.50779	up	--	--	Molecular Function: iron ion binding (GO:0005506);; Biological Process: pentose-phosphate shunt (GO:0006098);; Biological Process: rRNA processing (GO:0006364);; Cellular Component: chloroplast thylakoid membrane (GO:0009535);; Biological Process: response to blue light (GO:0009637);; Biological Process: plastid organization (GO:0009657);; Cellular Component: chloroplast envelope (GO:0009941);; B…	--	--	predicted protein [Populus trichocarpa]
T5-28727	126	44	0	0	1.51785	up	[LKJ]	--	Biological Process: Group II intron splicing (GO:0000373);; Molecular Function: DNA binding (GO:0003677);; Molecular Function: RNA binding (GO:0003723);; Molecular Function: protein binding (GO:0005515);; Molecular Function: ATP binding (GO:0005524);; Cellular Component: cell wall (GO:0005618);; Cellular Component: nucleus (GO:0005634);; Cellular Component: nucleolus (GO:0005730);; Cellular Compo…	K12835|0.0|pop:POPTR_552542|hypothetical protein	DEAD-box ATP-dependent RNA helicase 24 OS=Arabidopsis thaliana GN=RH24 PE=1 SV=2	hypothetical protein PRUPE_ppa001666mg [Prunus persica]
T3-23096	22	4	0.000742	0.00861629	2.45943	up	[IQR]	--	Biological Process: retinoid metabolic process (GO:0001523);; Molecular Function: protein binding (GO:0005515);; Cellular Component: plasma membrane (GO:0005886);; Biological Process: transport (GO:0006810);; Biological Process: apoptotic process (GO:0006915);; Biological Process: metabolic process (GO:0008152);; Biological Process: response to radiation (GO:0009314);; Cellular Component: chlorop…	--	Short-chain dehydrogenase TIC 32, chloroplastic OS=Pisum sativum GN=TIC32 PE=1 SV=1	PREDICTED: short-chain dehydrogenase TIC 32, chloroplastic-like [Vitis vinifera]
T6-19369	45	12	3.5e-05	0.000596602	1.90689	up	--	--	Molecular Function: calcium ion binding (GO:0005509);; Molecular Function: protein binding (GO:0005515);; Cellular Component: chloroplast thylakoid lumen (GO:0009543);; Cellular Component: chloroplast stroma (GO:0009570);; Cellular Component: oxygen evolving complex (GO:0009654);; Biological Process: leaf morphogenesis (GO:0009965);; Biological Process: thylakoid membrane organization (GO:0010027…	--	PsbP domain-containing protein 6, chloroplastic OS=Arabidopsis thaliana GN=PPD6 PE=1 SV=1	PREDICTED: psbP domain-containing protein 6, chloroplastic [Vitis vinifera]
T7-27156	43	1	0	0	5.42626	up	[R]	General function prediction only	Biological Process: defense response to insect (GO:0002213);; Molecular Function: glutamate-cysteine ligase activity (GO:0004357);; Cellular Component: mitochondrion (GO:0005739);; Biological Process: gluconeogenesis (GO:0006094);; Biological Process: glycolysis (GO:0006096);; Biological Process: glutathione biosynthetic process (GO:0006750);; Biological Process: amino acid transport (GO:0006865)…	--	Probable mannitol dehydrogenase OS=Fragaria ananassa GN=CAD PE=1 SV=1	hypothetical protein PRUPE_ppa007622mg [Prunus persica]
T7-30223	132	60	2e-06	4.52878e-05	1.1375	up	--	--	Molecular Function: monooxygenase activity (GO:0004497);; Molecular Function: binding (GO:0005488);; Molecular Function: iron ion binding (GO:0005506);; Biological Process: tryptophan catabolic process (GO:0006569);; Biological Process: fatty acid metabolic process (GO:0006631);; Molecular Function: electron carrier activity (GO:0009055);; Biological Process: response to wounding (GO:0009611);; B…	--	Allene oxide synthase OS=Parthenium argentatum GN=CYP74A2 PE=1 SV=2	PREDICTED: allene oxide synthase, chloroplastic-like [Fragaria vesca subsp. vesca]
T6-24882	47	12	1.6e-05	0.000292281	1.96963	up	[J]	Translation, ribosomal structure and biogenesis	Molecular Function: ATP binding (GO:0005524);; Cellular Component: mitochondrion (GO:0005739);; Biological Process: glutamyl-tRNA aminoacylation (GO:0006424);; Cellular Component: chloroplast stroma (GO:0009570);; Biological Process: mRNA modification (GO:0016556);; Cellular Component: glutamyl-tRNA(Gln) amidotransferase complex (GO:0030956);; Biological Process: mitochondrial translation (GO:003…	K02434|0.0|sbi:SORBI_05g020870|hypothetical protein	Glutamyl-tRNA(Gln) amidotransferase subunit B, chloroplastic/mitochondrial OS=Sorghum bicolor GN=GATB PE=3 SV=1	hypothetical protein PRUPE_ppa003810mg [Prunus persica]
T4-25839	64	23	4e-05	0.000662632	1.47644	up	--	--	Cellular Component: chloroplast (GO:0009507);; Biological Process: chlorophyll catabolic process (GO:0015996);; Cellular Component: membrane (GO:0016020);;	--	--	hypothetical protein PRUPE_ppa008938mg [Prunus persica]
T6-20102	386	26	0	0	3.89202	up	[G]	Carbohydrate transport and metabolism	Biological Process: maltose metabolic process (GO:0000023);; Biological Process: MAPK cascade (GO:0000165);; Biological Process: sucrose biosynthetic process (GO:0005986);; Biological Process: pentose-phosphate shunt (GO:0006098);; Biological Process: rRNA processing (GO:0006364);; Biological Process: protein targeting to membrane (GO:0006612);; Biological Process: response to cold (GO:0009409);;…	K01100|0.0|vvi:100260169|hypothetical protein LOC100260169	Sedoheptulose-1,7-bisphosphatase, chloroplastic OS=Arabidopsis thaliana GN=At3g55800 PE=1 SV=1	chloroplast sedoheptulose-1,7-bisphosphatase [Morus alba var. multicaulis]
T6-25224	28	7	0.000758	0.00878264	2	up	--	--	Biological Process: maltose metabolic process (GO:0000023);; Biological Process: phosphatidylglycerol biosynthetic process (GO:0006655);; Cellular Component: chloroplast (GO:0009507);; Biological Process: embryo development ending in seed dormancy (GO:0009793);; Biological Process: thylakoid membrane organization (GO:0010027);; Biological Process: stomatal complex morphogenesis (GO:0010103);; Bio…	--	--	hypothetical protein PRUPE_ppa006467mg [Prunus persica]
T7-8096	120	49	0	0	1.29218	up	--	--	--	--	--	predicted protein [Populus trichocarpa]
T7-26153	31	7	0.000212	0.00288861	2.14684	up	[QR]	--	Cellular Component: mitochondrion (GO:0005739);; Molecular Function: methyltransferase activity (GO:0008168);; Biological Process: methylation (GO:0032259);; Biological Process: response to cadmium ion (GO:0046686);;	--	--	hypothetical protein PRUPE_ppa010137mg [Prunus persica]
T1-22946	46	13	4.9e-05	0.000793147	1.82312	up	[J]	Translation, ribosomal structure and biogenesis	Molecular Function: nucleotide binding (GO:0000166);; Molecular Function: aminoacyl-tRNA ligase activity (GO:0004812);; Molecular Function: proline-tRNA ligase activity (GO:0004827);; Molecular Function: ATP binding (GO:0005524);; Cellular Component: mitochondrion (GO:0005739);; Biological Process: tRNA aminoacylation for protein translation (GO:0006418);; Biological Process: prolyl-tRNA aminoacy…	K01881|0.0|vvi:100262997|hypothetical protein LOC100262997	Proline--tRNA ligase OS=Chloroflexus aurantiacus (strain ATCC 29364 / DSM 637 / Y-400-fl) GN=proS PE=3 SV=1	PREDICTED: proline--tRNA ligase-like [Fragaria vesca subsp. vesca]
T7-28860	62	22	4.5e-05	0.000737887	1.49476	up	--	--	Cellular Component: nucleus (GO:0005634);; Cellular Component: mitochondrion (GO:0005739);; Cellular Component: plasma membrane (GO:0005886);; Biological Process: double-strand break repair (GO:0006302);; Biological Process: mitotic recombination (GO:0006312);; Biological Process: methylation-dependent chromatin silencing (GO:0006346);; Biological Process: sister chromatid cohesion (GO:0007062);;…	--	Microtubule-associated protein 70-2 OS=Oryza sativa subsp. japonica GN=MAP70.2 PE=2 SV=1	hypothetical protein PRUPE_ppa003030mg [Prunus persica]
T4-18821	18	2	0.00058	0.00698641	3.16993	up	--	--	Biological Process: fatty acid alpha-oxidation (GO:0001561);; Biological Process: long-chain fatty acid metabolic process (GO:0001676);; Biological Process: system process (GO:0003008);; Molecular Function: peroxidase activity (GO:0004601);; Molecular Function: binding (GO:0005488);; Cellular Component: extracellular region (GO:0005576);; Biological Process: icosanoid metabolic process (GO:000669…	--	Alpha-dioxygenase 1 OS=Arabidopsis thaliana GN=DOX1 PE=1 SV=1	unnamed protein product [Vitis vinifera]
T7-29801	130	30	0	0	2.11548	up	[M]	Cell wall/membrane/envelope biogenesis	Cellular Component: plasma membrane (GO:0005886);; Biological Process: chloroplast organization (GO:0009658);; Cellular Component: chloroplast inner membrane (GO:0009706);; Biological Process: thylakoid membrane organization (GO:0010027);; Biological Process: cellular cation homeostasis (GO:0030003);; Biological Process: divalent metal ion transport (GO:0070838);;	--	Plastidal glycolate/glycerate translocator 1, chloroplastic OS=Arabidopsis thaliana GN=PLGG1 PE=1 SV=1	conserved hypothetical protein [Ricinus communis]
T7-30050	45	14	0.000145	0.00206744	1.6845	up	--	--	Cellular Component: nucleus (GO:0005634);; Cellular Component: cytoplasm (GO:0005737);; Biological Process: multicellular organismal development (GO:0007275);; Biological Process: response to salt stress (GO:0009651);; Biological Process: cell differentiation (GO:0030154);; Biological Process: anatomical structure development (GO:0048856);;	--	--	hypothetical protein PRUPE_ppa005758mg [Prunus persica]
T3-16405	146	24	0	0	2.60486	up	--	--	Molecular Function: calcium ion binding (GO:0005509);; Cellular Component: plastid (GO:0009536);; Cellular Component: oxygen evolving complex (GO:0009654);; Biological Process: photosynthesis (GO:0015979);; Cellular Component: extrinsic to membrane (GO:0019898);;	--	Thylakoid lumenal 19 kDa protein, chloroplastic OS=Arabidopsis thaliana GN=At3g63540 PE=1 SV=2	hypothetical protein PRUPE_ppa010370mg [Prunus persica]
T6-20545	30	6	0.000136	0.00195238	2.32193	up	--	--	Cellular Component: chloroplast (GO:0009507);; Molecular Function: lyase activity (GO:0016829);;	--	--	hypothetical protein PRUPE_ppa004779mg [Prunus persica]
T6-23623	50	10	1e-06	2.40635e-05	2.32193	up	[G]	Carbohydrate transport and metabolism	Biological Process: transition metal ion transport (GO:0000041);; Molecular Function: ribokinase activity (GO:0004747);; Molecular Function: ATP binding (GO:0005524);; Cellular Component: Golgi apparatus (GO:0005794);; Cellular Component: cytosol (GO:0005829);; Cellular Component: plasma membrane (GO:0005886);; Biological Process: D-ribose metabolic process (GO:0006014);; Molecular Function: fruc…	K00847|0.0|vvi:100258640|hypothetical protein LOC100258640	Fructokinase-2 OS=Zea mays GN=FRK2 PE=1 SV=1	hypothetical protein PRUPE_ppa007069mg [Prunus persica]
T1-24170	61	24	0.000192	0.00266631	1.34577	up	--	--	--	--	--	hypothetical protein PRUPE_ppa005611mg [Prunus persica]
T7-27400	81	30	6e-06	0.000121603	1.43296	up	--	--	Molecular Function: structural constituent of ribosome (GO:0003735);; Cellular Component: ribosome (GO:0005840);; Biological Process: translation (GO:0006412);; Cellular Component: chloroplast thylakoid membrane (GO:0009535);; Cellular Component: chloroplast stroma (GO:0009570);; Biological Process: stomatal complex morphogenesis (GO:0010103);; Biological Process: isopentenyl diphosphate biosynth…	--	30S ribosomal protein 3, chloroplastic OS=Spinacia oleracea GN=PSRP3 PE=1 SV=1	hypothetical protein PRUPE_ppa011873mg [Prunus persica]
T6-20208	44	3	0	0	3.87447	up	[O]	Posttranslational modification, protein turnover, chaperones	Biological Process: maltose metabolic process (GO:0000023);; Biological Process: protein peptidyl-prolyl isomerization (GO:0000413);; Molecular Function: peptidyl-prolyl cis-trans isomerase activity (GO:0003755);; Molecular Function: FK506 binding (GO:0005528);; Biological Process: protein folding (GO:0006457);; Cellular Component: chloroplast thylakoid membrane (GO:0009535);; Biological Process:…	--	Peptidyl-prolyl cis-trans isomerase FKBP17-2, chloroplastic OS=Arabidopsis thaliana GN=FKBP17-2 PE=1 SV=1	hypothetical protein VITISV_002168 [Vitis vinifera]
T7-27134	152	8	0	0	4.24793	up	[G]	Carbohydrate transport and metabolism	Molecular Function: 6-phosphofructo-2-kinase activity (GO:0003873);; Molecular Function: fructose-2,6-bisphosphate 2-phosphatase activity (GO:0004331);; Molecular Function: ATP binding (GO:0005524);; Cellular Component: nucleus (GO:0005634);; Cellular Component: cytosol (GO:0005829);; Cellular Component: plasma membrane (GO:0005886);; Biological Process: fructose metabolic process (GO:0006000);; …	K01103|0.0|vvi:100244966|hypothetical protein LOC100244966	6-phosphofructo-2-kinase/fructose-2,6-bisphosphatase OS=Arabidopsis thaliana GN=FKFBP PE=1 SV=1	PREDICTED: 6-phosphofructo-2-kinase/fructose-2,6-biphosphatase 3 [Vitis vinifera]
T4-23005	628	101	0	0	2.63641	up	[P]	Inorganic ion transport and metabolism	Biological Process: MAPK cascade (GO:0000165);; Molecular Function: catalytic activity (GO:0003824);; Molecular Function: protein binding (GO:0005515);; Biological Process: rRNA processing (GO:0006364);; Biological Process: glycine catabolic process (GO:0006546);; Biological Process: protein targeting to membrane (GO:0006612);; Biological Process: unsaturated fatty acid biosynthetic process (GO:0…	--	Rhodanese-like domain-containing protein 4, chloroplastic OS=Arabidopsis thaliana GN=STR4 PE=1 SV=2	PREDICTED: uncharacterized protein LOC101297968 [Fragaria vesca subsp. vesca]
T2-20165	46	6	0	0	2.9386	up	--	--	Molecular Function: sequence-specific DNA binding transcription factor activity (GO:0003700);; Molecular Function: protein binding (GO:0005515);; Biological Process: regulation of translation (GO:0006417);; Biological Process: signal transduction (GO:0007165);; Biological Process: plastid organization (GO:0009657);; Biological Process: post-embryonic development (GO:0009791);; Biological Process:…	--	Transcription factor TCP4 OS=Arabidopsis thaliana GN=TCP4 PE=2 SV=1	PREDICTED: transcription factor TCP4-like [Fragaria vesca subsp. vesca]
T7-22126	59	13	0	0	2.1822	up	--	--	Cellular Component: plastid (GO:0009536);;	--	--	hypothetical protein PRUPE_ppa025570mg [Prunus persica]
T4-12277	18	1	0.000165	0.00232835	4.16993	up	--	--	--	--	--	unknown [Arabidopsis thaliana]
T6-27705	52	12	2e-06	4.52878e-05	2.11548	up	--	--	Molecular Function: binding (GO:0005488);; Biological Process: defense response (GO:0006952);; Cellular Component: cell part (GO:0044464);;	--	Disease resistance protein RPM1 OS=Arabidopsis thaliana GN=RPM1 PE=1 SV=1	hypothetical protein PRUPE_ppa001015mg [Prunus persica]
T6-28104	53	14	6e-06	0.000121603	1.92057	up	--	--	Cellular Component: chloroplast (GO:0009507);; Biological Process: cellular response to phosphate starvation (GO:0016036);; Molecular Function: nucleotidyltransferase activity (GO:0016779);; Biological Process: galactolipid biosynthetic process (GO:0019375);;	--	--	hypothetical protein PRUPE_ppa001281mg [Prunus persica]
T7-31057	43	6	0	0	2.8413	up	[R]	General function prediction only	Molecular Function: protein kinase activity (GO:0004672);; Molecular Function: ATP binding (GO:0005524);; Cellular Component: mitochondrion (GO:0005739);; Cellular Component: plasma membrane (GO:0005886);; Biological Process: protein phosphorylation (GO:0006468);; Cellular Component: plastoglobule (GO:0010287);; Biological Process: chlorophyll catabolic process (GO:0015996);; Biological Process: …	--	Uncharacterized aarF domain-containing protein kinase At4g31390, chloroplastic OS=Arabidopsis thaliana GN=At4g31390 PE=1 SV=1	PREDICTED: uncharacterized aarF domain-containing protein kinase At4g31390, chloroplastic-like [Vitis vinifera]
T4-11977	33	5	1.3e-05	0.000242906	2.72247	up	[R]	General function prediction only	Biological Process: transition metal ion transport (GO:0000041);; Cellular Component: cytosol (GO:0005829);; Biological Process: toxin catabolic process (GO:0009407);; Biological Process: response to water deprivation (GO:0009414);; Cellular Component: plasmodesma (GO:0009506);; Biological Process: response to wounding (GO:0009611);; Biological Process: coumarin biosynthetic process (GO:0009805);…	--	1-aminocyclopropane-1-carboxylate oxidase homolog 1 OS=Arabidopsis thaliana GN=At1g06620 PE=2 SV=1	PREDICTED: 1-aminocyclopropane-1-carboxylate oxidase homolog 1-like [Solanum lycopersicum]
T3-16780	28	3	1.6e-05	0.000292281	3.22239	up	--	--	Cellular Component: plastid (GO:0009536);; Molecular Function: heat shock protein binding (GO:0031072);; Molecular Function: unfolded protein binding (GO:0051082);;	--	--	PREDICTED: uncharacterized protein LOC100249288 isoform 1 [Vitis vinifera]
T6-21233	41	5	0	0	3.03562	up	--	--	Cellular Component: mitochondrion (GO:0005739);; Cellular Component: chloroplast (GO:0009507);; Biological Process: photosynthesis (GO:0015979);;	--	--	unnamed protein product [Vitis vinifera]
T5-20146	267	48	0	0	2.47573	up	[C]	Energy production and conversion	Biological Process: transition metal ion transport (GO:0000041);; Biological Process: fatty acid alpha-oxidation (GO:0001561);; Molecular Function: receptor binding (GO:0005102);; Cellular Component: nucleus (GO:0005634);; Cellular Component: vacuole (GO:0005773);; Cellular Component: peroxisome (GO:0005777);; Cellular Component: peroxisomal matrix (GO:0005782);; Molecular Function: glycolate oxi…	K11517|0.0|pop:POPTR_822988|hypothetical protein	Peroxisomal (S)-2-hydroxy-acid oxidase GLO1 OS=Arabidopsis thaliana GN=GLO1 PE=1 SV=1	predicted protein [Populus trichocarpa]
T6-18191	174	39	0	0	2.15754	up	[J]	Translation, ribosomal structure and biogenesis	Cellular Component: plastid large ribosomal subunit (GO:0000311);; Molecular Function: structural constituent of ribosome (GO:0003735);; Cellular Component: ribosome (GO:0005840);; Biological Process: DNA-dependent transcription, elongation (GO:0006354);; Biological Process: translation (GO:0006412);; Cellular Component: plastid (GO:0009536);; Cellular Component: chloroplast stroma (GO:0009570);;…	K02876|1e-136|pop:POPTR_766070|hypothetical protein	50S ribosomal protein L15, chloroplastic OS=Arabidopsis thaliana GN=RPL15 PE=2 SV=2	hypothetical protein PRUPE_ppa010143mg [Prunus persica]
T3-19605	69	8	0	0	3.10852	up	[R]	General function prediction only	Molecular Function: nucleic acid binding (GO:0003676);; Molecular Function: single-stranded DNA binding (GO:0003697);; Biological Process: transcription, DNA-dependent (GO:0006351);; Biological Process: RNA processing (GO:0006396);; Molecular Function: poly(U) RNA binding (GO:0008266);; Biological Process: response to cold (GO:0009409);; Biological Process: RNA modification (GO:0009451);; Cellula…	--	33 kDa ribonucleoprotein, chloroplastic OS=Nicotiana sylvestris PE=1 SV=1	ribonucleoprotein, chloroplast, putative [Ricinus communis]
T3-21505	72	25	8e-06	0.000157523	1.52607	up	--	--	Molecular Function: protein binding (GO:0005515);; Cellular Component: intracellular (GO:0005622);; Cellular Component: nucleus (GO:0005634);; Biological Process: regulation of transcription, DNA-dependent (GO:0006355);; Biological Process: response to stress (GO:0006950);; Biological Process: photoperiodism (GO:0009648);; Biological Process: chloroplast organization (GO:0009658);; Biological Pro…	--	Zinc finger protein CONSTANS-LIKE 5 OS=Arabidopsis thaliana GN=COL5 PE=2 SV=2	PREDICTED: zinc finger protein CONSTANS-LIKE 5-like [Cucumis sativus]
T7-25166	82	13	0	0	2.65711	up	--	--	Biological Process: maltose metabolic process (GO:0000023);; Molecular Function: binding (GO:0005488);; Cellular Component: plasma membrane (GO:0005886);; Cellular Component: chloroplast stroma (GO:0009570);; Biological Process: stomatal complex morphogenesis (GO:0010103);; Biological Process: cellular component organization (GO:0016043);; Biological Process: mRNA modification (GO:0016556);; Biol…	--	--	hypothetical protein PRUPE_ppa005554mg [Prunus persica]
T6-22806	17	1	0.000271	0.00359146	4.08746	up	--	--	Biological Process: phosphate-containing compound metabolic process (GO:0006796);; Cellular Component: chloroplast thylakoid membrane (GO:0009535);; Biological Process: chloroplast relocation (GO:0009902);; Biological Process: leaf morphogenesis (GO:0009965);; Biological Process: thylakoid membrane organization (GO:0010027);; Biological Process: carotenoid biosynthetic process (GO:0016117);; Mole…	--	--	conserved hypothetical protein [Ricinus communis]
T7-25506	52	0	0	0	15.6662	up	[Q]	Secondary metabolites biosynthesis, transport and catabolism	Molecular Function: monooxygenase activity (GO:0004497);; Molecular Function: binding (GO:0005488);; Molecular Function: iron ion binding (GO:0005506);; Biological Process: alcohol metabolic process (GO:0006066);; Biological Process: steroid metabolic process (GO:0008202);; Molecular Function: steroid hydroxylase activity (GO:0008395);; Molecular Function: electron carrier activity (GO:0009055);;…	--	Cytokinin hydroxylase OS=Arabidopsis thaliana GN=CYP735A2 PE=1 SV=1	hypothetical protein PRUPE_ppa004341mg [Prunus persica]
T6-26924	164	11	0	0	3.89812	up	[H]	Coenzyme transport and metabolism	Molecular Function: ATP binding (GO:0005524);; Biological Process: phosphate-containing compound metabolic process (GO:0006796);; Biological Process: lipid biosynthetic process (GO:0008610);; Cellular Component: chloroplast thylakoid (GO:0009534);; Cellular Component: chloroplast stroma (GO:0009570);; Biological Process: cytokinin metabolic process (GO:0009690);; Cellular Component: magnesium che…	K03404|0.0|rcu:RCOM_1578810|Magnesium-chelatase subunit chlD, chloroplast precursor, putative (EC:6.6.1.1)	Magnesium-chelatase subunit ChlD, chloroplastic OS=Nicotiana tabacum GN=CHLD PE=2 SV=1	Magnesium-chelatase subunit chlD, chloroplast precursor, putative [Ricinus communis]
T3-25572	84	3	0	0	4.80735	up	--	--	Cellular Component: Golgi apparatus (GO:0005794);; Cellular Component: cytosol (GO:0005829);; Biological Process: post-Golgi vesicle-mediated transport (GO:0006892);; Biological Process: organelle organization (GO:0006996);; Biological Process: cellular membrane organization (GO:0016044);; Molecular Function: cyclin binding (GO:0030332);;	--	J domain-containing protein required for chloroplast accumulation response 1 OS=Arabidopsis thaliana GN=JAC1 PE=1 SV=1	heat shock protein binding protein, putative [Ricinus communis]
T7-31315	34	8	0.000137	0.00196316	2.08746	up	[M]	Cell wall/membrane/envelope biogenesis	Molecular Function: metalloendopeptidase activity (GO:0004222);; Biological Process: proteolysis (GO:0006508);; Biological Process: response to light stimulus (GO:0009416);; Cellular Component: chloroplast (GO:0009507);; Biological Process: chloroplast organization (GO:0009658);; Biological Process: response to ethylene stimulus (GO:0009723);; Biological Process: negative gravitropism (GO:0009959…	--	--	sterol regulatory element-binding protein site 2 protease, putative [Ricinus communis]
T7-19350	16	1	0.000445	0.0055636	4	up	--	--	--	--	--	PREDICTED: uncharacterized protein LOC101298363 [Fragaria vesca subsp. vesca]
T3-22512	123	60	2.2e-05	0.000391436	1.03562	up	[J]	Translation, ribosomal structure and biogenesis	Molecular Function: structural constituent of ribosome (GO:0003735);; Cellular Component: ribosome (GO:0005840);; Biological Process: translation (GO:0006412);; Cellular Component: chloroplast (GO:0009507);; Cellular Component: chloroplast thylakoid (GO:0009534);; Cellular Component: chloroplast stroma (GO:0009570);; Molecular Function: rRNA binding (GO:0019843);; Biological Process: ribosome bio…	--	30S ribosomal protein S21, chloroplastic (Fragment) OS=Spinacia oleracea GN=rps21 PE=1 SV=1	structural constituent of ribosome, putative [Ricinus communis]
T6-21884	27	2	8e-06	0.000157523	3.75489	up	[T]	Signal transduction mechanisms	Molecular Function: catalytic activity (GO:0003824);; Biological Process: metabolic process (GO:0008152);; Cellular Component: plastid (GO:0009536);; Cellular Component: chloroplast stroma (GO:0009570);; Biological Process: thylakoid membrane organization (GO:0010027);; Biological Process: peptidyl-threonine dephosphorylation (GO:0035970);; Biological Process: cellular component biogenesis (GO:00…	--	Probable protein phosphatase 2C 26 OS=Arabidopsis thaliana GN=At2g30170 PE=2 SV=2	PREDICTED: probable protein phosphatase 2C 26 [Vitis vinifera]
T1-15186	35	5	5e-06	0.000103502	2.80735	up	[J]	Translation, ribosomal structure and biogenesis	Molecular Function: translation elongation factor activity (GO:0003746);; Cellular Component: mitochondrion (GO:0005739);; Biological Process: translation (GO:0006412);; Biological Process: translational elongation (GO:0006414);; Cellular Component: chloroplast stroma (GO:0009570);; Biological Process: embryo development ending in seed dormancy (GO:0009793);; Biological Process: iron-sulfur clust…	K02356|1e-119|vvi:100241479|hypothetical protein LOC100241479	Elongation factor P OS=Synechococcus sp. (strain ATCC 27144 / PCC 6301 / SAUG 1402/1) GN=efp PE=3 SV=1	hypothetical protein PRUPE_ppa010719mg [Prunus persica]
T6-21079	117	51	3e-06	6.54366e-05	1.19794	up	[I]	Lipid transport and metabolism	Biological Process: sulfur amino acid metabolic process (GO:0000096);; Biological Process: MAPK cascade (GO:0000165);; Molecular Function: iron ion binding (GO:0005506);; Cellular Component: nucleus (GO:0005634);; Biological Process: pentose-phosphate shunt (GO:0006098);; Biological Process: regulation of translation (GO:0006417);; Biological Process: glycine catabolic process (GO:0006546);; Biol…	K03526|0.0|vvi:100257071|hypothetical protein LOC100257071	4-hydroxy-3-methylbut-2-en-1-yl diphosphate synthase, chloroplastic OS=Arabidopsis thaliana GN=ISPG PE=1 SV=1	PREDICTED: 4-hydroxy-3-methylbut-2-en-1-yl diphosphate synthase, chloroplastic-like [Fragaria vesca subsp. vesca]
T6-20953	120	17	0	0	2.81943	up	[J]	Translation, ribosomal structure and biogenesis	Molecular Function: RNA binding (GO:0003723);; Molecular Function: structural constituent of ribosome (GO:0003735);; Cellular Component: ribosome (GO:0005840);; Biological Process: translation (GO:0006412);; Cellular Component: chloroplast stroma (GO:0009570);; Biological Process: embryo development ending in seed dormancy (GO:0009793);; Cellular Component: chloroplast envelope (GO:0009941);; Bio…	--	50S ribosomal protein L19-2, chloroplastic OS=Arabidopsis thaliana GN=At5g47190 PE=2 SV=1	hypothetical protein PRUPE_ppa009692mg [Prunus persica]
T6-21098	33	0	0	0	15.0102	up	[RTKL]	--	Molecular Function: hydrolase activity, hydrolyzing O-glycosyl compounds (GO:0004553);; Molecular Function: protein serine/threonine kinase activity (GO:0004674);; Molecular Function: calmodulin-dependent protein kinase activity (GO:0004683);; Molecular Function: protein binding (GO:0005515);; Molecular Function: ATP binding (GO:0005524);; Cellular Component: cytosol (GO:0005829);; Cellular Compo…	--	CBL-interacting protein kinase 5 OS=Oryza sativa subsp. japonica GN=CIPK5 PE=2 SV=1	hypothetical protein PRUPE_ppa005365mg [Prunus persica]
T7-21590	99	4	0	0	4.62936	up	--	--	Molecular Function: binding (GO:0005488);; Biological Process: transcription, DNA-dependent (GO:0006351);; Biological Process: ion transport (GO:0006811);; Biological Process: defense response (GO:0006952);; Cellular Component: chloroplast (GO:0009507);; Biological Process: proton transport (GO:0015992);; Cellular Component: membrane (GO:0016020);; Cellular Component: proton-transporting two-sect…	--	ATP synthase delta chain, chloroplastic OS=Pisum sativum GN=ATPD PE=1 SV=1	ATP synthase delta chain, putative [Ricinus communis]
T6-24828	285	11	0	0	4.69539	up	--	--	Biological Process: maltose metabolic process (GO:0000023);; Cellular Component: nucleus (GO:0005634);; Cellular Component: mitochondrion (GO:0005739);; Biological Process: pentose-phosphate shunt (GO:0006098);; Biological Process: nucleobase-containing compound metabolic process (GO:0006139);; Biological Process: fatty acid biosynthetic process (GO:0006633);; Biological Process: phosphate-contai…	--	Calcium sensing receptor, chloroplastic OS=Arabidopsis thaliana GN=CAS PE=1 SV=1	hypothetical protein PRUPE_ppa002448mg [Prunus persica]
T6-16673	68	1	0	0	6.08746	up	--	--	Cellular Component: chloroplast thylakoid membrane (GO:0009535);;	--	--	hypothetical protein PRUPE_ppa026691mg, partial [Prunus persica]
T3-23730	47	18	0.000812	0.00932082	1.38466	up	[C]	Energy production and conversion	Biological Process: transition metal ion transport (GO:0000041);; Biological Process: fatty acid alpha-oxidation (GO:0001561);; Molecular Function: receptor binding (GO:0005102);; Cellular Component: nucleus (GO:0005634);; Cellular Component: vacuole (GO:0005773);; Cellular Component: peroxisome (GO:0005777);; Cellular Component: peroxisomal matrix (GO:0005782);; Molecular Function: glycolate oxi…	K11517|1e-123|rcu:RCOM_0684810|(S)-2-hydroxy-acid oxidase, putative (EC:1.1.3.15)	Peroxisomal (S)-2-hydroxy-acid oxidase GLO4 OS=Arabidopsis thaliana GN=GLO4 PE=2 SV=1	(S)-2-hydroxy-acid oxidase, putative [Ricinus communis]
T3-15218	94	24	0	0	1.96963	up	[J]	Translation, ribosomal structure and biogenesis	Molecular Function: structural constituent of ribosome (GO:0003735);; Cellular Component: ribosome (GO:0005840);; Biological Process: translation (GO:0006412);; Cellular Component: chloroplast thylakoid membrane (GO:0009535);; Biological Process: thylakoid membrane organization (GO:0010027);; Molecular Function: rRNA binding (GO:0019843);; Biological Process: ribosome biogenesis (GO:0042254);;	--	30S ribosomal protein S6 alpha, chloroplastic OS=Arabidopsis thaliana GN=RPS6 PE=1 SV=1	PREDICTED: 30S ribosomal protein S6 alpha, chloroplastic [Vitis vinifera]
T3-23371	59	5	0	0	3.56071	up	[C]	Energy production and conversion	Molecular Function: binding (GO:0005488);; Molecular Function: ATP binding (GO:0005524);; Cellular Component: cytoplasm (GO:0005737);; Biological Process: DNA replication (GO:0006260);; Biological Process: protein folding (GO:0006457);; Molecular Function: zinc ion binding (GO:0008270);; Biological Process: response to heat (GO:0009408);; Molecular Function: heat shock protein binding (GO:0031072…	--	Chaperone protein DnaJ OS=Halothermothrix orenii (strain H 168 / OCM 544 / DSM 9562) GN=dnaJ PE=3 SV=1	hypothetical protein PRUPE_ppa018025mg, partial [Prunus persica]
T4-2914	121	24	0	0	2.3339	up	--	--	Molecular Function: magnesium ion binding (GO:0000287);; Molecular Function: electron carrier activity (GO:0009055);; Cellular Component: photosystem I (GO:0009522);; Cellular Component: chloroplast thylakoid membrane (GO:0009535);; Biological Process: photosynthesis (GO:0015979);; Cellular Component: integral to membrane (GO:0016021);; Molecular Function: chlorophyll binding (GO:0016168);; Molec…	K02689|0.0|vvi:4025091|psaA	Photosystem I P700 chlorophyll a apoprotein A1 OS=Morus indica GN=psaA PE=3 SV=1	photosystem I P700 apoprotein A1 [Morus indica]
T7-32085	29	6	0.00021	0.00286819	2.27302	up	--	--	Biological Process: developmental process involved in reproduction (GO:0003006);; Molecular Function: binding (GO:0005488);; Biological Process: RNA processing (GO:0006396);; Biological Process: cellular protein modification process (GO:0006464);; Biological Process: multicellular organismal development (GO:0007275);; Biological Process: regulation of biosynthetic process (GO:0009889);; Biologica…	--	Zinc finger protein VAR3, chloroplastic OS=Arabidopsis thaliana GN=VAR3 PE=1 SV=2	hypothetical protein PRUPE_ppa001151mg [Prunus persica]
T5-18850	67	9	0	0	2.89616	up	[IQR]	--	Biological Process: very long-chain fatty acid metabolic process (GO:0000038);; Molecular Function: carbonyl reductase (NADPH) activity (GO:0004090);; Cellular Component: nucleolus (GO:0005730);; Cellular Component: cytoplasm (GO:0005737);; Cellular Component: cytosol (GO:0005829);; Cellular Component: plasma membrane (GO:0005886);; Biological Process: defense response (GO:0006952);; Molecular Fu…	--	(+)-neomenthol dehydrogenase OS=Arabidopsis thaliana GN=SDR1 PE=1 SV=1	predicted protein [Populus trichocarpa]
T4-22405	59	20	3.9e-05	0.000650344	1.56071	up	--	--	Cellular Component: DNA-directed RNA polymerase IV complex (GO:0000418);; Cellular Component: DNA-directed RNA polymerase V complex (GO:0000419);; Molecular Function: copper ion binding (GO:0005507);; Molecular Function: protein binding (GO:0005515);; Cellular Component: nucleolus (GO:0005730);; Biological Process: DNA replication (GO:0006260);; Biological Process: DNA methylation (GO:0006306);; …	--	Protein DCL, chloroplastic OS=Solanum lycopersicum GN=DCL PE=2 SV=1	PREDICTED: protein DCL, chloroplastic [Vitis vinifera]
T7-28609	22	3	0.000266	0.00353936	2.87447	up	[J]	Translation, ribosomal structure and biogenesis	Molecular Function: nucleotide binding (GO:0000166);; Molecular Function: nucleic acid binding (GO:0003676);; Molecular Function: asparagine-tRNA ligase activity (GO:0004816);; Molecular Function: ATP binding (GO:0005524);; Cellular Component: intracellular (GO:0005622);; Cellular Component: mitochondrion (GO:0005739);; Biological Process: asparaginyl-tRNA aminoacylation (GO:0006421);; Cellular C…	K01893|0.0|pop:POPTR_594529|asparaginyl-tRNA synthetase (EC:6.1.1.22)	Asparagine--tRNA ligase, chloroplastic/mitochondrial OS=Arabidopsis thaliana GN=SYNO PE=2 SV=3	PREDICTED: asparagine--tRNA ligase, chloroplastic/mitochondrial-like [Fragaria vesca subsp. vesca]
T7-23035	27	3	2.5e-05	0.000437883	3.16993	up	--	--	Cellular Component: chloroplast envelope (GO:0009941);;	--	UPF0548 protein At2g17695 OS=Arabidopsis thaliana GN=At2g17695 PE=2 SV=1	hypothetical protein PRUPE_ppa023767mg [Prunus persica]
T7-31167	85	9	0	0	3.23947	up	--	--	Cellular Component: mitochondrion (GO:0005739);; Biological Process: calcium ion transport (GO:0006816);; Biological Process: cell communication (GO:0007154);; Cellular Component: membrane (GO:0016020);; Molecular Function: transmembrane transporter activity (GO:0022857);; Biological Process: chemical homeostasis (GO:0048878);; Biological Process: regulation of cellular process (GO:0050794);; Bio…	--	--	hypothetical protein PRUPE_ppa006923mg [Prunus persica]
T3-5558	16	1	0.000445	0.0055636	4	up	--	--	--	--	--	predicted protein [Populus trichocarpa]
T7-25924	31	8	0.000481	0.00594171	1.9542	up	--	--	Biological Process: MAPK cascade (GO:0000165);; Molecular Function: NAD+ diphosphatase activity (GO:0000210);; Biological Process: respiratory burst involved in defense response (GO:0002679);; Molecular Function: protein binding (GO:0005515);; Cellular Component: nucleus (GO:0005634);; Cellular Component: cytosol (GO:0005829);; Cellular Component: plasma membrane (GO:0005886);; Biological Process…	--	Nudix hydrolase 2 OS=Arabidopsis thaliana GN=NUDT2 PE=1 SV=1	hypothetical protein VITISV_029203 [Vitis vinifera]
T4-22343	128	20	0	0	2.67807	up	[C]	Energy production and conversion	Molecular Function: mRNA 3'-UTR binding (GO:0003730);; Molecular Function: iron ion binding (GO:0005506);; Molecular Function: copper ion binding (GO:0005507);; Molecular Function: protein binding (GO:0005515);; Molecular Function: ATP binding (GO:0005524);; Cellular Component: cell wall (GO:0005618);; Cellular Component: mitochondrion (GO:0005739);; Cellular Component: endoplasmic reticulum (GO:…	K01681|0.0|vvi:100256776|hypothetical protein LOC100256776	Aconitate hydratase, cytoplasmic OS=Cucurbita maxima PE=2 SV=1	aconitate hydratase 3 [Citrus clementina]
T6-25342	26	5	0.000317	0.00414007	2.37851	up	[R]	General function prediction only	Molecular Function: catalytic activity (GO:0003824);; Molecular Function: GTPase activity (GO:0003924);; Molecular Function: GTP binding (GO:0005525);; Cellular Component: nucleus (GO:0005634);; Cellular Component: mitochondrion (GO:0005739);; Biological Process: GTP catabolic process (GO:0006184);; Biological Process: response to stress (GO:0006950);; Biological Process: phospholipid biosyntheti…	--	--	PREDICTED: uncharacterized protein YqeH-like [Fragaria vesca subsp. vesca]
T4-18415	189	31	0	0	2.60805	up	[O]	Posttranslational modification, protein turnover, chaperones	Cellular Component: mitochondrion (GO:0005739);; Molecular Function: electron carrier activity (GO:0009055);; Cellular Component: chloroplast thylakoid membrane (GO:0009535);; Cellular Component: chloroplast envelope (GO:0009941);; Molecular Function: protein disulfide oxidoreductase activity (GO:0015035);; Biological Process: photosynthesis, light reaction (GO:0019684);; Biological Process: regu…	--	--	PREDICTED: uncharacterized protein LOC101292431 [Fragaria vesca subsp. vesca]
T3-25862	33	5	1.3e-05	0.000242906	2.72247	up	--	--	Molecular Function: adenine nucleotide transmembrane transporter activity (GO:0000295);; Molecular Function: purine ribonucleotide transmembrane transporter activity (GO:0005346);; Cellular Component: mitochondrial inner membrane (GO:0005743);; Cellular Component: vacuolar membrane (GO:0005774);; Cellular Component: peroxisomal membrane (GO:0005778);; Biological Process: ubiquitin-dependent prote…	--	Peroxisomal nicotinamide adenine dinucleotide carrier OS=Arabidopsis thaliana GN=PXN PE=1 SV=1	PREDICTED: peroxisomal nicotinamide adenine dinucleotide carrier-like [Fragaria vesca subsp. vesca]
T3-21912	63	18	2e-06	4.52878e-05	1.80735	up	--	--	Molecular Function: sucrose alpha-glucosidase activity (GO:0004575);; Molecular Function: protein binding (GO:0005515);; Cellular Component: nucleus (GO:0005634);; Cellular Component: mitochondrion (GO:0005739);; Cellular Component: cytosol (GO:0005829);; Cellular Component: plasma membrane (GO:0005886);; Biological Process: starch metabolic process (GO:0005982);; Biological Process: sucrose cata…	--	Alkaline/neutral invertase CINV2 OS=Arabidopsis thaliana GN=CINV2 PE=2 SV=1	hypothetical protein PRUPE_ppa002614mg [Prunus persica]
T4-23596	29	3	1e-05	0.000192272	3.27302	up	--	--	Molecular Function: AMP-activated protein kinase activity (GO:0004679);; Cellular Component: nucleus (GO:0005634);; Cellular Component: cytoplasm (GO:0005737);; Cellular Component: cAMP-dependent protein kinase complex (GO:0005952);; Biological Process: protein phosphorylation (GO:0006468);; Biological Process: fatty acid biosynthetic process (GO:0006633);; Biological Process: response to stress …	--	--	hypothetical protein PRUPE_ppa021204mg [Prunus persica]
T6-16905	84	26	0	0	1.69188	up	[OU]	--	Molecular Function: serine-type endopeptidase activity (GO:0004252);; Molecular Function: ATP binding (GO:0005524);; Biological Process: proteolysis (GO:0006508);; Cellular Component: chloroplast thylakoid (GO:0009534);; Cellular Component: chloroplastic endopeptidase Clp complex (GO:0009840);; Cellular Component: chloroplast envelope (GO:0009941);;	K01358|1e-155|vvi:100265683|hypothetical protein LOC100265683	ATP-dependent Clp protease proteolytic subunit 3, chloroplastic OS=Arabidopsis thaliana GN=CLPP3 PE=1 SV=1	PREDICTED: ATP-dependent Clp protease proteolytic subunit 3, chloroplastic-like [Cucumis sativus]
T6-21263	70	15	0	0	2.22239	up	[J]	Translation, ribosomal structure and biogenesis	Molecular Function: fatty acid binding (GO:0005504);; Molecular Function: copper ion binding (GO:0005507);; Cellular Component: mitochondrion (GO:0005739);; Biological Process: translational termination (GO:0006415);; Biological Process: fatty acid metabolic process (GO:0006631);; Cellular Component: chloroplast stroma (GO:0009570);; Cellular Component: thylakoid (GO:0009579);; Biological Process…	K02838|1e-130|pop:POPTR_710069|hypothetical protein	Ribosome-recycling factor, chloroplastic OS=Spinacia oleracea GN=RRF PE=1 SV=1	hypothetical protein PRUPE_ppa009406mg [Prunus persica]
T6-25037	53	4	0	0	3.72792	up	[V]	Defense mechanisms	Molecular Function: nucleic acid binding (GO:0003676);; Molecular Function: endonuclease activity (GO:0004519);; Cellular Component: nucleus (GO:0005634);; Biological Process: response to desiccation (GO:0009269);; Biological Process: response to cold (GO:0009409);; Biological Process: response to salt stress (GO:0009651);; Biological Process: response to abscisic acid stimulus (GO:0009737);;	--	--	hypothetical protein PRUPE_ppa009743mg [Prunus persica]
T7-25493	28	1	1e-06	2.40635e-05	4.80735	up	--	--	Biological Process: in utero embryonic development (GO:0001701);; Cellular Component: photoreceptor outer segment (GO:0001750);; Molecular Function: phosphatidylinositol-4,5-bisphosphate 5-phosphatase activity (GO:0004439);; Cellular Component: nucleus (GO:0005634);; Cellular Component: early endosome (GO:0005769);; Cellular Component: trans-Golgi network (GO:0005802);; Cellular Component: cytoso…	--	Type I inositol 1,4,5-trisphosphate 5-phosphatase CVP2 OS=Arabidopsis thaliana GN=CVP2 PE=1 SV=2	unnamed protein product [Vitis vinifera]
T6-25273	33	6	3.6e-05	0.000611495	2.45943	up	--	--	Biological Process: maltose metabolic process (GO:0000023);; Biological Process: regulation of transcription, DNA-dependent (GO:0006355);; Biological Process: phosphatidylglycerol biosynthetic process (GO:0006655);; Biological Process: aromatic amino acid family biosynthetic process (GO:0009073);; Cellular Component: chloroplast stroma (GO:0009570);; Biological Process: embryo development ending …	--	Ribulose-1,5 bisphosphate carboxylase/oxygenase large subunit N-methyltransferase, chloroplastic OS=Nicotiana tabacum GN=RBCMT PE=2 SV=1	hypothetical protein PRUPE_ppa004634mg [Prunus persica]
T4-24617	79	2	0	0	5.30378	up	--	--	Biological Process: chlorophyll biosynthetic process (GO:0015995);;	--	--	hypothetical protein PRUPE_ppa009508mg [Prunus persica]
T5-15995	57	6	0	0	3.24793	up	[R]	General function prediction only	Molecular Function: nucleotide binding (GO:0000166);; Molecular Function: DNA binding (GO:0003677);; Molecular Function: single-stranded DNA binding (GO:0003697);; Molecular Function: RNA binding (GO:0003723);; Molecular Function: phosphatidylinositol-3-phosphatase activity (GO:0004438);; Cellular Component: nucleus (GO:0005634);; Cellular Component: mitochondrial outer membrane (GO:0005741);; Ce…	--	29 kDa ribonucleoprotein A, chloroplastic OS=Nicotiana sylvestris PE=2 SV=1	ribonucleoprotein, chloroplast, putative [Ricinus communis]
T7-27479	26	3	4e-05	0.000662632	3.11548	up	[V]	Defense mechanisms	Cellular Component: plasma membrane (GO:0005886);; Biological Process: cation transport (GO:0006812);; Biological Process: drug transmembrane transport (GO:0006855);; Biological Process: purine nucleobase transport (GO:0006863);; Cellular Component: plant-type vacuole membrane (GO:0009705);; Biological Process: fruit ripening (GO:0009835);; Biological Process: proanthocyanidin biosynthetic proces…	--	Protein TRANSPARENT TESTA 12 OS=Arabidopsis thaliana GN=TT12 PE=2 SV=1	hypothetical protein PRUPE_ppa004771mg [Prunus persica]
T6-21427	56	2	0	0	4.80735	up	--	--	Biological Process: maltose metabolic process (GO:0000023);; Cellular Component: mitochondrion (GO:0005739);; Biological Process: pentose-phosphate shunt (GO:0006098);; Cellular Component: chloroplast thylakoid membrane (GO:0009535);; Cellular Component: thylakoid (GO:0009579);; Biological Process: defense response to fungus, incompatible interaction (GO:0009817);; Cellular Component: chloroplast…	--	--	PREDICTED: NAD(P)H-quinone oxidoreductase subunit N-like [Fragaria vesca subsp. vesca]
T7-25551	44	14	0.000211	0.00287873	1.65208	up	--	--	Cellular Component: chloroplast (GO:0009507);; Biological Process: chlorophyll catabolic process (GO:0015996);; Cellular Component: membrane (GO:0016020);;	--	--	predicted protein [Populus trichocarpa]
T6-21933	79	30	1.2e-05	0.000226303	1.39689	up	[E]	Amino acid transport and metabolism	Molecular Function: L-aspartate:2-oxoglutarate aminotransferase activity (GO:0004069);; Cellular Component: mitochondrial inner membrane (GO:0005743);; Cellular Component: mitochondrial matrix (GO:0005759);; Cellular Component: peroxisome (GO:0005777);; Cellular Component: cytosol (GO:0005829);; Cellular Component: plasma membrane (GO:0005886);; Biological Process: gluconeogenesis (GO:0006094);; …	K00813|0.0|pop:POPTR_835828|aspartate transaminase (EC:2.6.1.1)	Aspartate aminotransferase, chloroplastic OS=Arabidopsis thaliana GN=ASP5 PE=2 SV=2	PREDICTED: aspartate aminotransferase, chloroplastic-like [Cucumis sativus]
T4-8542	135	18	0	0	2.90689	up	--	--	Cellular Component: chloroplast thylakoid membrane (GO:0009535);; Biological Process: response to red or far red light (GO:0009639);; Biological Process: plastid organization (GO:0009657);; Cellular Component: chloroplast envelope (GO:0009941);; Biological Process: ncRNA metabolic process (GO:0034660);; Biological Process: establishment of localization (GO:0051234);;	--	--	PREDICTED: uncharacterized protein LOC100788940 [Glycine max]
T7-28504	69	23	7e-06	0.000139446	1.58496	up	[IQ]	--	Molecular Function: fatty acid binding (GO:0005504);; Cellular Component: nucleus (GO:0005634);; Cellular Component: mitochondrion (GO:0005739);; Cellular Component: cytosol (GO:0005829);; Biological Process: fatty acid biosynthetic process (GO:0006633);; Biological Process: phosphorus metabolic process (GO:0006793);; Molecular Function: o-succinylbenzoate-CoA ligase activity (GO:0008756);; Cellu…	--	Malonate--CoA ligase OS=Arabidopsis thaliana GN=AAE13 PE=1 SV=1	acyl-activating enzyme 10 [Cannabis sativa]
T3-19348	33	1	0	0	5.04439	up	--	--	Cellular Component: extracellular region (GO:0005576);; Cellular Component: cell wall (GO:0005618);; Biological Process: cellular membrane fusion (GO:0006944);; Biological Process: anatomical structure morphogenesis (GO:0009653);; Biological Process: unidimensional cell growth (GO:0009826);; Biological Process: plant-type cell wall modification (GO:0009827);; Biological Process: plant-type cell w…	--	Putative expansin-B2 OS=Arabidopsis thaliana GN=EXPB2 PE=3 SV=2	PREDICTED: putative expansin-B2 [Vitis vinifera]
T3-22101	38	7	1e-05	0.000192272	2.44057	up	[G]	Carbohydrate transport and metabolism	Biological Process: transition metal ion transport (GO:0000041);; Biological Process: RNA splicing, via endonucleolytic cleavage and ligation (GO:0000394);; Biological Process: platelet degranulation (GO:0002576);; Molecular Function: actin binding (GO:0003779);; Molecular Function: fructose-bisphosphate aldolase activity (GO:0004332);; Molecular Function: uracil phosphoribosyltransferase activit…	K00876|0.0|vvi:100259975|hypothetical protein LOC100259975	Uridine kinase-like protein 3 OS=Arabidopsis thaliana GN=UKL3 PE=2 SV=1	hypothetical protein PRUPE_ppa005044mg [Prunus persica]
T7-32864	121	17	0	0	2.8314	up	[J]	Translation, ribosomal structure and biogenesis	Molecular Function: translation initiation factor activity (GO:0003743);; Molecular Function: GTPase activity (GO:0003924);; Molecular Function: GTP binding (GO:0005525);; Biological Process: GTP catabolic process (GO:0006184);; Biological Process: translational initiation (GO:0006413);; Cellular Component: chloroplast (GO:0009507);; Cellular Component: chloroplast stroma (GO:0009570);; Biologica…	K02519|0.0|pop:POPTR_232591|hypothetical protein	Translation initiation factor IF-2, chloroplastic OS=Arabidopsis thaliana GN=At1g17220 PE=2 SV=2	hypothetical protein PRUPE_ppa000701mg [Prunus persica]
T5-23895	341	34	0	0	3.32617	up	[E]	Amino acid transport and metabolism	Biological Process: response to hypoxia (GO:0001666);; Molecular Function: gamma-glutamyltransferase activity (GO:0003840);; Molecular Function: L-alanine:2-oxoglutarate aminotransferase activity (GO:0004021);; Molecular Function: copper ion binding (GO:0005507);; Molecular Function: ATP binding (GO:0005524);; Cellular Component: mitochondrial matrix (GO:0005759);; Cellular Component: vacuole (GO…	K00814|0.0|vvi:100261274|AlaT1	Glutamate--glyoxylate aminotransferase 2 OS=Arabidopsis thaliana GN=GGAT2 PE=1 SV=1	PREDICTED: LOW QUALITY PROTEIN: glutamate--glyoxylate aminotransferase 2-like [Cucumis sativus]
T7-22583	87	36	2.1e-05	0.000374702	1.27302	up	--	--	Molecular Function: catalytic activity (GO:0003824);; Molecular Function: protein binding (GO:0005515);; Cellular Component: nucleus (GO:0005634);; Cellular Component: plasma membrane (GO:0005886);; Biological Process: muscle contraction (GO:0006936);; Biological Process: organelle organization (GO:0006996);; Biological Process: response to auxin stimulus (GO:0009733);; Cellular Component: membra…	--	--	conserved hypothetical protein [Ricinus communis]
T7-29902	90	10	0	0	3.16993	up	[R]	General function prediction only	Molecular Function: catalytic activity (GO:0003824);; Molecular Function: protein kinase activity (GO:0004672);; Molecular Function: binding (GO:0005488);; Molecular Function: ATP binding (GO:0005524);; Cellular Component: plasma membrane (GO:0005886);; Biological Process: protein phosphorylation (GO:0006468);; Cellular Component: plastoglobule (GO:0010287);; Biological Process: chlorophyll catab…	--	Uncharacterized aarF domain-containing protein kinase At1g79600, chloroplastic OS=Arabidopsis thaliana GN=At1g79600 PE=1 SV=1	hypothetical protein PRUPE_ppa002144mg [Prunus persica]
T7-22720	20	3	0.00068	0.00798768	2.73697	up	--	--	Biological Process: maltose metabolic process (GO:0000023);; Molecular Function: methyltransferase activity (GO:0008168);; Biological Process: mRNA modification (GO:0016556);; Biological Process: starch biosynthetic process (GO:0019252);; Biological Process: methylation (GO:0032259);;	--	--	PREDICTED: uncharacterized protein LOC101309189 [Fragaria vesca subsp. vesca]
T6-18257	25	5	0.000495	0.00608361	2.32193	up	--	--	Cellular Component: mitochondrion (GO:0005739);;	--	--	PREDICTED: uncharacterized protein LOC100250451 [Vitis vinifera]
T6-24448	44	4	0	0	3.45943	up	--	--	Molecular Function: two-component response regulator activity (GO:0000156);; Molecular Function: DNA binding (GO:0003677);; Molecular Function: sequence-specific DNA binding transcription factor activity (GO:0003700);; Cellular Component: nucleus (GO:0005634);; Cellular Component: mitochondrion (GO:0005739);; Biological Process: DNA repair (GO:0006281);; Molecular Function: zinc ion binding (GO:0…	--	Zinc finger protein CONSTANS-LIKE 16 OS=Arabidopsis thaliana GN=COL16 PE=2 SV=2	PREDICTED: zinc finger protein CONSTANS-LIKE 16 [Vitis vinifera]
T4-23986	51	16	5.7e-05	0.000905641	1.67243	up	[U]	Intracellular trafficking, secretion, and vesicular transport	Biological Process: maltose metabolic process (GO:0000023);; Cellular Component: integral to plasma membrane (GO:0005887);; Biological Process: rRNA processing (GO:0006364);; Biological Process: protein secretion (GO:0009306);; Cellular Component: chloroplast thylakoid membrane (GO:0009535);; Biological Process: double fertilization forming a zygote and endosperm (GO:0009567);; Biological Process…	K03118|1e-167|vvi:100259443|hypothetical protein LOC100259443	Sec-independent protein translocase protein TATC, chloroplastic OS=Pisum sativum GN=TATC PE=1 SV=1	PREDICTED: sec-independent protein translocase protein TatC-like [Glycine max]
T6-24486	39	8	1.6e-05	0.000292281	2.2854	up	--	--	Biological Process: aromatic amino acid family biosynthetic process (GO:0009073);; Cellular Component: chloroplast stroma (GO:0009570);; Cellular Component: proplastid stroma (GO:0009571);; Biological Process: photosystem II assembly (GO:0010207);; Biological Process: iron-sulfur cluster assembly (GO:0016226);;	--	--	hypothetical protein PRUPE_ppa007199mg [Prunus persica]
T4-14684	75	10	0	0	2.90689	up	--	--	Molecular Function: structural constituent of cell wall (GO:0005199);; Cellular Component: extracellular region (GO:0005576);; Cellular Component: cytosol (GO:0005829);; Biological Process: syncytium formation (GO:0006949);; Cellular Component: plant-type cell wall (GO:0009505);; Cellular Component: plasmodesma (GO:0009506);; Cellular Component: chloroplast (GO:0009507);; Biological Process: plan…	--	Expansin-A8 OS=Arabidopsis thaliana GN=EXPA8 PE=2 SV=1	Alpha-expansin 8 precursor, putative [Ricinus communis]
T3-20996	47	9	1e-06	2.40635e-05	2.38466	up	--	--	Biological Process: maltose metabolic process (GO:0000023);; Molecular Function: calcium ion binding (GO:0005509);; Cellular Component: chloroplast thylakoid membrane (GO:0009535);; Cellular Component: chloroplast thylakoid lumen (GO:0009543);; Cellular Component: oxygen evolving complex (GO:0009654);; Biological Process: thylakoid membrane organization (GO:0010027);; Biological Process: photosyn…	--	PsbP domain-containing protein 5, chloroplastic OS=Arabidopsis thaliana GN=PPD5 PE=1 SV=3	PREDICTED: psbP domain-containing protein 5, chloroplastic [Vitis vinifera]
T3-26251	52	3	0	0	4.11548	up	[R]	General function prediction only	Cellular Component: proteasome complex (GO:0000502);; Cellular Component: nucleus (GO:0005634);; Cellular Component: mitochondrion (GO:0005739);; Biological Process: sodium ion transport (GO:0006814);; Biological Process: plasma membrane pyruvate transport (GO:0006849);; Molecular Function: bile acid:sodium symporter activity (GO:0008508);; Cellular Component: chloroplast thylakoid (GO:0009534);;…	--	Sodium/pyruvate cotransporter BASS2, chloroplastic OS=Arabidopsis thaliana GN=BASS2 PE=2 SV=1	sodium-bile acid cotransporter, putative [Ricinus communis]
T7-26237	55	13	1e-06	2.40635e-05	2.08092	up	--	--	Molecular Function: sequence-specific DNA binding transcription factor activity (GO:0003700);; Molecular Function: protein binding (GO:0005515);; Cellular Component: nucleus (GO:0005634);; Biological Process: chromatin assembly or disassembly (GO:0006333);; Biological Process: regulation of translation (GO:0006417);; Biological Process: plastid organization (GO:0009657);; Biological Process: resp…	--	Axial regulator YABBY 5 OS=Arabidopsis thaliana GN=YAB5 PE=2 SV=1	hypothetical protein PRUPE_ppa012028mg [Prunus persica]
T7-24473	188	14	0	0	3.74723	up	--	--	Biological Process: nucleobase-containing compound metabolic process (GO:0006139);; Biological Process: cellular protein modification process (GO:0006464);; Biological Process: protein phosphorylation (GO:0006468);; Biological Process: phosphate-containing compound metabolic process (GO:0006796);; Cellular Component: chloroplast thylakoid membrane (GO:0009535);; Biological Process: photosynthesis…	--	Uncharacterized protein PAM68-like OS=Arabidopsis thaliana GN=At5g52780 PE=2 SV=1	hypothetical protein PRUPE_ppa026735mg [Prunus persica]
T2-18396	22	4	0.000742	0.00861629	2.45943	up	--	--	Cellular Component: nucleus (GO:0005634);; Biological Process: thylakoid membrane organization (GO:0010027);; Molecular Function: FMN binding (GO:0010181);; Molecular Function: oxidoreductase activity (GO:0016491);; Molecular Function: hydrolase activity, acting on glycosyl bonds (GO:0016798);; Biological Process: isopentenyl diphosphate biosynthetic process, mevalonate-independent pathway (GO:00…	--	Uncharacterized protein At3g49140 OS=Arabidopsis thaliana GN=At3g49140 PE=1 SV=2	PREDICTED: uncharacterized protein At3g49140-like [Glycine max]
T7-25001	36	6	9e-06	0.00017524	2.58496	up	--	--	Cellular Component: plastid (GO:0009536);; Biological Process: response to absence of light (GO:0009646);;	--	--	predicted protein [Populus trichocarpa]
T1-19210	21	3	0.000425	0.00534861	2.80735	up	--	--	Molecular Function: protein binding (GO:0005515);; Cellular Component: nucleus (GO:0005634);; Biological Process: transcription, DNA-dependent (GO:0006351);; Biological Process: response to water deprivation (GO:0009414);; Biological Process: response to wounding (GO:0009611);; Biological Process: gravitropism (GO:0009630);; Biological Process: response to auxin stimulus (GO:0009733);; Biological…	--	Auxin-responsive protein IAA17 OS=Arabidopsis thaliana GN=IAA17 PE=1 SV=2	Auxin-responsive protein IAA1, putative [Ricinus communis]
T7-32898	50	11	2e-06	4.52878e-05	2.18442	up	--	--	Molecular Function: protein binding (GO:0005515);; Cellular Component: cytoplasm (GO:0005737);; Cellular Component: cytosol (GO:0005829);; Biological Process: cytoskeleton organization (GO:0007010);; Biological Process: gene expression (GO:0010467);; Biological Process: RNA metabolic process (GO:0016070);; Biological Process: multicellular organismal process (GO:0032501);; Biological Process: dev…	--	--	hypothetical protein PRUPE_ppa000255mg [Prunus persica]
T6-25800	137	18	0	0	2.92811	up	[J]	Translation, ribosomal structure and biogenesis	Biological Process: maltose metabolic process (GO:0000023);; Molecular Function: translation elongation factor activity (GO:0003746);; Molecular Function: GTPase activity (GO:0003924);; Molecular Function: ATP binding (GO:0005524);; Molecular Function: GTP binding (GO:0005525);; Cellular Component: mitochondrion (GO:0005739);; Biological Process: pentose-phosphate shunt (GO:0006098);; Biological …	K02355|0.0|rcu:RCOM_1679710|translation elongation factor G, putative	Elongation factor G, chloroplastic OS=Glycine max GN=FUSA PE=1 SV=1	hypothetical protein PRUPE_ppa001690mg [Prunus persica]
T4-26239	105	26	0	0	2.01381	up	--	--	--	--	--	PREDICTED: uncharacterized protein LOC101296442 isoform 1 [Fragaria vesca subsp. vesca]
T3-22385	89	2	0	0	5.47573	up	[R]	General function prediction only	--	--	--	protein binding protein, putative [Ricinus communis]
T7-32238	44	8	2e-06	4.52878e-05	2.45943	up	[R]	General function prediction only	Molecular Function: DNA binding (GO:0003677);; Molecular Function: chromatin binding (GO:0003682);; Molecular Function: RNA binding (GO:0003723);; Biological Process: rRNA processing (GO:0006364);; Cellular Component: chloroplast (GO:0009507);; Biological Process: embryo development ending in seed dormancy (GO:0009793);; Biological Process: photosynthesis (GO:0015979);; Molecular Function: hydrol…	--	--	hypothetical protein PRUPE_ppa001238mg [Prunus persica]
T4-26664	47	12	1.6e-05	0.000292281	1.96963	up	[RTKL]	--	Biological Process: polysaccharide biosynthetic process (GO:0000271);; Molecular Function: peptide receptor activity (GO:0001653);; Molecular Function: protein serine/threonine kinase activity (GO:0004674);; Molecular Function: protein binding (GO:0005515);; Molecular Function: ATP binding (GO:0005524);; Cellular Component: extracellular region (GO:0005576);; Cellular Component: heterotrimeric G-…	--	Protein NSP-INTERACTING KINASE 1 OS=Arabidopsis thaliana GN=NIK1 PE=1 SV=1	hypothetical protein PRUPE_ppa002897mg [Prunus persica]
T3-26068	44	7	1e-06	2.40635e-05	2.65208	up	--	--	Cellular Component: nucleus (GO:0005634);; Cellular Component: chloroplast thylakoid membrane (GO:0009535);; Cellular Component: chloroplast thylakoid lumen (GO:0009543);;	--	--	PREDICTED: uncharacterized protein LOC100249293 [Vitis vinifera]
T4-20111	72	31	0.000194	0.00269053	1.21573	up	[OU]	--	Biological Process: response to reactive oxygen species (GO:0000302);; Molecular Function: serine-type endopeptidase activity (GO:0004252);; Cellular Component: mitochondrion (GO:0005739);; Biological Process: proteolysis (GO:0006508);; Molecular Function: peptidase activity (GO:0008233);; Cellular Component: chloroplast thylakoid (GO:0009534);; Cellular Component: chloroplast stroma (GO:0009570)…	--	ATP-dependent Clp protease proteolytic subunit-related protein 3, chloroplastic OS=Arabidopsis thaliana GN=CLPR3 PE=1 SV=1	hypothetical protein PRUPE_ppa008579mg [Prunus persica]
T6-28087	43	9	7e-06	0.000139446	2.25634	up	--	--	Molecular Function: binding (GO:0005488);; Cellular Component: mitochondrion (GO:0005739);; Biological Process: pentose-phosphate shunt (GO:0006098);; Biological Process: rRNA processing (GO:0006364);; Biological Process: tRNA metabolic process (GO:0006399);; Biological Process: signal transduction (GO:0007165);; Cellular Component: chloroplast (GO:0009507);; Cellular Component: plastid (GO:00095…	--	Pentatricopeptide repeat-containing protein At3g59040 OS=Arabidopsis thaliana GN=At3g59040 PE=2 SV=2	hypothetical protein PRUPE_ppa002772mg [Prunus persica]
T7-31728	326	90	0	0	1.85688	up	--	--	Biological Process: reproduction (GO:0000003);; Biological Process: very long-chain fatty acid metabolic process (GO:0000038);; Biological Process: polysaccharide biosynthetic process (GO:0000271);; Molecular Function: carboxylesterase activity (GO:0004091);; Biological Process: pattern specification process (GO:0007389);; Biological Process: regulation of cell size (GO:0008361);; Biological Proc…	--	GDSL esterase/lipase APG OS=Arabidopsis thaliana GN=APG PE=1 SV=1	zinc finger protein, putative [Ricinus communis]
T6-21156	25	2	2e-05	0.000358281	3.64386	up	[MG]	--	Biological Process: alternative nuclear mRNA splicing, via spliceosome (GO:0000380);; Molecular Function: double-stranded DNA binding (GO:0003690);; Molecular Function: single-stranded DNA binding (GO:0003697);; Molecular Function: mRNA binding (GO:0003729);; Molecular Function: alcohol dehydrogenase (NAD) activity (GO:0004022);; Molecular Function: protein kinase activity (GO:0004672);; Molecula…	--	Cinnamoyl-CoA reductase 1 OS=Arabidopsis thaliana GN=CCR1 PE=1 SV=1	PREDICTED: bifunctional dihydroflavonol 4-reductase/flavanone 4-reductase-like [Vitis vinifera]
T7-30901	91	20	0	0	2.18587	up	--	--	Molecular Function: DNA binding (GO:0003677);; Cellular Component: mitochondrion (GO:0005739);; Cellular Component: chloroplast (GO:0009507);; Biological Process: plastid organization (GO:0009657);; Biological Process: chloroplast-nucleus signaling pathway (GO:0010019);; Biological Process: gene expression (GO:0010467);; Biological Process: RNA metabolic process (GO:0016070);; Biological Process:…	--	Pentatricopeptide repeat-containing protein At2g31400, chloroplastic OS=Arabidopsis thaliana GN=At2g31400 PE=2 SV=1	hypothetical protein PRUPE_ppa001263mg [Prunus persica]
T7-28364	105	24	0	0	2.12928	up	[H]	Coenzyme transport and metabolism	Biological Process: maltose metabolic process (GO:0000023);; Biological Process: pentose-phosphate shunt (GO:0006098);; Molecular Function: zinc ion binding (GO:0008270);; Biological Process: thiamine biosynthetic process (GO:0009228);; Biological Process: thiamine diphosphate biosynthetic process (GO:0009229);; Cellular Component: chloroplast stroma (GO:0009570);; Biological Process: response to…	K03147|0.0|pop:POPTR_879767|HMP-P synthase	Phosphomethylpyrimidine synthase, chloroplastic OS=Arabidopsis thaliana GN=THIC PE=1 SV=1	predicted protein [Populus trichocarpa]
T6-19117	29	4	3e-05	0.000517539	2.85798	up	[S]	Function unknown	Cellular Component: chloroplast (GO:0009507);;	--	--	hypothetical protein PRUPE_ppa024779mg [Prunus persica]
T1-21558	30	7	0.000325	0.00422614	2.09954	up	[Q]	Secondary metabolites biosynthesis, transport and catabolism	Molecular Function: monooxygenase activity (GO:0004497);; Molecular Function: binding (GO:0005488);; Molecular Function: iron ion binding (GO:0005506);; Molecular Function: steroid hydroxylase activity (GO:0008395);; Molecular Function: electron carrier activity (GO:0009055);; Biological Process: response to light stimulus (GO:0009416);; Cellular Component: plasmodesma (GO:0009506);; Biological P…	--	Cytokinin hydroxylase OS=Arabidopsis thaliana GN=CYP735A2 PE=1 SV=1	hypothetical protein PRUPE_ppa004496mg [Prunus persica]
T6-18067	117	55	1.5e-05	0.000276582	1.08901	up	[J]	Translation, ribosomal structure and biogenesis	Molecular Function: RNA binding (GO:0003723);; Molecular Function: structural constituent of ribosome (GO:0003735);; Cellular Component: nucleus (GO:0005634);; Biological Process: translation (GO:0006412);; Biological Process: response to cold (GO:0009409);; Cellular Component: chloroplast thylakoid membrane (GO:0009535);; Cellular Component: chloroplast stroma (GO:0009570);; Cellular Component: …	K02988|1e-158|rcu:RCOM_1674110|30S ribosomal protein S5, putative	30S ribosomal protein S5, chloroplastic OS=Arabidopsis thaliana GN=rps5 PE=1 SV=1	PREDICTED: 30S ribosomal protein S5, chloroplastic-like [Glycine max]
T7-23802	764	41	0	0	4.21988	up	[G]	Carbohydrate transport and metabolism	Molecular Function: argininosuccinate lyase activity (GO:0004056);; Molecular Function: glyceraldehyde-3-phosphate dehydrogenase (NAD+) (phosphorylating) activity (GO:0004365);; Biological Process: glucose metabolic process (GO:0006006);; Biological Process: glycolysis (GO:0006096);; Biological Process: response to cold (GO:0009409);; Biological Process: response to light stimulus (GO:0009416);; …	K05298|0.0|pop:POPTR_831715|glyceraldehyde-3-phosphate dehydrogenase (EC:1.2.1.13)	Glyceraldehyde-3-phosphate dehydrogenase B, chloroplastic OS=Pisum sativum GN=GAPB PE=1 SV=2	glyceraldehyde-3-phosphate dehydrogenase B [Pyrus x bretschneideri]
T7-26654	17	1	0.000271	0.00359146	4.08746	up	--	--	Biological Process: very long-chain fatty acid metabolic process (GO:0000038);; Molecular Function: carboxylesterase activity (GO:0004091);; Cellular Component: extracellular space (GO:0005615);; Cellular Component: cell wall (GO:0005618);; Cellular Component: nucleus (GO:0005634);; Biological Process: lipid metabolic process (GO:0006629);; Biological Process: water transport (GO:0006833);; Cellu…	--	GDSL esterase/lipase At1g33811 OS=Arabidopsis thaliana GN=At1g33811 PE=2 SV=1	predicted protein [Populus trichocarpa]
T7-32252	65	9	0	0	2.85244	up	--	--	Cellular Component: chloroplast stroma (GO:0009570);;	--	--	hypothetical protein PRUPE_ppa008203mg [Prunus persica]
T4-21597	108	36	0	0	1.58496	up	--	--	Molecular Function: DNA binding (GO:0003677);; Molecular Function: sequence-specific DNA binding transcription factor activity (GO:0003700);; Cellular Component: nucleus (GO:0005634);; Biological Process: regulation of transcription, DNA-dependent (GO:0006355);; Biological Process: anthocyanin-containing compound biosynthetic process (GO:0009718);; Biological Process: response to sucrose stimulus…	--	Transcription factor ILR3 OS=Arabidopsis thaliana GN=ILR3 PE=1 SV=1	hypothetical protein PRUPE_ppa010730mg [Prunus persica]
T7-23484	20	2	0.000221	0.0029931	3.32193	up	--	--	Biological Process: MAPK cascade (GO:0000165);; Molecular Function: DNA binding (GO:0003677);; Molecular Function: sequence-specific DNA binding transcription factor activity (GO:0003700);; Cellular Component: nucleus (GO:0005634);; Biological Process: regulation of transcription, DNA-dependent (GO:0006355);; Biological Process: protein targeting to membrane (GO:0006612);; Biological Process: res…	--	Transcription factor bHLH57 OS=Arabidopsis thaliana GN=BHLH57 PE=2 SV=1	unnamed protein product [Vitis vinifera]
T7-29307	55	4	0	0	3.78136	up	[R]	General function prediction only	Biological Process: maltose metabolic process (GO:0000023);; Molecular Function: magnesium ion binding (GO:0000287);; Molecular Function: 4-nitrophenylphosphatase activity (GO:0003869);; Molecular Function: carboxylesterase activity (GO:0004091);; Molecular Function: epoxide hydrolase activity (GO:0004301);; Molecular Function: receptor binding (GO:0005102);; Cellular Component: nucleolus (GO:000…	--	--	PREDICTED: uncharacterized hydrolase YugF-like [Fragaria vesca subsp. vesca]
T3-24585	248	27	0	0	3.19931	up	--	--	Biological Process: RNA splicing, via transesterification reactions (GO:0000375);; Molecular Function: RNA binding (GO:0003723);; Molecular Function: protein binding (GO:0005515);; Biological Process: mRNA processing (GO:0006397);; Biological Process: cell cycle (GO:0007049);; Cellular Component: plastid chromosome (GO:0009508);; Cellular Component: chloroplast thylakoid membrane (GO:0009535);; C…	K13171|0.0|rcu:RCOM_0733150|copper ion binding protein, putative	--	copper ion binding protein, putative [Ricinus communis]
T3-17214	22	0	5e-06	0.000103502	14.4252	up	--	--	--	--	--	hypothetical protein MTR_2g094290 [Medicago truncatula]
T3-15210	34	4	3e-06	6.54366e-05	3.08746	up	[J]	Translation, ribosomal structure and biogenesis	Molecular Function: structural constituent of ribosome (GO:0003735);; Cellular Component: ribosome (GO:0005840);; Biological Process: translation (GO:0006412);; Cellular Component: chloroplast (GO:0009507);;	--	30S ribosomal protein S16, chloroplastic OS=Morus indica GN=rps16 PE=3 SV=1	ribosomal protein S16 [Morus indica]
T4-21992	18	1	0.000165	0.00232835	4.16993	up	[H]	Coenzyme transport and metabolism	Molecular Function: trans-hexaprenyltranstransferase activity (GO:0000010);; Biological Process: response to hypoxia (GO:0001666);; Molecular Function: dimethylallyltranstransferase activity (GO:0004161);; Cellular Component: nucleus (GO:0005634);; Cellular Component: mitochondrion (GO:0005739);; Cellular Component: endoplasmic reticulum (GO:0005783);; Cellular Component: cytosol (GO:0005829);; C…	K05356|1e-143|pop:POPTR_550337|octaprenyl-diphosphate synthase	Solanesyl diphosphate synthase 1 OS=Arabidopsis thaliana GN=SPS1 PE=1 SV=1	hypothetical protein PRUPE_ppa006010mg [Prunus persica]
T4-26886	36	9	0.000134	0.00193027	2	up	[L]	Replication, recombination and repair	Cellular Component: nuclear chromosome (GO:0000228);; Biological Process: long-chain fatty acid metabolic process (GO:0001676);; Biological Process: defense response to insect (GO:0002213);; Molecular Function: chromatin binding (GO:0003682);; Molecular Function: DNA topoisomerase activity (GO:0003916);; Molecular Function: DNA topoisomerase type I activity (GO:0003917);; Molecular Function: prot…	K03163|0.0|pop:POPTR_1069943|hypothetical protein	DNA topoisomerase 1 OS=Arabidopsis thaliana GN=TOP1 PE=1 SV=1	predicted protein [Populus trichocarpa]
T3-21127	41	10	3.8e-05	0.000638916	2.03562	up	[J]	Translation, ribosomal structure and biogenesis	Molecular Function: aminoacyl-tRNA hydrolase activity (GO:0004045);; Cellular Component: mitochondrion (GO:0005739);; Biological Process: mRNA processing (GO:0006397);; Biological Process: translation (GO:0006412);; Biological Process: heme biosynthetic process (GO:0006783);; Biological Process: RNA splicing (GO:0008380);; Cellular Component: chloroplast stroma (GO:0009570);; Biological Process: …	K01056|3e-69|rcu:RCOM_1726890|peptidyl-tRNA hydrolase, putative (EC:3.1.1.29)	Chloroplastic group IIB intron splicing facilitator CRS2-B, chloroplastic OS=Arabidopsis thaliana GN=CRS2B PE=2 SV=1	peptidyl-tRNA hydrolase, putative [Ricinus communis]
T6-18727	20	3	0.00068	0.00798768	2.73697	up	--	--	--	--	--	PREDICTED: uncharacterized protein LOC101295777 [Fragaria vesca subsp. vesca]
T4-25993	66	16	0	0	2.04439	up	[G]	Carbohydrate transport and metabolism	Molecular Function: magnesium ion binding (GO:0000287);; Molecular Function: acetyl-CoA carboxylase activity (GO:0003989);; Molecular Function: monooxygenase activity (GO:0004497);; Molecular Function: ATP binding (GO:0005524);; Biological Process: fatty acid biosynthetic process (GO:0006633);; Molecular Function: zinc ion binding (GO:0008270);; Cellular Component: acetyl-CoA carboxylase complex …	K01601|0.0|pop:Poptr_cp030|rbcL	Ribulose bisphosphate carboxylase large chain OS=Morus indica GN=rbcL PE=3 SV=1	ribulose 1,5-bisphosphate carboxylase/oxygenase large subunit [Quercus rubra]
T7-30373	83	5	0	0	4.05311	up	--	--	Cellular Component: chloroplast (GO:0009507);; Biological Process: photosynthesis, light harvesting (GO:0009765);; Biological Process: stomatal complex morphogenesis (GO:0010103);; Biological Process: carotene biosynthetic process (GO:0016120);; Biological Process: xanthophyll biosynthetic process (GO:0016123);; Molecular Function: oxidoreductase activity, acting on paired donors, with incorporat…	K06444|0.0|vvi:100259482|hypothetical protein LOC100259482	Lycopene epsilon cyclase, chloroplastic OS=Arabidopsis thaliana GN=LUT2 PE=1 SV=2	hypothetical protein PRUPE_ppa004231mg [Prunus persica]
T7-31015	53	21	0.00055	0.00665306	1.3356	up	[RTKL]	--	Cellular Component: protein phosphatase type 2A complex (GO:0000159);; Molecular Function: nucleotide binding (GO:0000166);; Biological Process: RNA splicing, via endonucleolytic cleavage and ligation (GO:0000394);; Molecular Function: protein serine/threonine kinase activity (GO:0004674);; Molecular Function: protein tyrosine kinase activity (GO:0004713);; Molecular Function: ATP binding (GO:000…	--	Inactive protein kinase SELMODRAFT_444075 OS=Selaginella moellendorffii GN=SELMODRAFT_444075 PE=2 SV=1	hypothetical protein PRUPE_ppa001766mg [Prunus persica]
T5-18841	45	11	1.6e-05	0.000292281	2.03242	up	--	--	Molecular Function: structural molecule activity (GO:0005198);; Cellular Component: nucleus (GO:0005634);; Cellular Component: plasma membrane (GO:0005886);; Cellular Component: chloroplast thylakoid membrane (GO:0009535);; Biological Process: chloroplast organization (GO:0009658);; Cellular Component: chloroplast envelope (GO:0009941);; Biological Process: response to ozone (GO:0010193);; Cellul…	--	Probable plastid-lipid-associated protein 6, chloroplastic OS=Arabidopsis thaliana GN=PAP6 PE=1 SV=1	predicted protein [Populus trichocarpa]
T6-16889	34	5	8e-06	0.000157523	2.76553	up	--	--	Biological Process: maltose metabolic process (GO:0000023);; Cellular Component: chloroplast stroma (GO:0009570);; Biological Process: photosystem II assembly (GO:0010207);; Biological Process: NAD(P)H dehydrogenase complex assembly (GO:0010275);; Cellular Component: NAD(P)H dehydrogenase complex (plastoquinone) (GO:0010598);; Biological Process: mRNA modification (GO:0016556);; Biological Proces…	--	--	PREDICTED: uncharacterized protein LOC100249838 [Vitis vinifera]
T3-22584	114	51	7e-06	0.000139446	1.16046	up	[B]	Chromatin structure and dynamics	Biological Process: maltose metabolic process (GO:0000023);; Cellular Component: mitochondrion (GO:0005739);; Biological Process: pentose-phosphate shunt (GO:0006098);; Biological Process: rRNA processing (GO:0006364);; Biological Process: unsaturated fatty acid biosynthetic process (GO:0006636);; Cellular Component: chloroplast thylakoid membrane (GO:0009535);; Biological Process: response to bl…	--	Calcium sensing receptor, chloroplastic OS=Arabidopsis thaliana GN=CAS PE=1 SV=1	hypothetical protein PRUPE_ppa006717mg [Prunus persica]
T4-23739	48	17	0.000322	0.0041958	1.4975	up	[A]	RNA processing and modification	Molecular Function: RNA binding (GO:0003723);; Molecular Function: mRNA binding (GO:0003729);; Molecular Function: protein binding (GO:0005515);; Cellular Component: nucleus (GO:0005634);; Cellular Component: nucleolus (GO:0005730);; Cellular Component: cytoplasm (GO:0005737);; Cellular Component: plasma membrane (GO:0005886);; Cellular Component: focal adhesion (GO:0005925);; Biological Process:…	--	--	hypothetical protein PRUPE_ppa007819mg [Prunus persica]
T4-4030	538	2	0	0	8.07146	up	[R]	General function prediction only	Cellular Component: endoplasmic reticulum (GO:0005783);; Cellular Component: Golgi apparatus (GO:0005794);; Cellular Component: plasma membrane (GO:0005886);; Biological Process: proteolysis (GO:0006508);; Molecular Function: metallopeptidase activity (GO:0008237);; Cellular Component: chloroplast (GO:0009507);; Biological Process: response to wounding (GO:0009611);; Biological Process: auxin met…	K14664|1e-158|vvi:100251400|hypothetical protein LOC100251400	IAA-amino acid hydrolase ILR1-like 4 OS=Arabidopsis thaliana GN=ILL4 PE=1 SV=2	PREDICTED: IAA-amino acid hydrolase ILR1-like 4-like [Glycine max]
T7-31229	66	13	0	0	2.34395	up	--	--	Molecular Function: protein kinase activity (GO:0004672);; Molecular Function: structural molecule activity (GO:0005198);; Molecular Function: ATP binding (GO:0005524);; Biological Process: protein phosphorylation (GO:0006468);; Cellular Component: chloroplast (GO:0009507);;	--	--	hypothetical protein PRUPE_ppa002468mg [Prunus persica]
T7-28503	24	0	2e-06	4.52878e-05	14.5507	up	--	--	--	--	--	PREDICTED: uncharacterized protein LOC100250764 [Vitis vinifera]
T7-30565	41	13	0.000338	0.0043753	1.65711	up	[O]	Posttranslational modification, protein turnover, chaperones	Molecular Function: structural molecule activity (GO:0005198);; Molecular Function: iron ion binding (GO:0005506);; Molecular Function: protein binding (GO:0005515);; Cellular Component: nucleus (GO:0005634);; Cellular Component: mitochondrion (GO:0005739);; Cellular Component: centrosome (GO:0005813);; Cellular Component: cytosol (GO:0005829);; Cellular Component: chloroplast (GO:0009507);; Cell…	--	NifU-like protein 1, chloroplastic OS=Arabidopsis thaliana GN=NIFU1 PE=1 SV=1	hypothetical protein PRUPE_ppa011214mg [Prunus persica]
T3-21122	73	18	0	0	2.0199	up	--	--	Biological Process: very long-chain fatty acid metabolic process (GO:0000038);; Biological Process: polysaccharide biosynthetic process (GO:0000271);; Molecular Function: carboxylesterase activity (GO:0004091);; Cellular Component: extracellular region (GO:0005576);; Biological Process: pattern specification process (GO:0007389);; Biological Process: regulation of cell size (GO:0008361);; Biologi…	--	GDSL esterase/lipase At5g45950 OS=Arabidopsis thaliana GN=At5g45950 PE=2 SV=1	predicted protein [Populus trichocarpa]
T4-23707	260	108	0	0	1.26748	up	--	--	Cellular Component: nucleus (GO:0005634);; Cellular Component: cytoplasm (GO:0005737);; Cellular Component: plasma membrane (GO:0005886);; Biological Process: calcium ion transport (GO:0006816);; Biological Process: Golgi organization (GO:0007030);; Biological Process: response to light stimulus (GO:0009416);; Biological Process: phototropism (GO:0009638);; Biological Process: response to salt st…	--	Root phototropism protein 2 OS=Arabidopsis thaliana GN=RPT2 PE=1 SV=2	PREDICTED: root phototropism protein 2 [Vitis vinifera]
T6-17220	37	5	2e-06	4.52878e-05	2.88753	up	--	--	Molecular Function: triglyceride lipase activity (GO:0004806);; Biological Process: water transport (GO:0006833);; Molecular Function: phosphatidylcholine 1-acylhydrolase activity (GO:0008970);; Cellular Component: chloroplast (GO:0009507);; Cellular Component: chloroplast stroma (GO:0009570);; Biological Process: UV protection (GO:0009650);; Biological Process: response to salt stress (GO:000965…	--	Phospholipase A1-IIdelta OS=Arabidopsis thaliana GN=At2g42690 PE=1 SV=1	hypothetical protein PRUPE_ppa005547mg [Prunus persica]
T3-14769	108	52	5.4e-05	0.000864522	1.05445	up	--	--	Cellular Component: chloroplast thylakoid membrane (GO:0009535);; Cellular Component: chloroplast envelope (GO:0009941);;	--	--	predicted protein [Populus trichocarpa]
T7-29075	94	35	1e-06	2.40635e-05	1.42531	up	[T]	Signal transduction mechanisms	Molecular Function: sequence-specific DNA binding transcription factor activity (GO:0003700);; Molecular Function: protein binding (GO:0005515);; Cellular Component: nucleus (GO:0005634);; Biological Process: regulation of transcription, DNA-dependent (GO:0006355);; Biological Process: response to red or far red light (GO:0009639);; Biological Process: cytokinin mediated signaling pathway (GO:000…	--	Two-component response regulator-like PRR95 OS=Oryza sativa subsp. japonica GN=PRR95 PE=2 SV=1	pseudo-response regulator 9 [Castanea sativa]
T1-18053	55	4	0	0	3.78136	up	--	--	Cellular Component: mitochondrion (GO:0005739);; Cellular Component: chloroplast thylakoid membrane (GO:0009535);; Cellular Component: chloroplast stroma (GO:0009570);;	--	--	conserved hypothetical protein [Ricinus communis]
T7-32109	30	5	5.2e-05	0.000838473	2.58496	up	[J]	Translation, ribosomal structure and biogenesis	Molecular Function: nucleotide binding (GO:0000166);; Molecular Function: aminoacyl-tRNA editing activity (GO:0002161);; Molecular Function: aminoacyl-tRNA ligase activity (GO:0004812);; Molecular Function: isoleucine-tRNA ligase activity (GO:0004822);; Molecular Function: ATP binding (GO:0005524);; Biological Process: tRNA aminoacylation for protein translation (GO:0006418);; Biological Process:…	K01870|0.0|vvi:100254604|hypothetical protein LOC100254604	Isoleucine--tRNA ligase OS=Nostoc sp. (strain PCC 7120 / UTEX 2576) GN=ileS PE=3 SV=1	hypothetical protein PRUPE_ppa000564mg [Prunus persica]
T7-19934	4260	543	0	0	2.97183	up	--	--	Biological Process: rRNA processing (GO:0006364);; Cellular Component: PSII associated light-harvesting complex II (GO:0009517);; Cellular Component: photosystem I (GO:0009522);; Cellular Component: photosystem II (GO:0009523);; Cellular Component: chloroplast stromal thylakoid (GO:0009533);; Cellular Component: chloroplast thylakoid membrane (GO:0009535);; Biological Process: response to blue li…	K08907|1e-163|rcu:RCOM_0333020|chlorophyll A/B binding protein, putative	Chlorophyll a-b binding protein 6, chloroplastic OS=Arabidopsis thaliana GN=LHCA1 PE=1 SV=1	hypothetical protein PRUPE_ppa010511mg [Prunus persica]
T6-25954	37	6	6e-06	0.000121603	2.62449	up	--	--	Cellular Component: nucleus (GO:0005634);; Cellular Component: nuclear envelope lumen (GO:0005641);; Cellular Component: plasma membrane (GO:0005886);; Biological Process: protein folding (GO:0006457);; Biological Process: aging (GO:0007568);; Biological Process: response to heat (GO:0009408);; Biological Process: response to high light intensity (GO:0009644);; Cellular Component: beta-catenin de…	K04507|1e-89|rcu:RCOM_0632630|Calcyclin-binding protein, putative	--	Calcyclin-binding protein, putative [Ricinus communis]
T7-31723	45	8	1e-06	2.40635e-05	2.49185	up	[R]	General function prediction only	Molecular Function: catalytic activity (GO:0003824);; Molecular Function: protein kinase activity (GO:0004672);; Molecular Function: binding (GO:0005488);; Molecular Function: ATP binding (GO:0005524);; Cellular Component: plasma membrane (GO:0005886);; Biological Process: protein phosphorylation (GO:0006468);; Cellular Component: chloroplast (GO:0009507);; Biological Process: response to sucrose…	K08869|0.0|pop:POPTR_547970|hypothetical protein	Uncharacterized protein sll0005 OS=Synechocystis sp. (strain PCC 6803 / Kazusa) GN=sll0005 PE=3 SV=1	predicted protein [Populus trichocarpa]
T7-17342	130	41	0	0	1.66482	up	[J]	Translation, ribosomal structure and biogenesis	Cellular Component: plastid small ribosomal subunit (GO:0000312);; Molecular Function: structural constituent of ribosome (GO:0003735);; Biological Process: translation (GO:0006412);; Cellular Component: chloroplast stroma (GO:0009570);; Cellular Component: chloroplast envelope (GO:0009941);; Cellular Component: membrane (GO:0016020);; Molecular Function: rRNA binding (GO:0019843);; Cellular Comp…	K02996|1e-115|vvi:100248841|hypothetical protein LOC100248841	30S ribosomal protein S9, chloroplastic OS=Arabidopsis thaliana GN=RPS9 PE=2 SV=1	PREDICTED: 30S ribosomal protein S9, chloroplastic [Vitis vinifera]
T3-25645	76	37	0.000835	0.00956739	1.03847	up	--	--	Cellular Component: cell periphery (GO:0071944);;	--	Vegetative cell wall protein gp1 OS=Chlamydomonas reinhardtii GN=GP1 PE=2 SV=1	hypothetical protein PRUPE_ppa002293mg [Prunus persica]
T6-21968	175	22	0	0	2.99178	up	[H]	Coenzyme transport and metabolism	Molecular Function: binding (GO:0005488);; Biological Process: rRNA processing (GO:0006364);; Biological Process: protein methylation (GO:0006479);; Molecular Function: O-methyltransferase activity (GO:0008171);; Molecular Function: protein methyltransferase activity (GO:0008276);; Molecular Function: S-adenosylmethionine-dependent methyltransferase activity (GO:0008757);; Cellular Component: chl…	K03428|1e-163|rcu:RCOM_1503660|Magnesium-protoporphyrin O-methyltransferase, putative (EC:2.1.1.11)	Magnesium-protoporphyrin O-methyltransferase OS=Synechocystis sp. (strain PCC 6803 / Kazusa) GN=chlM PE=3 SV=1	PREDICTED: magnesium-protoporphyrin O-methyltransferase-like [Fragaria vesca subsp. vesca]
T6-21252	63	1	0	0	5.97728	up	--	--	Cellular Component: chloroplast thylakoid membrane (GO:0009535);; Biological Process: NADH dehydrogenase complex (plastoquinone) assembly (GO:0010258);; Cellular Component: NAD(P)H dehydrogenase complex (plastoquinone) (GO:0010598);; Molecular Function: oxidoreductase activity, acting on NADH or NADPH, quinone or similar compound as acceptor (GO:0016655);; Molecular Function: quinone binding (GO:…	--	NAD(P)H-quinone oxidoreductase subunit M, chloroplastic OS=Vitis vinifera GN=ndhM PE=1 SV=1	PREDICTED: NAD(P)H-quinone oxidoreductase subunit M, chloroplastic [Vitis vinifera]
T7-29267	55	13	1e-06	2.40635e-05	2.08092	up	[U]	Intracellular trafficking, secretion, and vesicular transport	Molecular Function: protein binding (GO:0005515);; Biological Process: DNA-dependent transcription, elongation (GO:0006354);; Biological Process: protein secretion (GO:0009306);; Cellular Component: chloroplast thylakoid membrane (GO:0009535);; Biological Process: thylakoid membrane organization (GO:0010027);; Biological Process: protein transport (GO:0015031);; Molecular Function: P-P-bond-hydro…	K10956|0.0|vvi:100248517|hypothetical protein LOC100248517	Preprotein translocase subunit SCY1, chloroplastic OS=Arabidopsis thaliana GN=SCY1 PE=1 SV=2	hypothetical protein PRUPE_ppa003762mg [Prunus persica]
T6-28083	140	37	0	0	1.91983	up	[J]	Translation, ribosomal structure and biogenesis	Cellular Component: plastid large ribosomal subunit (GO:0000311);; Molecular Function: structural constituent of ribosome (GO:0003735);; Cellular Component: nucleus (GO:0005634);; Cellular Component: ribosome (GO:0005840);; Biological Process: DNA-dependent transcription, termination (GO:0006353);; Biological Process: regulation of transcription, DNA-dependent (GO:0006355);; Biological Process: t…	K02926|1e-140|vvi:100255256|hypothetical protein LOC100255256	50S ribosomal protein L4, chloroplastic OS=Arabidopsis thaliana GN=RPL4 PE=1 SV=2	hypothetical protein PRUPE_ppa009351mg [Prunus persica]
T1-20456	151	49	0	0	1.62369	up	--	--	Cellular Component: chloroplast (GO:0009507);; Cellular Component: thylakoid (GO:0009579);; Cellular Component: intracellular part (GO:0044424);;	--	Ycf54-like protein OS=Synechocystis sp. (strain PCC 6803 / Kazusa) GN=slr1780 PE=3 SV=1	hypothetical protein PRUPE_ppa010920mg [Prunus persica]
T6-19354	44	14	0.000211	0.00287873	1.65208	up	--	--	Cellular Component: extracellular region (GO:0005576);; Biological Process: response to heat (GO:0009408);;	--	Uncharacterized protein At1g05835 OS=Arabidopsis thaliana GN=At1g05835 PE=2 SV=1	PREDICTED: uncharacterized protein LOC101297220 [Fragaria vesca subsp. vesca]
T7-25949	29	5	8.2e-05	0.00124955	2.53605	up	[J]	Translation, ribosomal structure and biogenesis	Molecular Function: RNA binding (GO:0003723);; Biological Process: metabolic process (GO:0008152);; Cellular Component: chloroplast (GO:0009507);; Cellular Component: cytoplasmic part (GO:0044444);;	K02945|0.0|rcu:RCOM_0296330|hypothetical protein	30S ribosomal protein S1 OS=Synechococcus sp. (strain ATCC 27144 / PCC 6301 / SAUG 1402/1) GN=rpsA PE=1 SV=4	hypothetical protein PRUPE_ppa004074mg [Prunus persica]
T6-25059	23	4	0.00047	0.0058379	2.52356	up	--	--	Cellular Component: mitochondrion (GO:0005739);; Cellular Component: chloroplast (GO:0009507);; Biological Process: post-embryonic development (GO:0009791);; Cellular Component: membrane (GO:0016020);; Biological Process: reproductive structure development (GO:0048608);;	--	Pentatricopeptide repeat-containing protein At1g79080, chloroplastic OS=Arabidopsis thaliana GN=At1g79080 PE=2 SV=1	pentatricopeptide repeat-containing protein [Cucumis melo subsp. melo]
T7-29318	51	10	1e-06	2.40635e-05	2.3505	up	[O]	Posttranslational modification, protein turnover, chaperones	Biological Process: maltose metabolic process (GO:0000023);; Biological Process: protein peptidyl-prolyl isomerization (GO:0000413);; Molecular Function: peptidyl-prolyl cis-trans isomerase activity (GO:0003755);; Biological Process: protein folding (GO:0006457);; Cellular Component: chloroplast stroma (GO:0009570);; Biological Process: chloroplast relocation (GO:0009902);; Cellular Component: ch…	--	Trigger factor-like protein TIG OS=Arabidopsis thaliana GN=TIG PE=2 SV=1	PREDICTED: trigger factor isoform 1 [Vitis vinifera]
T1-18367	21	2	0.000136	0.00195238	3.39232	up	[O]	Posttranslational modification, protein turnover, chaperones	Biological Process: protein peptidyl-prolyl isomerization (GO:0000413);; Molecular Function: peptidyl-prolyl cis-trans isomerase activity (GO:0003755);; Molecular Function: FK506 binding (GO:0005528);; Cellular Component: extracellular region (GO:0005576);; Biological Process: rRNA processing (GO:0006364);; Biological Process: protein folding (GO:0006457);; Cellular Component: chloroplast thylako…	--	Peptidyl-prolyl cis-trans isomerase FKBP20-2, chloroplastic OS=Arabidopsis thaliana GN=FKBP20-2 PE=1 SV=1	PREDICTED: FKBP-type peptidyl-prolyl cis-trans isomerase 6, chloroplastic [Vitis vinifera]
T3-15424	3518	475	0	0	2.88876	up	--	--	Biological Process: response to light stimulus (GO:0009416);; Cellular Component: photosystem II (GO:0009523);; Cellular Component: chloroplast thylakoid membrane (GO:0009535);; Biological Process: photosynthesis, light harvesting (GO:0009765);; Cellular Component: chloroplast envelope (GO:0009941);; Biological Process: nonphotochemical quenching (GO:0010196);; Cellular Component: plastoglobule (…	K08917|1e-162|vvi:100241887|hypothetical protein LOC100241887	Chlorophyll a-b binding protein CP24 10A, chloroplastic OS=Solanum lycopersicum GN=CAP10A PE=3 SV=1	unknown [Lotus japonicus]
T7-21249	16	0	0.000105	0.00156778	13.9658	up	[M]	Cell wall/membrane/envelope biogenesis	Biological Process: polysaccharide biosynthetic process (GO:0000271);; Cellular Component: Golgi apparatus (GO:0005794);; Cellular Component: plasma membrane (GO:0005886);; Biological Process: purine nucleobase transport (GO:0006863);; Cellular Component: membrane (GO:0016020);; Molecular Function: transferase activity, transferring glycosyl groups (GO:0016757);; Molecular Function: cellulose syn…	--	Cellulose synthase-like protein G3 OS=Arabidopsis thaliana GN=CSLG3 PE=2 SV=2	PREDICTED: cellulose synthase-like protein G3-like [Fragaria vesca subsp. vesca]
T2-23804	35	4	2e-06	4.52878e-05	3.12928	up	--	--	--	--	Pentatricopeptide repeat-containing protein At5g11310, mitochondrial OS=Arabidopsis thaliana GN=At5g11310 PE=2 SV=1	PREDICTED: uncharacterized protein LOC100264883 [Vitis vinifera]
T7-32613	38	10	0.000129	0.00186937	1.926	up	--	--	Cellular Component: chromosome, telomeric region (GO:0000781);; Molecular Function: double-stranded telomeric DNA binding (GO:0003691);; Cellular Component: nucleus (GO:0005634);; Biological Process: glucose catabolic process (GO:0006007);; Molecular Function: DNA binding, bending (GO:0008301);; Biological Process: response to water deprivation (GO:0009414);; Biological Process: response to ethyl…	--	Telomere repeat-binding protein 3 OS=Arabidopsis thaliana GN=TRP3 PE=1 SV=1	hypothetical protein PRUPE_ppa002374mg [Prunus persica]
T7-30259	44	15	0.000402	0.00508049	1.55254	up	[R]	General function prediction only	Molecular Function: nucleotide binding (GO:0000166);; Biological Process: alternative nuclear mRNA splicing, via spliceosome (GO:0000380);; Molecular Function: RNA binding transcription antitermination factor activity (GO:0001072);; Biological Process: heart looping (GO:0001947);; Biological Process: atrial cardiac muscle tissue development (GO:0003228);; Molecular Function: nucleic acid binding …	--	PsbP domain-containing protein 3, chloroplastic OS=Arabidopsis thaliana GN=PPD3 PE=1 SV=2	hypothetical protein PRUPE_ppa010606mg [Prunus persica]
T6-22492	25	5	0.000495	0.00608361	2.32193	up	[R]	General function prediction only	Cellular Component: peroxisomal membrane (GO:0005778);; Cellular Component: peroxisomal matrix (GO:0005782);; Cellular Component: cytosol (GO:0005829);; Cellular Component: plasma membrane (GO:0005886);; Biological Process: gluconeogenesis (GO:0006094);; Biological Process: glycolysis (GO:0006096);; Biological Process: polyamine catabolic process (GO:0006598);; Biological Process: apoptotic proce…	K08232|0.0|vvi:100267896|hypothetical protein LOC100267896	Probable monodehydroascorbate reductase, cytoplasmic isoform 2 OS=Arabidopsis thaliana GN=At3g27820 PE=2 SV=1	PREDICTED: probable monodehydroascorbate reductase, cytoplasmic isoform 2 [Vitis vinifera]
T4-18151	338	50	0	0	2.75702	up	--	--	Biological Process: rRNA processing (GO:0006364);; Cellular Component: chloroplast thylakoid lumen (GO:0009543);; Biological Process: plastid organization (GO:0009657);; Biological Process: photosystem II repair (GO:0010206);; Biological Process: photosystem II assembly (GO:0010207);; Cellular Component: chloroplast photosystem II (GO:0030095);; Cellular Component: plasma membrane-derived thylako…	K08902|8e-79|pop:POPTR_714905|photosystem II protein Psb27	Thylakoid lumenal protein At1g03610, chloroplastic OS=Arabidopsis thaliana GN=At1g03600 PE=1 SV=1	predicted protein [Populus trichocarpa]
T7-27727	97	17	0	0	2.51245	up	--	--	Biological Process: carbohydrate metabolic process (GO:0005975);; Biological Process: phosphate-containing compound metabolic process (GO:0006796);; Cellular Component: chloroplast (GO:0009507);; Cellular Component: chloroplast stroma (GO:0009570);; Biological Process: plastid organization (GO:0009657);; Biological Process: chloroplast organization (GO:0009658);; Biological Process: post-embryoni…	--	Pentatricopeptide repeat-containing protein At4g16390, chloroplastic OS=Arabidopsis thaliana GN=P67 PE=1 SV=3	hypothetical protein PRUPE_ppa002169mg [Prunus persica]
T3-27089	314	23	0	0	3.77106	up	[E]	Amino acid transport and metabolism	Molecular Function: glutamate synthase (NADPH) activity (GO:0004355);; Molecular Function: protein binding (GO:0005515);; Cellular Component: mitochondrion (GO:0005739);; Cellular Component: cytosol (GO:0005829);; Cellular Component: plasma membrane (GO:0005886);; Biological Process: glutamine metabolic process (GO:0006541);; Biological Process: water transport (GO:0006833);; Biological Process: …	K00284|0.0|vvi:100233082|glutamate synthase (ferredoxin)	Ferredoxin-dependent glutamate synthase 1, chloroplastic OS=Arabidopsis thaliana GN=GLU1 PE=1 SV=2	hypothetical protein PRUPE_ppa000146mg [Prunus persica]
T7-26561	37	4	1e-06	2.40635e-05	3.20945	up	--	--	Molecular Function: protein binding (GO:0005515);; Cellular Component: plastid chromosome (GO:0009508);; Cellular Component: chloroplast thylakoid membrane (GO:0009535);; Cellular Component: chloroplast envelope (GO:0009941);;	--	--	hypothetical protein PRUPE_ppa026896mg [Prunus persica]
T4-26512	22	3	0.000266	0.00353936	2.87447	up	[P]	Inorganic ion transport and metabolism	Cellular Component: plasma membrane (GO:0005886);; Biological Process: ion transport (GO:0006811);; Biological Process: potassium ion transport (GO:0006813);; Cellular Component: chloroplast (GO:0009507);; Biological Process: regulation of proton transport (GO:0010155);; Molecular Function: potassium:hydrogen antiporter activity (GO:0015386);; Cellular Component: integral to membrane (GO:0016021)…	--	K(+) efflux antiporter 3, chloroplastic OS=Arabidopsis thaliana GN=KEA3 PE=1 SV=2	Glutathione-regulated potassium-efflux system protein kefB, putative [Ricinus communis]
T4-25160	45	15	0.000278	0.00367572	1.58496	up	--	--	Biological Process: polysaccharide biosynthetic process (GO:0000271);; Cellular Component: Golgi apparatus (GO:0005794);; Cellular Component: cytosol (GO:0005829);; Biological Process: hyperosmotic response (GO:0006972);; Cellular Component: plastid (GO:0009536);; Biological Process: response to salt stress (GO:0009651);; Biological Process: plant-type cell wall biogenesis (GO:0009832);; Cellular…	--	Probable mediator of RNA polymerase II transcription subunit 26c OS=Arabidopsis thaliana GN=MED26C PE=2 SV=1	conserved hypothetical protein [Ricinus communis]
T1-18589	54	19	0.000126	0.0018335	1.50696	up	[R]	General function prediction only	Cellular Component: cytosol (GO:0005829);; Cellular Component: plasma membrane (GO:0005886);; Cellular Component: chloroplast (GO:0009507);; Biological Process: response to bacterium (GO:0009617);; Biological Process: indoleacetic acid biosynthetic process (GO:0009684);; Biological Process: cellular response to sulfate starvation (GO:0009970);; Molecular Function: aliphatic nitrilase activity (GO…	K13035|0.0|vvi:100250098|similar to Bifunctional nitrilase/nitrile hydratase NIT4B	Bifunctional nitrilase/nitrile hydratase NIT4A OS=Nicotiana tabacum GN=NIT4A PE=2 SV=1	RecName: Full=Bifunctional nitrilase/nitrile hydratase NIT4A; Short=TNIT4A; AltName: Full=Cyanoalanine nitrilase A; AltName: Full=Nitrilase 4A
T6-22566	40	2	0	0	4.32193	up	[R]	General function prediction only	Molecular Function: catalytic activity (GO:0003824);; Cellular Component: cell wall (GO:0005618);; Cellular Component: mitochondrion (GO:0005739);; Cellular Component: plasma membrane (GO:0005886);; Biological Process: pentose-phosphate shunt (GO:0006098);; Biological Process: cholesterol catabolic process (GO:0006707);; Cellular Component: chloroplast envelope (GO:0009941);; Biological Process: …	K07071|9e-84|pop:POPTR_821134|hypothetical protein	Epimerase family protein slr1223 OS=Synechocystis sp. (strain PCC 6803 / Kazusa) GN=slr1223 PE=3 SV=2	predicted protein [Populus trichocarpa]
T4-14248	25	2	2e-05	0.000358281	3.64386	up	--	--	Molecular Function: RNA binding (GO:0003723);; Biological Process: mRNA processing (GO:0006397);; Biological Process: tRNA processing (GO:0008033);; Biological Process: RNA splicing (GO:0008380);; Cellular Component: chloroplast (GO:0009507);;	--	Maturase K OS=Ficus carica GN=matK PE=3 SV=1	RecName: Full=Maturase K; AltName: Full=Intron maturase
T2-25248	100	24	0	0	2.05889	up	--	--	--	K13100|1e-161|vvi:100246500|hypothetical protein LOC100246500	50S ribosomal protein L13, chloroplastic OS=Arabidopsis thaliana GN=RPL13 PE=2 SV=1	PREDICTED: pre-mRNA-splicing factor CWC22 homolog [Vitis vinifera]
T7-25747	21	1	3.8e-05	0.000638916	4.39232	up	--	--	--	--	--	hypothetical protein PRUPE_ppa021746mg [Prunus persica]
T6-22625	24	4	0.000298	0.0039057	2.58496	up	[E]	Amino acid transport and metabolism	Molecular Function: cysteine synthase activity (GO:0004124);; Cellular Component: nucleus (GO:0005634);; Cellular Component: mitochondrion (GO:0005739);; Cellular Component: peroxisome (GO:0005777);; Cellular Component: plasma membrane (GO:0005886);; Biological Process: cysteine biosynthetic process from serine (GO:0006535);; Biological Process: aging (GO:0007568);; Cellular Component: chromoplas…	K01738|1e-109|pop:POPTR_595472|hypothetical protein	Cysteine synthase OS=Citrullus lanatus PE=1 SV=1	PREDICTED: cysteine synthase-like [Fragaria vesca subsp. vesca]
T3-20431	931	107	0	0	3.12117	up	--	--	Biological Process: developmental process involved in reproduction (GO:0003006);; Molecular Function: binding (GO:0005488);; Biological Process: cellular protein modification process (GO:0006464);; Biological Process: nitrogen compound metabolic process (GO:0006807);; Biological Process: organelle organization (GO:0006996);; Biological Process: post-embryonic development (GO:0009791);; Cellular C…	--	Proline-rich protein 4 OS=Arabidopsis thaliana GN=PRP4 PE=2 SV=1	hypothetical protein PRUPE_ppa007395mg [Prunus persica]
T6-26151	36	11	0.000591	0.00710125	1.71049	up	[Z]	Cytoskeleton	Cellular Component: spindle pole (GO:0000922);; Molecular Function: microtubule motor activity (GO:0003777);; Molecular Function: ATP binding (GO:0005524);; Cellular Component: centrosome (GO:0005813);; Cellular Component: cytosol (GO:0005829);; Cellular Component: microtubule (GO:0005874);; Cellular Component: microtubule associated complex (GO:0005875);; Cellular Component: spindle microtubule …	K10398|0.0|vvi:100255345|hypothetical protein LOC100255345	125 kDa kinesin-related protein OS=Nicotiana tabacum GN=TKRP125 PE=1 SV=1	hypothetical protein PRUPE_ppa000651mg [Prunus persica]
T6-26900	37	8	3.8e-05	0.000638916	2.20945	up	--	--	Biological Process: microtubule cytoskeleton organization (GO:0000226);; Biological Process: mitotic cell cycle (GO:0000278);; Biological Process: response to reactive oxygen species (GO:0000302);; Cellular Component: kinetochore (GO:0000776);; Cellular Component: condensed chromosome, centromeric region (GO:0000779);; Molecular Function: protein binding (GO:0005515);; Cellular Component: centros…	--	--	hypothetical protein PRUPE_ppa001678mg [Prunus persica]
T3-16847	32	6	5.6e-05	0.00089223	2.41504	up	[R]	General function prediction only	Molecular Function: nucleotide binding (GO:0000166);; Cellular Component: ribosome (GO:0005840);; Biological Process: RNA processing (GO:0006396);; Molecular Function: poly(U) RNA binding (GO:0008266);; Cellular Component: chloroplast thylakoid membrane (GO:0009535);; Cellular Component: chloroplast stroma (GO:0009570);; Biological Process: cold acclimation (GO:0009631);; Biological Process: phot…	K06670|1e-122|vvi:100256351|hypothetical protein LOC100256351	30S ribosomal protein 2, chloroplastic OS=Spinacia oleracea GN=PSRP2 PE=1 SV=1	hypothetical protein PRUPE_ppa019289mg, partial [Prunus persica]
T7-18143	52	10	0	0	2.37851	up	[OC]	--	Molecular Function: protein binding (GO:0005515);; Biological Process: glycerol ether metabolic process (GO:0006662);; Biological Process: water transport (GO:0006833);; Molecular Function: enzyme activator activity (GO:0008047);; Molecular Function: electron carrier activity (GO:0009055);; Cellular Component: chloroplast thylakoid (GO:0009534);; Cellular Component: chloroplast stroma (GO:0009570…	--	Thioredoxin X, chloroplastic OS=Arabidopsis thaliana GN=ATHX PE=2 SV=2	hypothetical protein PRUPE_ppa011951mg [Prunus persica]
T4-24117	122	10	0	0	3.60881	up	[M]	Cell wall/membrane/envelope biogenesis	Cellular Component: mitochondrion (GO:0005739);; Biological Process: protein folding (GO:0006457);; Biological Process: proteolysis (GO:0006508);; Molecular Function: peptidase activity (GO:0008233);; Biological Process: response to heat (GO:0009408);; Cellular Component: plastid (GO:0009536);; Biological Process: response to high light intensity (GO:0009644);; Cellular Component: membrane (GO:00…	--	--	PREDICTED: uncharacterized protein LOC101302409 [Fragaria vesca subsp. vesca]
T4-19914	37	2	0	0	4.20945	up	--	--	--	--	--	PREDICTED: uncharacterized protein LOC101293706 [Fragaria vesca subsp. vesca]
T4-15192	30	5	5.2e-05	0.000838473	2.58496	up	[S]	Function unknown	Cellular Component: plasma membrane (GO:0005886);; Cellular Component: plastid (GO:0009536);;	--	--	hypothetical protein PRUPE_ppa010056mg [Prunus persica]
T7-29046	106	24	0	0	2.14296	up	[J]	Translation, ribosomal structure and biogenesis	Molecular Function: structural constituent of ribosome (GO:0003735);; Cellular Component: ribosome (GO:0005840);; Biological Process: pentose-phosphate shunt (GO:0006098);; Biological Process: translation (GO:0006412);; Cellular Component: chloroplast (GO:0009507);; Cellular Component: plastid (GO:0009536);;	--	50S ribosomal protein L35, chloroplastic OS=Spinacia oleracea GN=RPL35 PE=1 SV=1	hypothetical protein PRUPE_ppa012843mg [Prunus persica]
T6-22538	40	5	1e-06	2.40635e-05	3	up	[J]	Translation, ribosomal structure and biogenesis	Molecular Function: mRNA 3'-UTR binding (GO:0003730);; Biological Process: translational termination (GO:0006415);; Cellular Component: chloroplast stroma (GO:0009570);; Biological Process: chloroplast organization (GO:0009658);; Biological Process: photosynthetic electron transport in photosystem II (GO:0009772);; Biological Process: cytochrome b6f complex assembly (GO:0010190);; Molecular Funct…	--	Peptide chain release factor 2 OS=Synechocystis sp. (strain PCC 6803 / Kazusa) GN=prfB PE=3 SV=2	hypothetical protein PRUPE_ppa006406mg [Prunus persica]
T6-25913	30	1	0	0	4.90689	up	[T]	Signal transduction mechanisms	Molecular Function: protein serine/threonine phosphatase activity (GO:0004722);; Molecular Function: enzyme inhibitor activity (GO:0004857);; Cellular Component: cell wall (GO:0005618);; Cellular Component: peroxisome (GO:0005777);; Cellular Component: chloroplast (GO:0009507);; Biological Process: myo-inositol hexakisphosphate biosynthetic process (GO:0010264);; Molecular Function: pectinesteras…	--	Uncharacterized protein At1g18480 OS=Arabidopsis thaliana GN=At1g18480 PE=2 SV=1	PREDICTED: uncharacterized protein At1g18480 [Vitis vinifera]
T7-22973	40	8	1.1e-05	0.000209263	2.32193	up	--	--	Molecular Function: structural molecule activity (GO:0005198);; Cellular Component: nucleus (GO:0005634);; Cellular Component: endoplasmic reticulum (GO:0005783);; Cellular Component: plasma membrane (GO:0005886);; Biological Process: protein phosphorylation (GO:0006468);; Biological Process: N-terminal protein myristoylation (GO:0006499);; Biological Process: protein targeting to vacuole (GO:000…	--	Vesicle-associated protein 4-1 OS=Arabidopsis thaliana GN=PVA41 PE=2 SV=1	hypothetical protein PRUPE_ppa010173mg [Prunus persica]
T7-26591	31	3	4e-06	8.47526e-05	3.36923	up	--	--	Cellular Component: nucleus (GO:0005634);; Cellular Component: chloroplast thylakoid membrane (GO:0009535);; Biological Process: leaf morphogenesis (GO:0009965);; Biological Process: cell differentiation (GO:0030154);; Biological Process: positive regulation of transcription, DNA-dependent (GO:0045893);;	--	--	predicted protein [Populus trichocarpa]
T7-31556	87	33	4e-06	8.47526e-05	1.39855	up	--	--	Biological Process: double-strand break repair via homologous recombination (GO:0000724);; Molecular Function: sequence-specific DNA binding transcription factor activity (GO:0003700);; Molecular Function: protein binding (GO:0005515);; Cellular Component: nucleus (GO:0005634);; Cellular Component: cytoplasm (GO:0005737);; Biological Process: regulation of transcription, DNA-dependent (GO:0006355…	--	Homeobox-leucine zipper protein ANTHOCYANINLESS 2 OS=Arabidopsis thaliana GN=ANL2 PE=2 SV=1	homeobox protein, putative [Ricinus communis]
T7-29862	92	13	0	0	2.82312	up	--	--	Cellular Component: chloroplast thylakoid membrane (GO:0009535);; Biological Process: phenylpropanoid biosynthetic process (GO:0009699);; Molecular Function: N-acyltransferase activity (GO:0016410);; Molecular Function: transferase activity (GO:0016740);;	--	Shikimate O-hydroxycinnamoyltransferase OS=Arabidopsis thaliana GN=HST PE=2 SV=1	hypothetical protein PRUPE_ppa022307mg [Prunus persica]
T4-21504	30	4	1.9e-05	0.000341338	2.90689	up	[D]	Cell cycle control, cell division, chromosome partitioning	Cellular Component: cytosol (GO:0005829);; Biological Process: response to organic substance (GO:0010033);; Molecular Function: abscisic acid glucosyltransferase activity (GO:0010294);; Molecular Function: transferase activity, transferring hexosyl groups (GO:0016758);; Biological Process: cellular catabolic process (GO:0044248);; Molecular Function: flavonol 3-O-glucosyltransferase activity (GO:…	K13495|0.0|rcu:RCOM_1099970|UDP-glucosyltransferase, putative (EC:2.4.1.203)	Zeatin O-glucosyltransferase OS=Phaseolus lunatus GN=ZOG1 PE=2 SV=1	UDP-glucosyltransferase, putative [Ricinus communis]
T3-23892	18	2	0.00058	0.00698641	3.16993	up	--	--	Cellular Component: chloroplast (GO:0009507);;	--	--	PREDICTED: uncharacterized protein LOC100248180 [Vitis vinifera]
T6-16478	21	3	0.000425	0.00534861	2.80735	up	[S]	Function unknown	Biological Process: maltose metabolic process (GO:0000023);; Biological Process: pentose-phosphate shunt (GO:0006098);; Cellular Component: chloroplast thylakoid membrane (GO:0009535);; Biological Process: leaf morphogenesis (GO:0009965);; Biological Process: thylakoid membrane organization (GO:0010027);; Biological Process: cytochrome b6f complex assembly (GO:0010190);; Biological Process: starc…	--	--	PREDICTED: uncharacterized protein LOC101292894 [Fragaria vesca subsp. vesca]
T6-25681	49	9	1e-06	2.40635e-05	2.44478	up	[C]	Energy production and conversion	Cellular Component: chloroplast (GO:0009507);; Biological Process: chlorophyll cycle (GO:0033354);; Molecular Function: metal ion binding (GO:0046872);; Molecular Function: trans-zeatin O-beta-D-glucosyltransferase activity (GO:0050403);; Molecular Function: coenzyme F420 hydrogenase activity (GO:0050454);; Molecular Function: cis-zeatin O-beta-D-glucosyltransferase activity (GO:0050502);; Molecu…	K00441|1e-120|vvi:100254621|hypothetical protein LOC100254621	7-hydroxymethyl chlorophyll a reductase, chloroplastic OS=Arabidopsis thaliana GN=HCAR PE=1 SV=1	unknown [Glycine max]
T6-22619	91	33	1e-06	2.40635e-05	1.4634	up	--	--	Molecular Function: binding (GO:0005488);; Biological Process: cellular process (GO:0009987);; Cellular Component: cell part (GO:0044464);;	--	--	PREDICTED: uncharacterized protein LOC101313999 [Fragaria vesca subsp. vesca]
T3-19912	32	4	7e-06	0.000139446	3	up	--	--	Molecular Function: carboxylesterase activity (GO:0004091);; Cellular Component: cytosol (GO:0005829);; Biological Process: systemic acquired resistance (GO:0009627);; Biological Process: leaf senescence (GO:0010150);; Biological Process: chlorophyll a catabolic process (GO:0033310);; Biological Process: indoleacetic acid conjugate metabolic process (GO:0033473);; Molecular Function: pheophoridas…	--	Methylesterase 17 OS=Arabidopsis thaliana GN=MES17 PE=1 SV=1	predicted protein [Populus trichocarpa]
T4-24832	28	3	1.6e-05	0.000292281	3.22239	up	[RTKL]	--	Molecular Function: nucleotide binding (GO:0000166);; Biological Process: immune system process (GO:0002376);; Molecular Function: protein kinase activity (GO:0004672);; Molecular Function: protein serine/threonine kinase activity (GO:0004674);; Cellular Component: nucleus (GO:0005634);; Cellular Component: vacuole (GO:0005773);; Cellular Component: plasma membrane (GO:0005886);; Biological Proce…	--	G-type lectin S-receptor-like serine/threonine-protein kinase At4g27290 OS=Arabidopsis thaliana GN=At4g27290 PE=3 SV=4	hypothetical protein PRUPE_ppa016527mg [Prunus persica]
T7-18595	384	13	0	0	4.88452	up	--	--	Cellular Component: photosynthetic membrane (GO:0034357);;	--	--	predicted protein [Populus trichocarpa]
T7-25494	195	33	0	0	2.56294	up	--	--	Molecular Function: methyltransferase activity (GO:0008168);; Cellular Component: chloroplast inner membrane (GO:0009706);; Cellular Component: chloroplast envelope (GO:0009941);; Biological Process: vitamin E biosynthetic process (GO:0010189);; Biological Process: plastoquinone biosynthetic process (GO:0010236);; Cellular Component: viral envelope (GO:0019031);; Biological Process: methylation (…	K12502|0.0|rcu:RCOM_0910770|chloroplast inner envelope protein, putative	37 kDa inner envelope membrane protein, chloroplastic OS=Spinacia oleracea PE=1 SV=1	chloroplast inner envelope protein, putative [Ricinus communis]
T6-16121	44	1	0	0	5.45943	up	[C]	Energy production and conversion	Biological Process: pentose-phosphate shunt (GO:0006098);; Molecular Function: electron carrier activity (GO:0009055);; Cellular Component: chloroplast thylakoid membrane (GO:0009535);; Biological Process: photosynthetic electron transport in photosystem I (GO:0009773);; Cellular Component: NAD(P)H dehydrogenase complex (plastoquinone) (GO:0010598);; Biological Process: starch biosynthetic proces…	--	--	PREDICTED: uncharacterized protein LOC100241139 [Vitis vinifera]
T3-23186	28	7	0.000758	0.00878264	2	up	--	--	Cellular Component: plasma membrane (GO:0005886);; Cellular Component: cell cortex (GO:0005938);; Biological Process: amino acid transport (GO:0006865);; Biological Process: Golgi to vacuole transport (GO:0006896);; Cellular Component: chloroplast (GO:0009507);; Biological Process: response to abiotic stimulus (GO:0009628);; Cellular Component: plant-type vacuole membrane (GO:0009705);; Biologica…	--	WAT1-related protein At4g30420 OS=Arabidopsis thaliana GN=At4g30420 PE=3 SV=1	conserved hypothetical protein [Ricinus communis]
T6-23291	74	6	0	0	3.62449	up	[MG]	--	Molecular Function: translation initiation factor activity (GO:0003743);; Biological Process: rRNA processing (GO:0006364);; Cellular Component: chloroplast thylakoid (GO:0009534);; Cellular Component: plastid (GO:0009536);; Biological Process: response to blue light (GO:0009637);; Biological Process: response to red light (GO:0010114);; Biological Process: photosystem II assembly (GO:0010207);; …	--	Uncharacterized protein ycf39 OS=Porphyra purpurea GN=ycf39 PE=3 SV=1	hypothetical protein PRUPE_ppa006565mg [Prunus persica]
T4-23236	43	9	7e-06	0.000139446	2.25634	up	[O]	Posttranslational modification, protein turnover, chaperones	Molecular Function: binding (GO:0005488);; Biological Process: pentose-phosphate shunt (GO:0006098);; Biological Process: aromatic amino acid family biosynthetic process (GO:0009073);; Cellular Component: chloroplast stroma (GO:0009570);; Biological Process: iron-sulfur cluster assembly (GO:0016226);; Biological Process: positive regulation of transcription, DNA-dependent (GO:0045893);;	--	--	hypothetical protein PRUPE_ppa026994mg, partial [Prunus persica]
T7-31954	39	12	0.000369	0.00470118	1.70044	up	[KT]	--	Biological Process: response to stress (GO:0006950);; Cellular Component: plastid chromosome (GO:0009508);; Cellular Component: chloroplast thylakoid membrane (GO:0009535);; Cellular Component: chloroplast stroma (GO:0009570);; Cellular Component: chloroplast inner membrane (GO:0009706);; Biological Process: thylakoid membrane organization (GO:0010027);; Biological Process: vesicle organization (…	K03969|1e-157|pop:POPTR_735580|hypothetical protein	Membrane-associated 30 kDa protein, chloroplastic OS=Pisum sativum GN=IM30 PE=1 SV=1	hypothetical protein PRUPE_ppa008331mg [Prunus persica]
T4-23867	19	0	2.4e-05	0.000422483	14.2137	up	--	--	Cellular Component: plastid (GO:0009536);;	--	--	PREDICTED: uncharacterized protein LOC101297144 [Fragaria vesca subsp. vesca]
T4-25156	81	28	2e-06	4.52878e-05	1.5325	up	[J]	Translation, ribosomal structure and biogenesis	Molecular Function: structural constituent of ribosome (GO:0003735);; Biological Process: DNA-dependent transcription, elongation (GO:0006354);; Biological Process: rRNA processing (GO:0006364);; Biological Process: translation (GO:0006412);; Cellular Component: chloroplast stroma (GO:0009570);; Biological Process: chloroplast relocation (GO:0009902);; Cellular Component: chloroplast envelope (GO…	K02864|1e-108|pop:POPTR_1092314|hypothetical protein	50S ribosomal protein L10, chloroplastic OS=Nicotiana tabacum GN=RPL10 PE=2 SV=1	hypothetical protein PRUPE_ppa010824mg [Prunus persica]
T4-26422	178	11	0	0	4.0163	up	--	--	Molecular Function: two-component response regulator activity (GO:0000156);; Molecular Function: DNA binding (GO:0003677);; Molecular Function: sequence-specific DNA binding transcription factor activity (GO:0003700);; Cellular Component: nucleus (GO:0005634);; Cellular Component: mitochondrion (GO:0005739);; Biological Process: glycolysis (GO:0006096);; Biological Process: DNA repair (GO:0006281…	--	Zinc finger protein CONSTANS-LIKE 6 OS=Arabidopsis thaliana GN=COL6 PE=2 SV=2	PREDICTED: zinc finger protein CONSTANS-LIKE 16-like [Fragaria vesca subsp. vesca]
T7-25664	45	14	0.000145	0.00206744	1.6845	up	--	--	Molecular Function: N-acetyltransferase activity (GO:0008080);; Biological Process: metabolic process (GO:0008152);; Cellular Component: plastid (GO:0009536);;	--	--	predicted protein [Populus trichocarpa]
T7-21377	43	1	0	0	5.42626	up	--	--	--	--	Lachrymatory-factor synthase OS=Allium cepa GN=LFS PE=1 SV=1	predicted protein [Populus trichocarpa]
T4-19715	69	22	4e-06	8.47526e-05	1.64909	up	[U]	Intracellular trafficking, secretion, and vesicular transport	Cellular Component: chloroplast thylakoid membrane (GO:0009535);; Cellular Component: chloroplast envelope (GO:0009941);; Molecular Function: proton motive force dependent protein transmembrane transporter activity (GO:0009977);; Cellular Component: integral to thylakoid membrane (GO:0031361);; Cellular Component: TAT protein transport complex (GO:0033281);; Biological Process: protein transport …	--	Sec-independent protein translocase protein TATB, chloroplastic OS=Pisum sativum GN=TATB PE=1 SV=1	PREDICTED: sec-independent protein translocase protein TATB, chloroplastic-like [Fragaria vesca subsp. vesca]
T4-21692	92	29	0	0	1.66558	up	[E]	Amino acid transport and metabolism	Molecular Function: cysteine synthase activity (GO:0004124);; Molecular Function: copper ion binding (GO:0005507);; Cellular Component: nucleus (GO:0005634);; Cellular Component: mitochondrion (GO:0005739);; Cellular Component: peroxisome (GO:0005777);; Cellular Component: plasma membrane (GO:0005886);; Biological Process: glycolysis (GO:0006096);; Biological Process: cysteine biosynthetic proces…	K13034|0.0|vvi:100255091|hypothetical protein LOC100255091	L-3-cyanoalanine synthase 1, mitochondrial OS=Malus domestica GN=CAS1 PE=1 SV=1	hypothetical protein VITISV_028023 [Vitis vinifera]
T7-21622	44	9	5e-06	0.000103502	2.28951	up	[T]	Signal transduction mechanisms	Biological Process: maltose metabolic process (GO:0000023);; Biological Process: pentose-phosphate shunt (GO:0006098);; Biological Process: rRNA processing (GO:0006364);; Cellular Component: chloroplast thylakoid membrane (GO:0009535);; Cellular Component: chloroplast stroma (GO:0009570);; Biological Process: plastid organization (GO:0009657);; Biological Process: stomatal complex morphogenesis (…	--	Zeaxanthin epoxidase, chloroplastic OS=Solanum lycopersicum PE=2 SV=1	PREDICTED: zeaxanthin epoxidase, chloroplastic [Vitis vinifera]
T6-27034	84	18	0	0	2.22239	up	[IQR]	--	Molecular Function: nucleotide binding (GO:0000166);; Molecular Function: protein binding (GO:0005515);; Cellular Component: chloroplast (GO:0009507);; Cellular Component: thylakoid (GO:0009579);; Biological Process: PSII associated light-harvesting complex II catabolic process (GO:0010304);; Biological Process: chlorophyll catabolic process (GO:0015996);; Molecular Function: chlorophyll(ide) b r…	K13606|0.0|rcu:RCOM_1052710|short-chain dehydrogenase, putative (EC:1.1.1.47)	Probable chlorophyll(ide) b reductase NYC1, chloroplastic OS=Oryza sativa subsp. japonica GN=NYC1 PE=1 SV=1	hypothetical protein PRUPE_ppa004339mg [Prunus persica]
T6-12680	24	3	0.000104	0.00155728	3	up	--	--	Molecular Function: DNA binding (GO:0003677);; Molecular Function: chromatin binding (GO:0003682);; Molecular Function: sequence-specific DNA binding transcription factor activity (GO:0003700);; Molecular Function: acid phosphatase activity (GO:0003993);; Molecular Function: protein serine/threonine phosphatase activity (GO:0004722);; Molecular Function: protein binding (GO:0005515);; Cellular Co…	K09422|3e-39|rcu:RCOM_0719860|triptychon and cpc, putative	Transcription factor TRY OS=Arabidopsis thaliana GN=TRY PE=1 SV=1	caprice [Gossypium arboreum]
T6-21671	52	3	0	0	4.11548	up	--	--	Biological Process: protein folding (GO:0006457);; Biological Process: protein transport (GO:0015031);;	--	--	hypothetical protein PRUPE_ppa011327mg [Prunus persica]
T4-25459	17	0	6.4e-05	0.00100419	14.0532	up	[G]	Carbohydrate transport and metabolism	Molecular Function: ATP binding (GO:0005524);; Cellular Component: nucleus (GO:0005634);; Cellular Component: cytosol (GO:0005829);; Biological Process: pyruvate metabolic process (GO:0006090);; Biological Process: lipid biosynthetic process (GO:0008610);; Biological Process: response to light stimulus (GO:0009416);; Cellular Component: chloroplast stroma (GO:0009570);; Biological Process: photos…	K01006|0.0|vvi:100247690|hypothetical protein LOC100247690	Pyruvate, phosphate dikinase, chloroplastic OS=Mesembryanthemum crystallinum GN=PPD PE=2 SV=1	hypothetical protein PRUPE_ppa000892mg [Prunus persica]
T1-24481	97	44	4.2e-05	0.000694849	1.14048	up	[H]	Coenzyme transport and metabolism	Cellular Component: exocyst (GO:0000145);; Molecular Function: hydroxymethylbilane synthase activity (GO:0004418);; Cellular Component: cytosol (GO:0005829);; Cellular Component: plasma membrane (GO:0005886);; Biological Process: pentose-phosphate shunt (GO:0006098);; Biological Process: rRNA processing (GO:0006364);; Biological Process: ubiquinone biosynthetic process (GO:0006744);; Biological P…	--	Porphobilinogen deaminase, chloroplastic OS=Pisum sativum GN=HEMC PE=1 SV=1	PREDICTED: exocyst complex component 7-like [Fragaria vesca subsp. vesca]
T3-23239	76	25	2e-06	4.52878e-05	1.60407	up	[V]	Defense mechanisms	Cellular Component: vacuole (GO:0005773);; Cellular Component: plasma membrane (GO:0005886);; Biological Process: cation transport (GO:0006812);; Biological Process: drug transmembrane transport (GO:0006855);; Biological Process: purine nucleobase transport (GO:0006863);; Biological Process: response to nematode (GO:0009624);; Cellular Component: plant-type vacuole membrane (GO:0009705);; Biologi…	--	Protein TRANSPARENT TESTA 12 OS=Arabidopsis thaliana GN=TT12 PE=2 SV=1	hypothetical protein PRUPE_ppa004113mg [Prunus persica]
T6-25675	23	0	3e-06	6.54366e-05	14.4893	up	--	--	Biological Process: myo-inositol hexakisphosphate biosynthetic process (GO:0010264);;	--	--	PREDICTED: uncharacterized protein LOC101304648 [Fragaria vesca subsp. vesca]
T2-23908	81	20	0	0	2.01792	up	[R]	General function prediction only	--	--	33 kDa ribonucleoprotein, chloroplastic OS=Nicotiana sylvestris PE=1 SV=1	PREDICTED: 33 kDa ribonucleoprotein, chloroplastic-like [Glycine max]
T6-18045	250	95	0	0	1.39593	up	[R]	General function prediction only	Molecular Function: carboxylesterase activity (GO:0004091);; Cellular Component: cytoplasm (GO:0005737);; Cellular Component: plastid (GO:0009536);; Biological Process: response to wounding (GO:0009611);; Biological Process: de-etiolation (GO:0009704);; Biological Process: response to sucrose stimulus (GO:0009744);; Biological Process: coumarin biosynthetic process (GO:0009805);; Biological Proce…	--	Probable esterase KAI2 OS=Arabidopsis thaliana GN=KAI2 PE=1 SV=1	hypothetical protein PRUPE_ppa009957mg [Prunus persica]
T4-24401	35	11	0.000869	0.00991186	1.66985	up	[O]	Posttranslational modification, protein turnover, chaperones	Molecular Function: ATP binding (GO:0005524);; Cellular Component: mitochondrion (GO:0005739);; Biological Process: protein folding (GO:0006457);; Biological Process: response to heat (GO:0009408);; Cellular Component: chloroplast stroma (GO:0009570);; Biological Process: response to high light intensity (GO:0009644);; Biological Process: chloroplast organization (GO:0009658);; Cellular Component…	K03695|0.0|vvi:100252611|hypothetical protein LOC100252611	Chaperone protein ClpB3, chloroplastic OS=Arabidopsis thaliana GN=CLPB3 PE=2 SV=1	PREDICTED: chaperone protein ClpB3, chloroplastic-like [Vitis vinifera]
T2-20489	915	142	0	0	2.68788	up	[C]	Energy production and conversion	Molecular Function: protein binding (GO:0005515);; Biological Process: pentose-phosphate shunt (GO:0006098);; Biological Process: ferredoxin metabolic process (GO:0006124);; Molecular Function: ferrous iron binding (GO:0008198);; Molecular Function: electron carrier activity (GO:0009055);; Biological Process: response to light stimulus (GO:0009416);; Cellular Component: chloroplast stroma (GO:000…	K02639|5e-78|vvi:100249080|hypothetical protein LOC100249080	Ferredoxin, chloroplastic OS=Capsicum annuum GN=AP1 PE=1 SV=1	PREDICTED: ferredoxin-1, chloroplastic-like [Vitis vinifera]
T6-27958	44	5	0	0	3.1375	up	[RTKL]	--	Biological Process: transition metal ion transport (GO:0000041);; Biological Process: MAPK cascade (GO:0000165);; Biological Process: respiratory burst involved in defense response (GO:0002679);; Molecular Function: protein kinase activity (GO:0004672);; Biological Process: protein targeting to membrane (GO:0006612);; Biological Process: oligopeptide transport (GO:0006857);; Biological Process: s…	--	Receptor-like protein kinase At3g21340 OS=Arabidopsis thaliana GN=At3g21340 PE=1 SV=1	hypothetical protein PRUPE_ppa017496mg, partial [Prunus persica]
T7-25229	47	6	0	0	2.96963	up	--	--	Biological Process: protein peptidyl-prolyl isomerization (GO:0000413);; Molecular Function: peptidyl-prolyl cis-trans isomerase activity (GO:0003755);; Molecular Function: dolichyl-diphosphooligosaccharide-protein glycotransferase activity (GO:0004579);; Molecular Function: FK506 binding (GO:0005528);; Cellular Component: endoplasmic reticulum (GO:0005783);; Biological Process: protein folding (…	--	Peptidyl-prolyl cis-trans isomerase FKBP18, chloroplastic OS=Arabidopsis thaliana GN=FKBP18 PE=1 SV=2	PREDICTED: peptidyl-prolyl cis-trans isomerase FKBP18, chloroplastic-like [Cucumis sativus]
T3-17423	49	3	0	0	4.02975	up	[O]	Posttranslational modification, protein turnover, chaperones	Molecular Function: DNA binding (GO:0003677);; Molecular Function: protein binding (GO:0005515);; Biological Process: protein folding (GO:0006457);; Biological Process: response to stress (GO:0006950);; Cellular Component: chloroplast (GO:0009507);; Biological Process: primary metabolic process (GO:0044238);; Biological Process: cellular macromolecule metabolic process (GO:0044260);; Molecular Fu…	--	--	hypothetical protein PRUPE_ppa010245mg [Prunus persica]
T3-16410	17	0	6.4e-05	0.00100419	14.0532	up	--	--	--	--	--	hypothetical protein PRUPE_ppa018180mg [Prunus persica]
T1-20830	2184	413	0	0	2.40276	up	--	--	Molecular Function: calcium ion binding (GO:0005509);; Cellular Component: cytosol (GO:0005829);; Cellular Component: plasma membrane (GO:0005886);; Molecular Function: poly(U) RNA binding (GO:0008266);; Cellular Component: chloroplast thylakoid membrane (GO:0009535);; Cellular Component: chloroplast stroma (GO:0009570);; Cellular Component: oxygen evolving complex (GO:0009654);; Cellular Compone…	K02717|1e-151|pop:POPTR_551203|photosystem II reaction center psbP protein	Oxygen-evolving enhancer protein 2, chloroplastic OS=Cucumis sativus GN=PSBP PE=2 SV=1	hypothetical protein PRUPE_ppa010093mg [Prunus persica]
T6-24006	29	5	8.2e-05	0.00124955	2.53605	up	[R]	General function prediction only	Biological Process: maltose metabolic process (GO:0000023);; Molecular Function: nucleotide binding (GO:0000166);; Biological Process: alternative nuclear mRNA splicing, via spliceosome (GO:0000380);; Molecular Function: RNA binding transcription antitermination factor activity (GO:0001072);; Molecular Function: double-stranded DNA binding (GO:0003690);; Molecular Function: single-stranded DNA bi…	--	DAG protein, chloroplastic OS=Antirrhinum majus GN=DAG PE=2 SV=1	hypothetical protein PRUPE_ppa006586mg [Prunus persica]
T7-29729	85	32	5e-06	0.000103502	1.40939	up	[RTKL]	--	Biological Process: regulation of cell growth (GO:0001558);; Biological Process: negative regulation of cytokine production (GO:0001818);; Biological Process: MyD88-dependent toll-like receptor signaling pathway (GO:0002755);; Molecular Function: DNA binding (GO:0003677);; Molecular Function: sequence-specific DNA binding transcription factor activity (GO:0003700);; Molecular Function: protein se…	K04688|0.0|pop:POPTR_1095385|hypothetical protein	Serine/threonine-protein kinase AtPK2/AtPK19 OS=Arabidopsis thaliana GN=ATPK2 PE=1 SV=2	PREDICTED: serine/threonine-protein kinase AtPK2/AtPK19-like [Fragaria vesca subsp. vesca]
T6-28391	28	3	1.6e-05	0.000292281	3.22239	up	[P]	Inorganic ion transport and metabolism	Molecular Function: RNA binding (GO:0003723);; Molecular Function: RNA-directed DNA polymerase activity (GO:0003964);; Molecular Function: voltage-gated chloride channel activity (GO:0005247);; Biological Process: RNA-dependent DNA replication (GO:0006278);; Biological Process: chloride transport (GO:0006821);; Cellular Component: chloroplast thylakoid membrane (GO:0009535);; Biological Process: …	--	Chloride channel protein CLC-e OS=Arabidopsis thaliana GN=CLC-E PE=2 SV=2	hypothetical protein PRUPE_ppa025837mg [Prunus persica]
T7-32809	67	27	0.00013	0.00187954	1.3112	up	[V]	Defense mechanisms	Cellular Component: plant-type vacuole (GO:0000325);; Molecular Function: protein binding (GO:0005515);; Molecular Function: ATP binding (GO:0005524);; Cellular Component: nucleus (GO:0005634);; Cellular Component: vacuolar membrane (GO:0005774);; Cellular Component: Golgi apparatus (GO:0005794);; Cellular Component: plasma membrane (GO:0005886);; Biological Process: ATP catabolic process (GO:000…	--	ABC transporter C family member 4 OS=Arabidopsis thaliana GN=ABCC4 PE=1 SV=2	hypothetical protein PRUPE_ppa000182mg [Prunus persica]
T4-26181	94	21	0	0	2.16227	up	[H]	Coenzyme transport and metabolism	Biological Process: sulfur amino acid metabolic process (GO:0000096);; Molecular Function: prenyltransferase activity (GO:0004659);; Molecular Function: protein binding (GO:0005515);; Cellular Component: nucleus (GO:0005634);; Cellular Component: plasma membrane (GO:0005886);; Biological Process: glycine catabolic process (GO:0006546);; Biological Process: unsaturated fatty acid biosynthetic proc…	K09833|0.0|vvi:100232967|HGGT	Homogentisate phytyltransferase 1, chloroplastic OS=Arabidopsis thaliana GN=VTE2-1 PE=2 SV=1	homogentisate phytyltransferase [Malus x domestica]
T7-29547	32	7	0.000138	0.00197479	2.19265	up	[Q]	Secondary metabolites biosynthesis, transport and catabolism	Biological Process: maltose metabolic process (GO:0000023);; Molecular Function: iron ion binding (GO:0005506);; Biological Process: unsaturated fatty acid biosynthetic process (GO:0006636);; Biological Process: phosphatidylglycerol biosynthetic process (GO:0006655);; Molecular Function: electron carrier activity (GO:0009055);; Cellular Component: chloroplast envelope (GO:0009941);; Biological Pr…	--	Protein LUTEIN DEFICIENT 5, chloroplastic OS=Arabidopsis thaliana GN=CYP97A3 PE=1 SV=1	cytochrome P450, putative [Ricinus communis]
T6-17474	20	3	0.00068	0.00798768	2.73697	up	--	--	Biological Process: transcription, DNA-dependent (GO:0006351);; Cellular Component: chloroplast outer membrane (GO:0009707);; Biological Process: chloroplast relocation (GO:0009902);; Cellular Component: chloroplast envelope (GO:0009941);; Biological Process: photosynthesis, light reaction (GO:0019684);; Biological Process: regulation of cellular metabolic process (GO:0031323);; Biological Proces…	--	Protein CHUP1, chloroplastic OS=Arabidopsis thaliana GN=CHUP1 PE=1 SV=1	hypothetical protein PRUPE_ppa015783mg [Prunus persica]
T7-31886	76	37	0.000835	0.00956739	1.03847	up	--	--	Cellular Component: nucleus (GO:0005634);; Cellular Component: mitochondrion (GO:0005739);;	--	--	PREDICTED: uncharacterized protein LOC101290859 [Fragaria vesca subsp. vesca]
T7-23696	45	2	0	0	4.49185	up	--	--	Cellular Component: chloroplast thylakoid (GO:0009534);; Cellular Component: plastid (GO:0009536);; Cellular Component: chloroplast envelope (GO:0009941);; Biological Process: secondary shoot formation (GO:0010223);; Biological Process: mRNA modification (GO:0016556);;	--	Beta-carotene isomerase D27, chloroplastic OS=Oryza sativa subsp. japonica GN=D27 PE=1 SV=1	PREDICTED: uncharacterized protein LOC101303472 [Fragaria vesca subsp. vesca]
T4-26986	331	20	0	0	4.04876	up	--	--	--	--	Miraculin OS=Richadella dulcifica PE=1 SV=3	trypsin-like protease inhibitor [Ficus carica]
T4-20205	782	83	0	0	3.23599	up	[C]	Energy production and conversion	Biological Process: transition metal ion transport (GO:0000041);; Biological Process: fatty acid alpha-oxidation (GO:0001561);; Molecular Function: receptor binding (GO:0005102);; Cellular Component: nucleus (GO:0005634);; Cellular Component: vacuole (GO:0005773);; Cellular Component: peroxisome (GO:0005777);; Cellular Component: peroxisomal matrix (GO:0005782);; Molecular Function: glycolate oxi…	K11517|0.0|pop:POPTR_822988|hypothetical protein	Peroxisomal (S)-2-hydroxy-acid oxidase GLO1 OS=Arabidopsis thaliana GN=GLO1 PE=1 SV=1	peroxisomal (S)-2-hydroxy-acid oxidase GLO1-like [Glycine max]
T4-24579	50	11	2e-06	4.52878e-05	2.18442	up	--	--	Molecular Function: protein binding (GO:0005515);; Cellular Component: plasma membrane (GO:0005886);; Biological Process: asymmetric cell division (GO:0008356);; Molecular Function: protein transporter activity (GO:0008565);; Cellular Component: chloroplast thylakoid membrane (GO:0009535);; Biological Process: chloroplast organization (GO:0009658);; Cellular Component: chloroplast inner membrane …	--	--	hypothetical protein PRUPE_ppa001268mg [Prunus persica]
T7-20646	92	45	0.000258	0.00344968	1.03171	up	--	--	Molecular Function: signal transducer activity (GO:0004871);; Molecular Function: hormone activity (GO:0005179);; Biological Process: polyamine catabolic process (GO:0006598);; Biological Process: syncytium formation (GO:0006949);; Biological Process: cell-cell signaling (GO:0007267);; Cellular Component: plant-type cell wall (GO:0009505);; Cellular Component: plasmodesma (GO:0009506);; Biologica…	--	Rapid alkalinization factor 23 OS=Arabidopsis thaliana GN=RALF23 PE=1 SV=1	unnamed protein product [Vitis vinifera]
T4-18027	18	0	3.9e-05	0.000650344	14.1357	up	--	--	--	--	--	hypothetical protein PRUPE_ppb018052mg [Prunus persica]
T5-28583	39	11	0.000182	0.00253921	1.82597	up	[A]	RNA processing and modification	Biological Process: polysaccharide biosynthetic process (GO:0000271);; Molecular Function: magnesium ion binding (GO:0000287);; Biological Process: mRNA splicing, via spliceosome (GO:0000398);; Biological Process: cytokinesis by cell plate formation (GO:0000911);; Biological Process: nuclear-transcribed mRNA catabolic process (GO:0000956);; Biological Process: microtubule bundle formation (GO:000…	K14376|0.0|rcu:RCOM_0801640|Poly(A) polymerase beta, putative (EC:2.7.7.19)	3-epi-6-deoxocathasterone 23-monooxygenase OS=Arabidopsis thaliana GN=CYP90D1 PE=2 SV=1	PREDICTED: poly(A) polymerase-like [Fragaria vesca subsp. vesca]
T4-25145	78	33	7.9e-05	0.00121058	1.24101	up	--	--	--	--	--	hypothetical protein PRUPE_ppa000852mg [Prunus persica]
T6-28724	28	2	5e-06	0.000103502	3.80735	up	--	--	Biological Process: sulfur amino acid metabolic process (GO:0000096);; Molecular Function: sequence-specific DNA binding RNA polymerase II transcription factor activity (GO:0000981);; Cellular Component: nucleus (GO:0005634);; Cellular Component: cytosol (GO:0005829);; Biological Process: chromatin silencing (GO:0006342);; Biological Process: fatty acid metabolic process (GO:0006631);; Biological…	--	BEL1-like homeodomain protein 2 OS=Arabidopsis thaliana GN=BLH2 PE=1 SV=3	hypothetical protein PRUPE_ppa001286mg [Prunus persica]
T6-22815	50	17	0.000157	0.00223046	1.55639	up	--	--	Molecular Function: DNA binding (GO:0003677);; Cellular Component: nucleus (GO:0005634);; Cellular Component: cytosol (GO:0005829);; Biological Process: cytoskeleton organization (GO:0007010);; Biological Process: multicellular organismal development (GO:0007275);; Cellular Component: intracellular non-membrane-bounded organelle (GO:0043232);; Biological Process: primary metabolic process (GO:004…	--	Methyl-CpG-binding domain-containing protein 10 OS=Arabidopsis thaliana GN=MBD10 PE=1 SV=1	hypothetical protein PRUPE_ppa008789mg [Prunus persica]
T6-28160	64	25	0.000121	0.00176768	1.35614	up	--	--	Biological Process: heterocycle biosynthetic process (GO:0018130);; Biological Process: aromatic compound biosynthetic process (GO:0019438);; Cellular Component: intracellular membrane-bounded organelle (GO:0043231);; Biological Process: primary metabolic process (GO:0044238);; Biological Process: cellular nitrogen compound biosynthetic process (GO:0044271);; Biological Process: pigment biosynthe…	--	--	hypothetical protein PRUPE_ppa000375mg [Prunus persica]
T6-25392	44	14	0.000211	0.00287873	1.65208	up	--	--	Molecular Function: inorganic anion exchanger activity (GO:0005452);; Molecular Function: protein binding (GO:0005515);; Cellular Component: endosome (GO:0005768);; Cellular Component: vacuole (GO:0005773);; Biological Process: iron ion transport (GO:0006826);; Biological Process: response to boron-containing substance (GO:0010036);; Biological Process: cellular response to iron ion starvation (G…	--	Boron transporter 1 OS=Arabidopsis thaliana GN=BOR1 PE=1 SV=1	TPA: hypothetical protein ZEAMMB73_787140 [Zea mays]
T4-16207	31	0	0	0	14.92	up	--	--	Molecular Function: protein binding (GO:0005515);; Cellular Component: extracellular region (GO:0005576);; Cellular Component: plasma membrane (GO:0005886);; Cellular Component: plasmodesma (GO:0009506);; Biological Process: response to salt stress (GO:0009651);; Biological Process: response to abscisic acid stimulus (GO:0009737);; Biological Process: gibberellic acid mediated signaling pathway (…	--	Protein GAST1 OS=Solanum lycopersicum GN=GAST1 PE=2 SV=1	unnamed protein product [Vitis vinifera]
T7-27893	256	90	0	0	1.50815	up	[O]	Posttranslational modification, protein turnover, chaperones	Molecular Function: ATP binding (GO:0005524);; Cellular Component: nucleus (GO:0005634);; Cellular Component: mitochondrion (GO:0005739);; Biological Process: protein folding (GO:0006457);; Biological Process: response to heat (GO:0009408);; Biological Process: response to cold (GO:0009409);; Cellular Component: chloroplast stroma (GO:0009570);; Cellular Component: thylakoid (GO:0009579);; Biolog…	--	Stromal 70 kDa heat shock-related protein, chloroplastic OS=Pisum sativum GN=HSP70 PE=1 SV=1	PREDICTED: stromal 70 kDa heat shock-related protein, chloroplastic-like [Fragaria vesca subsp. vesca]
T1-16776	25	1	5e-06	0.000103502	4.64386	up	--	--	Cellular Component: Golgi apparatus (GO:0005794);; Molecular Function: glucuronosyltransferase activity (GO:0015020);; Cellular Component: membrane (GO:0016020);; Biological Process: cellular macromolecule biosynthetic process (GO:0034645);; Biological Process: cell wall biogenesis (GO:0042546);; Biological Process: xylan metabolic process (GO:0045491);; Molecular Function: glucuronosyl-N-acetylg…	--	Probable glycosyltransferase At5g03795 OS=Arabidopsis thaliana GN=At5g03795 PE=3 SV=2	unnamed protein product [Vitis vinifera]
T7-18146	5054	497	0	0	3.34611	up	--	--	Molecular Function: protein binding (GO:0005515);; Cellular Component: chloroplast thylakoid membrane (GO:0009535);; Biological Process: response to blue light (GO:0009637);; Biological Process: response to high light intensity (GO:0009644);; Cellular Component: oxygen evolving complex (GO:0009654);; Biological Process: response to sucrose stimulus (GO:0009744);; Biological Process: response to r…	K03541|3e-79|vvi:100243967|hypothetical protein LOC100243967	Photosystem II 10 kDa polypeptide, chloroplastic OS=Nicotiana tabacum GN=PSBR PE=2 SV=1	chloroplast photosystem II PsbR [Prosopis juliflora]
T7-28093	76	3	0	0	4.66297	up	[M]	Cell wall/membrane/envelope biogenesis	Cellular Component: extracellular region (GO:0005576);; Biological Process: proteolysis (GO:0006508);; Molecular Function: peptidase activity (GO:0008233);; Molecular Function: serine-type peptidase activity (GO:0008236);; Cellular Component: chloroplast thylakoid lumen (GO:0009543);; Biological Process: chlorophyll catabolic process (GO:0015996);; Cellular Component: membrane (GO:0016020);; Biol…	--	Carboxyl-terminal-processing protease OS=Synechococcus sp. (strain ATCC 27264 / PCC 7002 / PR-6) GN=ctpA PE=3 SV=2	hypothetical protein PRUPE_ppa004244mg [Prunus persica]
T6-23839	12	0	0.000784	0.0090274	13.5507	up	--	--	Cellular Component: dense fibrillar component (GO:0001651);; Biological Process: defense response to insect (GO:0002213);; Molecular Function: DNA binding (GO:0003677);; Molecular Function: mRNA binding (GO:0003729);; Molecular Function: chitinase activity (GO:0004568);; Molecular Function: structural constituent of cell wall (GO:0005199);; Molecular Function: protein binding (GO:0005515);; Cellu…	--	--	hypothetical protein PDIG_56360 [Penicillium digitatum PHI26]
T7-19749	15	1	0.000731	0.00851368	3.90689	up	[OC]	--	Cellular Component: extracellular region (GO:0005576);; Biological Process: glycerol ether metabolic process (GO:0006662);; Biological Process: response to oxidative stress (GO:0006979);; Molecular Function: electron carrier activity (GO:0009055);; Biological Process: response to heat (GO:0009408);; Cellular Component: chloroplast stroma (GO:0009570);; Biological Process: myo-inositol hexakisphos…	--	Thioredoxin-like 4, chloroplastic OS=Arabidopsis thaliana GN=At1g07700 PE=2 SV=1	PREDICTED: thioredoxin-like 4, chloroplastic [Vitis vinifera]
T7-19178	1309	226	0	0	2.53407	up	--	--	Biological Process: translation (GO:0006412);; Cellular Component: chloroplast thylakoid membrane (GO:0009535);; Cellular Component: chloroplast envelope (GO:0009941);; Cellular Component: plastoglobule (GO:0010287);; Molecular Function: ligase activity, forming aminoacyl-tRNA and related compounds (GO:0016876);; Biological Process: tRNA aminoacylation (GO:0043039);; Molecular Function: organic c…	--	Uncharacterized protein At4g01150, chloroplastic OS=Arabidopsis thaliana GN=At4g01150 PE=1 SV=1	hypothetical protein PRUPE_ppa011635mg [Prunus persica]
T6-26262	71	16	0	0	2.14975	up	--	--	Biological Process: monosaccharide metabolic process (GO:0005996);; Biological Process: defense response (GO:0006952);; Biological Process: signal transduction (GO:0007165);; Molecular Function: mannose-phosphate guanylyltransferase activity (GO:0008905);; Biological Process: response to abiotic stimulus (GO:0009628);; Biological Process: response to jasmonic acid stimulus (GO:0009753);; Biologic…	--	GDP-L-galactose phosphorylase 1 OS=Arabidopsis thaliana GN=VTC2 PE=1 SV=1	PREDICTED: GDP-L-galactose phosphorylase 1-like [Fragaria vesca subsp. vesca]
T7-27986	125	59	9e-06	0.00017524	1.08314	up	[C]	Energy production and conversion	Cellular Component: cytoplasm (GO:0005737);; Cellular Component: cytosol (GO:0005829);; Biological Process: response to stress (GO:0006950);; Molecular Function: glyceraldehyde-3-phosphate dehydrogenase (NADP+) (non-phosphorylating) activity (GO:0008886);; Biological Process: cellular metabolic process (GO:0044237);; Biological Process: oxidation-reduction process (GO:0055114);; Biological Proces…	K00131|0.0|rcu:RCOM_0700210|NADP-dependent glyceraldehyde-3-phosphate dehydrogenase, putative (EC:1.2.1.9)	NADP-dependent glyceraldehyde-3-phosphate dehydrogenase OS=Nicotiana plumbaginifolia GN=GAPN PE=2 SV=1	NADP-dependent glyceraldehyde-3-phosphate dehydrogenase, putative [Ricinus communis]
T7-27536	24	3	0.000104	0.00155728	3	up	--	--	Cellular Component: nucleus (GO:0005634);; Cellular Component: mitochondrion (GO:0005739);;	--	--	hypothetical protein PRUPE_ppa010657mg [Prunus persica]
T6-24826	362	129	0	0	1.48862	up	[G]	Carbohydrate transport and metabolism	Molecular Function: transketolase activity (GO:0004802);; Cellular Component: cytosol (GO:0005829);; Biological Process: gluconeogenesis (GO:0006094);; Biological Process: glycolysis (GO:0006096);; Biological Process: calcium ion transport (GO:0006816);; Biological Process: water transport (GO:0006833);; Biological Process: hyperosmotic response (GO:0006972);; Biological Process: Golgi organizati…	K00615|0.0|rcu:RCOM_1611360|transketolase, putative (EC:2.2.1.1)	Transketolase, chloroplastic OS=Solanum tuberosum PE=2 SV=1	hypothetical protein PRUPE_ppa001865mg [Prunus persica]
T7-30657	91	41	6.4e-05	0.00100419	1.15024	up	[O]	Posttranslational modification, protein turnover, chaperones	Molecular Function: ATP-dependent peptidase activity (GO:0004176);; Molecular Function: metalloendopeptidase activity (GO:0004222);; Molecular Function: ATP binding (GO:0005524);; Biological Process: proteolysis (GO:0006508);; Molecular Function: zinc ion binding (GO:0008270);; Molecular Function: microtubule-severing ATPase activity (GO:0008568);; Cellular Component: chloroplast thylakoid membra…	K03798|0.0|vvi:100265577|hypothetical protein LOC100265577	ATP-dependent zinc metalloprotease FTSH 9, chloroplastic OS=Arabidopsis thaliana GN=FTSH9 PE=2 SV=1	hypothetical protein PRUPE_ppa001447mg [Prunus persica]
T7-32918	363	52	0	0	2.80339	up	[H]	Coenzyme transport and metabolism	Molecular Function: ATP binding (GO:0005524);; Cellular Component: mitochondrion (GO:0005739);; Cellular Component: chloroplast (GO:0009507);; Cellular Component: chloroplast stroma (GO:0009570);; Cellular Component: chloroplast inner membrane (GO:0009706);; Cellular Component: magnesium chelatase complex (GO:0010007);; Biological Process: chlorophyll biosynthetic process (GO:0015995);; Molecular…	K03403|0.0|vvi:100258964|CHLH	Magnesium-chelatase subunit ChlH, chloroplastic OS=Arabidopsis thaliana GN=CHLH PE=1 SV=1	PREDICTED: magnesium-chelatase subunit H [Vitis vinifera]
T7-26216	31	0	0	0	14.92	up	[Q]	Secondary metabolites biosynthesis, transport and catabolism	Molecular Function: monooxygenase activity (GO:0004497);; Molecular Function: iron ion binding (GO:0005506);; Molecular Function: steroid hydroxylase activity (GO:0008395);; Molecular Function: electron carrier activity (GO:0009055);; Biological Process: response to light stimulus (GO:0009416);; Cellular Component: plasmodesma (GO:0009506);; Biological Process: response to auxin stimulus (GO:0009…	--	Cytochrome P450 734A1 OS=Arabidopsis thaliana GN=CYP734A1 PE=2 SV=1	PREDICTED: secologanin synthase [Vitis vinifera]
T7-30107	40	3	0	0	3.73697	up	[I]	Lipid transport and metabolism	Biological Process: response to hypoxia (GO:0001666);; Biological Process: long-chain fatty acid metabolic process (GO:0001676);; Biological Process: defense response to insect (GO:0002213);; Molecular Function: long-chain fatty acid-CoA ligase activity (GO:0004467);; Cellular Component: nucleus (GO:0005634);; Cellular Component: mitochondrial outer membrane (GO:0005741);; Cellular Component: mit…	K01897|0.0|pop:POPTR_833082|long-chain-fatty-acid-CoA ligase (EC:6.2.1.3)	Long chain acyl-CoA synthetase 2 OS=Arabidopsis thaliana GN=LACS2 PE=2 SV=1	CCL6 [Humulus lupulus]
T1-17891	857	26	0	0	5.04271	up	--	--	Molecular Function: DNA binding (GO:0003677);; Biological Process: pentose-phosphate shunt (GO:0006098);; Biological Process: rRNA processing (GO:0006364);; Cellular Component: plastid chromosome (GO:0009508);; Cellular Component: chloroplast thylakoid membrane (GO:0009535);; Biological Process: response to abscisic acid stimulus (GO:0009737);; Biological Process: photosynthetic electron transpor…	--	Thylakoid membrane phosphoprotein 14 kDa, chloroplastic OS=Arabidopsis thaliana GN=TMP14 PE=1 SV=2	predicted protein [Populus trichocarpa]
T3-22039	125	48	0	0	1.38082	up	[C]	Energy production and conversion	Molecular Function: copper ion binding (GO:0005507);; Molecular Function: electron carrier activity (GO:0009055);; Biological Process: response to UV (GO:0009411);; Cellular Component: chloroplast thylakoid membrane (GO:0009535);; Cellular Component: chloroplast thylakoid lumen (GO:0009543);; Cellular Component: chloroplast stroma (GO:0009570);; Biological Process: negative regulation of translat…	K02638|2e-80|rcu:RCOM_1599580|Plastocyanin A, chloroplast precursor, putative	Plastocyanin, chloroplastic OS=Solanum lycopersicum GN=PETE PE=2 SV=1	PREDICTED: plastocyanin, chloroplastic-like [Fragaria vesca subsp. vesca]
T1-18788	38	7	1e-05	0.000192272	2.44057	up	--	--	Cellular Component: plasma membrane (GO:0005886);; Cellular Component: anchored to membrane (GO:0031225);;	--	Uncharacterized GPI-anchored protein At1g27950 OS=Arabidopsis thaliana GN=At1g27950 PE=1 SV=1	uncharacterized protein LOC100306483 precursor [Glycine max]
T7-21975	49	13	1.5e-05	0.000276582	1.91427	up	[J]	Translation, ribosomal structure and biogenesis	Molecular Function: structural constituent of ribosome (GO:0003735);; Cellular Component: ribosome (GO:0005840);; Biological Process: translation (GO:0006412);; Cellular Component: chloroplast (GO:0009507);; Molecular Function: rRNA binding (GO:0019843);; Biological Process: ribosome biogenesis (GO:0042254);;	--	50S ribosomal protein L34, chloroplastic OS=Spinacia oleracea GN=RPL34 PE=1 SV=1	hypothetical protein PRUPE_ppa011477mg [Prunus persica]
T6-28644	173	14	0	0	3.62727	up	[HC]	--	Molecular Function: protein binding (GO:0005515);; Cellular Component: cytosol (GO:0005829);; Cellular Component: plasma membrane (GO:0005886);; Biological Process: cellular aromatic compound metabolic process (GO:0006725);; Biological Process: response to osmotic stress (GO:0006970);; Biological Process: response to heat (GO:0009408);; Biological Process: response to water deprivation (GO:000941…	K09838|0.0|pop:POPTR_760467|hypothetical protein	Zeaxanthin epoxidase, chloroplastic OS=Prunus armeniaca PE=2 SV=1	RecName: Full=Zeaxanthin epoxidase, chloroplastic; AltName: Full=PA-ZE; Flags: Precursor
T7-26945	77	10	0	0	2.94486	up	[S]	Function unknown	Cellular Component: chloroplast (GO:0009507);;	--	--	hypothetical protein PRUPE_ppa005402mg [Prunus persica]
T3-16626	60	0	0	0	15.8727	up	--	--	Molecular Function: DNA binding (GO:0003677);; Molecular Function: sequence-specific DNA binding transcription factor activity (GO:0003700);; Molecular Function: protein binding (GO:0005515);; Cellular Component: nucleus (GO:0005634);; Biological Process: regulation of transcription, DNA-dependent (GO:0006355);; Biological Process: cellular amino acid metabolic process (GO:0006520);; Biological P…	--	Transcription factor FER-LIKE IRON DEFICIENCY-INDUCED TRANSCRIPTION FACTOR OS=Arabidopsis thaliana GN=FIT PE=1 SV=1	putative basic helix-loop-helix protein BHLH21 [Lotus japonicus]
T7-18746	44	12	5.2e-05	0.000838473	1.87447	up	[R]	General function prediction only	Cellular Component: chloroplast (GO:0009507);; Cellular Component: plastid chromosome (GO:0009508);;	--	--	hypothetical protein PRUPE_ppa013006mg [Prunus persica]
T5-19233	32	6	5.6e-05	0.00089223	2.41504	up	[O]	Posttranslational modification, protein turnover, chaperones	Molecular Function: glutathione-disulfide reductase activity (GO:0004362);; Cellular Component: nucleolus (GO:0005730);; Cellular Component: mitochondrion (GO:0005739);; Cellular Component: vacuole (GO:0005773);; Cellular Component: Golgi apparatus (GO:0005794);; Cellular Component: cytosol (GO:0005829);; Cellular Component: plasma membrane (GO:0005886);; Molecular Function: arsenate reductase (g…	K03676|1e-69|vvi:100265126|hypothetical protein LOC100265126	Monothiol glutaredoxin-S12, chloroplastic OS=Arabidopsis thaliana GN=GRXS12 PE=2 SV=2	hypothetical protein PRUPE_ppa012249mg [Prunus persica]
T7-25430	89	41	0.000114	0.00168735	1.11818	up	--	--	Molecular Function: DNA binding (GO:0003677);; Biological Process: multicellular organismal development (GO:0007275);; Cellular Component: intracellular part (GO:0044424);;	--	Putative DNA-binding protein ESCAROLA OS=Arabidopsis thaliana GN=ESC PE=2 SV=1	DNA binding protein, putative [Ricinus communis]
T7-23189	173	23	0	0	2.91107	up	--	--	Biological Process: pentose-phosphate shunt (GO:0006098);; Biological Process: rRNA processing (GO:0006364);; Cellular Component: chloroplast (GO:0009507);; Biological Process: plastid organization (GO:0009657);; Biological Process: photosynthetic electron transport in photosystem I (GO:0009773);; Biological Process: photosystem II assembly (GO:0010207);; Biological Process: isopentenyl diphospha…	--	--	PREDICTED: uncharacterized protein LOC101296704 [Fragaria vesca subsp. vesca]
T6-15983	22	3	0.000266	0.00353936	2.87447	up	--	--	Biological Process: maltose metabolic process (GO:0000023);; Cellular Component: chloroplast thylakoid membrane (GO:0009535);; Biological Process: starch biosynthetic process (GO:0019252);;	--	--	hypothetical protein PRUPE_ppa026884mg [Prunus persica]
T7-22304	75	28	1.6e-05	0.000292281	1.42146	up	[OU]	--	Molecular Function: nucleotide binding (GO:0000166);; Molecular Function: serine-type endopeptidase activity (GO:0004252);; Biological Process: rRNA processing (GO:0006364);; Biological Process: proteolysis (GO:0006508);; Molecular Function: serine-type peptidase activity (GO:0008236);; Cellular Component: chloroplast thylakoid (GO:0009534);; Cellular Component: chloroplastic endopeptidase Clp co…	--	ATP-dependent Clp protease proteolytic subunit-related protein 2, chloroplastic OS=Arabidopsis thaliana GN=CLPR2 PE=1 SV=1	hypothetical protein PRUPE_ppa009510mg [Prunus persica]
T5-20443	223	107	0	0	1.05943	up	[O]	Posttranslational modification, protein turnover, chaperones	Biological Process: protein peptidyl-prolyl isomerization (GO:0000413);; Molecular Function: peptidyl-prolyl cis-trans isomerase activity (GO:0003755);; Cellular Component: mitochondrion (GO:0005739);; Cellular Component: endoplasmic reticulum lumen (GO:0005788);; Biological Process: protein folding (GO:0006457);; Biological Process: glycine catabolic process (GO:0006546);; Biological Process: un…	K03768|1e-137|vvi:100248997|hypothetical protein LOC100248997	Peptidyl-prolyl cis-trans isomerase CYP20-2, chloroplastic OS=Arabidopsis thaliana GN=CYP20-2 PE=1 SV=1	hypothetical protein PRUPE_ppa010146mg [Prunus persica]
T7-31938	222	45	0	0	2.30256	up	[R]	General function prediction only	Molecular Function: metalloendopeptidase activity (GO:0004222);; Cellular Component: mitochondrion (GO:0005739);; Biological Process: proteolysis (GO:0006508);; Cellular Component: chloroplast (GO:0009507);; Cellular Component: chloroplast stroma (GO:0009570);; Biological Process: chloroplast organization (GO:0009658);; Cellular Component: chloroplast envelope (GO:0009941);; Biological Process: p…	K06972|0.0|vvi:100255619|hypothetical protein LOC100255619	Presequence protease 1, chloroplastic/mitochondrial OS=Arabidopsis thaliana GN=PREP1 PE=1 SV=2	PREDICTED: presequence protease 2, chloroplastic/mitochondrial-like [Vitis vinifera]
T7-27626	40	9	2.5e-05	0.000437883	2.152	up	--	--	Cellular Component: nucleus (GO:0005634);; Biological Process: cell proliferation (GO:0008283);; Cellular Component: chloroplast (GO:0009507);; Cellular Component: plastid chromosome (GO:0009508);; Biological Process: transcription from plastid promoter (GO:0042793);; Biological Process: positive regulation of transcription, DNA-dependent (GO:0045893);;	--	--	hypothetical protein PRUPE_ppa004073mg [Prunus persica]
T7-27490	71	6	0	0	3.56478	up	[O]	Posttranslational modification, protein turnover, chaperones	Biological Process: protein peptidyl-prolyl isomerization (GO:0000413);; Molecular Function: peptidyl-prolyl cis-trans isomerase activity (GO:0003755);; Biological Process: protein folding (GO:0006457);; Biological Process: phosphate-containing compound metabolic process (GO:0006796);; Biological Process: signal transduction (GO:0007165);; Biological Process: lipid biosynthetic process (GO:000861…	--	Peptidyl-prolyl cis-trans isomerase CYP37, chloroplastic OS=Arabidopsis thaliana GN=CYP37 PE=1 SV=3	predicted protein [Populus trichocarpa]
T7-32006	50	4	0	0	3.64386	up	--	--	Molecular Function: catalytic activity (GO:0003824);; Cellular Component: mitochondrion (GO:0005739);; Cellular Component: cytosol (GO:0005829);; Biological Process: polysaccharide metabolic process (GO:0005976);; Cellular Component: plastid (GO:0009536);; Biological Process: embryo development (GO:0009790);; Biological Process: post-embryonic development (GO:0009791);; Biological Process: fruit …	--	Pentatricopeptide repeat-containing protein At5g10690 OS=Arabidopsis thaliana GN=CBSPPR1 PE=2 SV=1	hypothetical protein PRUPE_ppa023621mg, partial [Prunus persica]
T4-18269	451	16	0	0	4.81698	up	[G]	Carbohydrate transport and metabolism	Molecular Function: fructose-2,6-bisphosphate 2-phosphatase activity (GO:0004331);; Cellular Component: nucleus (GO:0005634);; Cellular Component: cytosol (GO:0005829);; Biological Process: starch catabolic process (GO:0005983);; Biological Process: sucrose biosynthetic process (GO:0005986);; Biological Process: gluconeogenesis (GO:0006094);; Biological Process: response to cold (GO:0009409);; Ce…	K03841|0.0|rcu:RCOM_0086620|fructose-1,6-bisphosphatase, putative (EC:1.3.1.74)	Fructose-1,6-bisphosphatase, chloroplastic OS=Pisum sativum GN=FBP PE=1 SV=2	fructose-1,6-bisphosphatase, putative [Ricinus communis]
T3-20982	61	11	0	0	2.47131	up	[H]	Coenzyme transport and metabolism	Cellular Component: plasma membrane (GO:0005886);; Cellular Component: chloroplast (GO:0009507);; Biological Process: photosynthetic electron transport in photosystem II (GO:0009772);; Biological Process: stomatal complex morphogenesis (GO:0010103);; Biological Process: photosystem II assembly (GO:0010207);; Biological Process: plastoquinone biosynthetic process (GO:0010236);; Cellular Component:…	K02548|9e-82|vvi:100256517|hypothetical protein LOC100256517	1,4-dihydroxy-2-naphthoate polyprenyltransferase, chloroplastic OS=Arabidopsis thaliana GN=ABC4 PE=1 SV=2	hypothetical protein PRUPE_ppa016004mg [Prunus persica]
T3-16719	143	33	0	0	2.11548	up	[J]	Translation, ribosomal structure and biogenesis	Molecular Function: structural constituent of ribosome (GO:0003735);; Cellular Component: ribosome (GO:0005840);; Biological Process: translation (GO:0006412);; Cellular Component: chloroplast (GO:0009507);; Cellular Component: chloroplast stroma (GO:0009570);; Cellular Component: chloroplast envelope (GO:0009941);; Cellular Component: membrane (GO:0016020);; Biological Process: methylglyoxal cat…	--	50S ribosomal protein L28, chloroplastic OS=Nicotiana tabacum GN=RPL28 PE=1 SV=1	unknown [Populus trichocarpa]
T7-22983	95	14	0	0	2.7625	up	[J]	Translation, ribosomal structure and biogenesis	Molecular Function: structural constituent of ribosome (GO:0003735);; Cellular Component: ribosome (GO:0005840);; Biological Process: translation (GO:0006412);; Cellular Component: chloroplast stroma (GO:0009570);; Biological Process: embryo development ending in seed dormancy (GO:0009793);; Cellular Component: chloroplast envelope (GO:0009941);; Biological Process: thylakoid membrane organizatio…	--	50S ribosomal protein L19-2, chloroplastic OS=Arabidopsis thaliana GN=At5g47190 PE=2 SV=1	hypothetical protein PRUPE_ppa009692mg [Prunus persica]
T6-28549	57	15	3e-06	6.54366e-05	1.926	up	--	--	Molecular Function: DNA binding (GO:0003677);; Molecular Function: binding (GO:0005488);; Molecular Function: protein binding (GO:0005515);; Cellular Component: nucleus (GO:0005634);; Biological Process: regulation of transcription, DNA-dependent (GO:0006355);; Biological Process: response to light stimulus (GO:0009416);; Biological Process: response to salt stress (GO:0009651);; Biological Proce…	--	Protein LHY OS=Arabidopsis thaliana GN=LHY PE=1 SV=2	late elongated hypocotyl [Castanea sativa]
T7-23842	42	6	1e-06	2.40635e-05	2.80735	up	[E]	Amino acid transport and metabolism	Molecular Function: lactoylglutathione lyase activity (GO:0004462);; Molecular Function: protein binding (GO:0005515);; Cellular Component: mitochondrion (GO:0005739);; Biological Process: carbohydrate metabolic process (GO:0005975);; Biological Process: response to cold (GO:0009409);; Cellular Component: chloroplast stroma (GO:0009570);; Cellular Component: stromule (GO:0010319);; Molecular Func…	K01759|4e-98|pop:POPTR_737640|lactoylglutathione lyase (EC:4.4.1.5)	Probable lactoylglutathione lyase, chloroplast OS=Arabidopsis thaliana GN=At1g67280 PE=2 SV=1	predicted protein [Populus trichocarpa]
T3-19404	111	26	0	0	2.09398	up	--	--	Cellular Component: plant-type cell wall (GO:0009505);; Cellular Component: cytoplasmic membrane-bounded vesicle (GO:0016023);; Biological Process: cellular component organization (GO:0016043);; Biological Process: virus-host interaction (GO:0019048);; Biological Process: cellular macromolecule biosynthetic process (GO:0034645);; Molecular Function: identical protein binding (GO:0042802);; Biolog…	--	Glycine-rich cell wall structural protein 1.8 OS=Phaseolus vulgaris PE=2 SV=1	pherophorin-dz1 protein [Volvox carteri f. nagariensis]
T4-19401	41	13	0.000338	0.0043753	1.65711	up	[C]	Energy production and conversion	Molecular Function: alpha-ketoacid dehydrogenase activity (GO:0003826);; Molecular Function: 3-methyl-2-oxobutanoate dehydrogenase (2-methylpropanoyl-transferring) activity (GO:0003863);; Molecular Function: pyruvate dehydrogenase (acetyl-transferring) activity (GO:0004739);; Cellular Component: mitochondrion (GO:0005739);; Cellular Component: mitochondrial alpha-ketoglutarate dehydrogenase compl…	K00167|0.0|vvi:100248427|hypothetical protein LOC100248427	--	hypothetical protein PRUPE_ppa007575mg [Prunus persica]
T6-20129	105	19	0	0	2.46632	up	[R]	General function prediction only	Biological Process: cellular aromatic compound metabolic process (GO:0006725);; Cellular Component: plastid chromosome (GO:0009508);; Cellular Component: chloroplast stroma (GO:0009570);; Biological Process: cellular nitrogen compound metabolic process (GO:0034641);; Biological Process: primary metabolic process (GO:0044238);; Biological Process: small molecule metabolic process (GO:0044281);; Bi…	--	--	PREDICTED: COBW domain-containing protein 1-like [Fragaria vesca subsp. vesca]
T6-18033	470	5	0	0	6.55459	up	--	--	Biological Process: defense response (GO:0006952);; Cellular Component: intracellular membrane-bounded organelle (GO:0043231);; Cellular Component: intracellular part (GO:0044424);; Cellular Component: cytoplasmic part (GO:0044444);;	--	MLP-like protein 34 OS=Arabidopsis thaliana GN=MLP34 PE=2 SV=1	hypothetical protein PRUPE_ppa021708m1g, partial [Prunus persica]
T6-23916	26	5	0.000317	0.00414007	2.37851	up	[R]	General function prediction only	Molecular Function: mRNA binding (GO:0003729);; Molecular Function: peroxidase activity (GO:0004601);; Cellular Component: nucleus (GO:0005634);; Cellular Component: mitochondrion (GO:0005739);; Cellular Component: vacuolar membrane (GO:0005774);; Cellular Component: cytosol (GO:0005829);; Cellular Component: plasma membrane (GO:0005886);; Biological Process: protein glycosylation (GO:0006486);; …	--	Protein DJ-1 homolog C OS=Arabidopsis thaliana GN=DJ1C PE=2 SV=1	hypothetical protein PRUPE_ppa007275mg [Prunus persica]
T7-29194	59	22	0.000126	0.0018335	1.42321	up	[O]	Posttranslational modification, protein turnover, chaperones	Molecular Function: nucleotide binding (GO:0000166);; Molecular Function: protein binding (GO:0005515);; Molecular Function: ATP binding (GO:0005524);; Cellular Component: mitochondrial matrix (GO:0005759);; Biological Process: protein folding (GO:0006457);; Biological Process: proteolysis (GO:0006508);; Molecular Function: peptidase activity (GO:0008233);; Biological Process: chlorophyll catabol…	K03544|0.0|rcu:RCOM_1242470|ATP-dependent clp protease ATP-binding subunit clpx, putative	--	ATP-dependent clp protease ATP-binding subunit clpx [Cucumis melo subsp. melo]
T6-15498	118	21	0	0	2.49033	up	[J]	Translation, ribosomal structure and biogenesis	Molecular Function: tRNA binding (GO:0000049);; Molecular Function: structural constituent of ribosome (GO:0003735);; Biological Process: translation (GO:0006412);; Cellular Component: chloroplast stroma (GO:0009570);; Cellular Component: chloroplast envelope (GO:0009941);; Cellular Component: membrane (GO:0016020);; Biological Process: isopentenyl diphosphate biosynthetic process, mevalonate-ind…	K02931|1e-141|vvi:100251632|hypothetical protein LOC100251632	50S ribosomal protein L5, chloroplastic OS=Arabidopsis thaliana GN=RPL5 PE=2 SV=1	PREDICTED: 50S ribosomal protein L5, chloroplastic [Vitis vinifera]
T4-18645	69	9	0	0	2.9386	up	--	--	Biological Process: response to oxidative stress (GO:0006979);;	--	Phylloplanin OS=Nicotiana tabacum PE=1 SV=1	predicted protein [Populus trichocarpa]
T6-23549	31	8	0.000481	0.00594171	1.9542	up	--	--	Molecular Function: structural constituent of ribosome (GO:0003735);; Cellular Component: ribosome (GO:0005840);; Cellular Component: chloroplast thylakoid membrane (GO:0009535);; Cellular Component: chloroplast stroma (GO:0009570);; Biological Process: stomatal complex morphogenesis (GO:0010103);; Biological Process: isopentenyl diphosphate biosynthetic process, mevalonate-independent pathway (G…	--	30S ribosomal protein 3, chloroplastic OS=Spinacia oleracea GN=PSRP3 PE=1 SV=1	unnamed protein product [Vitis vinifera]
T2-22698	159	20	0	0	2.99095	up	[G]	Carbohydrate transport and metabolism	--	K03841|0.0|pop:POPTR_714722|fructose-bisphosphatase (EC:3.1.3.11)	Fructose-1,6-bisphosphatase, cytosolic OS=Beta vulgaris PE=2 SV=2	predicted protein [Populus trichocarpa]
T7-27508	41	7	3e-06	6.54366e-05	2.5502	up	--	--	Molecular Function: 3-hydroxybutyrate dehydrogenase activity (GO:0003858);; Molecular Function: phosphogluconate dehydrogenase (decarboxylating) activity (GO:0004616);; Cellular Component: mitochondrion (GO:0005739);; Cellular Component: cytosol (GO:0005829);; Biological Process: pentose-phosphate shunt (GO:0006098);; Biological Process: valine metabolic process (GO:0006573);; Biological Process:…	--	Glyoxylate/succinic semialdehyde reductase 2, chloroplastic OS=Arabidopsis thaliana GN=GLYR2 PE=1 SV=1	hypothetical protein PRUPE_ppa008255mg [Prunus persica]
T7-30093	52	10	0	0	2.37851	up	--	--	Biological Process: maltose metabolic process (GO:0000023);; Cellular Component: chloroplast (GO:0009507);; Biological Process: starch biosynthetic process (GO:0019252);;	--	--	predicted protein [Populus trichocarpa]
T6-27513	28	2	5e-06	0.000103502	3.80735	up	--	--	--	--	Putative E3 ubiquitin-protein ligase LIN-1 OS=Lotus japonicus GN=CERBERUS PE=2 SV=2	hypothetical protein PRUPE_ppa000859mg [Prunus persica]
T4-26089	95	10	0	0	3.24793	up	[I]	Lipid transport and metabolism	Molecular Function: nucleotide binding (GO:0000166);; Molecular Function: acetyl-CoA carboxylase activity (GO:0003989);; Biological Process: fatty acid biosynthetic process (GO:0006633);; Biological Process: ubiquinone biosynthetic process (GO:0006744);; Cellular Component: acetyl-CoA carboxylase complex (GO:0009317);; Cellular Component: chloroplast (GO:0009507);; Cellular Component: chloroplast…	K01962|0.0|vvi:100256854|hypothetical protein LOC100256854	Acetyl-coenzyme A carboxylase carboxyl transferase subunit alpha, chloroplastic OS=Arabidopsis thaliana GN=CAC3 PE=1 SV=1	hypothetical protein PRUPE_ppa001950mg [Prunus persica]
T2-19546	33	5	1.3e-05	0.000242906	2.72247	up	--	--	Biological Process: regulation of cyclin-dependent protein kinase activity (GO:0000079);; Molecular Function: cyclin-dependent protein kinase activity (GO:0004693);; Molecular Function: protein binding (GO:0005515);; Cellular Component: nucleus (GO:0005634);; Biological Process: trichoblast differentiation (GO:0010054);; Biological Process: stomatal lineage progression (GO:0010440);; Molecular Fu…	--	Cyclin-U1-1 OS=Arabidopsis thaliana GN=CYCU1-1 PE=1 SV=1	Nuc-1 negative regulatory protein preg, putative [Ricinus communis]
T3-27596	166	35	0	0	2.24576	up	[O]	Posttranslational modification, protein turnover, chaperones	Biological Process: nematode larval development (GO:0002119);; Molecular Function: glutathione peroxidase activity (GO:0004602);; Molecular Function: protein binding (GO:0005515);; Cellular Component: nucleus (GO:0005634);; Cellular Component: mitochondrion (GO:0005739);; Cellular Component: endosome (GO:0005768);; Cellular Component: endoplasmic reticulum (GO:0005783);; Cellular Component: Golgi…	K00432|1e-120|vvi:100245697|hypothetical protein LOC100245697	Phospholipid hydroperoxide glutathione peroxidase 1, chloroplastic OS=Arabidopsis thaliana GN=GPX1 PE=1 SV=2	hypothetical protein PRUPE_ppa010584mg [Prunus persica]
T5-15992	69	13	0	0	2.40808	up	[G]	Carbohydrate transport and metabolism	Cellular Component: protein storage vacuole (GO:0000326);; Cellular Component: endoplasmic reticulum (GO:0005783);; Cellular Component: plasma membrane (GO:0005886);; Biological Process: glycolysis (GO:0006096);; Biological Process: polyamine catabolic process (GO:0006598);; Biological Process: calcium ion transport (GO:0006816);; Biological Process: iron ion transport (GO:0006826);; Biological P…	--	Probable aquaporin TIP1-2 OS=Oryza sativa subsp. japonica GN=TIP1-2 PE=2 SV=1	tonoplast intrinsic protein 1;2 [Mimosa pudica]
T6-24392	426	46	0	0	3.21115	up	[E]	Amino acid transport and metabolism	Molecular Function: glutamate-ammonia ligase activity (GO:0004356);; Molecular Function: ATP binding (GO:0005524);; Cellular Component: mitochondrion (GO:0005739);; Biological Process: glycolysis (GO:0006096);; Biological Process: pentose-phosphate shunt (GO:0006098);; Biological Process: glutamine biosynthetic process (GO:0006542);; Biological Process: water transport (GO:0006833);; Biological P…	K01915|0.0|pop:POPTR_725763|glutamine synthetase	Glutamine synthetase leaf isozyme, chloroplastic OS=Phaseolus vulgaris PE=1 SV=1	predicted protein [Populus trichocarpa]
T6-24404	44	10	1.1e-05	0.000209263	2.1375	up	[J]	Translation, ribosomal structure and biogenesis	Molecular Function: tRNA binding (GO:0000049);; Molecular Function: magnesium ion binding (GO:0000287);; Molecular Function: phenylalanine-tRNA ligase activity (GO:0004826);; Molecular Function: ATP binding (GO:0005524);; Cellular Component: mitochondrion (GO:0005739);; Biological Process: phenylalanyl-tRNA aminoacylation (GO:0006432);; Biological Process: tRNA processing (GO:0008033);; Cellular …	K01889|1e-146|vvi:100265994|hypothetical protein LOC100265994	Phenylalanine--tRNA ligase, chloroplastic/mitochondrial OS=Arabidopsis thaliana GN=At3g58140 PE=1 SV=1	hypothetical protein PRUPE_ppa006022mg [Prunus persica]
T7-31639	67	22	7e-06	0.000139446	1.60666	up	[J]	Translation, ribosomal structure and biogenesis	Molecular Function: tRNA binding (GO:0000049);; Molecular Function: protein histidine kinase activity (GO:0004673);; Molecular Function: glutamate-tRNA ligase activity (GO:0004818);; Molecular Function: receptor activity (GO:0004872);; Molecular Function: protein binding (GO:0005515);; Molecular Function: ATP binding (GO:0005524);; Cellular Component: mitochondrion (GO:0005739);; Cellular Compone…	--	Glutamate--tRNA ligase, chloroplastic/mitochondrial OS=Arabidopsis thaliana GN=At5g64050 PE=1 SV=1	PREDICTED: glutamyl-tRNA synthetase, chloroplastic/mitochondrial [Vitis vinifera]
T6-28740	61	20	1.9e-05	0.000341338	1.60881	up	--	--	Biological Process: reproduction (GO:0000003);; Biological Process: RNA methylation (GO:0001510);; Biological Process: nematode larval development (GO:0002119);; Molecular Function: dolichyl-diphosphooligosaccharide-protein glycotransferase activity (GO:0004579);; Molecular Function: protein binding (GO:0005515);; Cellular Component: extracellular region (GO:0005576);; Cellular Component: nucleol…	--	Dolichyl-diphosphooligosaccharide--protein glycosyltransferase 48 kDa subunit OS=Arabidopsis thaliana GN=OST48 PE=2 SV=1	hypothetical protein PRUPE_ppa000744mg [Prunus persica]
T7-30560	334	95	0	0	1.81385	up	[R]	General function prediction only	Molecular Function: nucleotide binding (GO:0000166);; Molecular Function: RNA binding transcription antitermination factor activity (GO:0001072);; Molecular Function: double-stranded DNA binding (GO:0003690);; Molecular Function: single-stranded DNA binding (GO:0003697);; Molecular Function: sequence-specific DNA binding transcription factor activity (GO:0003700);; Molecular Function: copper ion …	--	Ribonucleoprotein At2g37220, chloroplastic OS=Arabidopsis thaliana GN=At2g37220 PE=1 SV=1	hypothetical protein PRUPE_ppa009295mg [Prunus persica]
T7-29810	24	5	0.000771	0.00891358	2.26303	up	--	--	Cellular Component: plastid (GO:0009536);; Biological Process: gene expression (GO:0010467);; Biological Process: very long-chain fatty acid biosynthetic process (GO:0042761);; Biological Process: cellular macromolecule metabolic process (GO:0044260);; Molecular Function: sphingosine N-acyltransferase activity (GO:0050291);;	--	Chloroplastic group IIA intron splicing facilitator CRS1, chloroplastic OS=Zea mays GN=CRS1 PE=1 SV=1	hypothetical protein PRUPE_ppa001111mg [Prunus persica]
T4-23194	19	0	2.4e-05	0.000422483	14.2137	up	--	--	Biological Process: cell morphogenesis (GO:0000902);; Molecular Function: actin binding (GO:0003779);; Cellular Component: cell wall (GO:0005618);; Cellular Component: mitochondrion (GO:0005739);; Cellular Component: chloroplast inner membrane (GO:0009706);; Cellular Component: membrane (GO:0016020);; Molecular Function: Rho GTPase binding (GO:0017048);; Biological Process: actin filament-based p…	--	Pollen-specific leucine-rich repeat extensin-like protein 1 OS=Arabidopsis thaliana GN=PEX1 PE=2 SV=1	hypothetical protein PRUPE_ppa007145mg [Prunus persica]
T4-23225	48	1	0	0	5.58496	up	--	--	Molecular Function: ATP transmembrane transporter activity (GO:0005347);; Cellular Component: mitochondrial inner membrane (GO:0005743);; Biological Process: glucose catabolic process (GO:0006007);; Biological Process: protein targeting to membrane (GO:0006612);; Biological Process: mitochondrial transport (GO:0006839);; Biological Process: ER to Golgi vesicle-mediated transport (GO:0006888);; Bi…	--	Adenine nucleotide transporter BT1, chloroplastic/mitochondrial OS=Arabidopsis thaliana GN=BT1 PE=1 SV=1	PREDICTED: protein brittle-1, chloroplastic/amyloplastic [Vitis vinifera]
T2-29130	44	16	0.000735	0.00855236	1.45943	up	[L]	Replication, recombination and repair	Molecular Function: nucleic acid binding (GO:0003676);; Cellular Component: nucleus (GO:0005634);; Biological Process: DNA metabolic process (GO:0006259);; Biological Process: metabolic process (GO:0008152);; Biological Process: cellular process (GO:0009987);; Molecular Function: transferase activity (GO:0016740);; Molecular Function: hydrolase activity (GO:0016787);; Biological Process: cellular…	--	--	hypothetical protein [Beta vulgaris]
T7-20325	133	28	0	0	2.24793	up	--	--	Cellular Component: chloroplast thylakoid (GO:0009534);;	--	--	PREDICTED: uncharacterized protein LOC100264834 [Vitis vinifera]
T7-22600	157	36	0	0	2.1247	up	[T]	Signal transduction mechanisms	Biological Process: G2/M transition of mitotic cell cycle (GO:0000086);; Biological Process: neuron migration (GO:0001764);; Molecular Function: monooxygenase activity (GO:0004497);; Molecular Function: ATP binding (GO:0005524);; Cellular Component: cell wall (GO:0005618);; Cellular Component: nuclear envelope (GO:0005635);; Cellular Component: mitochondrion (GO:0005739);; Cellular Component: cyt…	K06630|1e-166|vvi:100254211|similar to 14-3-3 protein Lil 1433-3	14-3-3-like protein GF14 iota OS=Arabidopsis thaliana GN=GRF12 PE=2 SV=1	hypothetical protein PRUPE_ppa020788mg, partial [Prunus persica]
T6-19091	32	6	5.6e-05	0.00089223	2.41504	up	--	--	Biological Process: pentose-phosphate shunt (GO:0006098);; Biological Process: rRNA processing (GO:0006364);; Cellular Component: chloroplast thylakoid lumen (GO:0009543);; Biological Process: embryo development ending in seed dormancy (GO:0009793);; Biological Process: thylakoid membrane organization (GO:0010027);; Biological Process: vegetative to reproductive phase transition of meristem (GO:0…	--	Thylakoid lumenal 15.0 kDa protein 2, chloroplastic OS=Arabidopsis thaliana GN=At5g52970 PE=1 SV=2	unknown [Populus trichocarpa x Populus deltoides]
T7-32502	156	22	0	0	2.82597	up	[J]	Translation, ribosomal structure and biogenesis	Biological Process: sulfur amino acid metabolic process (GO:0000096);; Molecular Function: peroxidase activity (GO:0004601);; Molecular Function: serine-tRNA ligase activity (GO:0004828);; Molecular Function: ATP binding (GO:0005524);; Cellular Component: nucleus (GO:0005634);; Cellular Component: mitochondrion (GO:0005739);; Biological Process: rRNA processing (GO:0006364);; Biological Process: …	K01875|0.0|pop:POPTR_816363|seryl-tRNA synthetase (EC:6.1.1.11)	Thylakoid lumenal 29 kDa protein, chloroplastic OS=Solanum lycopersicum GN=CLEB3J9 PE=3 SV=1	unknown [Populus trichocarpa]
T6-22718	171	5	0	0	5.09592	up	[CR]	--	Biological Process: sulfur amino acid metabolic process (GO:0000096);; Molecular Function: nucleic acid binding (GO:0003676);; Molecular Function: NADPH:quinone reductase activity (GO:0003960);; Biological Process: glycine catabolic process (GO:0006546);; Biological Process: unsaturated fatty acid biosynthetic process (GO:0006636);; Biological Process: oxidoreduction coenzyme metabolic process (G…	--	Quinone oxidoreductase-like protein At1g23740, chloroplastic OS=Arabidopsis thaliana GN=At1g23740 PE=1 SV=2	hypothetical protein PRUPE_ppa006845mg [Prunus persica]
T7-22178	127	9	0	0	3.81876	up	--	--	Cellular Component: 1-phosphatidylinositol-4-phosphate 3-kinase, class IA complex (GO:0005943);; Cellular Component: chloroplast thylakoid (GO:0009534);;	--	--	PREDICTED: uncharacterized protein LOC100252564 [Vitis vinifera]
T1-25095	18	0	3.9e-05	0.000650344	14.1357	up	--	--	Molecular Function: anion channel activity (GO:0005253);; Cellular Component: plasma membrane (GO:0005886);; Biological Process: purine nucleobase transport (GO:0006863);; Molecular Function: anion transmembrane transporter activity (GO:0008509);; Cellular Component: plant-type vacuole membrane (GO:0009705);; Biological Process: response to aluminum ion (GO:0010044);; Biological Process: stomatal…	--	Aluminum-activated malate transporter 12 OS=Arabidopsis thaliana GN=ALMT12 PE=2 SV=1	PREDICTED: aluminum-activated malate transporter 12-like [Fragaria vesca subsp. vesca]
T7-31832	18	2	0.00058	0.00698641	3.16993	up	[O]	Posttranslational modification, protein turnover, chaperones	Cellular Component: mitochondrion (GO:0005739);; Biological Process: protein folding (GO:0006457);; Cellular Component: chloroplast (GO:0009507);; Biological Process: response to high light intensity (GO:0009644);; Biological Process: response to salt stress (GO:0009651);; Biological Process: heat acclimation (GO:0010286);; Biological Process: response to endoplasmic reticulum stress (GO:0034976)…	K13993|2e-94|pop:POPTR_769024|hypothetical protein	Small heat shock protein, chloroplastic OS=Pisum sativum GN=HSP21 PE=2 SV=1	PREDICTED: 25.3 kDa heat shock protein, chloroplastic-like [Fragaria vesca subsp. vesca]
T6-15635	44	7	1e-06	2.40635e-05	2.65208	up	--	--	Cellular Component: chloroplast thylakoid membrane (GO:0009535);; Cellular Component: thylakoid (GO:0009579);; Cellular Component: chloroplast envelope (GO:0009941);; Cellular Component: ribonucleoprotein complex (GO:0030529);; Biological Process: plastid translation (GO:0032544);; Cellular Component: chloroplast part (GO:0044434);;	--	50S ribosomal protein 5, chloroplastic OS=Pisum sativum GN=PSRP5 PE=2 SV=1	predicted protein [Populus trichocarpa]
T7-21107	862	109	0	0	2.98336	up	--	--	Cellular Component: extracellular region (GO:0005576);; Biological Process: lipid transport (GO:0006869);; Molecular Function: lipid binding (GO:0008289);;	--	14 kDa proline-rich protein DC2.15 OS=Daucus carota PE=2 SV=1	proline-rich protein precursor [Glycine max]
T7-26497	54	19	0.000126	0.0018335	1.50696	up	[R]	General function prediction only	Biological Process: barrier septum assembly (GO:0000917);; Molecular Function: GTP binding (GO:0005525);; Cellular Component: mitochondrion (GO:0005739);; Biological Process: rRNA processing (GO:0006364);; Biological Process: tRNA metabolic process (GO:0006399);; Cellular Component: chloroplast (GO:0009507);; Biological Process: chloroplast organization (GO:0009658);;	--	GTP-binding protein At2g22870 OS=Arabidopsis thaliana GN=EMB2001 PE=2 SV=2	hypothetical protein CARUB_v10001479mg [Capsella rubella]
T6-21852	167	45	0	0	1.89185	up	[R]	General function prediction only	Molecular Function: nucleotide binding (GO:0000166);; Biological Process: mRNA splicing, via spliceosome (GO:0000398);; Molecular Function: RNA binding (GO:0003723);; Molecular Function: single-stranded RNA binding (GO:0003727);; Molecular Function: protein binding (GO:0005515);; Cellular Component: nucleus (GO:0005634);; Cellular Component: spliceosomal complex (GO:0005681);; Biological Process:…	--	28 kDa ribonucleoprotein, chloroplastic OS=Nicotiana sylvestris PE=1 SV=1	hypothetical protein PRUPE_ppa009133mg [Prunus persica]
T6-18140	138	46	0	0	1.58496	up	--	--	--	--	Proline-rich receptor-like protein kinase PERK2 OS=Arabidopsis thaliana GN=PERK2 PE=2 SV=3	PREDICTED: uncharacterized protein LOC101298320 [Fragaria vesca subsp. vesca]
T1-23361	24	1	9e-06	0.00017524	4.58496	up	--	--	Biological Process: defense response to insect (GO:0002213);; Molecular Function: chitinase activity (GO:0004568);; Molecular Function: protein binding (GO:0005515);; Cellular Component: extracellular region (GO:0005576);; Biological Process: chitin catabolic process (GO:0006032);; Cellular Component: plant-type cell wall (GO:0009505);; Cellular Component: plasmodesma (GO:0009506);; Cellular Comp…	--	Cytokinesis protein sepA OS=Emericella nidulans (strain FGSC A4 / ATCC 38163 / CBS 112.46 / NRRL 194 / M139) GN=sepA PE=3 SV=2	predicted protein [Populus trichocarpa]
T6-25368	32	9	0.000686	0.00803717	1.83007	up	[RTKL]	--	Biological Process: MAPK cascade (GO:0000165);; Molecular Function: MAP kinase activity (GO:0004707);; Molecular Function: calmodulin binding (GO:0005516);; Molecular Function: ATP binding (GO:0005524);; Cellular Component: nucleus (GO:0005634);; Cellular Component: mitochondrion (GO:0005739);; Cellular Component: vacuole (GO:0005773);; Cellular Component: cytosol (GO:0005829);; Cellular Componen…	--	Mitogen-activated protein kinase 8 OS=Arabidopsis thaliana GN=MPK8 PE=2 SV=2	hypothetical protein PRUPE_ppa003297mg [Prunus persica]
T6-28480	68	28	0.000156	0.00221775	1.28011	up	[U]	Intracellular trafficking, secretion, and vesicular transport	Cellular Component: cytoplasmic mRNA processing body (GO:0000932);; Molecular Function: ATP binding (GO:0005524);; Cellular Component: nucleus (GO:0005634);; Cellular Component: cytosol (GO:0005829);; Biological Process: protein targeting (GO:0006605);; Cellular Component: chloroplast thylakoid membrane (GO:0009535);; Cellular Component: chloroplast stroma (GO:0009570);; Biological Process: respo…	K12616|0.0|vvi:100259985|hypothetical protein LOC100259985	Protein translocase subunit SECA1, chloroplastic OS=Arabidopsis thaliana GN=SECA1 PE=2 SV=2	PREDICTED: enhancer of mRNA-decapping protein 4-like [Fragaria vesca subsp. vesca]
T6-23097	100	13	0	0	2.94342	up	[O]	Posttranslational modification, protein turnover, chaperones	Biological Process: MAPK cascade (GO:0000165);; Biological Process: protein peptidyl-prolyl isomerization (GO:0000413);; Molecular Function: peptidyl-prolyl cis-trans isomerase activity (GO:0003755);; Biological Process: pentose-phosphate shunt (GO:0006098);; Biological Process: rRNA processing (GO:0006364);; Biological Process: protein folding (GO:0006457);; Biological Process: protein targeting…	--	Peptidyl-prolyl cis-trans isomerase, chloroplastic OS=Spinacia oleracea GN=TLP40 PE=1 SV=1	hypothetical protein PRUPE_ppa005738mg [Prunus persica]
T4-15799	307	104	0	0	1.56166	up	[O]	Posttranslational modification, protein turnover, chaperones	Biological Process: skeletal system development (GO:0001501);; Molecular Function: peroxidase activity (GO:0004601);; Cellular Component: mitochondrion (GO:0005739);; Molecular Function: thioredoxin peroxidase activity (GO:0008379);; Biological Process: response to cold (GO:0009409);; Cellular Component: chloroplast stroma (GO:0009570);; Cellular Component: thylakoid (GO:0009579);; Cellular Compo…	K03386|1e-149|pop:POPTR_576525|PtrcPrx2-cysA	2-Cys peroxiredoxin BAS1, chloroplastic OS=Oryza sativa subsp. japonica GN=BAS1 PE=1 SV=1	PREDICTED: 2-Cys peroxiredoxin BAS1-like, chloroplastic-like [Cucumis sativus]
T6-25350	16	1	0.000445	0.0055636	4	up	[R]	General function prediction only	Cellular Component: mitochondrion (GO:0005739);; Cellular Component: endoplasmic reticulum (GO:0005783);; Cellular Component: chloroplast (GO:0009507);; Cellular Component: membrane (GO:0016020);; Biological Process: mRNA modification (GO:0016556);; Molecular Function: haloalkane dehalogenase activity (GO:0018786);; Biological Process: response to chemical stimulus (GO:0042221);; Cellular Compone…	--	--	hydrolase, putative [Ricinus communis]
T3-26510	59	7	0	0	3.07529	up	[O]	Posttranslational modification, protein turnover, chaperones	Molecular Function: serine-type endopeptidase activity (GO:0004252);; Biological Process: proteolysis (GO:0006508);; Cellular Component: plant-type cell wall (GO:0009505);; Cellular Component: external side of plasma membrane (GO:0009897);; Biological Process: stomatal complex morphogenesis (GO:0010103);; Molecular Function: 2-alkenal reductase [NAD(P)] activity (GO:0032440);; Biological Process:…	--	Subtilisin-like protease SDD1 OS=Arabidopsis thaliana GN=SDD1 PE=2 SV=1	PREDICTED: subtilisin-like protease [Vitis vinifera]
T4-26213	20	1	6.2e-05	0.000977191	4.32193	up	--	--	Biological Process: maltose metabolic process (GO:0000023);; Biological Process: pentose-phosphate shunt (GO:0006098);; Cellular Component: chloroplast (GO:0009507);; Biological Process: chloroplast relocation (GO:0009902);; Biological Process: stomatal complex morphogenesis (GO:0010103);; Cellular Component: membrane (GO:0016020);; Biological Process: mRNA modification (GO:0016556);; Biological …	--	--	hypothetical protein PRUPE_ppa000610mg [Prunus persica]
T6-22853	418	101	0	0	2.04915	up	--	--	Molecular Function: inorganic phosphate transmembrane transporter activity (GO:0005315);; Cellular Component: mitochondrion (GO:0005739);; Biological Process: vacuole organization (GO:0007033);; Cellular Component: chloroplast thylakoid (GO:0009534);; Biological Process: embryo sac development (GO:0009553);; Biological Process: response to nematode (GO:0009624);; Biological Process: photosyntheti…	--	Triose phosphate/phosphate translocator TPT, chloroplastic OS=Arabidopsis thaliana GN=TPT PE=2 SV=1	predicted protein [Populus trichocarpa]
T2-17375	3875	307	0	0	3.65789	up	--	--	Molecular Function: structural molecule activity (GO:0005198);; Biological Process: response to light stimulus (GO:0009416);; Cellular Component: photosystem I (GO:0009522);; Cellular Component: photosystem II (GO:0009523);; Cellular Component: chloroplast thylakoid membrane (GO:0009535);; Biological Process: photosynthesis, light harvesting (GO:0009765);; Cellular Component: integral to membrane…	K08914|4e-91|vvi:100260599|hypothetical protein LOC100260599	Chlorophyll a-b binding protein 13, chloroplastic OS=Solanum lycopersicum GN=CAB13 PE=1 SV=1	hypothetical protein PRUPE_ppa009987mg [Prunus persica]
T6-23435	36	11	0.000591	0.00710125	1.71049	up	[E]	Amino acid transport and metabolism	Biological Process: allantoin catabolic process (GO:0000256);; Cellular Component: endoplasmic reticulum (GO:0005783);; Biological Process: proteolysis (GO:0006508);; Molecular Function: metallopeptidase activity (GO:0008237);; Cellular Component: chloroplast (GO:0009507);; Biological Process: ureide catabolic process (GO:0010136);; Biological Process: chlorophyll catabolic process (GO:0015996);;…	--	Allantoate deiminase, chloroplastic OS=Arabidopsis thaliana GN=AAH PE=1 SV=2	hypothetical protein PRUPE_ppa005027mg [Prunus persica]
T6-24784	18	1	0.000165	0.00232835	4.16993	up	[G]	Carbohydrate transport and metabolism	Molecular Function: binding (GO:0005488);; Molecular Function: transferase activity (GO:0016740);; Molecular Function: hydrolase activity (GO:0016787);; Biological Process: macromolecule metabolic process (GO:0043170);; Biological Process: primary metabolic process (GO:0044238);; Molecular Function: metal ion binding (GO:0046872);;	--	Retrovirus-related Pol polyprotein from transposon TNT 1-94 OS=Nicotiana tabacum PE=2 SV=1	hypothetical protein VITISV_005765 [Vitis vinifera]
T7-25241	59	1	0	0	5.88264	up	[R]	General function prediction only	Molecular Function: DNA binding (GO:0003677);; Molecular Function: sequence-specific DNA binding transcription factor activity (GO:0003700);; Molecular Function: acid phosphatase activity (GO:0003993);; Molecular Function: protein serine/threonine phosphatase activity (GO:0004722);; Cellular Component: extracellular region (GO:0005576);; Cellular Component: extracellular space (GO:0005615);; Cell…	--	Purple acid phosphatase 3 OS=Arabidopsis thaliana GN=PAP3 PE=2 SV=1	uncharacterized protein LOC100817359 precursor [Glycine max]
T3-23528	62	4	0	0	3.9542	up	[IQR]	--	Biological Process: lipid metabolic process (GO:0006629);; Biological Process: metabolic process (GO:0008152);; Cellular Component: membrane (GO:0016020);; Molecular Function: oxidoreductase activity (GO:0016491);; Molecular Function: steroid dehydrogenase activity, acting on the CH-OH group of donors, NAD or NADP as acceptor (GO:0033764);; Cellular Component: intracellular membrane-bounded organ…	--	11-beta-hydroxysteroid dehydrogenase 1B OS=Arabidopsis thaliana GN=HSD1 PE=1 SV=1	hypothetical protein PRUPE_ppa022641mg [Prunus persica]
T7-23658	27	4	7.5e-05	0.00115717	2.75489	up	--	--	--	--	--	predicted protein [Populus trichocarpa]
T4-14847	28	3	1.6e-05	0.000292281	3.22239	up	--	--	Biological Process: pentose-phosphate shunt (GO:0006098);; Cellular Component: chloroplast (GO:0009507);; Cellular Component: thylakoid (GO:0009579);; Biological Process: photosynthetic electron transport in photosystem I (GO:0009773);; Cellular Component: NAD(P)H dehydrogenase complex (plastoquinone) (GO:0010598);; Cellular Component: membrane (GO:0016020);; Molecular Function: oxidoreductase ac…	--	NAD(P)H-quinone oxidoreductase subunit L OS=Trichodesmium erythraeum (strain IMS101) GN=ndhL PE=3 SV=1	conserved hypothetical protein [Ricinus communis]
T2-30530	79	25	1e-06	2.40635e-05	1.65992	up	[P]	Inorganic ion transport and metabolism	Cellular Component: mitochondrion (GO:0005739);; Cellular Component: vacuolar membrane (GO:0005774);; Cellular Component: peroxisomal membrane (GO:0005778);; Cellular Component: Golgi apparatus (GO:0005794);; Cellular Component: cytosol (GO:0005829);; Cellular Component: plasma membrane (GO:0005886);; Biological Process: response to oxidative stress (GO:0006979);; Cellular Component: plasmodesma …	K00434|1e-103|rcu:RCOM_0491260|L-ascorbate peroxidase 1, cytosolic, putative (EC:1.11.1.11)	L-ascorbate peroxidase 3, peroxisomal OS=Arabidopsis thaliana GN=APX3 PE=2 SV=1	PREDICTED: L-ascorbate peroxidase 3, peroxisomal-like [Fragaria vesca subsp. vesca]
T6-25013	23	2	5.2e-05	0.000838473	3.52356	up	--	--	--	--	Remorin OS=Arabidopsis thaliana GN=DBP PE=1 SV=1	hypothetical protein PRUPE_ppa017377mg [Prunus persica]
T3-20597	68	0	0	0	16.0532	up	[I]	Lipid transport and metabolism	Cellular Component: extracellular region (GO:0005576);; Cellular Component: endoplasmic reticulum (GO:0005783);; Biological Process: ubiquinone biosynthetic process (GO:0006744);; Biological Process: response to cold (GO:0009409);; Cellular Component: chloroplast (GO:0009507);; Biological Process: dolichol biosynthetic process (GO:0019408);; Molecular Function: dehydrodolichyl diphosphate synthas…	K11778|1e-129|rcu:RCOM_0612090|undecaprenyl pyrophosphate synthetase, putative (EC:2.5.1.31)	Dehydrodolichyl diphosphate synthase 2 OS=Arabidopsis thaliana GN=At5g58770 PE=2 SV=2	hypothetical protein PRUPE_ppa016682mg [Prunus persica]
T7-28720	55	23	0.000805	0.00925059	1.2578	up	[R]	General function prediction only	Cellular Component: endoplasmic reticulum (GO:0005783);; Cellular Component: plasma membrane (GO:0005886);; Cellular Component: plasmodesma (GO:0009506);; Biological Process: organ morphogenesis (GO:0009887);; Biological Process: tissue development (GO:0009888);; Biological Process: positive regulation of organelle organization (GO:0010638);; Cellular Component: endomembrane system (GO:0012505);;…	--	Synaptotagmin-5 OS=Arabidopsis thaliana GN=SYT5 PE=2 SV=1	hypothetical protein PRUPE_ppa003332mg [Prunus persica]
T6-16334	125	29	0	0	2.1078	up	[J]	Translation, ribosomal structure and biogenesis	Molecular Function: structural constituent of ribosome (GO:0003735);; Cellular Component: ribosome (GO:0005840);; Biological Process: translation (GO:0006412);; Cellular Component: chloroplast stroma (GO:0009570);; Cellular Component: thylakoid (GO:0009579);; Cellular Component: chloroplast envelope (GO:0009941);; Biological Process: ribosome biogenesis (GO:0042254);;	K02899|8e-98|vvi:100260093|hypothetical protein LOC100260093	50S ribosomal protein L27, chloroplastic OS=Arabidopsis thaliana GN=RPL27 PE=2 SV=1	PREDICTED: 50S ribosomal protein L27, chloroplastic-like [Fragaria vesca subsp. vesca]
T7-25443	121	20	0	0	2.59694	up	--	--	Biological Process: very long-chain fatty acid metabolic process (GO:0000038);; Molecular Function: carboxylesterase activity (GO:0004091);; Cellular Component: extracellular space (GO:0005615);; Cellular Component: cell wall (GO:0005618);; Cellular Component: nucleus (GO:0005634);; Biological Process: lipid metabolic process (GO:0006629);; Biological Process: water transport (GO:0006833);; Cellu…	--	GDSL esterase/lipase At1g29660 OS=Arabidopsis thaliana GN=At1g29660 PE=2 SV=1	PREDICTED: GDSL esterase/lipase At1g29670-like [Fragaria vesca subsp. vesca]
T6-22770	73	3	0	0	4.60486	up	[C]	Energy production and conversion	Molecular Function: binding (GO:0005488);; Biological Process: protein folding (GO:0006457);; Cellular Component: chloroplast (GO:0009507);;	--	Ferredoxin-1 OS=Desulfovibrio africanus GN=fd1 PE=1 SV=3	hypothetical protein PRUPE_ppa008260mg [Prunus persica]
T6-23937	21	3	0.000425	0.00534861	2.80735	up	[M]	Cell wall/membrane/envelope biogenesis	Cellular Component: extracellular region (GO:0005576);; Cellular Component: mitochondrion (GO:0005739);; Biological Process: proteolysis (GO:0006508);; Biological Process: phosphatidylglycerol biosynthetic process (GO:0006655);; Molecular Function: peptidase activity (GO:0008233);; Molecular Function: serine-type peptidase activity (GO:0008236);; Cellular Component: plastid (GO:0009536);; Cellula…	--	C-terminal processing peptidase, chloroplastic OS=Scenedesmus obliquus GN=ctpA PE=1 SV=1	PREDICTED: C-terminal processing peptidase, chloroplastic-like [Fragaria vesca subsp. vesca]
T7-31379	74	6	0	0	3.62449	up	--	--	Cellular Component: mitochondrion (GO:0005739);; Cellular Component: cytosol (GO:0005829);; Biological Process: postreplication repair (GO:0006301);; Biological Process: calcium ion transport (GO:0006816);; Biological Process: water transport (GO:0006833);; Biological Process: response to heat (GO:0009408);; Biological Process: response to cold (GO:0009409);; Biological Process: response to salt …	--	BAG family molecular chaperone regulator 1 OS=Arabidopsis thaliana GN=BAG1 PE=1 SV=1	hypothetical protein PRUPE_ppa021099mg [Prunus persica]
T2-31070	115	25	0	0	2.20163	up	--	--	Biological Process: nuclear-transcribed mRNA catabolic process (GO:0000956);; Molecular Function: GTPase activity (GO:0003924);; Molecular Function: GTP binding (GO:0005525);; Cellular Component: nucleus (GO:0005634);; Cellular Component: vacuolar membrane (GO:0005774);; Cellular Component: endoplasmic reticulum membrane (GO:0005789);; Cellular Component: plasma membrane (GO:0005886);; Biological…	--	Protein ROOT HAIR DEFECTIVE 3 homolog 2 OS=Arabidopsis thaliana GN=At5g45160 PE=2 SV=1	hypothetical protein PRUPE_ppa001419mg [Prunus persica]
T3-24710	92	43	0.000114	0.00168735	1.0973	up	--	--	Biological Process: mRNA splicing, via spliceosome (GO:0000398);; Cellular Component: nucleus (GO:0005634);; Cellular Component: nucleolus (GO:0005730);; Cellular Component: cytosol (GO:0005829);; Molecular Function: zinc ion binding (GO:0008270);; Cellular Component: chloroplast (GO:0009507);; Cellular Component: catalytic step 2 spliceosome (GO:0071013);;	K12870|1e-180|vvi:100250525|hypothetical protein LOC100250525	Pollen-specific protein SF3 OS=Helianthus annuus GN=SF3 PE=2 SV=1	PREDICTED: pre-mRNA-splicing factor ISY1 homolog [Cucumis sativus]
T6-27423	183	51	0	0	1.84327	up	[V]	Defense mechanisms	Cellular Component: plasma membrane (GO:0005886);; Biological Process: iron ion transport (GO:0006826);; Biological Process: drug transmembrane transport (GO:0006855);; Biological Process: cellular iron ion homeostasis (GO:0006879);; Cellular Component: plastid (GO:0009536);; Biological Process: cellular response to iron ion starvation (GO:0010106);; Biological Process: response to nitrate (GO:00…	--	MATE efflux family protein 2, chloroplastic OS=Arabidopsis thaliana GN=DTX44 PE=2 SV=1	PREDICTED: MATE efflux family protein 2, chloroplastic [Vitis vinifera]
T1-21186	77	18	0	0	2.09686	up	[P]	Inorganic ion transport and metabolism	Cellular Component: plastid (GO:0009536);;	--	--	predicted protein [Populus trichocarpa]
T2-28162	42	14	0.000446	0.00556616	1.58496	up	[M]	Cell wall/membrane/envelope biogenesis	Molecular Function: metalloendopeptidase activity (GO:0004222);; Molecular Function: serine-type endopeptidase activity (GO:0004252);; Cellular Component: plasma membrane (GO:0005886);; Biological Process: proteolysis (GO:0006508);; Cellular Component: plant-type cell wall (GO:0009505);; Biological Process: chloroplast organization (GO:0009658);; Cellular Component: chloroplast inner membrane (GO…	--	Putative zinc metalloprotease slr1821 OS=Synechocystis sp. (strain PCC 6803 / Kazusa) GN=slr1821 PE=3 SV=1	hypothetical protein PRUPE_ppa001828mg [Prunus persica]
T6-27902	49	2	0	0	4.61471	up	[O]	Posttranslational modification, protein turnover, chaperones	Molecular Function: serine-type endopeptidase activity (GO:0004252);; Molecular Function: binding (GO:0005488);; Biological Process: metabolic process (GO:0008152);; Molecular Function: serine-type peptidase activity (GO:0008236);; Cellular Component: plant-type cell wall (GO:0009505);; Biological Process: anatomical structure morphogenesis (GO:0009653);; Cellular Component: membrane (GO:0016020)…	--	Cucumisin OS=Cucumis melo PE=1 SV=1	PREDICTED: cucumisin-like [Vitis vinifera]
T4-13211	31	4	1.2e-05	0.000226303	2.9542	up	--	--	Molecular Function: binding (GO:0005488);;	--	Putative AC transposase OS=Zea mays PE=2 SV=2	hypothetical protein PRUPE_ppa026473mg [Prunus persica]
T7-26151	21	3	0.000425	0.00534861	2.80735	up	[I]	Lipid transport and metabolism	Biological Process: sulfur amino acid metabolic process (GO:0000096);; Biological Process: glycine catabolic process (GO:0006546);; Biological Process: unsaturated fatty acid biosynthetic process (GO:0006636);; Biological Process: oxidoreduction coenzyme metabolic process (GO:0006733);; Biological Process: vitamin metabolic process (GO:0006766);; Biological Process: isoprenoid biosynthetic proces…	K00991|1e-125|vvi:100247263|hypothetical protein LOC100247263	2-C-methyl-D-erythritol 4-phosphate cytidylyltransferase, chloroplastic OS=Arabidopsis thaliana GN=ISPD PE=1 SV=1	putative 2-C-methyl-D-erythritol 2,4-cyclodiphosphate synthase, partial [Olea europaea]
T3-23762	19	2	0.000358	0.00457679	3.24793	up	[S]	Function unknown	Molecular Function: binding (GO:0005488);; Cellular Component: mitochondrion (GO:0005739);; Cellular Component: plasmodesma (GO:0009506);; Cellular Component: chloroplast (GO:0009507);; Biological Process: response to virus (GO:0009615);; Biological Process: plant-type hypersensitive response (GO:0009626);; Biological Process: response to ozone (GO:0010193);; Cellular Component: intracellular org…	--	TMV resistance protein N OS=Nicotiana glutinosa GN=N PE=1 SV=1	tir-nbs-lrr resistance protein [Populus trichocarpa]
T6-21467	570	88	0	0	2.69539	up	[O]	Posttranslational modification, protein turnover, chaperones	Molecular Function: ATP-dependent peptidase activity (GO:0004176);; Molecular Function: metalloendopeptidase activity (GO:0004222);; Molecular Function: ATP binding (GO:0005524);; Cellular Component: mitochondrion (GO:0005739);; Cellular Component: plasma membrane (GO:0005886);; Biological Process: pentose-phosphate shunt (GO:0006098);; Biological Process: ATP catabolic process (GO:0006200);; Bio…	K03798|0.0|vvi:100250511|hypothetical protein LOC100250511	ATP-dependent zinc metalloprotease FTSH 2, chloroplastic OS=Oryza sativa subsp. japonica GN=FTSH2 PE=2 SV=1	PREDICTED: ATP-dependent zinc metalloprotease FTSH 2, chloroplastic-like [Vitis vinifera]
T7-31008	17	1	0.000271	0.00359146	4.08746	up	[M]	Cell wall/membrane/envelope biogenesis	Cellular Component: endosome (GO:0005768);; Cellular Component: Golgi apparatus (GO:0005794);; Cellular Component: trans-Golgi network (GO:0005802);; Cellular Component: plasma membrane (GO:0005886);; Biological Process: purine nucleobase transport (GO:0006863);; Biological Process: anatomical structure morphogenesis (GO:0009653);; Biological Process: plant-type cell wall organization (GO:0009664…	--	Cellulose synthase A catalytic subunit 7 [UDP-forming] OS=Oryza sativa subsp. japonica GN=CESA7 PE=2 SV=1	hypothetical protein PRUPE_ppa001861mg [Prunus persica]
T7-30711	128	48	0	0	1.41504	up	--	--	Biological Process: MAPK cascade (GO:0000165);; Biological Process: response to hypoxia (GO:0001666);; Molecular Function: binding (GO:0005488);; Cellular Component: mitochondrion (GO:0005739);; Biological Process: protein targeting to membrane (GO:0006612);; Biological Process: unsaturated fatty acid biosynthetic process (GO:0006636);; Biological Process: phosphatidylglycerol biosynthetic proces…	K09480|0.0|rcu:RCOM_0322290|galactolipid galactosyltransferase, putative	Digalactosyldiacylglycerol synthase 1, chloroplastic OS=Glycine max GN=DGD1 PE=2 SV=1	galactolipid galactosyltransferase, putative [Ricinus communis]
T3-15050	65	14	0	0	2.21501	up	--	--	Biological Process: polysaccharide biosynthetic process (GO:0000271);; Cellular Component: spindle microtubule (GO:0005876);; Cellular Component: plasma membrane (GO:0005886);; Cellular Component: phragmoplast (GO:0009524);; Cellular Component: preprophase band (GO:0009574);; Biological Process: multidimensional cell growth (GO:0009825);; Biological Process: cell tip growth (GO:0009932);; Cellula…	--	Protein SPIRAL1-like 1 OS=Arabidopsis thaliana GN=SP1L1 PE=2 SV=1	PREDICTED: uncharacterized protein LOC100256565 isoform 1 [Vitis vinifera]
T7-24767	312	30	0	0	3.37851	up	[E]	Amino acid transport and metabolism	Molecular Function: serine-pyruvate transaminase activity (GO:0004760);; Molecular Function: protein binding (GO:0005515);; Cellular Component: peroxisome (GO:0005777);; Cellular Component: plasma membrane (GO:0005886);; Biological Process: water transport (GO:0006833);; Molecular Function: alanine-glyoxylate transaminase activity (GO:0008453);; Molecular Function: transaminase activity (GO:00084…	K00830|0.0|rcu:RCOM_0063050|serine-pyruvate aminotransferase, putative (EC:2.6.1.45)	Serine--glyoxylate aminotransferase OS=Arabidopsis thaliana GN=AGT1 PE=1 SV=2	hypothetical protein PRUPE_ppa006653mg [Prunus persica]
T6-17959	24	5	0.000771	0.00891358	2.26303	up	[L]	Replication, recombination and repair	Molecular Function: single-stranded DNA binding (GO:0003697);; Biological Process: DNA metabolic process (GO:0006259);; Biological Process: DNA replication (GO:0006260);; Cellular Component: plastid (GO:0009536);; Biological Process: regulation of nucleobase-containing compound metabolic process (GO:0019219);; Cellular Component: intracellular membrane-bounded organelle (GO:0043231);; Cellular Co…	--	Protein OSB1, mitochondrial OS=Arabidopsis thaliana GN=OSB1 PE=1 SV=1	hypothetical protein PRUPE_ppa009313mg [Prunus persica]
T6-19255	49	11	3e-06	6.54366e-05	2.15528	up	--	--	Cellular Component: mitochondrion (GO:0005739);; Cellular Component: chloroplast (GO:0009507);; Biological Process: leaf morphogenesis (GO:0009965);; Biological Process: mRNA modification (GO:0016556);; Biological Process: cell differentiation (GO:0030154);;	--	--	hypothetical protein PRUPE_ppa008762mg [Prunus persica]
T6-20783	40	13	0.000493	0.00607088	1.62149	up	[R]	General function prediction only	Cellular Component: mitochondrion (GO:0005739);; Molecular Function: enzyme activator activity (GO:0008047);; Biological Process: aromatic amino acid family biosynthetic process (GO:0009073);; Cellular Component: chloroplast stroma (GO:0009570);; Biological Process: embryo development ending in seed dormancy (GO:0009793);; Biological Process: thylakoid membrane organization (GO:0010027);; Biologi…	--	SufE-like protein, chloroplastic OS=Arabidopsis thaliana GN=EMB1374 PE=2 SV=2	hypothetical protein PRUPE_ppa007330mg [Prunus persica]
T6-21050	39	7	6e-06	0.000121603	2.47805	up	--	--	Cellular Component: chloroplast thylakoid membrane (GO:0009535);;	--	--	uncharacterized protein LOC100305745 [Glycine max]
T1-22614	97	10	0	0	3.27798	up	--	--	Molecular Function: two-component response regulator activity (GO:0000156);; Molecular Function: sequence-specific DNA binding transcription factor activity (GO:0003700);; Molecular Function: binding (GO:0005488);; Molecular Function: protein binding (GO:0005515);; Cellular Component: nucleus (GO:0005634);; Biological Process: chloroplast organization (GO:0009658);; Biological Process: cytokinin …	--	Probable transcription factor GLK1 OS=Oryza sativa subsp. japonica GN=GLK1 PE=2 SV=1	PREDICTED: transcription activator GLK1-like [Vitis vinifera]
T7-21357	557	102	0	0	2.44911	up	--	--	--	--	Light-regulated protein OS=Oryza sativa subsp. japonica GN=LIR1 PE=2 SV=1	CCR protein [x Citrofortunella microcarpa]
T6-21406	61	11	0	0	2.47131	up	[M]	Cell wall/membrane/envelope biogenesis	Cellular Component: mitochondrion (GO:0005739);; Biological Process: fatty acid metabolic process (GO:0006631);; Biological Process: response to wounding (GO:0009611);; Biological Process: response to fungus (GO:0009620);; Biological Process: jasmonic acid biosynthetic process (GO:0009695);; Cellular Component: chloroplast inner membrane (GO:0009706);; Cellular Component: chloroplast outer membra…	K03715|1e-167|rcu:RCOM_0920510|1,2-diacylglycerol 3-beta-galactosyltransferase, putative	Monogalactosyldiacylglycerol synthase, chloroplastic OS=Cucumis sativus PE=1 SV=1	hypothetical protein PRUPE_ppa003927mg [Prunus persica]
T4-22434	85	40	0.000233	0.00313137	1.08746	up	[Q]	Secondary metabolites biosynthesis, transport and catabolism	Molecular Function: monooxygenase activity (GO:0004497);; Molecular Function: iron ion binding (GO:0005506);; Cellular Component: mitochondrion (GO:0005739);; Molecular Function: electron carrier activity (GO:0009055);; Cellular Component: chloroplast (GO:0009507);; Biological Process: flower development (GO:0009908);; Biological Process: vernalization response (GO:0010048);; Biological Process: …	--	Cytochrome P450 77A3 OS=Glycine max GN=CYP77A3 PE=2 SV=1	PREDICTED: cytochrome P450 77A3-like [Fragaria vesca subsp. vesca]
T4-16919	1053	68	0	0	3.95283	up	--	--	Molecular Function: structural molecule activity (GO:0005198);; Cellular Component: chloroplast thylakoid (GO:0009534);; Cellular Component: chloroplast envelope (GO:0009941);; Biological Process: cysteine biosynthetic process (GO:0019344);; Biological Process: photosynthesis, light reaction (GO:0019684);; Biological Process: glucosinolate biosynthetic process (GO:0019761);; Biological Process: c…	--	Probable plastid-lipid-associated protein 8, chloroplastic OS=Arabidopsis thaliana GN=PAP8 PE=2 SV=1	hypothetical protein PRUPE_ppa010498mg [Prunus persica]
T6-26179	36	10	0.000289	0.00379011	1.848	up	--	--	Molecular Function: RNA binding (GO:0003723);; Cellular Component: mitochondrion (GO:0005739);; Biological Process: DNA-dependent transcription, termination (GO:0006353);; Biological Process: aromatic amino acid family biosynthetic process (GO:0009073);; Cellular Component: chloroplast (GO:0009507);; Biological Process: stomatal complex morphogenesis (GO:0010103);; Biological Process: iron-sulfur…	--	--	hypothetical protein PRUPE_ppa009156mg [Prunus persica]
T7-23176	20	2	0.000221	0.0029931	3.32193	up	[I]	Lipid transport and metabolism	Molecular Function: phosphatidate cytidylyltransferase activity (GO:0004605);; Molecular Function: binding (GO:0005488);; Biological Process: phospholipid biosynthetic process (GO:0008654);; Biological Process: vitamin E biosynthetic process (GO:0010189);; Molecular Function: phytol kinase activity (GO:0010276);; Cellular Component: integral to membrane (GO:0016021);; Biological Process: cellular…	--	Probable phytol kinase 1, chloroplastic OS=Glycine max PE=2 SV=1	hypothetical protein PRUPE_ppa009034mg [Prunus persica]
T7-17634	29	2	3e-06	6.54366e-05	3.85798	up	--	--	Molecular Function: sequence-specific DNA binding transcription factor activity (GO:0003700);; Cellular Component: nucleus (GO:0005634);; Biological Process: response to stress (GO:0006950);; Biological Process: response to abiotic stimulus (GO:0009628);; Biological Process: embryo development ending in seed dormancy (GO:0009793);; Biological Process: multidimensional cell growth (GO:0009825);; B…	--	Ethylene-responsive transcription factor ERF023 OS=Arabidopsis thaliana GN=ERF023 PE=2 SV=1	AP2 domain class transcription factor [Malus x domestica]
T6-23703	103	17	0	0	2.59904	up	--	--	Molecular Function: binding (GO:0005488);; Biological Process: aromatic amino acid family biosynthetic process (GO:0009073);; Cellular Component: chloroplast (GO:0009507);; Cellular Component: chloroplast thylakoid membrane (GO:0009535);; Biological Process: response to blue light (GO:0009637);; Biological Process: response to high light intensity (GO:0009644);; Cellular Component: chloroplast in…	K12271|1e-175|pop:POPTR_557028|hypothetical protein	Signal recognition particle 43 kDa protein, chloroplastic OS=Arabidopsis thaliana GN=CAO PE=1 SV=2	predicted protein [Populus trichocarpa]
T7-26637	45	6	0	0	2.90689	up	[K]	Transcription	Molecular Function: plastid sigma factor activity (GO:0001053);; Molecular Function: nucleic acid binding (GO:0003676);; Molecular Function: DNA binding (GO:0003677);; Molecular Function: sequence-specific DNA binding transcription factor activity (GO:0003700);; Molecular Function: DNA-directed RNA polymerase activity (GO:0003899);; Molecular Function: protein binding (GO:0005515);; Biological Pr…	--	RNA polymerase sigma factor sigB OS=Arabidopsis thaliana GN=SIGB PE=2 SV=2	PREDICTED: RNA polymerase sigma factor sigB-like [Fragaria vesca subsp. vesca]
T3-26927	24	3	0.000104	0.00155728	3	up	[R]	General function prediction only	Molecular Function: catalytic activity (GO:0003824);; Molecular Function: protein kinase activity (GO:0004672);; Molecular Function: binding (GO:0005488);; Molecular Function: ATP binding (GO:0005524);; Cellular Component: plasma membrane (GO:0005886);; Biological Process: protein phosphorylation (GO:0006468);; Cellular Component: plastoglobule (GO:0010287);; Biological Process: chlorophyll catab…	K08869|1e-110|pop:POPTR_849535|hypothetical protein	Uncharacterized aarF domain-containing protein kinase At1g71810, chloroplastic OS=Arabidopsis thaliana GN=At1g71810 PE=1 SV=1	hypothetical protein PRUPE_ppa002133mg [Prunus persica]
T6-24181	24	2	3.2e-05	0.000548136	3.58496	up	[J]	Translation, ribosomal structure and biogenesis	Molecular Function: iron ion binding (GO:0005506);; Cellular Component: mitochondrion (GO:0005739);; Biological Process: translation (GO:0006412);; Molecular Function: formylmethionine deformylase activity (GO:0008463);; Cellular Component: chloroplast stroma (GO:0009570);; Biological Process: thylakoid membrane organization (GO:0010027);; Biological Process: isopentenyl diphosphate biosynthetic …	K01462|1e-119|pop:POPTR_173925|PDF2	Peptide deformylase 1B, chloroplastic OS=Solanum lycopersicum GN=PDF1B PE=2 SV=1	PREDICTED: peptide deformylase 1B, chloroplastic-like [Fragaria vesca subsp. vesca]
T3-20777	23	2	5.2e-05	0.000838473	3.52356	up	[G]	Carbohydrate transport and metabolism	Molecular Function: phosphorylase activity (GO:0004645);; Cellular Component: cytosol (GO:0005829);; Biological Process: carbohydrate metabolic process (GO:0005975);; Biological Process: glycogen catabolic process (GO:0005980);; Biological Process: glucose metabolic process (GO:0006006);; Molecular Function: glycogen phosphorylase activity (GO:0008184);; Biological Process: response to temperatur…	--	Alpha-1,4 glucan phosphorylase L-2 isozyme, chloroplastic/amyloplastic OS=Solanum tuberosum GN=STP-1 PE=1 SV=1	hypothetical protein PRUPE_ppa000958mg [Prunus persica]
T6-18003	315	8	0	0	5.29921	up	[MG]	--	Biological Process: MAPK cascade (GO:0000165);; Molecular Function: RNA binding (GO:0003723);; Molecular Function: catalytic activity (GO:0003824);; Molecular Function: protein binding (GO:0005515);; Cellular Component: vacuole (GO:0005773);; Cellular Component: peroxisome (GO:0005777);; Cellular Component: Golgi apparatus (GO:0005794);; Cellular Component: ribosome (GO:0005840);; Biological Proc…	--	Chloroplast stem-loop binding protein of 41 kDa b, chloroplastic OS=Arabidopsis thaliana GN=CSP41B PE=1 SV=1	NAD dependent epimerase/dehydratase, putative [Ricinus communis]
T5-25146	24	0	2e-06	4.52878e-05	14.5507	up	[G]	Carbohydrate transport and metabolism	Biological Process: transition metal ion transport (GO:0000041);; Molecular Function: trehalose-phosphatase activity (GO:0004805);; Cellular Component: nucleus (GO:0005634);; Cellular Component: cytoplasm (GO:0005737);; Biological Process: trehalose biosynthetic process (GO:0005992);; Biological Process: response to cold (GO:0009409);; Biological Process: response to salt stress (GO:0009651);; Bi…	--	Probable trehalose-phosphate phosphatase F OS=Arabidopsis thaliana GN=TPPF PE=2 SV=1	hypothetical protein PRUPE_ppa014788mg [Prunus persica]
T7-31029	37	8	3.8e-05	0.000638916	2.20945	up	[J]	Translation, ribosomal structure and biogenesis	Molecular Function: nucleotide binding (GO:0000166);; Molecular Function: aminoacyl-tRNA ligase activity (GO:0004812);; Molecular Function: threonine-tRNA ligase activity (GO:0004829);; Molecular Function: ATP binding (GO:0005524);; Cellular Component: mitochondrion (GO:0005739);; Biological Process: tRNA aminoacylation for protein translation (GO:0006418);; Biological Process: threonyl-tRNA amin…	K01868|0.0|vvi:100256277|hypothetical protein LOC100256277	Threonine--tRNA ligase OS=Synechococcus sp. (strain CC9902) GN=thrS PE=3 SV=1	unnamed protein product [Vitis vinifera]
T7-31324	30	5	5.2e-05	0.000838473	2.58496	up	[A]	RNA processing and modification	Cellular Component: cytosol (GO:0005829);; Cellular Component: plasma membrane (GO:0005886);; Biological Process: RNA splicing (GO:0008380);; Cellular Component: mediator complex (GO:0016592);; Cellular Component: intracellular non-membrane-bounded organelle (GO:0043232);; Biological Process: regulation of cellular process (GO:0050794);; Molecular Function: RNA polymerase binding (GO:0070063);;	K12821|0.0|rcu:RCOM_1383110|protein binding protein, putative	Pre-mRNA-processing protein 40A OS=Arabidopsis thaliana GN=PRP40A PE=1 SV=1	PREDICTED: pre-mRNA-processing protein 40A-like [Fragaria vesca subsp. vesca]
T3-22329	16	1	0.000445	0.0055636	4	up	[I]	Lipid transport and metabolism	Biological Process: positive regulation of cytokine production (GO:0001819);; Biological Process: positive regulation of cytokine-mediated signaling pathway (GO:0001961);; Molecular Function: 1-acylglycerol-3-phosphate O-acyltransferase activity (GO:0003841);; Cellular Component: endoplasmic reticulum membrane (GO:0005789);; Biological Process: phosphatidic acid biosynthetic process (GO:0006654);…	--	1-acyl-sn-glycerol-3-phosphate acyltransferase OS=Cocos nucifera PE=1 SV=1	predicted protein [Populus trichocarpa]
T6-28217	97	9	0	0	3.42999	up	[R]	General function prediction only	Molecular Function: thiamine-phosphate diphosphorylase activity (GO:0004789);; Molecular Function: GTP binding (GO:0005525);; Biological Process: rRNA processing (GO:0006364);; Biological Process: thiamine biosynthetic process (GO:0009228);; Biological Process: embryo development ending in seed dormancy (GO:0009793);; Biological Process: chloroplast relocation (GO:0009902);; Biological Process: t…	--	--	hypothetical protein PRUPE_ppa001060mg [Prunus persica]
T4-22935	65	19	2e-06	4.52878e-05	1.77444	up	--	--	Molecular Function: protein serine/threonine kinase activity (GO:0004674);; Molecular Function: binding (GO:0005488);; Cellular Component: nucleus (GO:0005634);; Biological Process: protein phosphorylation (GO:0006468);; Biological Process: defense response (GO:0006952);; Biological Process: virus-host interaction (GO:0019048);; Biological Process: positive regulation of transcription, DNA-depend…	--	Chitin-binding lectin 1 OS=Solanum tuberosum PE=1 SV=2	hypothetical protein PRUPE_ppa008693mg [Prunus persica]
T6-25823	63	21	1.7e-05	0.000307868	1.58496	up	[C]	Energy production and conversion	Molecular Function: NADH dehydrogenase activity (GO:0003954);; Cellular Component: peroxisome (GO:0005777);; Cellular Component: plastid (GO:0009536);; Biological Process: myo-inositol hexakisphosphate biosynthetic process (GO:0010264);; Cellular Component: intrinsic to mitochondrial inner membrane (GO:0031304);; Cellular Component: extrinsic to mitochondrial inner membrane (GO:0031314);; Molecul…	K03885|0.0|pop:POPTR_203252|hypothetical protein	Alternative NAD(P)H dehydrogenase 2, mitochondrial OS=Arabidopsis thaliana GN=NDA2 PE=1 SV=1	hypothetical protein PRUPE_ppa004595mg [Prunus persica]
T1-20739	68	22	5e-06	0.000103502	1.62803	up	--	--	Molecular Function: protein binding (GO:0005515);; Cellular Component: nucleus (GO:0005634);; Biological Process: segment specification (GO:0007379);; Biological Process: response to water deprivation (GO:0009414);; Cellular Component: plastid (GO:0009536);; Biological Process: response to abscisic acid stimulus (GO:0009737);; Biological Process: jasmonic acid mediated signaling pathway (GO:00098…	--	--	hypothetical protein PRUPE_ppa007560mg [Prunus persica]
T6-24988	27	4	7.5e-05	0.00115717	2.75489	up	[Q]	Secondary metabolites biosynthesis, transport and catabolism	Biological Process: maltose metabolic process (GO:0000023);; Biological Process: system process (GO:0003008);; Molecular Function: iron ion binding (GO:0005506);; Biological Process: unsaturated fatty acid biosynthetic process (GO:0006636);; Biological Process: phosphatidylglycerol biosynthetic process (GO:0006655);; Molecular Function: electron carrier activity (GO:0009055);; Cellular Component:…	K09837|0.0|rcu:RCOM_1352230|cytochrome P450, putative (EC:1.14.14.1)	Carotene epsilon-monooxygenase, chloroplastic OS=Arabidopsis thaliana GN=CYP97C1 PE=1 SV=1	hypothetical protein PRUPE_ppa003701mg [Prunus persica]
T6-23848	123	29	0	0	2.08453	up	--	--	Biological Process: carbohydrate metabolic process (GO:0005975);; Biological Process: RNA processing (GO:0006396);; Biological Process: phosphate-containing compound metabolic process (GO:0006796);; Biological Process: aromatic amino acid family biosynthetic process (GO:0009073);; Cellular Component: chloroplast (GO:0009507);; Biological Process: plastid organization (GO:0009657);; Biological Pro…	--	Pentatricopeptide repeat-containing protein At5g46580, chloroplastic OS=Arabidopsis thaliana GN=At5g46580 PE=2 SV=1	hypothetical protein PRUPE_ppa002049mg [Prunus persica]
T7-23563	32	6	5.6e-05	0.00089223	2.41504	up	--	--	Cellular Component: chloroplast (GO:0009507);; Biological Process: photosynthesis, light reaction (GO:0019684);; Biological Process: regulation of protein dephosphorylation (GO:0035304);;	--	--	PREDICTED: uncharacterized protein LOC100265501 [Vitis vinifera]
T1-22026	48	16	0.000174	0.00243677	1.58496	up	--	--	Molecular Function: protein binding (GO:0005515);; Biological Process: iron ion transport (GO:0006826);; Cellular Component: plastid (GO:0009536);; Biological Process: cellular response to iron ion starvation (GO:0010106);; Biological Process: response to nitrate (GO:0010167);; Biological Process: myo-inositol hexakisphosphate biosynthetic process (GO:0010264);; Molecular Function: arsenite trans…	--	Aquaporin NIP2-1 OS=Zea mays GN=NIP2-1 PE=2 SV=2	PREDICTED: aquaporin NIP2-1-like [Vitis vinifera]
T7-22144	168	56	0	0	1.58496	up	[E]	Amino acid transport and metabolism	Molecular Function: cysteine synthase activity (GO:0004124);; Molecular Function: ATP binding (GO:0005524);; Cellular Component: nucleus (GO:0005634);; Cellular Component: mitochondrion (GO:0005739);; Cellular Component: peroxisome (GO:0005777);; Cellular Component: plasma membrane (GO:0005886);; Biological Process: cysteine biosynthetic process from serine (GO:0006535);; Molecular Function: zinc…	K01738|0.0|rcu:RCOM_0723350|cysteine synthase, putative (EC:2.5.1.51)	Cysteine synthase, chloroplastic/chromoplastic OS=Solanum tuberosum PE=2 SV=1	hypothetical protein PRUPE_ppa006674mg [Prunus persica]
T6-25052	87	39	8.5e-05	0.00129089	1.15754	up	[E]	Amino acid transport and metabolism	Molecular Function: L-ornithine transmembrane transporter activity (GO:0000064);; Biological Process: amino acid transmembrane transport (GO:0003333);; Molecular Function: catalase activity (GO:0004096);; Molecular Function: protein kinase activity (GO:0004672);; Molecular Function: protein binding (GO:0005515);; Cellular Component: cell wall (GO:0005618);; Cellular Component: nucleus (GO:0005634…	--	Cationic amino acid transporter 2, vacuolar OS=Arabidopsis thaliana GN=CAT2 PE=1 SV=1	hypothetical protein PRUPE_ppa002665mg [Prunus persica]
T6-20696	29	7	0.000497	0.00609391	2.05063	up	[H]	Coenzyme transport and metabolism	Molecular Function: hydro-lyase activity (GO:0016836);;	K01724|4e-63|pop:POPTR_887818|hypothetical protein	--	hypothetical protein PRUPE_ppa012266mg [Prunus persica]
T3-17808	55	2	0	0	4.78136	up	[O]	Posttranslational modification, protein turnover, chaperones	Biological Process: protein peptidyl-prolyl isomerization (GO:0000413);; Molecular Function: peptidyl-prolyl cis-trans isomerase activity (GO:0003755);; Molecular Function: FK506 binding (GO:0005528);; Biological Process: pentose-phosphate shunt (GO:0006098);; Biological Process: rRNA processing (GO:0006364);; Biological Process: protein folding (GO:0006457);; Cellular Component: chloroplast thyl…	K01802|8e-77|ath:AT2G43560|immunophilin / FKBP-type peptidyl-prolyl cis-trans isomerase family protein	Peptidyl-prolyl cis-trans isomerase FKBP16-3, chloroplastic OS=Arabidopsis thaliana GN=FKBP16-3 PE=1 SV=2	hypothetical protein PRUPE_ppa010867mg [Prunus persica]
T3-23794	24	1	9e-06	0.00017524	4.58496	up	[Q]	Secondary metabolites biosynthesis, transport and catabolism	Biological Process: response to UV (GO:0009411);; Cellular Component: chloroplast (GO:0009507);; Biological Process: response to auxin stimulus (GO:0009733);; Biological Process: flavonoid biosynthetic process (GO:0009813);; Biological Process: response to zinc ion (GO:0010043);; Cellular Component: membrane (GO:0016020);; Molecular Function: oxidoreductase activity (GO:0016491);; Molecular Funct…	--	Cytochrome P450 82C4 OS=Arabidopsis thaliana GN=CYP82C4 PE=2 SV=1	cytochrome P450 [Populus trichocarpa]
T7-29468	25	3	6.5e-05	0.00101608	3.05889	up	--	--	Biological Process: circadian rhythm (GO:0007623);; Cellular Component: chloroplast (GO:0009507);; Biological Process: myo-inositol hexakisphosphate biosynthetic process (GO:0010264);;	--	--	PREDICTED: uncharacterized protein LOC100268024 isoform 1 [Vitis vinifera]
T4-19256	22	4	0.000742	0.00861629	2.45943	up	--	--	Cellular Component: mitochondrion (GO:0005739);; Biological Process: pentose-phosphate shunt (GO:0006098);; Cellular Component: chloroplast stroma (GO:0009570);; Biological Process: leaf morphogenesis (GO:0009965);; Biological Process: isopentenyl diphosphate biosynthetic process, mevalonate-independent pathway (GO:0019288);; Biological Process: cell differentiation (GO:0030154);;	--	--	PREDICTED: uncharacterized protein LOC101313639 [Fragaria vesca subsp. vesca]
T7-29987	26	2	1.2e-05	0.000226303	3.70044	up	--	--	Cellular Component: chloroplast (GO:0009507);;	--	--	hypothetical protein PRUPE_ppa003416mg [Prunus persica]
T7-29921	95	14	0	0	2.7625	up	[R]	General function prediction only	Molecular Function: protein binding (GO:0005515);; Cellular Component: chloroplast (GO:0009507);; Biological Process: chlorophyll catabolic process (GO:0015996);; Molecular Function: pheophytinase activity (GO:0080124);;	--	--	PREDICTED: uncharacterized protein LOC100265442 [Vitis vinifera]
T6-15043	411	63	0	0	2.70571	up	[OC]	--	Molecular Function: protein binding (GO:0005515);; Cellular Component: nucleoplasm (GO:0005654);; Cellular Component: cytosol (GO:0005829);; Biological Process: glycerol ether metabolic process (GO:0006662);; Biological Process: cellular component movement (GO:0006928);; Biological Process: cell-cell signaling (GO:0007267);; Molecular Function: enzyme activator activity (GO:0008047);; Biological …	--	Thioredoxin F-type, chloroplastic OS=Pisum sativum PE=2 SV=1	PREDICTED: thioredoxin F2, chloroplastic-like [Cucumis sativus]
T4-19860	170	41	0	0	2.05184	up	[J]	Translation, ribosomal structure and biogenesis	Molecular Function: structural constituent of ribosome (GO:0003735);; Cellular Component: ribosome (GO:0005840);; Biological Process: translation (GO:0006412);; Cellular Component: chloroplast stroma (GO:0009570);; Cellular Component: chloroplast envelope (GO:0009941);; Biological Process: isopentenyl diphosphate biosynthetic process, mevalonate-independent pathway (GO:0019288);; Molecular Functi…	K02879|1e-100|vvi:100263106|similar to 50S ribosomal protein L17, chloroplastic	50S ribosomal protein L17, chloroplastic OS=Arabidopsis thaliana GN=RPL17 PE=2 SV=1	uncharacterized protein LOC100500099 [Glycine max]
T4-14604	282	24	0	0	3.55459	up	[OC]	--	Biological Process: maltose metabolic process (GO:0000023);; Molecular Function: protein disulfide isomerase activity (GO:0003756);; Molecular Function: enzyme inhibitor activity (GO:0004857);; Molecular Function: protein binding (GO:0005515);; Biological Process: pentose-phosphate shunt (GO:0006098);; Biological Process: regulation of carbohydrate metabolic process (GO:0006109);; Biological Proc…	--	Thioredoxin M-type, chloroplastic OS=Spinacia oleracea PE=1 SV=2	hypothetical protein PRUPE_ppa012199mg [Prunus persica]
T7-21071	146	29	0	0	2.33184	up	[J]	Translation, ribosomal structure and biogenesis	Molecular Function: RNA binding (GO:0003723);; Molecular Function: structural constituent of ribosome (GO:0003735);; Cellular Component: mitochondrial small ribosomal subunit (GO:0005763);; Biological Process: DNA-dependent transcription, elongation (GO:0006354);; Biological Process: translation (GO:0006412);; Cellular Component: chloroplast stroma (GO:0009570);; Biological Process: photosyntheti…	--	30S ribosomal protein S13, chloroplastic OS=Arabidopsis thaliana GN=RPS13 PE=2 SV=1	predicted protein [Populus trichocarpa]
T6-27723	131	12	0	0	3.44846	up	[RTKL]	--	Biological Process: maltose metabolic process (GO:0000023);; Molecular Function: two-component sensor activity (GO:0000155);; Biological Process: two-component signal transduction system (phosphorelay) (GO:0000160);; Biological Process: mitotic cell cycle (GO:0000278);; Molecular Function: protein serine/threonine kinase activity (GO:0004674);; Molecular Function: protein kinase C activity (GO:00…	--	Phototropin-2 OS=Arabidopsis thaliana GN=PHOT2 PE=1 SV=2	PREDICTED: phototropin-2 [Vitis vinifera]
T6-28449	42	1	0	0	5.39232	up	[RTKL]	--	Molecular Function: protein kinase activity (GO:0004672);; Cellular Component: plasma membrane (GO:0005886);; Biological Process: protein phosphorylation (GO:0006468);; Biological Process: response to stress (GO:0006950);; Biological Process: meiosis (GO:0007126);; Cellular Component: plasmodesma (GO:0009506);; Biological Process: plant-type cell wall organization (GO:0009664);; Biological Proces…	--	Probable leucine-rich repeat receptor-like protein kinase At5g49770 OS=Arabidopsis thaliana GN=At5g49770 PE=2 SV=1	PREDICTED: proline-rich receptor-like protein kinase PERK13-like [Fragaria vesca subsp. vesca]
T6-28661	36	6	9e-06	0.00017524	2.58496	up	--	--	Molecular Function: translation initiation factor activity (GO:0003743);; Cellular Component: cytoplasm (GO:0005737);; Biological Process: translational initiation (GO:0006413);; Biological Process: organelle organization (GO:0006996);; Biological Process: mRNA modification (GO:0016556);; Cellular Component: intracellular membrane-bounded organelle (GO:0043231);; Cellular Component: cytoplasmic p…	--	Clustered mitochondria protein OS=Arabidopsis thaliana GN=FMT PE=2 SV=1	hypothetical protein PRUPE_ppa000096mg [Prunus persica]
T7-29879	18	2	0.00058	0.00698641	3.16993	up	[R]	General function prediction only	Molecular Function: chromatin binding (GO:0003682);; Molecular Function: sequence-specific DNA binding transcription factor activity (GO:0003700);; Molecular Function: single-stranded RNA binding (GO:0003727);; Molecular Function: protein binding (GO:0005515);; Biological Process: DNA methylation (GO:0006306);; Biological Process: regulation of gene expression by genetic imprinting (GO:0006349);;…	K11430|0.0|vvi:100249229|hypothetical protein LOC100249229	Histone-lysine N-methyltransferase CLF OS=Arabidopsis thaliana GN=CLF PE=1 SV=2	hypothetical protein PRUPE_ppa001213mg [Prunus persica]
T7-22390	28	6	0.000326	0.00423215	2.22239	up	--	--	--	--	--	predicted protein [Ajellomyces capsulatus NAm1]
T1-21638	41	4	0	0	3.35755	up	--	--	--	--	--	hypothetical protein RCOM_1354150 [Ricinus communis]
T3-18175	14	0	0.000286	0.00377674	13.7731	up	--	--	Molecular Function: calmodulin binding (GO:0005516);; Cellular Component: nucleus (GO:0005634);; Cellular Component: cytosol (GO:0005829);; Cellular Component: plasma membrane (GO:0005886);; Biological Process: acetyl-CoA metabolic process (GO:0006084);; Biological Process: microtubule nucleation (GO:0007020);; Biological Process: regulation of meristem growth (GO:0010075);;	--	Protein IQ-DOMAIN 14 OS=Arabidopsis thaliana GN=IQD14 PE=1 SV=1	PREDICTED: protein IQ-DOMAIN 14-like [Vitis vinifera]
T6-27365	25	4	0.000188	0.00261596	2.64386	up	[S]	Function unknown	Biological Process: response to molecule of bacterial origin (GO:0002237);; Molecular Function: protein serine/threonine kinase activity (GO:0004674);; Molecular Function: protein binding (GO:0005515);; Molecular Function: ATP binding (GO:0005524);; Cellular Component: plasma membrane (GO:0005886);; Biological Process: cellular glucan metabolic process (GO:0006073);; Biological Process: protein p…	--	Probably inactive leucine-rich repeat receptor-like protein kinase At3g28040 OS=Arabidopsis thaliana GN=At3g28040 PE=2 SV=1	PREDICTED: probably inactive leucine-rich repeat receptor-like protein kinase At3g28040-like [Fragaria vesca subsp. vesca]
T3-26593	43	1	0	0	5.42626	up	--	--	Molecular Function: calcium ion binding (GO:0005509);; Biological Process: nucleobase-containing compound metabolic process (GO:0006139);; Cellular Component: chloroplast thylakoid lumen (GO:0009543);; Cellular Component: oxygen evolving complex (GO:0009654);; Biological Process: photosystem II assembly (GO:0010207);; Biological Process: mRNA modification (GO:0016556);; Biological Process: cystei…	--	PsbP-like protein 2, chloroplastic OS=Arabidopsis thaliana GN=PPL2 PE=1 SV=2	PREDICTED: psbP-like protein 2, chloroplastic [Vitis vinifera]
T4-21088	133	16	0	0	3.05528	up	[MG]	--	Cellular Component: chloroplast stroma (GO:0009570);; Cellular Component: chloroplast envelope (GO:0009941);; Cellular Component: membrane (GO:0016020);; Cellular Component: intracellular membrane-bounded organelle (GO:0043231);; Cellular Component: cytoplasmic part (GO:0044444);; Cellular Component: intracellular organelle part (GO:0044446);;	--	Uncharacterized protein At2g37660, chloroplastic OS=Arabidopsis thaliana GN=At2g37660 PE=1 SV=2	hypothetical protein PRUPE_ppa008365mg [Prunus persica]
T7-26043	39	2	0	0	4.2854	up	--	--	Molecular Function: structural molecule activity (GO:0005198);; Biological Process: pentose-phosphate shunt (GO:0006098);; Cellular Component: chloroplast thylakoid membrane (GO:0009535);; Cellular Component: chloroplast envelope (GO:0009941);; Biological Process: thylakoid membrane organization (GO:0010027);;	--	Probable plastid-lipid-associated protein 12, chloroplastic OS=Arabidopsis thaliana GN=PAP12 PE=2 SV=1	hypothetical protein PRUPE_ppa009604mg [Prunus persica]
T4-17748	21	0	9e-06	0.00017524	14.3581	up	--	--	Biological Process: maltose metabolic process (GO:0000023);; Biological Process: pentose-phosphate shunt (GO:0006098);; Biological Process: rRNA processing (GO:0006364);; Cellular Component: chloroplast thylakoid membrane (GO:0009535);; Biological Process: photosynthetic electron transport in photosystem I (GO:0009773);; Biological Process: photorespiration (GO:0009853);; Cellular Component: NAD(…	--	--	conserved hypothetical protein [Ricinus communis]
T6-25270	37	1	0	0	5.20945	up	[RTKL]	--	Molecular Function: protein serine/threonine kinase activity (GO:0004674);; Molecular Function: protein binding (GO:0005515);; Molecular Function: ATP binding (GO:0005524);; Cellular Component: plasma membrane (GO:0005886);; Biological Process: protein phosphorylation (GO:0006468);; Biological Process: abscisic acid mediated signaling pathway (GO:0009738);; Biological Process: defense response to…	--	Putative proline-rich receptor-like protein kinase PERK11 OS=Arabidopsis thaliana GN=PERK11 PE=2 SV=2	hypothetical protein PRUPE_ppa005621mg [Prunus persica]
T6-17717	62	4	0	0	3.9542	up	[E]	Amino acid transport and metabolism	Molecular Function: lactoylglutathione lyase activity (GO:0004462);; Molecular Function: protein binding (GO:0005515);; Cellular Component: mitochondrion (GO:0005739);; Biological Process: carbohydrate metabolic process (GO:0005975);; Biological Process: glutathione metabolic process (GO:0006749);; Biological Process: response to cold (GO:0009409);; Cellular Component: chloroplast stroma (GO:0009…	--	Probable lactoylglutathione lyase, chloroplast OS=Arabidopsis thaliana GN=At1g67280 PE=2 SV=1	hypothetical protein PRUPE_ppa007643mg [Prunus persica]
T4-18524	48	1	0	0	5.58496	up	--	--	Molecular Function: binding (GO:0005488);; Biological Process: lipid metabolic process (GO:0006629);; Molecular Function: methyltransferase activity (GO:0008168);; Biological Process: cellular metabolic process (GO:0044237);;	--	3,7-dimethylxanthine N-methyltransferase OS=Coffea canephora GN=DXMT1 PE=1 SV=1	carboxyl methyltransferase 4 [Humulus lupulus]
T3-5595	177	5	0	0	5.14568	up	--	--	Biological Process: very long-chain fatty acid metabolic process (GO:0000038);; Cellular Component: extracellular region (GO:0005576);; Biological Process: lipid transport (GO:0006869);; Molecular Function: lipid binding (GO:0008289);; Cellular Component: chloroplast thylakoid membrane (GO:0009535);; Cellular Component: membrane (GO:0016020);; Biological Process: cuticle development (GO:0042335);;	--	14 kDa proline-rich protein DC2.15 OS=Daucus carota PE=2 SV=1	PREDICTED: 14 kDa proline-rich protein DC2.15 isoform 1 [Vitis vinifera]
T7-16803	22	0	5e-06	0.000103502	14.4252	up	[Q]	Secondary metabolites biosynthesis, transport and catabolism	Molecular Function: copper ion binding (GO:0005507);; Cellular Component: extracellular region (GO:0005576);; Biological Process: tryptophan catabolic process (GO:0006569);; Biological Process: nitric oxide biosynthetic process (GO:0006809);; Molecular Function: primary amine oxidase activity (GO:0008131);; Biological Process: amine metabolic process (GO:0009308);; Cellular Component: chloroplast…	--	Primary amine oxidase OS=Pisum sativum PE=1 SV=1	PREDICTED: primary amine oxidase [Vitis vinifera]
T4-26189	42	9	1.1e-05	0.000209263	2.22239	up	--	--	--	--	--	hypothetical protein PRUPE_ppa011668mg [Prunus persica]
T6-27850	31	3	4e-06	8.47526e-05	3.36923	up	[J]	Translation, ribosomal structure and biogenesis	Molecular Function: RNA binding (GO:0003723);; Cellular Component: nucleus (GO:0005634);; Biological Process: pentose-phosphate shunt (GO:0006098);; Biological Process: rRNA processing (GO:0006364);; Biological Process: response to cold (GO:0009409);; Cellular Component: chloroplast stroma (GO:0009570);; Biological Process: photosynthetic electron transport in photosystem I (GO:0009773);; Biologi…	--	30S ribosomal protein S1, chloroplastic OS=Spinacia oleracea GN=RPS1 PE=1 SV=1	PREDICTED: 30S ribosomal protein S1 homolog [Vitis vinifera]
T7-30661	61	8	0	0	2.93074	up	[G]	Carbohydrate transport and metabolism	Molecular Function: phosphoglycerate mutase activity (GO:0004619);; Cellular Component: mitochondrion (GO:0005739);; Biological Process: metabolic process (GO:0008152);; Cellular Component: chloroplast (GO:0009507);;	--	--	hypothetical protein PRUPE_ppa004214mg [Prunus persica]
T4-23042	145	22	0	0	2.72048	up	[O]	Posttranslational modification, protein turnover, chaperones	Molecular Function: ATP binding (GO:0005524);; Cellular Component: cell wall (GO:0005618);; Cellular Component: mitochondrion (GO:0005739);; Cellular Component: vacuolar membrane (GO:0005774);; Cellular Component: endoplasmic reticulum (GO:0005783);; Cellular Component: Golgi apparatus (GO:0005794);; Cellular Component: cytosol (GO:0005829);; Cellular Component: plasma membrane (GO:0005886);; Bio…	K04079|0.0|pop:POPTR_564455|hypothetical protein	Endoplasmin homolog OS=Arabidopsis thaliana GN=SHD PE=1 SV=1	hypothetical protein PRUPE_ppa001590mg [Prunus persica]
T7-21784	69	26	3.9e-05	0.000650344	1.40808	up	--	--	Molecular Function: binding (GO:0005488);; Molecular Function: protein binding (GO:0005515);; Biological Process: response to osmotic stress (GO:0006970);; Biological Process: biosynthetic process (GO:0009058);; Biological Process: response to hormone stimulus (GO:0009725);; Biological Process: post-embryonic development (GO:0009791);; Biological Process: cellular component organization (GO:00160…	--	Agglutinin alpha chain OS=Artocarpus integer PE=1 SV=2	mannose-binding lectin [Morus nigra]
T3-14105	81	8	0	0	3.33985	up	--	--	Biological Process: pentose-phosphate shunt (GO:0006098);; Biological Process: rRNA processing (GO:0006364);; Cellular Component: chloroplast (GO:0009507);; Biological Process: plastid organization (GO:0009657);; Biological Process: photosynthetic electron transport in photosystem I (GO:0009773);; Biological Process: photosystem II assembly (GO:0010207);; Biological Process: isopentenyl diphospha…	--	--	conserved hypothetical protein [Ricinus communis]
T7-31407	45	8	1e-06	2.40635e-05	2.49185	up	[RTKL]	--	Cellular Component: chloroplast thylakoid lumen (GO:0009543);; Biological Process: chlorophyll biosynthetic process (GO:0015995);;	--	--	PREDICTED: uncharacterized protein LOC101308136 [Fragaria vesca subsp. vesca]
T7-30908	39	7	6e-06	0.000121603	2.47805	up	[R]	General function prediction only	Cellular Component: extracellular region (GO:0005576);; Cellular Component: plasma membrane (GO:0005886);; Biological Process: cytokinin metabolic process (GO:0009690);; Biological Process: cysteine biosynthetic process (GO:0019344);;	--	--	hypothetical protein PRUPE_ppa002885mg [Prunus persica]
T4-19791	32	9	0.000686	0.00803717	1.83007	up	--	--	Molecular Function: protein binding (GO:0005515);; Biological Process: response to stress (GO:0006950);; Biological Process: cell communication (GO:0007154);; Cellular Component: microtubule cytoskeleton (GO:0015630);; Cellular Component: membrane (GO:0016020);; Cellular Component: cytoskeletal part (GO:0044430);; Cellular Component: cytoplasmic part (GO:0044444);; Biological Process: organ devel…	--	Pollen-specific protein SF21 OS=Helianthus annuus GN=SF21 PE=2 SV=1	pollen specific protein sf21, putative [Ricinus communis]
T7-29274	36	7	2.4e-05	0.000422483	2.36257	up	[E]	Amino acid transport and metabolism	Molecular Function: shikimate kinase activity (GO:0004765);; Biological Process: glycine catabolic process (GO:0006546);; Biological Process: tryptophan catabolic process (GO:0006569);; Biological Process: unsaturated fatty acid biosynthetic process (GO:0006636);; Biological Process: oxidoreduction coenzyme metabolic process (GO:0006733);; Biological Process: vitamin metabolic process (GO:0006766…	K00891|2e-70|rcu:RCOM_1446160|protein with unknown function (EC:2.7.1.71)	Probable inactive shikimate kinase like 1, chloroplastic OS=Arabidopsis thaliana GN=SKL1 PE=2 SV=1	protein with unknown function [Ricinus communis]
T6-27704	58	0	0	0	15.8238	up	--	--	Molecular Function: hydrolase activity, hydrolyzing O-glycosyl compounds (GO:0004553);; Biological Process: sucrose biosynthetic process (GO:0005986);; Biological Process: response to oxidative stress (GO:0006979);; Biological Process: metabolic process (GO:0008152);; Biological Process: response to water deprivation (GO:0009414);; Cellular Component: chloroplast (GO:0009507);; Biological Process…	--	Probable galactinol--sucrose galactosyltransferase 2 OS=Arabidopsis thaliana GN=RFS2 PE=2 SV=2	hypothetical protein PRUPE_ppa002422mg [Prunus persica]
T3-19129	58	17	8e-06	0.000157523	1.77052	up	[O]	Posttranslational modification, protein turnover, chaperones	Molecular Function: protein binding (GO:0005515);; Cellular Component: nucleus (GO:0005634);; Cellular Component: mitochondrion (GO:0005739);; Biological Process: cation transport (GO:0006812);; Molecular Function: electron carrier activity (GO:0009055);; Cellular Component: chloroplast (GO:0009507);; Cellular Component: chloroplast stroma (GO:0009570);; Molecular Function: protein disulfide oxid…	--	Monothiol glutaredoxin-S16, chloroplastic OS=Arabidopsis thaliana GN=GRXS16 PE=2 SV=2	hypothetical protein PRUPE_ppa009373mg [Prunus persica]
T7-17988	391	43	0	0	3.18476	up	--	--	Cellular Component: chloroplast thylakoid membrane (GO:0009535);; Biological Process: leaf morphogenesis (GO:0009965);; Biological Process: cellular cation homeostasis (GO:0030003);; Biological Process: cell differentiation (GO:0030154);; Molecular Function: heat shock protein binding (GO:0031072);; Biological Process: positive regulation of catalytic activity (GO:0043085);; Biological Process: p…	--	--	predicted protein [Populus trichocarpa]
T7-22532	106	30	0	0	1.82103	up	[R]	General function prediction only	Cellular Component: chloroplast (GO:0009507);; Cellular Component: chloroplast stroma (GO:0009570);; Biological Process: hydrogen peroxide catabolic process (GO:0042744);; Biological Process: cell redox homeostasis (GO:0045454);;	--	CBS domain-containing protein CBSX1, chloroplastic OS=Arabidopsis thaliana GN=CBSX1 PE=1 SV=2	hypothetical protein VITISV_021555 [Vitis vinifera]
T4-13693	122	43	0	0	1.50447	up	[O]	Posttranslational modification, protein turnover, chaperones	Biological Process: protein folding (GO:0006457);; Biological Process: tryptophan catabolic process (GO:0006569);; Cellular Component: chloroplast stroma (GO:0009570);; Biological Process: indoleacetic acid biosynthetic process (GO:0009684);; Cellular Component: chloroplast envelope (GO:0009941);; Molecular Function: chaperone binding (GO:0051087);;	--	10 kDa chaperonin OS=Synechococcus sp. (strain ATCC 27144 / PCC 6301 / SAUG 1402/1) GN=groS PE=3 SV=1	PREDICTED: 10 kDa chaperonin-like [Fragaria vesca subsp. vesca]
T1-13450	20	2	0.000221	0.0029931	3.32193	up	--	--	Cellular Component: spindle microtubule (GO:0005876);; Cellular Component: phragmoplast (GO:0009524);; Cellular Component: preprophase band (GO:0009574);; Biological Process: unidimensional cell growth (GO:0009826);; Cellular Component: cortical microtubule, transverse to long axis (GO:0010005);; Biological Process: cortical microtubule organization (GO:0043622);; Biological Process: anisotropic …	--	Protein SPIRAL1-like 2 OS=Oryza sativa subsp. japonica GN=Os11g0629400 PE=2 SV=1	PREDICTED: uncharacterized protein LOC100256565 isoform 1 [Vitis vinifera]
T6-27007	28	6	0.000326	0.00423215	2.22239	up	--	--	Molecular Function: DNA binding (GO:0003677);; Molecular Function: protein serine/threonine kinase activity (GO:0004674);; Molecular Function: ATP binding (GO:0005524);; Cellular Component: nucleus (GO:0005634);; Cellular Component: mitochondrion (GO:0005739);; Biological Process: cellular protein modification process (GO:0006464);; Biological Process: protein phosphorylation (GO:0006468);; Cellu…	--	--	hypothetical protein PRUPE_ppa001139mg [Prunus persica]
T6-23432	28	4	4.7e-05	0.000765894	2.80735	up	[HC]	--	Cellular Component: mitochondrion (GO:0005739);; Biological Process: response to stress (GO:0006950);; Cellular Component: chloroplast (GO:0009507);; Molecular Function: zeaxanthin epoxidase [overall] activity (GO:0009540);; Biological Process: response to abiotic stimulus (GO:0009628);; Cellular Component: chloroplast envelope (GO:0009941);; Biological Process: response to organic substance (GO:…	--	Zeaxanthin epoxidase, chloroplastic OS=Nicotiana plumbaginifolia GN=ABA2 PE=1 SV=1	PREDICTED: FAD-dependent urate hydroxylase-like [Fragaria vesca subsp. vesca]
T6-20919	84	42	0.000685	0.00803293	1	up	[C]	Energy production and conversion	Biological Process: MAPK cascade (GO:0000165);; Molecular Function: magnesium ion binding (GO:0000287);; Molecular Function: inorganic diphosphatase activity (GO:0004427);; Cellular Component: mitochondrial matrix (GO:0005759);; Cellular Component: cytosol (GO:0005829);; Biological Process: tRNA aminoacylation for protein translation (GO:0006418);; Biological Process: protein targeting to membran…	K01507|1e-172|vvi:100253976|hypothetical protein LOC100253976	Soluble inorganic pyrophosphatase 1, chloroplastic OS=Arabidopsis thaliana GN=PPA1 PE=1 SV=1	hypothetical protein PRUPE_ppa009335mg [Prunus persica]
T3-19486	72	6	0	0	3.58496	up	[MG]	--	Biological Process: alternative nuclear mRNA splicing, via spliceosome (GO:0000380);; Molecular Function: double-stranded DNA binding (GO:0003690);; Molecular Function: single-stranded DNA binding (GO:0003697);; Molecular Function: mRNA binding (GO:0003729);; Molecular Function: catalytic activity (GO:0003824);; Molecular Function: protein kinase activity (GO:0004672);; Molecular Function: calmod…	--	Cinnamoyl-CoA reductase 1 OS=Arabidopsis thaliana GN=CCR1 PE=1 SV=1	PREDICTED: bifunctional dihydroflavonol 4-reductase/flavanone 4-reductase-like [Vitis vinifera]
T7-30940	38	11	0.000271	0.00359146	1.7885	up	[R]	General function prediction only	Molecular Function: catalytic activity (GO:0003824);; Molecular Function: binding (GO:0005488);; Cellular Component: plasma membrane (GO:0005886);; Biological Process: metabolic process (GO:0008152);; Cellular Component: chloroplast (GO:0009507);; Cellular Component: plastoglobule (GO:0010287);; Cellular Component: membrane (GO:0016020);; Molecular Function: transferase activity, transferring pho…	--	Uncharacterized protein sll1770 OS=Synechocystis sp. (strain PCC 6803 / Kazusa) GN=sll1770 PE=3 SV=1	PREDICTED: uncharacterized protein sll1770-like [Vitis vinifera]
T4-19287	28	5	0.000129	0.00186937	2.48543	up	--	--	--	--	--	Mitochondrial protein, putative [Medicago truncatula]
T7-21420	27	2	8e-06	0.000157523	3.75489	up	[S]	Function unknown	Cellular Component: nucleus (GO:0005634);; Cellular Component: mitochondrion (GO:0005739);; Biological Process: aromatic amino acid family biosynthetic process (GO:0009073);; Cellular Component: chloroplast thylakoid membrane (GO:0009535);; Cellular Component: chloroplast stroma (GO:0009570);; Biological Process: NAD(P)H dehydrogenase complex assembly (GO:0010275);; Biological Process: iron-sulfu…	--	--	hypothetical protein PRUPE_ppa016750mg [Prunus persica]
T4-17855	35	2	0	0	4.12928	up	--	--	Molecular Function: structural molecule activity (GO:0005198);; Cellular Component: chloroplast thylakoid (GO:0009534);; Cellular Component: chloroplast envelope (GO:0009941);; Biological Process: cysteine biosynthetic process (GO:0019344);; Biological Process: photosynthesis, light reaction (GO:0019684);; Biological Process: glucosinolate biosynthetic process (GO:0019761);; Biological Process: c…	--	Probable plastid-lipid-associated protein 8, chloroplastic OS=Arabidopsis thaliana GN=PAP8 PE=2 SV=1	PREDICTED: probable plastid-lipid-associated protein 8, chloroplastic-like [Solanum lycopersicum]
T3-22307	89	43	0.000263	0.00350611	1.04947	up	--	--	Biological Process: pentose-phosphate shunt (GO:0006098);; Cellular Component: chloroplast thylakoid membrane (GO:0009535);; Biological Process: photosynthetic electron transport in photosystem I (GO:0009773);; Biological Process: myo-inositol hexakisphosphate biosynthetic process (GO:0010264);; Cellular Component: NAD(P)H dehydrogenase complex (plastoquinone) (GO:0010598);;	--	--	PREDICTED: uncharacterized protein LOC101312554 [Fragaria vesca subsp. vesca]
T7-30756	47	5	0	0	3.23266	up	[C]	Energy production and conversion	Molecular Function: iron ion binding (GO:0005506);; Cellular Component: chloroplast thylakoid membrane (GO:0009535);; Molecular Function: ion binding (GO:0043167);;	--	Rubredoxin OS=Synechocystis sp. (strain PCC 6803 / Kazusa) GN=rub PE=3 SV=1	hypothetical protein PRUPE_ppa011413mg [Prunus persica]
T7-31348	40	12	0.000251	0.00336037	1.73697	up	[S]	Function unknown	Molecular Function: catalytic activity (GO:0003824);; Cellular Component: extracellular region (GO:0005576);; Cellular Component: vacuole (GO:0005773);; Biological Process: metabolic process (GO:0008152);; Cellular Component: plant-type cell wall (GO:0009505);;	K09955|0.0|vvi:100246702|hypothetical protein LOC100246702	--	PREDICTED: uncharacterized protein LOC100246702 [Vitis vinifera]
T4-16957	17	0	6.4e-05	0.00100419	14.0532	up	[Q]	Secondary metabolites biosynthesis, transport and catabolism	Molecular Function: iron ion binding (GO:0005506);; Cellular Component: extracellular region (GO:0005576);; Cellular Component: endoplasmic reticulum (GO:0005783);; Molecular Function: electron carrier activity (GO:0009055);; Biological Process: anthocyanin-containing compound biosynthetic process (GO:0009718);; Biological Process: response to auxin stimulus (GO:0009733);; Biological Process: res…	--	Geraniol 8-hydroxylase OS=Swertia mussotii GN=CYP76B10 PE=1 SV=1	hypothetical protein PRUPE_ppa004617mg [Prunus persica]
T3-22121	16	1	0.000445	0.0055636	4	up	[G]	Carbohydrate transport and metabolism	Molecular Function: glucan exo-1,3-beta-glucosidase activity (GO:0004338);; Molecular Function: beta-galactosidase activity (GO:0004565);; Molecular Function: beta-mannosidase activity (GO:0004567);; Cellular Component: extracellular region (GO:0005576);; Cellular Component: cell wall (GO:0005618);; Cellular Component: mitochondrion (GO:0005739);; Cellular Component: Golgi apparatus (GO:0005794);…	K01188|0.0|rcu:RCOM_0827440|beta-glucosidase, putative (EC:3.2.1.21)	Beta-glucosidase 12 OS=Oryza sativa subsp. japonica GN=BGLU12 PE=2 SV=2	beta-glucosidase, putative [Ricinus communis]
T3-21370	67	11	0	0	2.60666	up	[R]	General function prediction only	Molecular Function: nucleotide binding (GO:0000166);; Molecular Function: RNA binding (GO:0003723);; Molecular Function: GTP binding (GO:0005525);; Biological Process: small GTPase mediated signal transduction (GO:0007264);; Biological Process: metabolic process (GO:0008152);; Cellular Component: chloroplast (GO:0009507);; Biological Process: embryo development ending in seed dormancy (GO:0009793…	K03595|0.0|rcu:RCOM_0535350|GTP-binding protein era, putative	--	GTP-binding protein era, putative [Ricinus communis]
T7-32648	60	8	0	0	2.90689	up	--	--	Molecular Function: RNA binding (GO:0003723);; Molecular Function: monooxygenase activity (GO:0004497);; Molecular Function: iron ion binding (GO:0005506);; Cellular Component: endoplasmic reticulum (GO:0005783);; Biological Process: phosphatidylglycerol biosynthetic process (GO:0006655);; Molecular Function: electron carrier activity (GO:0009055);; Cellular Component: chloroplast (GO:0009507);; …	--	Chloroplastic group IIA intron splicing facilitator CRS1, chloroplastic OS=Zea mays GN=CRS1 PE=1 SV=1	hypothetical protein PRUPE_ppa001468mg [Prunus persica]
T7-28246	43	13	0.000158	0.00224264	1.72583	up	[G]	Carbohydrate transport and metabolism	Molecular Function: beta-N-acetylhexosaminidase activity (GO:0004563);; Cellular Component: lysosome (GO:0005764);; Cellular Component: plasma membrane (GO:0005886);; Biological Process: carbohydrate metabolic process (GO:0005975);; Biological Process: glycosaminoglycan catabolic process (GO:0006027);; Biological Process: glycosphingolipid metabolic process (GO:0006687);; Cellular Component: plan…	K12373|0.0|rcu:RCOM_1076600|beta-hexosaminidase, putative (EC:3.2.1.52)	Beta-hexosaminidase 3 OS=Arabidopsis thaliana GN=HEXO3 PE=1 SV=1	beta-hexosaminidase, putative [Ricinus communis]
T3-21852	35	11	0.000869	0.00991186	1.66985	up	[OC]	--	Biological Process: maltose metabolic process (GO:0000023);; Biological Process: sulfur amino acid metabolic process (GO:0000096);; Molecular Function: protein binding (GO:0005515);; Cellular Component: extracellular region (GO:0005576);; Cellular Component: cell wall (GO:0005618);; Cellular Component: cytosol (GO:0005829);; Cellular Component: plasma membrane (GO:0005886);; Biological Process: g…	--	Thioredoxin Y1, chloroplastic OS=Arabidopsis thaliana GN=At1g76760 PE=2 SV=1	PREDICTED: thioredoxin Y1, chloroplastic [Vitis vinifera]
T4-20664	1886	226	0	0	3.06093	up	--	--	Molecular Function: DNA binding (GO:0003677);; Cellular Component: nucleus (GO:0005634);; Biological Process: regulation of transcription, DNA-dependent (GO:0006355);; Cellular Component: photosystem I (GO:0009522);; Cellular Component: photosystem II (GO:0009523);; Cellular Component: chloroplast thylakoid membrane (GO:0009535);; Biological Process: response to blue light (GO:0009637);; Biologic…	K08910|1e-161|rcu:RCOM_1471590|chlorophyll A/B binding protein, putative	Chlorophyll a-b binding protein P4, chloroplastic OS=Pisum sativum GN=lhcA-P4 PE=1 SV=1	chlorophyll A/B binding protein, putative [Ricinus communis]
T6-24829	35	3	1e-06	2.40635e-05	3.54432	up	[J]	Translation, ribosomal structure and biogenesis	Cellular Component: cytoplasm (GO:0005737);; Biological Process: translational termination (GO:0006415);; Biological Process: heme biosynthetic process (GO:0006783);; Cellular Component: chloroplast (GO:0009507);; Biological Process: chloroplast relocation (GO:0009902);; Biological Process: thylakoid membrane organization (GO:0010027);; Biological Process: carotenoid biosynthetic process (GO:0016…	K02835|1e-142|vvi:100247720|hypothetical protein LOC100247720	Peptide chain release factor 1 OS=Microcystis aeruginosa (strain NIES-843) GN=prfA PE=3 SV=1	PREDICTED: peptide chain release factor 1 [Vitis vinifera]
T7-18551	28	6	0.000326	0.00423215	2.22239	up	--	--	--	--	--	hypothetical protein PRUPE_ppa013937mg [Prunus persica]
T3-16536	381	45	0	0	3.08179	up	--	--	Cellular Component: nucleus (GO:0005634);; Biological Process: L-fucose biosynthetic process (GO:0006005);; Biological Process: response to cold (GO:0009409);; Cellular Component: plant-type cell wall (GO:0009505);; Biological Process: auxin mediated signaling pathway (GO:0009734);; Biological Process: stomatal complex morphogenesis (GO:0010103);; Cellular Component: cytoplasmic membrane-bounded …	--	Auxin-binding protein ABP19a OS=Prunus persica GN=ABP19A PE=3 SV=1	auxin binding protein [Morus alba]
T3-23848	48	1	0	0	5.58496	up	[L]	Replication, recombination and repair	Cellular Component: kinetochore (GO:0000776);; Cellular Component: condensed chromosome, centromeric region (GO:0000779);; Molecular Function: protein binding (GO:0005515);; Biological Process: phosphate-containing compound metabolic process (GO:0006796);; Biological Process: response to stress (GO:0006950);; Biological Process: mitosis (GO:0007067);; Cellular Component: chloroplast (GO:0009507);…	--	Protein CHUP1, chloroplastic OS=Arabidopsis thaliana GN=CHUP1 PE=1 SV=1	hypothetical protein PRUPE_ppa017260mg, partial [Prunus persica]
T4-25406	101	7	0	0	3.85086	up	[D]	Cell cycle control, cell division, chromosome partitioning	Biological Process: maltose metabolic process (GO:0000023);; Molecular Function: ATP binding (GO:0005524);; Cellular Component: mitochondrion (GO:0005739);; Biological Process: pentose-phosphate shunt (GO:0006098);; Biological Process: rRNA processing (GO:0006364);; Cellular Component: chloroplast stroma (GO:0009570);; Biological Process: chloroplast relocation (GO:0009902);; Biological Process: …	--	--	PREDICTED: protein mrp homolog [Vitis vinifera]
T4-20696	126	26	0	0	2.27684	up	[R]	General function prediction only	Biological Process: MAPK cascade (GO:0000165);; Molecular Function: ATP-dependent peptidase activity (GO:0004176);; Molecular Function: protein binding (GO:0005515);; Biological Process: nucleobase-containing compound metabolic process (GO:0006139);; Biological Process: regulation of transcription, DNA-dependent (GO:0006355);; Biological Process: proteolysis (GO:0006508);; Biological Process: pro…	--	--	hypothetical protein PRUPE_ppa009632mg [Prunus persica]
T3-25148	43	8	3e-06	6.54366e-05	2.42626	up	[R]	General function prediction only	Molecular Function: ATP binding (GO:0005524);; Molecular Function: GTP binding (GO:0005525);; Cellular Component: cytoplasm (GO:0005737);; Biological Process: endocytosis (GO:0006897);; Biological Process: response to heat (GO:0009408);; Cellular Component: chloroplast (GO:0009507);; Biological Process: viral latency (GO:0019042);; Molecular Function: rRNA binding (GO:0019843);; Molecular Functio…	K03665|0.0|vvi:100247233|hypothetical protein LOC100247233	--	hypothetical protein PRUPE_ppa003744mg [Prunus persica]
T6-16957	57	6	0	0	3.24793	up	[MG]	--	Biological Process: alternative nuclear mRNA splicing, via spliceosome (GO:0000380);; Molecular Function: double-stranded DNA binding (GO:0003690);; Molecular Function: single-stranded DNA binding (GO:0003697);; Molecular Function: mRNA binding (GO:0003729);; Molecular Function: protein kinase activity (GO:0004672);; Molecular Function: calmodulin binding (GO:0005516);; Cellular Component: cell w…	--	Anthocyanidin reductase OS=Arabidopsis thaliana GN=BAN PE=1 SV=2	PREDICTED: anthocyanidin reductase-like [Vitis vinifera]
T3-18653	72	31	0.000194	0.00269053	1.21573	up	--	--	Cellular Component: proteasome complex (GO:0000502);; Biological Process: agglutination involved in conjugation (GO:0000771);; Molecular Function: glucose binding (GO:0005536);; Molecular Function: mannose binding (GO:0005537);; Cellular Component: vacuole (GO:0005773);; Biological Process: ubiquitin-dependent protein catabolic process (GO:0006511);; Biological Process: sulfur compound metabolic …	--	Agglutinin alpha chain OS=Artocarpus integer PE=1 SV=2	mannose-binding lectin [Morus nigra]
T6-24379	73	35	0.00085	0.00971451	1.06054	up	[R]	General function prediction only	Biological Process: maltose metabolic process (GO:0000023);; Cellular Component: proteasome complex (GO:0000502);; Cellular Component: nucleus (GO:0005634);; Biological Process: plasma membrane pyruvate transport (GO:0006849);; Molecular Function: bile acid:sodium symporter activity (GO:0008508);; Cellular Component: chloroplast thylakoid (GO:0009534);; Biological Process: response to wounding (G…	K03453|0.0|vvi:100254194|hypothetical protein LOC100254194	Sodium/pyruvate cotransporter BASS2, chloroplastic OS=Arabidopsis thaliana GN=BASS2 PE=2 SV=1	hypothetical protein PRUPE_ppa006547mg [Prunus persica]
T3-10766	49	4	0	0	3.61471	up	--	--	Molecular Function: cholinesterase activity (GO:0004104);; Molecular Function: alpha-L-fucosidase activity (GO:0004560);; Cellular Component: extracellular region (GO:0005576);; Cellular Component: plant-type cell wall (GO:0009505);; Cellular Component: plasmodesma (GO:0009506);; Molecular Function: lipase activity (GO:0016298);; Molecular Function: hydrolase activity, acting on ester bonds (GO:0…	--	GDSL esterase/lipase At5g14450 OS=Arabidopsis thaliana GN=At5g14450 PE=2 SV=1	hypothetical protein PRUPE_ppa021457mg, partial [Prunus persica]
T1-20957	701	96	0	0	2.86831	up	[P]	Inorganic ion transport and metabolism	Biological Process: MAPK cascade (GO:0000165);; Molecular Function: NADPH dehydrogenase activity (GO:0003959);; Molecular Function: ferredoxin-NADP+ reductase activity (GO:0004324);; Molecular Function: monooxygenase activity (GO:0004497);; Molecular Function: iron ion binding (GO:0005506);; Molecular Function: protein binding (GO:0005515);; Cellular Component: cytosol (GO:0005829);; Biological P…	--	Ferredoxin--NADP reductase, leaf-type isozyme, chloroplastic OS=Nicotiana tabacum GN=PETH PE=2 SV=1	PREDICTED: allene oxide synthase, chloroplastic-like [Fragaria vesca subsp. vesca]
T1-19748	287	85	0	0	1.75552	up	[O]	Posttranslational modification, protein turnover, chaperones	Biological Process: maltose metabolic process (GO:0000023);; Molecular Function: protein binding (GO:0005515);; Molecular Function: ATP binding (GO:0005524);; Cellular Component: nucleolus (GO:0005730);; Cellular Component: mitochondrion (GO:0005739);; Cellular Component: Golgi apparatus (GO:0005794);; Cellular Component: plasma membrane (GO:0005886);; Biological Process: phosphatidylglycerol bio…	--	Chaperonin 60 subunit beta 2, chloroplastic OS=Arabidopsis thaliana GN=CPN60B2 PE=1 SV=1	hypothetical protein PRUPE_ppa003093mg [Prunus persica]
T7-27195	45	12	3.5e-05	0.000596602	1.90689	up	--	--	Molecular Function: RNA binding (GO:0003723);; Molecular Function: ribonuclease III activity (GO:0004525);; Cellular Component: chloroplast (GO:0009507);; Biological Process: thylakoid membrane organization (GO:0010027);; Biological Process: production of ta-siRNAs involved in RNA interference (GO:0010267);; Biological Process: rRNA catabolic process (GO:0016075);; Biological Process: isopentenyl…	--	--	unnamed protein product [Vitis vinifera]
T7-21064	47	0	0	0	15.5204	up	--	--	Cellular Component: extracellular region (GO:0005576);; Biological Process: cell-cell signaling (GO:0007267);; Biological Process: stomatal complex patterning (GO:0010375);; Biological Process: mRNA modification (GO:0016556);; Biological Process: positive regulation of stomatal complex development (GO:2000123);;	--	EPIDERMAL PATTERNING FACTOR-like protein 9 OS=Arabidopsis thaliana GN=EPFL9 PE=1 SV=1	PREDICTED: uncharacterized protein LOC101300010 [Fragaria vesca subsp. vesca]
T6-17011	107	20	0	0	2.41954	up	[J]	Translation, ribosomal structure and biogenesis	Molecular Function: RNA binding (GO:0003723);; Molecular Function: structural constituent of ribosome (GO:0003735);; Cellular Component: ribosome (GO:0005840);; Biological Process: pentose-phosphate shunt (GO:0006098);; Biological Process: rRNA processing (GO:0006364);; Biological Process: translation (GO:0006412);; Cellular Component: chloroplast stroma (GO:0009570);; Biological Process: photosy…	--	50S ribosomal protein L31, chloroplastic OS=Arabidopsis thaliana GN=RPL31 PE=2 SV=1	PREDICTED: 50S ribosomal protein L31, chloroplastic isoform 1 [Vitis vinifera]
T4-14449	35	2	0	0	4.12928	up	--	--	--	--	--	PREDICTED: uncharacterized protein LOC100801579 [Glycine max]
T7-32770	60	22	8.9e-05	0.00134871	1.44746	up	[R]	General function prediction only	Cellular Component: nucleus (GO:0005634);; Cellular Component: nucleolus (GO:0005730);; Cellular Component: cytosol (GO:0005829);; Biological Process: RNA processing (GO:0006396);; Biological Process: regulation of timing of transition from vegetative to reproductive phase (GO:0048510);;	K13217|0.0|vvi:100244562|hypothetical protein LOC100244562	--	pre-mRNA-processing factor 39 [Arabidopsis thaliana]
T3-21660	111	16	0	0	2.79442	up	[T]	Signal transduction mechanisms	Molecular Function: protein serine/threonine phosphatase activity (GO:0004722);; Cellular Component: nucleus (GO:0005634);; Cellular Component: nucleolus (GO:0005730);; Cellular Component: mitochondrion (GO:0005739);; Cellular Component: plasma membrane (GO:0005886);; Biological Process: protein dephosphorylation (GO:0006470);; Biological Process: protein targeting to membrane (GO:0006612);; Biol…	--	Probable protein phosphatase 2C 63 OS=Arabidopsis thaliana GN=At4g33920 PE=2 SV=1	hypothetical protein PRUPE_ppa007190mg [Prunus persica]
T5-12637	22	3	0.000266	0.00353936	2.87447	up	[R]	General function prediction only	Molecular Function: ATP binding (GO:0005524);; Cellular Component: nucleus (GO:0005634);; Molecular Function: glycerate kinase activity (GO:0008887);; Cellular Component: chloroplast stroma (GO:0009570);; Biological Process: photorespiration (GO:0009853);; Cellular Component: chloroplast envelope (GO:0009941);; Biological Process: phosphorylation (GO:0016310);;	--	D-glycerate 3-kinase, chloroplastic OS=Arabidopsis thaliana GN=GLYK PE=1 SV=2	PREDICTED: D-glycerate 3-kinase, chloroplastic-like [Fragaria vesca subsp. vesca]
T3-24254	50	13	1e-05	0.000192272	1.94342	up	[S]	Function unknown	Biological Process: metabolic process (GO:0008152);; Cellular Component: membrane (GO:0016020);; Biological Process: mRNA modification (GO:0016556);;	K10532|1e-147|pop:POPTR_1096163|hypothetical protein	--	hypothetical protein PRUPE_ppa005302mg [Prunus persica]
T3-20871	29	3	1e-05	0.000192272	3.27302	up	--	--	Cellular Component: chloroplast (GO:0009507);;	--	--	PREDICTED: uncharacterized protein MJ1365-like [Fragaria vesca subsp. vesca]
T2-21652	65	19	2e-06	4.52878e-05	1.77444	up	--	--	Biological Process: polysaccharide biosynthetic process (GO:0000271);; Cellular Component: extracellular region (GO:0005576);; Biological Process: pattern specification process (GO:0007389);; Biological Process: regulation of cell size (GO:0008361);; Biological Process: defense response, incompatible interaction (GO:0009814);; Biological Process: auxin polar transport (GO:0009926);; Biological Pr…	K01728|0.0|pop:POPTR_565107|hypothetical protein	Probable pectate lyase 5 OS=Arabidopsis thaliana GN=At1g67750 PE=2 SV=2	hypothetical protein PRUPE_ppa006665mg [Prunus persica]
T7-24156	114	8	0	0	3.83289	up	[Q]	Secondary metabolites biosynthesis, transport and catabolism	Cellular Component: mitochondrion (GO:0005739);; Cellular Component: chloroplast stroma (GO:0009570);; Biological Process: stomatal complex morphogenesis (GO:0010103);; Molecular Function: hydrolase activity (GO:0016787);; Biological Process: cysteine biosynthetic process (GO:0019344);;	K01061|1e-142|pop:POPTR_1108355|hypothetical protein	--	hypothetical protein PRUPE_ppa024601mg [Prunus persica]
T7-27398	41	8	7e-06	0.000139446	2.35755	up	[H]	Coenzyme transport and metabolism	Molecular Function: dimethylallyltranstransferase activity (GO:0004161);; Molecular Function: nucleocytoplasmic transporter activity (GO:0005487);; Molecular Function: protein binding (GO:0005515);; Cellular Component: nuclear envelope (GO:0005635);; Cellular Component: mitochondrion (GO:0005739);; Biological Process: fatty acid biosynthetic process (GO:0006633);; Biological Process: phospholipid…	K12501|1e-168|pop:POPTR_819322|hypothetical protein	Homogentisate phytyltransferase 2, chloroplastic OS=Arabidopsis thaliana GN=HPT2 PE=2 SV=1	PREDICTED: homogentisate phytyltransferase 2, chloroplastic-like [Fragaria vesca subsp. vesca]
T4-3420	85	10	0	0	3.08746	up	--	--	Cellular Component: mitochondrion (GO:0005739);; Biological Process: pentose-phosphate shunt (GO:0006098);; Biological Process: rRNA processing (GO:0006364);; Cellular Component: chloroplast thylakoid (GO:0009534);; Cellular Component: chloroplast inner membrane (GO:0009706);; Biological Process: thylakoid membrane organization (GO:0010027);; Biological Process: photosystem II assembly (GO:001020…	--	--	PREDICTED: uncharacterized protein LOC101206421 [Cucumis sativus]
T7-28599	44	6	0	0	2.87447	up	[O]	Posttranslational modification, protein turnover, chaperones	Cellular Component: actin filament (GO:0005884);; Cellular Component: plasma membrane (GO:0005886);; Cellular Component: cilium (GO:0005929);; Biological Process: metabolic process (GO:0008152);; Biological Process: post-embryonic development (GO:0009791);; Biological Process: chloroplast relocation (GO:0009902);; Cellular Component: stereocilium bundle (GO:0032421);; Cellular Component: organell…	--	Uncharacterized protein At5g39865 OS=Arabidopsis thaliana GN=At5g39865 PE=1 SV=1	hypothetical protein VITISV_032100 [Vitis vinifera]
T4-26697	29	3	1e-05	0.000192272	3.27302	up	--	--	Molecular Function: mannose-6-phosphate isomerase activity (GO:0004476);; Cellular Component: cytosol (GO:0005829);; Cellular Component: plasma membrane (GO:0005886);; Biological Process: rRNA processing (GO:0006364);; Biological Process: response to light stimulus (GO:0009416);; Biological Process: embryo development ending in seed dormancy (GO:0009793);; Biological Process: chloroplast relocati…	--	--	PREDICTED: uncharacterized protein LOC101305815 [Fragaria vesca subsp. vesca]
T2-25150	72	11	0	0	2.71049	up	--	--	Molecular Function: carboxylesterase activity (GO:0004091);; Cellular Component: cell wall (GO:0005618);; Biological Process: lipid metabolic process (GO:0006629);; Cellular Component: chloroplast stroma (GO:0009570);; Biological Process: plant-type cell wall biogenesis (GO:0009832);; Biological Process: glucuronoxylan metabolic process (GO:0010413);; Molecular Function: hydrolase activity, actin…	--	GDSL esterase/lipase At1g54790 OS=Arabidopsis thaliana GN=At1g54790 PE=2 SV=1	PREDICTED: GDSL esterase/lipase At1g54790-like isoform 2 [Fragaria vesca subsp. vesca]
T2-17486	65	4	0	0	4.02237	up	--	--	Biological Process: type I hypersensitivity (GO:0016068);; Cellular Component: intracellular membrane-bounded organelle (GO:0043231);; Cellular Component: cytoplasmic part (GO:0044444);;	--	MLP-like protein 34 OS=Arabidopsis thaliana GN=MLP34 PE=2 SV=1	hypothetical protein PRUPE_ppa021708m1g, partial [Prunus persica]
T4-14630	41	0	0	0	15.3233	up	--	--	Molecular Function: DNA binding (GO:0003677);; Molecular Function: chromatin binding (GO:0003682);; Molecular Function: sequence-specific DNA binding transcription factor activity (GO:0003700);; Cellular Component: nucleus (GO:0005634);; Biological Process: regulation of transcription, DNA-dependent (GO:0006355);; Cellular Component: chloroplast (GO:0009507);; Biological Process: gravitropism (GO…	--	Protein RADIALIS-like 1 OS=Arabidopsis thaliana GN=RL1 PE=2 SV=1	PREDICTED: protein RADIALIS-like 6-like [Fragaria vesca subsp. vesca]
T4-14991	50	4	0	0	3.64386	up	[O]	Posttranslational modification, protein turnover, chaperones	Biological Process: protein peptidyl-prolyl isomerization (GO:0000413);; Molecular Function: peptidyl-prolyl cis-trans isomerase activity (GO:0003755);; Molecular Function: protein binding (GO:0005515);; Molecular Function: FK506 binding (GO:0005528);; Biological Process: protein folding (GO:0006457);; Biological Process: unsaturated fatty acid biosynthetic process (GO:0006636);; Molecular Functi…	--	Peptidyl-prolyl cis-trans isomerase FKBP13, chloroplastic OS=Arabidopsis thaliana GN=FKBP13 PE=1 SV=2	PREDICTED: FKBP-type peptidyl-prolyl cis-trans isomerase 3, chloroplastic [Vitis vinifera]
T7-31416	72	28	4.3e-05	0.000710273	1.36257	up	[O]	Posttranslational modification, protein turnover, chaperones	Molecular Function: nucleic acid binding (GO:0003676);; Molecular Function: ATP-dependent peptidase activity (GO:0004176);; Molecular Function: metalloendopeptidase activity (GO:0004222);; Molecular Function: ATP binding (GO:0005524);; Cellular Component: mitochondrial inner membrane (GO:0005743);; Biological Process: proteolysis (GO:0006508);; Biological Process: misfolded or incompletely synthe…	--	ATP-dependent zinc metalloprotease FTSH 11, chloroplastic/mitochondrial OS=Arabidopsis thaliana GN=FTSH11 PE=1 SV=1	PREDICTED: ATP-dependent zinc metalloprotease FTSH 11, chloroplastic/mitochondrial-like [Fragaria vesca subsp. vesca]
T6-19783	5083	545	0	0	3.22135	up	--	--	Biological Process: rRNA processing (GO:0006364);; Cellular Component: PSII associated light-harvesting complex II (GO:0009517);; Cellular Component: chloroplast stromal thylakoid (GO:0009533);; Biological Process: response to blue light (GO:0009637);; Biological Process: response to high light intensity (GO:0009644);; Biological Process: response to sucrose stimulus (GO:0009744);; Biological Pro…	K08916|0.0|vvi:100246457|hypothetical protein LOC100246457	Chlorophyll a-b binding protein CP26, chloroplastic OS=Arabidopsis thaliana GN=LHCB5 PE=2 SV=1	PREDICTED: chlorophyll a-b binding protein CP26, chloroplastic [Vitis vinifera]
T3-13431	109	16	0	0	2.76818	up	--	--	Biological Process: pentose-phosphate shunt (GO:0006098);; Biological Process: phosphatidylglycerol biosynthetic process (GO:0006655);; Cellular Component: chloroplast stroma (GO:0009570);; Biological Process: isopentenyl diphosphate biosynthetic process, mevalonate-independent pathway (GO:0019288);; Biological Process: response to karrikin (GO:0080167);; Biological Process: granum assembly (GO:0…	--	Protein LHCP TRANSLOCATION DEFECT OS=Arabidopsis thaliana GN=LTD PE=1 SV=1	PREDICTED: protein LHCP TRANSLOCATION DEFECT-like [Fragaria vesca subsp. vesca]
T5-27088	25	5	0.000495	0.00608361	2.32193	up	--	--	Molecular Function: calmodulin binding (GO:0005516);; Cellular Component: nucleus (GO:0005634);; Cellular Component: cytoplasm (GO:0005737);; Cellular Component: mitochondrion (GO:0005739);; Cellular Component: plasma membrane (GO:0005886);; Biological Process: signal transduction (GO:0007165);; Biological Process: cell death (GO:0008219);; Biological Process: defense response, incompatible inter…	--	MLO-like protein 1 OS=Arabidopsis thaliana GN=MLO1 PE=1 SV=1	hypothetical protein RCOM_0530890 [Ricinus communis]
T6-22536	21	1	3.8e-05	0.000638916	4.39232	up	[S]	Function unknown	Cellular Component: lysosomal membrane (GO:0005765);; Cellular Component: Golgi apparatus (GO:0005794);; Biological Process: glucose catabolic process (GO:0006007);; Biological Process: protein N-linked glycosylation (GO:0006487);; Biological Process: cellular calcium ion homeostasis (GO:0006874);; Cellular Component: chloroplast (GO:0009507);; Cellular Component: endosome membrane (GO:0010008);;…	--	GDT1-like protein 1, chloroplastic OS=Arabidopsis thaliana GN=At1g64150 PE=2 SV=2	unnamed protein product [Vitis vinifera]
T6-25413	60	10	0	0	2.58496	up	--	--	Cellular Component: chloroplast stroma (GO:0009570);;	--	--	PREDICTED: uncharacterized protein LOC100258940 [Vitis vinifera]
T7-16512	81	15	0	0	2.43296	up	[I]	Lipid transport and metabolism	Cellular Component: mitochondrion (GO:0005739);; Biological Process: steroid biosynthetic process (GO:0006694);; Biological Process: tetracyclic triterpenoid biosynthetic process (GO:0010686);; Cellular Component: membrane (GO:0016020);; Molecular Function: cycloartenol synthase activity (GO:0016871);; Biological Process: pentacyclic triterpenoid biosynthetic process (GO:0019745);; Molecular Func…	--	Lupeol synthase OS=Betula platyphylla GN=OSCBPW PE=1 SV=1	PREDICTED: lupeol synthase-like [Fragaria vesca subsp. vesca]
T6-22444	177	24	0	0	2.88264	up	[PR]	--	Molecular Function: iron ion binding (GO:0005506);; Biological Process: aromatic amino acid family biosynthetic process (GO:0009073);; Cellular Component: chloroplast inner membrane (GO:0009706);; Biological Process: leaf morphogenesis (GO:0009965);; Molecular Function: chlorophyllide a oxygenase [overall] activity (GO:0010277);; Biological Process: chlorophyll biosynthetic process (GO:0015995);;…	K13600|0.0|pop:POPTR_716668|hypothetical protein	Chlorophyllide a oxygenase, chloroplastic OS=Arabidopsis thaliana GN=CAO PE=1 SV=1	predicted protein [Populus trichocarpa]
T3-27627	24	5	0.000771	0.00891358	2.26303	up	[P]	Inorganic ion transport and metabolism	Molecular Function: catalytic activity (GO:0003824);;	--	Transcriptional activator DEMETER OS=Arabidopsis thaliana GN=DME PE=1 SV=2	hypothetical protein PRUPE_ppa000163mg [Prunus persica]
T7-21362	24	5	0.000771	0.00891358	2.26303	up	--	--	Cellular Component: intracellular (GO:0005622);; Biological Process: response to oxidative stress (GO:0006979);; Cellular Component: chloroplast thylakoid membrane (GO:0009535);; Cellular Component: thylakoid lumen (GO:0031977);; Biological Process: negative regulation of cellular process (GO:0048523);;	--	--	protein with unknown function [Ricinus communis]
T6-27831	49	5	0	0	3.29278	up	[J]	Translation, ribosomal structure and biogenesis	Molecular Function: tRNA binding (GO:0000049);; Molecular Function: alanine-tRNA ligase activity (GO:0004813);; Molecular Function: ATP binding (GO:0005524);; Cellular Component: mitochondrion (GO:0005739);; Biological Process: alanyl-tRNA aminoacylation (GO:0006419);; Molecular Function: zinc ion binding (GO:0008270);; Cellular Component: chloroplast stroma (GO:0009570);; Biological Process: emb…	K01872|0.0|pop:POPTR_821063|alanyl-tRNA synthetase (EC:6.1.1.7)	Probable alanine--tRNA ligase, chloroplastic OS=Populus trichocarpa GN=POPTRDRAFT_821063 PE=3 SV=1	predicted protein [Populus trichocarpa]
T4-26119	55	3	0	0	4.1964	up	[F]	Nucleotide transport and metabolism	Molecular Function: magnesium ion binding (GO:0000287);; Molecular Function: adenylate kinase activity (GO:0004017);; Molecular Function: protein binding (GO:0005515);; Molecular Function: ATP binding (GO:0005524);; Cellular Component: cytosol (GO:0005829);; Biological Process: ADP biosynthetic process (GO:0006172);; Biological Process: DNA-dependent transcription, elongation (GO:0006354);; Biolo…	K00939|0.0|rcu:RCOM_0701690|adenylate kinase, putative (EC:2.7.4.3)	Probable adenylate kinase 2, chloroplastic OS=Arabidopsis thaliana GN=At5g47840 PE=2 SV=1	PREDICTED: uncharacterized protein LOC100256872 [Vitis vinifera]
T7-20800	36	9	0.000134	0.00193027	2	up	--	--	--	--	--	hypothetical protein PRUPE_ppa011594mg [Prunus persica]
T3-19515	129	8	0	0	4.01123	up	--	--	Biological Process: phosphate-containing compound metabolic process (GO:0006796);; Cellular Component: chloroplast thylakoid membrane (GO:0009535);; Biological Process: chloroplast relocation (GO:0009902);; Biological Process: leaf morphogenesis (GO:0009965);; Biological Process: thylakoid membrane organization (GO:0010027);; Biological Process: carotenoid biosynthetic process (GO:0016117);; Mole…	--	--	PREDICTED: uncharacterized protein LOC100779195 [Glycine max]
T3-20503	32	8	0.000318	0.00414883	2	up	--	--	Molecular Function: carboxylesterase activity (GO:0004091);; Molecular Function: binding (GO:0005488);; Cellular Component: nucleus (GO:0005634);; Cellular Component: cytoplasm (GO:0005737);; Biological Process: defense response (GO:0006952);; Biological Process: cell death (GO:0008219);; Biological Process: response to abiotic stimulus (GO:0009628);; Biological Process: anatomical structure morp…	--	Carboxylesterase 1 OS=Actinidia eriantha GN=CXE1 PE=1 SV=1	hypothetical protein PRUPE_ppa026008mg [Prunus persica]
T7-28505	106	51	6.3e-05	0.000990967	1.0555	up	[OU]	--	Biological Process: response to reactive oxygen species (GO:0000302);; Molecular Function: serine-type endopeptidase activity (GO:0004252);; Cellular Component: mitochondrion (GO:0005739);; Biological Process: proteolysis (GO:0006508);; Cellular Component: chloroplast thylakoid (GO:0009534);; Biological Process: systemic acquired resistance (GO:0009627);; Cellular Component: chloroplastic endopep…	--	ATP-dependent Clp protease proteolytic subunit-related protein 1, chloroplastic OS=Arabidopsis thaliana GN=CLPR1 PE=1 SV=1	hypothetical protein PRUPE_ppa006873mg [Prunus persica]
T1-24085	39	8	1.6e-05	0.000292281	2.2854	up	[QR]	--	Biological Process: maltose metabolic process (GO:0000023);; Molecular Function: phosphoethanolamine N-methyltransferase activity (GO:0000234);; Molecular Function: glycylpeptide N-tetradecanoyltransferase activity (GO:0004379);; Cellular Component: cytosol (GO:0005829);; Biological Process: N-terminal protein myristoylation (GO:0006499);; Biological Process: polyamine catabolic process (GO:00065…	--	Phosphoethanolamine N-methyltransferase OS=Spinacia oleracea GN=PEAMT PE=1 SV=1	PREDICTED: phosphoethanolamine N-methyltransferase [Vitis vinifera]
T6-15818	41	0	0	0	15.3233	up	--	--	Biological Process: maltose metabolic process (GO:0000023);; Molecular Function: calcium ion binding (GO:0005509);; Biological Process: pentose-phosphate shunt (GO:0006098);; Cellular Component: nitrite reductase complex [NAD(P)H] (GO:0009344);; Cellular Component: chloroplast thylakoid lumen (GO:0009543);; Cellular Component: oxygen evolving complex (GO:0009654);; Biological Process: photosynthe…	K08901|1e-88|vvi:100243071|hypothetical protein LOC100243071	PsbQ-like protein 1, chloroplastic OS=Arabidopsis thaliana GN=PQL1 PE=1 SV=1	hypothetical protein PRUPE_ppa011707mg [Prunus persica]
T1-24914	44	15	0.000402	0.00508049	1.55254	up	--	--	Molecular Function: calmodulin binding (GO:0005516);; Cellular Component: nucleus (GO:0005634);; Cellular Component: cytosol (GO:0005829);; Cellular Component: plasma membrane (GO:0005886);; Biological Process: acetyl-CoA metabolic process (GO:0006084);; Biological Process: microtubule nucleation (GO:0007020);; Biological Process: regulation of meristem growth (GO:0010075);; Biological Process: s…	--	Protein IQ-DOMAIN 1 OS=Arabidopsis thaliana GN=IQD1 PE=1 SV=1	predicted protein [Populus trichocarpa]
T3-22229	46	3	0	0	3.9386	up	--	--	--	--	Transcription factor EMB1444 OS=Arabidopsis thaliana GN=EMB1444 PE=2 SV=1	hypothetical protein PRUPE_ppa007138mg [Prunus persica]
T1-21376	55	23	0.000805	0.00925059	1.2578	up	[F]	Nucleotide transport and metabolism	Molecular Function: adenylate kinase activity (GO:0004017);; Molecular Function: ATP binding (GO:0005524);; Biological Process: DNA-dependent transcription, elongation (GO:0006354);; Cellular Component: chloroplast stroma (GO:0009570);; Biological Process: regulation of proton transport (GO:0010155);; Biological Process: carotenoid biosynthetic process (GO:0016117);; Biological Process: protein a…	K00939|1e-129|ath:AT5G47840|AMK2	Probable adenylate kinase 2, chloroplastic OS=Arabidopsis thaliana GN=At5g47840 PE=2 SV=1	PREDICTED: probable adenylate kinase 2, chloroplastic-like [Vitis vinifera]
T6-19931	58	8	0	0	2.85798	up	[J]	Translation, ribosomal structure and biogenesis	Biological Process: mRNA splicing, via spliceosome (GO:0000398);; Molecular Function: structural constituent of ribosome (GO:0003735);; Cellular Component: nucleus (GO:0005634);; Cellular Component: DNA replication factor C complex (GO:0005663);; Cellular Component: ribosome (GO:0005840);; Biological Process: DNA-dependent DNA replication (GO:0006261);; Biological Process: mitotic recombination (…	--	--	PREDICTED: uncharacterized protein LOC100243195 [Vitis vinifera]
T6-28582	31	8	0.000481	0.00594171	1.9542	up	--	--	Molecular Function: binding (GO:0005488);; Cellular Component: plasmodesma (GO:0009506);; Biological Process: regulation of meristem growth (GO:0010075);; Biological Process: cellular component organization (GO:0016043);; Biological Process: cell growth (GO:0016049);; Cellular Component: intracellular part (GO:0044424);; Biological Process: cellular developmental process (GO:0048869);; Biological…	--	Protein LONGIFOLIA 1 OS=Arabidopsis thaliana GN=LNG1 PE=1 SV=1	hypothetical protein PRUPE_ppa000592mg [Prunus persica]
T4-26435	34	8	0.000137	0.00196316	2.08746	up	[G]	Carbohydrate transport and metabolism	Biological Process: polysaccharide catabolic process (GO:0000272);; Biological Process: response to hypoxia (GO:0001666);; Biological Process: amino acid transport (GO:0006865);; Molecular Function: starch synthase activity (GO:0009011);; Cellular Component: plant-type cell wall (GO:0009505);; Cellular Component: chloroplast (GO:0009507);; Biological Process: plant-type cell wall organization (GO…	--	Soluble starch synthase 3, chloroplastic/amyloplastic OS=Solanum tuberosum GN=SS3 PE=1 SV=1	PREDICTED: soluble starch synthase 3, chloroplastic/amyloplastic-like [Vitis vinifera]
T6-19146	71	15	0	0	2.24286	up	--	--	Biological Process: very long-chain fatty acid metabolic process (GO:0000038);; Biological Process: phosphatidylglycerol biosynthetic process (GO:0006655);; Cellular Component: chloroplast thylakoid membrane (GO:0009535);; Cellular Component: photosystem II reaction center (GO:0009539);; Cellular Component: chloroplast stroma (GO:0009570);; Cellular Component: oxygen evolving complex (GO:0009654)…	K08903|1e-92|vvi:100260011|hypothetical protein LOC100260011	Photosystem II reaction center PSB28 protein, chloroplastic OS=Oryza sativa subsp. japonica GN=PSB28 PE=2 SV=2	hypothetical protein PRUPE_ppa012196mg [Prunus persica]
T4-26941	80	11	0	0	2.8625	up	--	--	Molecular Function: translation initiation factor activity (GO:0003743);; Cellular Component: nucleus (GO:0005634);; Cellular Component: cytoplasm (GO:0005737);; Biological Process: translational initiation (GO:0006413);; Biological Process: phosphatidylglycerol biosynthetic process (GO:0006655);; Biological Process: response to abscisic acid stimulus (GO:0009737);; Biological Process: stomatal c…	--	Clustered mitochondria protein OS=Arabidopsis thaliana GN=FMT PE=2 SV=1	hypothetical protein PRUPE_ppa000089mg [Prunus persica]
T7-24684	36	4	1e-06	2.40635e-05	3.16993	up	--	--	Biological Process: maltose metabolic process (GO:0000023);; Cellular Component: plasma membrane (GO:0005886);; Biological Process: starch biosynthetic process (GO:0019252);; Biological Process: positive regulation of catalytic activity (GO:0043085);;	K02116|1e-117|vvi:100243760|hypothetical protein LOC100243760	--	hypothetical protein VITISV_018738 [Vitis vinifera]
T4-19648	49	15	6.2e-05	0.000977191	1.70782	up	[R]	General function prediction only	Biological Process: maltose metabolic process (GO:0000023);; Molecular Function: protein kinase activity (GO:0004672);; Molecular Function: ATP binding (GO:0005524);; Cellular Component: mitochondrion (GO:0005739);; Cellular Component: plasma membrane (GO:0005886);; Biological Process: protein phosphorylation (GO:0006468);; Cellular Component: plastoglobule (GO:0010287);; Biological Process: chlo…	--	Uncharacterized aarF domain-containing protein kinase At5g05200, chloroplastic OS=Arabidopsis thaliana GN=At5g05200 PE=1 SV=1	hypothetical protein PRUPE_ppa003710mg [Prunus persica]
T6-19390	402	113	0	0	1.83087	up	--	--	Molecular Function: structural molecule activity (GO:0005198);; Molecular Function: protein binding (GO:0005515);; Cellular Component: nucleus (GO:0005634);; Biological Process: response to cold (GO:0009409);; Cellular Component: chromoplast (GO:0009509);; Cellular Component: chloroplast thylakoid membrane (GO:0009535);; Biological Process: response to abscisic acid stimulus (GO:0009737);; Biolog…	--	Plastid-lipid-associated protein, chloroplastic OS=Citrus unshiu GN=PAP PE=2 SV=1	RecName: Full=Plastid-lipid-associated protein, chloroplastic; AltName: Full=CitPAP; Flags: Precursor
T7-24743	55	23	0.000805	0.00925059	1.2578	up	--	--	Biological Process: transcription, DNA-dependent (GO:0006351);; Cellular Component: chloroplast (GO:0009507);; Biological Process: response to abscisic acid stimulus (GO:0009737);; Biological Process: chloroplast mRNA processing (GO:0010239);; Biological Process: cellular component organization (GO:0016043);; Molecular Function: rRNA binding (GO:0019843);; Molecular Function: protein self-associa…	--	Rho-N domain-containing protein 1, chloroplastic OS=Arabidopsis thaliana GN=RHON1 PE=1 SV=1	predicted protein [Populus trichocarpa]
T3-23754	46	15	0.000192	0.00266631	1.61667	up	--	--	Molecular Function: protein binding (GO:0005515);; Cellular Component: nucleoplasm (GO:0005654);; Biological Process: regulation of transcription, DNA-dependent (GO:0006355);; Cellular Component: ELL-EAF complex (GO:0032783);; Biological Process: regulation of apoptotic process (GO:0042981);; Biological Process: organ development (GO:0048513);; Biological Process: positive regulation of cellular …	--	--	PREDICTED: uncharacterized protein LOC101294650 [Fragaria vesca subsp. vesca]
T7-23015	66	26	0.000107	0.00159424	1.34395	up	--	--	Cellular Component: chloroplast (GO:0009507);; Biological Process: thylakoid membrane organization (GO:0010027);; Biological Process: isopentenyl diphosphate biosynthetic process, mevalonate-independent pathway (GO:0019288);;	--	--	hypothetical protein PRUPE_ppa009971mg [Prunus persica]
T4-20921	51	20	0.000627	0.00743028	1.3505	up	--	--	Cellular Component: chloroplast (GO:0009507);; Biological Process: systemic acquired resistance (GO:0009627);; Biological Process: regulation of defense response (GO:0031347);;	--	--	hypothetical protein PRUPE_ppa010447mg [Prunus persica]
T5-16019	60	9	0	0	2.73697	up	--	--	--	--	--	PREDICTED: protein CHLOROPLAST IMPORT APPARATUS 2-like isoform 2 [Fragaria vesca subsp. vesca]
T7-30285	54	8	0	0	2.75489	up	[R]	General function prediction only	Molecular Function: ATP binding (GO:0005524);; Cellular Component: nucleus (GO:0005634);; Molecular Function: glycerate kinase activity (GO:0008887);; Cellular Component: chloroplast stroma (GO:0009570);; Biological Process: photorespiration (GO:0009853);; Cellular Component: chloroplast envelope (GO:0009941);; Biological Process: phosphorylation (GO:0016310);;	--	D-glycerate 3-kinase, chloroplastic OS=Arabidopsis thaliana GN=GLYK PE=1 SV=2	hypothetical protein PRUPE_ppa005518mg [Prunus persica]
T4-26839	37	11	0.000401	0.00507498	1.75002	up	--	--	Molecular Function: nucleotide binding (GO:0000166);; Molecular Function: nucleic acid binding (GO:0003676);; Molecular Function: protein binding (GO:0005515);; Cellular Component: plasma membrane (GO:0005886);; Biological Process: RNA processing (GO:0006396);; Biological Process: mRNA processing (GO:0006397);; Cellular Component: plastid (GO:0009536);; Cellular Component: intracellular non-membr…	K12822|0.0|pop:POPTR_822012|hypothetical protein	--	hypothetical protein PRUPE_ppa000960mg [Prunus persica]
T7-25528	40	5	1e-06	2.40635e-05	3	up	--	--	Molecular Function: sequence-specific DNA binding transcription factor activity (GO:0003700);; Molecular Function: ATP binding (GO:0005524);; Cellular Component: chloroplast thylakoid membrane (GO:0009535);; Cellular Component: plastid (GO:0009536);; Biological Process: thylakoid membrane organization (GO:0010027);; Biological Process: carotenoid biosynthetic process (GO:0016117);; Molecular Func…	--	Ribulose bisphosphate carboxylase/oxygenase activase, chloroplastic OS=Oryza sativa subsp. japonica GN=RCA PE=1 SV=2	PREDICTED: ribulose bisphosphate carboxylase/oxygenase activase, chloroplastic-like [Fragaria vesca subsp. vesca]
T4-22839	39	8	1.6e-05	0.000292281	2.2854	up	--	--	Biological Process: maltose metabolic process (GO:0000023);; Biological Process: Group II intron splicing (GO:0000373);; Molecular Function: RNA binding (GO:0003723);; Molecular Function: copper ion binding (GO:0005507);; Molecular Function: zinc ion binding (GO:0008270);; Molecular Function: electron carrier activity (GO:0009055);; Biological Process: aromatic amino acid family biosynthetic proc…	--	APO protein 2, chloroplastic OS=Arabidopsis thaliana GN=APO2 PE=2 SV=1	hypothetical protein PRUPE_ppa005668mg [Prunus persica]
T7-31074	29	6	0.00021	0.00286819	2.27302	up	--	--	Cellular Component: plastid (GO:0009536);;	--	--	PREDICTED: uncharacterized protein LOC101306968 [Fragaria vesca subsp. vesca]
T7-27070	129	44	0	0	1.5518	up	--	--	Cellular Component: nucleus (GO:0005634);; Biological Process: response to UV-B (GO:0010224);;	--	--	hypothetical protein PRUPE_ppa004570mg [Prunus persica]
T4-21294	30	8	0.000726	0.00846485	1.90689	up	--	--	Biological Process: mitochondrial RNA processing (GO:0000963);; Cellular Component: mitochondrion (GO:0005739);; Biological Process: regulation of transcription, DNA-dependent (GO:0006355);; Cellular Component: chloroplast (GO:0009507);; Biological Process: thylakoid membrane organization (GO:0010027);; Biological Process: regulation of meristem growth (GO:0010075);; Biological Process: phloem or…	--	Pentatricopeptide repeat-containing protein At1g31920 OS=Arabidopsis thaliana GN=PCMP-H11 PE=2 SV=1	hypothetical protein PRUPE_ppa003110mg [Prunus persica]
T3-25290	34	9	0.000305	0.00398832	1.91754	up	[R]	General function prediction only	Cellular Component: nucleus (GO:0005634);; Cellular Component: cytoplasmic membrane-bounded vesicle (GO:0016023);;	K06955|0.0|vvi:100264528|hypothetical protein LOC100264528	--	PREDICTED: uncharacterized protein LOC101302047 [Fragaria vesca subsp. vesca]
T7-30511	423	118	0	0	1.84187	up	[HI]	--	Molecular Function: 1-deoxy-D-xylulose-5-phosphate synthase activity (GO:0008661);; Biological Process: thiamine biosynthetic process (GO:0009228);; Cellular Component: chloroplast (GO:0009507);; Cellular Component: chloroplast stroma (GO:0009570);; Biological Process: chlorophyll biosynthetic process (GO:0015995);; Biological Process: terpenoid biosynthetic process (GO:0016114);; Molecular Funct…	K01662|0.0|rcu:RCOM_0679170|1-deoxyxylulose-5-phosphate synthase, putative (EC:2.2.1.7)	Probable 1-deoxy-D-xylulose-5-phosphate synthase, chloroplastic OS=Capsicum annuum GN=TKT2 PE=2 SV=1	1-deoxyxylulose-5-phosphate synthase, putative [Ricinus communis]
T7-25843	33	7	9e-05	0.00136288	2.23704	up	[R]	General function prediction only	Molecular Function: nucleotide binding (GO:0000166);; Molecular Function: RNA binding transcription antitermination factor activity (GO:0001072);; Molecular Function: double-stranded DNA binding (GO:0003690);; Molecular Function: single-stranded DNA binding (GO:0003697);; Molecular Function: RNA binding (GO:0003723);; Molecular Function: copper ion binding (GO:0005507);; Molecular Function: ATP b…	--	31 kDa ribonucleoprotein, chloroplastic OS=Nicotiana sylvestris PE=1 SV=1	PREDICTED: 29 kDa ribonucleoprotein B, chloroplastic-like [Cucumis sativus]
T4-23999	88	13	0	0	2.75899	up	[C]	Energy production and conversion	Molecular Function: DNA binding (GO:0003677);; Molecular Function: phosphoenolpyruvate carboxykinase (ATP) activity (GO:0004612);; Molecular Function: ATP binding (GO:0005524);; Cellular Component: nucleolus (GO:0005730);; Cellular Component: cytosol (GO:0005829);; Biological Process: gluconeogenesis (GO:0006094);; Biological Process: defense response to fungus, incompatible interaction (GO:00098…	K01610|0.0|rcu:RCOM_1584090|Phosphoenolpyruvate carboxykinase [ATP], putative (EC:4.1.1.49)	Phosphoenolpyruvate carboxykinase [ATP] OS=Arabidopsis thaliana GN=PCKA PE=1 SV=1	hypothetical protein PRUPE_ppa002424mg [Prunus persica]
T4-18555	105	26	0	0	2.01381	up	[R]	General function prediction only	Molecular Function: nucleotide binding (GO:0000166);; Cellular Component: nucleus (GO:0005634);; Cellular Component: ribosome (GO:0005840);; Biological Process: regulation of transcription, DNA-dependent (GO:0006355);; Biological Process: RNA processing (GO:0006396);; Molecular Function: poly(U) RNA binding (GO:0008266);; Cellular Component: chloroplast thylakoid membrane (GO:0009535);; Cellular …	--	30S ribosomal protein 2, chloroplastic OS=Spinacia oleracea GN=PSRP2 PE=1 SV=1	hypothetical protein PRUPE_ppa010401mg [Prunus persica]
T6-21338	65	15	0	0	2.11548	up	--	--	Biological Process: maltose metabolic process (GO:0000023);; Cellular Component: mitochondrion (GO:0005739);; Cellular Component: chloroplast thylakoid membrane (GO:0009535);; Cellular Component: chloroplast envelope (GO:0009941);; Biological Process: leaf morphogenesis (GO:0009965);; Biological Process: photosystem II assembly (GO:0010207);; Biological Process: starch biosynthetic process (GO:00…	--	Thylakoid membrane protein slr0575 OS=Synechocystis sp. (strain PCC 6803 / Kazusa) GN=slr0575 PE=4 SV=1	hypothetical protein PRUPE_ppa009265mg [Prunus persica]
T7-30625	141	36	0	0	1.96963	up	--	--	--	--	--	hypothetical protein PRUPE_ppa002805mg [Prunus persica]
T7-32939	25	3	6.5e-05	0.00101608	3.05889	up	--	--	Molecular Function: binding (GO:0005488);;	--	Disease resistance protein RGA2 OS=Solanum bulbocastanum GN=RGA2 PE=1 SV=1	hypothetical protein PRUPE_ppa016447mg [Prunus persica]
T4-25381	1471	121	0	0	3.60372	up	--	--	Cellular Component: mitochondrion (GO:0005739);; Biological Process: pentose-phosphate shunt (GO:0006098);; Biological Process: rRNA processing (GO:0006364);; Cellular Component: chloroplast (GO:0009507);; Cellular Component: photosystem I (GO:0009522);; Biological Process: plastid organization (GO:0009657);; Biological Process: photosynthesis, light harvesting in photosystem I (GO:0009768);; Bio…	K14332|6e-76|rcu:RCOM_1282260|hypothetical protein	--	conserved hypothetical protein [Ricinus communis]
T6-25903	30	4	1.9e-05	0.000341338	2.90689	up	[T]	Signal transduction mechanisms	Biological Process: response to reactive oxygen species (GO:0000302);; Molecular Function: translation elongation factor activity (GO:0003746);; Molecular Function: GTPase activity (GO:0003924);; Molecular Function: GTP binding (GO:0005525);; Cellular Component: plasma membrane (GO:0005886);; Biological Process: GTP catabolic process (GO:0006184);; Biological Process: translation (GO:0006412);; B…	K06207|0.0|vvi:100264026|hypothetical protein LOC100264026	GTP-binding protein TypA/BipA homolog OS=Synechocystis sp. (strain PCC 6803 / Kazusa) GN=typA PE=3 SV=1	PREDICTED: GTP-binding protein TypA/BipA homolog isoform 1 [Vitis vinifera]
T3-17684	106	20	0	0	2.40599	up	--	--	Molecular Function: sesquiterpene synthase activity (GO:0010334);; Molecular Function: carbon-oxygen lyase activity, acting on phosphates (GO:0016838);; Biological Process: geranyl diphosphate metabolic process (GO:0033383);; Biological Process: farnesyl diphosphate catabolic process (GO:0045339);;	--	(-)-germacrene D synthase OS=Vitis vinifera GN=VIT_19s0014g04930 PE=1 SV=1	hypothetical protein VITISV_030783 [Vitis vinifera]
T3-10826	25	2	2e-05	0.000358281	3.64386	up	--	--	Biological Process: immune effector process (GO:0002252);; Cellular Component: nucleus (GO:0005634);; Biological Process: response to light stimulus (GO:0009416);; Cellular Component: chloroplast (GO:0009507);; Biological Process: response to salt stress (GO:0009651);; Biological Process: response to auxin stimulus (GO:0009733);; Biological Process: auxin mediated signaling pathway (GO:0009734);;…	K14487|4e-77|rcu:RCOM_1176020|Indole-3-acetic acid-amido synthetase GH3.5, putative	Jasmonic acid-amido synthetase JAR1 OS=Arabidopsis thaliana GN=JAR1 PE=1 SV=2	PREDICTED: probable indole-3-acetic acid-amido synthetase GH3.5-like [Fragaria vesca subsp. vesca]
T7-23667	111	12	0	0	3.20945	up	[S]	Function unknown	Cellular Component: extracellular region (GO:0005576);; Cellular Component: chloroplast thylakoid membrane (GO:0009535);; Cellular Component: chloroplast thylakoid lumen (GO:0009543);;	--	Thylakoid lumenal protein At1g12250, chloroplastic OS=Arabidopsis thaliana GN=At1g12250 PE=1 SV=1	PREDICTED: thylakoid lumenal protein At1g12250, chloroplastic-like [Glycine max]
T4-25256	39	13	0.000715	0.00834587	1.58496	up	--	--	Biological Process: cytokinesis by cell plate formation (GO:0000911);; Molecular Function: protein binding (GO:0005515);; Cellular Component: extracellular region (GO:0005576);; Cellular Component: nucleus (GO:0005634);; Cellular Component: Golgi apparatus (GO:0005794);; Biological Process: cellular membrane fusion (GO:0006944);; Biological Process: organelle organization (GO:0006996);; Cellular …	--	Golgin candidate 5 OS=Arabidopsis thaliana GN=GC5 PE=1 SV=1	hypothetical protein PRUPE_ppa000843mg [Prunus persica]
T6-23274	33	8	0.000209	0.00285826	2.04439	up	[H]	Coenzyme transport and metabolism	Molecular Function: uroporphyrinogen decarboxylase activity (GO:0004853);; Biological Process: tryptophan catabolic process (GO:0006569);; Biological Process: protoporphyrinogen IX biosynthetic process (GO:0006782);; Cellular Component: chloroplast stroma (GO:0009570);; Biological Process: indoleacetic acid biosynthetic process (GO:0009684);; Cellular Component: chloroplast envelope (GO:0009941);…	K01599|0.0|vvi:100252130|hypothetical protein LOC100252130	Uroporphyrinogen decarboxylase 1, chloroplastic OS=Arabidopsis thaliana GN=At3g14930 PE=2 SV=2	hypothetical protein PRUPE_ppa006289mg [Prunus persica]
T7-24881	63	10	0	0	2.65535	up	[H]	Coenzyme transport and metabolism	Biological Process: pentose-phosphate shunt (GO:0006098);; Biological Process: rRNA processing (GO:0006364);; Biological Process: L-phenylalanine metabolic process (GO:0006558);; Biological Process: tetrahydrobiopterin biosynthetic process (GO:0006729);; Molecular Function: 4-alpha-hydroxytetrahydrobiopterin dehydratase activity (GO:0008124);; Biological Process: aromatic amino acid family biosyn…	--	Putative pterin-4-alpha-carbinolamine dehydratase OS=Microcystis aeruginosa (strain NIES-843) GN=MAE_39970 PE=3 SV=1	hypothetical protein PRUPE_ppa011514mg [Prunus persica]
T7-32114	71	16	0	0	2.14975	up	[Z]	Cytoskeleton	Biological Process: RNA splicing, via endonucleolytic cleavage and ligation (GO:0000394);; Biological Process: epithelial cilium movement (GO:0003351);; Molecular Function: microtubule motor activity (GO:0003777);; Molecular Function: protein binding (GO:0005515);; Molecular Function: ATP binding (GO:0005524);; Cellular Component: nucleus (GO:0005634);; Cellular Component: cytoplasm (GO:0005737);…	K10395|0.0|rcu:RCOM_1589540|Kinesin heavy chain, putative	--	Kinesin heavy chain, putative [Ricinus communis]
T3-25816	76	37	0.000835	0.00956739	1.03847	up	--	--	--	--	--	hypothetical protein PRUPE_ppa011382mg [Prunus persica]
T7-23844	135	13	0	0	3.37638	up	--	--	Cellular Component: chloroplast thylakoid membrane (GO:0009535);; Biological Process: response to blue light (GO:0009637);; Biological Process: regulation of proton transport (GO:0010155);; Biological Process: cellular cation homeostasis (GO:0030003);; Biological Process: protein autophosphorylation (GO:0046777);; Biological Process: divalent metal ion transport (GO:0070838);;	--	--	hypothetical protein PRUPE_ppa010487mg [Prunus persica]
T3-14153	121	21	0	0	2.52655	up	[J]	Translation, ribosomal structure and biogenesis	Molecular Function: RNA binding (GO:0003723);; Molecular Function: structural constituent of ribosome (GO:0003735);; Biological Process: pentose-phosphate shunt (GO:0006098);; Biological Process: DNA-dependent transcription, elongation (GO:0006354);; Biological Process: rRNA processing (GO:0006364);; Biological Process: translation (GO:0006412);; Cellular Component: chloroplast stroma (GO:0009570…	--	50S ribosomal protein L6, chloroplastic OS=Arabidopsis thaliana GN=RPL6 PE=2 SV=1	PREDICTED: 50S ribosomal protein L6, chloroplastic-like [Vitis vinifera]
T3-20172	21	1	3.8e-05	0.000638916	4.39232	up	--	--	Molecular Function: binding (GO:0005488);; Cellular Component: mitochondrion (GO:0005739);; Biological Process: gene expression (GO:0010467);; Cellular Component: integral to membrane (GO:0016021);; Biological Process: RNA metabolic process (GO:0016070);; Cellular Component: nucleoplasm part (GO:0044451);;	--	--	predicted protein [Populus trichocarpa]
T4-14334	561	26	0	0	4.43142	up	--	--	Biological Process: maltose metabolic process (GO:0000023);; Biological Process: rRNA processing (GO:0006364);; Cellular Component: PSII associated light-harvesting complex II (GO:0009517);; Cellular Component: photosystem II (GO:0009523);; Cellular Component: chloroplast thylakoid membrane (GO:0009535);; Biological Process: thylakoid membrane organization (GO:0010027);; Biological Process: stoma…	K03542|1e-155|rcu:RCOM_1030930|Photosystem II 22 kDa protein, chloroplast precursor, putative	Photosystem II 22 kDa protein, chloroplastic OS=Spinacia oleracea GN=PSBS PE=1 SV=1	hypothetical protein PRUPE_ppa009763mg [Prunus persica]
T4-14170	120	57	1.5e-05	0.000276582	1.074	up	[U]	Intracellular trafficking, secretion, and vesicular transport	Cellular Component: integral to plasma membrane (GO:0005887);; Biological Process: protein secretion (GO:0009306);; Cellular Component: chloroplast thylakoid membrane (GO:0009535);; Cellular Component: chloroplast envelope (GO:0009941);; Molecular Function: proton motive force dependent protein transmembrane transporter activity (GO:0009977);; Cellular Component: integral to thylakoid membrane (G…	--	Sec-independent protein translocase protein TATA, chloroplastic OS=Arabidopsis thaliana GN=TATA PE=1 SV=1	hypothetical protein PRUPE_ppa012899mg [Prunus persica]
T7-15842	141	24	0	0	2.55459	up	--	--	Cellular Component: photosystem II (GO:0009523);; Cellular Component: chloroplast thylakoid membrane (GO:0009535);; Biological Process: photosynthetic electron transport in photosystem II (GO:0009772);; Cellular Component: integral to membrane (GO:0016021);; Molecular Function: chlorophyll binding (GO:0016168);; Biological Process: protein-chromophore linkage (GO:0018298);; Cellular Component: li…	K02705|0.0|pop:Poptr_cp017|psbC	Photosystem II CP43 chlorophyll apoprotein OS=Morus indica GN=psbC PE=3 SV=1	photosystem II CP43 chlorophyll apoprotein [Quercus rubra]
T6-25633	22	3	0.000266	0.00353936	2.87447	up	--	--	Cellular Component: chloroplast (GO:0009507);;	--	--	hypothetical protein PRUPE_ppa025851mg, partial [Prunus persica]
T6-18114	43	7	1e-06	2.40635e-05	2.61891	up	[R]	General function prediction only	Cellular Component: plasma membrane (GO:0005886);; Biological Process: proteolysis (GO:0006508);; Molecular Function: peptidase activity (GO:0008233);; Cellular Component: plastid (GO:0009536);; Biological Process: photosystem II assembly (GO:0010207);; Biological Process: isopentenyl diphosphate biosynthetic process, mevalonate-independent pathway (GO:0019288);;	--	--	hypothetical protein PRUPE_ppa025479mg [Prunus persica]
T7-32192	141	47	0	0	1.58496	up	[T]	Signal transduction mechanisms	Molecular Function: two-component response regulator activity (GO:0000156);; Molecular Function: sequence-specific DNA binding transcription factor activity (GO:0003700);; Molecular Function: protein binding (GO:0005515);; Cellular Component: nucleus (GO:0005634);; Cellular Component: cytoplasm (GO:0005737);; Biological Process: chromatin assembly or disassembly (GO:0006333);; Biological Process:…	--	Two-component response regulator-like PRR37 OS=Oryza sativa subsp. indica GN=PRR37 PE=2 SV=2	PREDICTED: two-component response regulator-like PRR73-like [Vitis vinifera]
T7-21482	499	46	0	0	3.43933	up	--	--	Cellular Component: chloroplast thylakoid membrane (GO:0009535);; Cellular Component: chloroplast envelope (GO:0009941);; Biological Process: stomatal complex morphogenesis (GO:0010103);; Biological Process: cysteine biosynthetic process (GO:0019344);; Biological Process: photosynthesis, light reaction (GO:0019684);;	--	Rhodanese-like domain-containing protein 9, chloroplastic OS=Arabidopsis thaliana GN=STR9 PE=2 SV=1	PREDICTED: rhodanese-like domain-containing protein 9, chloroplastic-like [Fragaria vesca subsp. vesca]
T7-28011	73	16	0	0	2.18982	up	[S]	Function unknown	Cellular Component: mitochondrion (GO:0005739);; Biological Process: phosphatidylglycerol biosynthetic process (GO:0006655);; Biological Process: aromatic amino acid family biosynthetic process (GO:0009073);; Cellular Component: chloroplast (GO:0009507);; Biological Process: stomatal complex morphogenesis (GO:0010103);; Biological Process: iron-sulfur cluster assembly (GO:0016226);; Biological Pr…	--	Protein Iojap, chloroplastic OS=Arabidopsis thaliana GN=IJ PE=2 SV=1	hypothetical protein PRUPE_ppa010681mg [Prunus persica]
T3-19529	107	22	0	0	2.28204	up	[S]	Function unknown	Cellular Component: extracellular region (GO:0005576);; Cellular Component: cell wall (GO:0005618);; Biological Process: signal transduction (GO:0007165);; Biological Process: response to water deprivation (GO:0009414);; Biological Process: systemic acquired resistance (GO:0009627);; Biological Process: response to vitamin B1 (GO:0010266);; Cellular Component: cytoplasmic membrane-bounded vesicle…	--	Pathogenesis-related protein PR-1 OS=Medicago truncatula GN=PR-1 PE=2 SV=1	pathogenesis related protein 1 isoform 2 [Ficus pumila var. awkeotsang]
T3-18364	201	13	0	0	3.95061	up	[C]	Energy production and conversion	Biological Process: sulfur amino acid metabolic process (GO:0000096);; Biological Process: MAPK cascade (GO:0000165);; Molecular Function: copper ion binding (GO:0005507);; Cellular Component: cell wall (GO:0005618);; Cellular Component: nucleolus (GO:0005730);; Cellular Component: mitochondrial matrix (GO:0005759);; Cellular Component: vacuolar membrane (GO:0005774);; Cellular Component: Golgi a…	K00026|0.0|vvi:100253198|hypothetical protein LOC100253198	Malate dehydrogenase, glyoxysomal OS=Citrullus lanatus PE=1 SV=1	PREDICTED: malate dehydrogenase, glyoxysomal [Vitis vinifera]
T4-23643	90	28	0	0	1.6845	up	[RTKL]	--	Biological Process: MAPK cascade (GO:0000165);; Biological Process: activation of MAPKK activity (GO:0000186);; Biological Process: regulation of response to biotic stimulus (GO:0002831);; Molecular Function: protein serine/threonine kinase activity (GO:0004674);; Molecular Function: MAP kinase kinase kinase activity (GO:0004709);; Molecular Function: protein serine/threonine/tyrosine kinase acti…	--	Serine/threonine-protein kinase HT1 OS=Arabidopsis thaliana GN=HT1 PE=1 SV=1	protein-tyrosine kinase, putative [Ricinus communis]
T1-18433	243	42	0	0	2.5325	up	[J]	Translation, ribosomal structure and biogenesis	Molecular Function: RNA binding (GO:0003723);; Molecular Function: structural constituent of ribosome (GO:0003735);; Cellular Component: cell wall (GO:0005618);; Cellular Component: mitochondrion (GO:0005739);; Cellular Component: cytosol (GO:0005829);; Cellular Component: ribosome (GO:0005840);; Cellular Component: plasma membrane (GO:0005886);; Biological Process: pentose-phosphate shunt (GO:00…	K02945|0.0|vvi:100265325|hypothetical protein LOC100265325	30S ribosomal protein S1, chloroplastic OS=Spinacia oleracea GN=RPS1 PE=1 SV=1	PREDICTED: 30S ribosomal protein S1, chloroplastic [Vitis vinifera]
T6-24744	54	2	0	0	4.75489	up	[R]	General function prediction only	Molecular Function: magnesium ion binding (GO:0000287);; Molecular Function: GTPase activity (GO:0003924);; Molecular Function: binding (GO:0005488);; Molecular Function: GTP binding (GO:0005525);; Biological Process: GTP catabolic process (GO:0006184);; Biological Process: rRNA processing (GO:0006364);; Biological Process: response to light stimulus (GO:0009416);; Cellular Component: chloroplast…	--	--	hypothetical protein PRUPE_ppa002562m1g [Prunus persica]
T5-30055	18	1	0.000165	0.00232835	4.16993	up	--	--	Molecular Function: adenylate kinase activity (GO:0004017);; Molecular Function: ATP binding (GO:0005524);; Biological Process: DNA-dependent transcription, elongation (GO:0006354);; Cellular Component: chloroplast thylakoid membrane (GO:0009535);; Cellular Component: chloroplast envelope (GO:0009941);; Biological Process: photosynthesis (GO:0015979);; Biological Process: nucleotide phosphorylati…	K00939|4e-55|vvi:100256872|hypothetical protein LOC100256872	--	PREDICTED: uncharacterized protein LOC100256872 [Vitis vinifera]
T7-23612	764	72	0	0	3.4075	up	--	--	Molecular Function: protein binding (GO:0005515);; Cellular Component: cell wall (GO:0005618);; Cellular Component: nucleus (GO:0005634);; Cellular Component: mitochondrion (GO:0005739);; Cellular Component: vacuole (GO:0005773);; Cellular Component: Golgi apparatus (GO:0005794);; Cellular Component: cytosol (GO:0005829);; Cellular Component: plasma membrane (GO:0005886);; Biological Process: pro…	--	Thioredoxin-like protein CDSP32, chloroplastic OS=Arabidopsis thaliana GN=CDSP32 PE=1 SV=1	PREDICTED: thioredoxin-like protein CDSP32, chloroplastic [Vitis vinifera]
T6-19007	87	8	0	0	3.44294	up	[S]	Function unknown	Biological Process: cellular cation homeostasis (GO:0030003);; Biological Process: divalent metal ion transport (GO:0070838);;	--	--	hypothetical protein PRUPE_ppa011652mg [Prunus persica]
T4-20623	24	5	0.000771	0.00891358	2.26303	up	[O]	Posttranslational modification, protein turnover, chaperones	Molecular Function: electron carrier activity (GO:0009055);; Cellular Component: chloroplast (GO:0009507);; Biological Process: cell redox homeostasis (GO:0045454);;	--	--	PREDICTED: uncharacterized protein LOC100244724 [Vitis vinifera]
T7-27574	129	54	0	0	1.25634	up	[G]	Carbohydrate transport and metabolism	Molecular Function: purine nucleobase binding (GO:0002060);; Molecular Function: ATP binding (GO:0005524);; Cellular Component: cytosol (GO:0005829);; Cellular Component: plasma membrane (GO:0005886);; Biological Process: glycogen metabolic process (GO:0005977);; Molecular Function: drug binding (GO:0008144);; Molecular Function: glycogen phosphorylase activity (GO:0008184);; Biological Process: …	K00688|0.0|rcu:RCOM_0524530|glycogen phosphorylase, putative (EC:2.4.1.1)	Alpha-1,4 glucan phosphorylase L isozyme, chloroplastic/amyloplastic OS=Vicia faba GN=PHO1 PE=1 SV=2	hypothetical protein PRUPE_ppa000827mg [Prunus persica]
T7-29990	28	5	0.000129	0.00186937	2.48543	up	[J]	Translation, ribosomal structure and biogenesis	Biological Process: maltose metabolic process (GO:0000023);; Biological Process: rRNA processing (GO:0006364);; Cellular Component: chloroplast (GO:0009507);; Biological Process: production of ta-siRNAs involved in RNA interference (GO:0010267);; Biological Process: starch biosynthetic process (GO:0019252);; Biological Process: production of miRNAs involved in gene silencing by miRNA (GO:0035196)…	--	Ribosome maturation factor RimM OS=Synechococcus sp. (strain CC9311) GN=rimM PE=3 SV=1	PREDICTED: uncharacterized protein LOC101308845 [Fragaria vesca subsp. vesca]
T7-29417	29	7	0.000497	0.00609391	2.05063	up	[E]	Amino acid transport and metabolism	Biological Process: regulation of cell growth by extracellular stimulus (GO:0001560);; Molecular Function: L-alanine:2-oxoglutarate aminotransferase activity (GO:0004021);; Molecular Function: L-aspartate:2-oxoglutarate aminotransferase activity (GO:0004069);; Molecular Function: cystathionine beta-lyase activity (GO:0004121);; Molecular Function: L-tyrosine:2-oxoglutarate aminotransferase activi…	K00815|0.0|vvi:100253895|hypothetical protein LOC100253895	Tyrosine aminotransferase OS=Arabidopsis thaliana GN=TAT PE=2 SV=1	PREDICTED: tyrosine aminotransferase [Vitis vinifera]
T5-20438	64	7	0	0	3.19265	up	--	--	Molecular Function: DNA binding (GO:0003677);; Molecular Function: sequence-specific DNA binding transcription factor activity (GO:0003700);; Molecular Function: protein binding (GO:0005515);; Cellular Component: nucleus (GO:0005634);; Biological Process: regulation of translation (GO:0006417);; Biological Process: signal transduction (GO:0007165);; Cellular Component: chloroplast (GO:0009507);; …	--	Transcription factor TCP4 OS=Arabidopsis thaliana GN=TCP4 PE=2 SV=1	PREDICTED: transcription factor TCP4-like [Fragaria vesca subsp. vesca]
T7-23461	39	11	0.000182	0.00253921	1.82597	up	--	--	Molecular Function: nucleotide binding (GO:0000166);; Molecular Function: protein binding (GO:0005515);; Cellular Component: nucleus (GO:0005634);; Biological Process: DNA repair (GO:0006281);; Biological Process: response to sucrose stimulus (GO:0009744);; Biological Process: response to glucose stimulus (GO:0009749);; Biological Process: response to fructose stimulus (GO:0009750);; Biological P…	--	WD repeat-containing protein DWA2 OS=Arabidopsis thaliana GN=DWA2 PE=1 SV=1	hypothetical protein PRUPE_ppa007910mg [Prunus persica]
[truncated: 1,699 more rows]
