# Supplementary material for: De Novo Assembly of Expressed Transcripts and Global Transcriptomic Analysis from Seedlings of the Paper Mulberry (Broussonetia kazinoki x Broussonetia papyifera)
Source: PLoS One. 2014 May 21;9(5):e97487. doi: 10.1371/journal.pone.0097487 (PMC4029624; doi:10.1371/journal.pone.0097487)
Supplement: Table S7 — DEGs of Stem vs root. (XLSX) [file pone.0097487.s020.xlsx]

## Sheet: 2
#ID	Leaf	Root	Chi	Q_value	log2(stem/root)	regulated	COG_class	COG_class_annotation	GO_annotation	KEGG_annotation	Swissprot_annotation	nr_annotation
T7-25433	56	15	3e-06	5.56408e-05	1.90046	up	--	--	Biological Process: maltose metabolic process (GO:0000023);; Biological Process: pentose-phosphate shunt (GO:0006098);; Cellular Component: chloroplast stroma (GO:0009570);; Biological Process: chloroplast relocation (GO:0009902);; Biological Process: thylakoid membrane organization (GO:0010027);; Biological Process: starch biosynthetic process (GO:0019252);; Biological Process: isopentenyl dipho…	--	--	conserved hypothetical protein [Ricinus communis]
T6-26557	22	2	7.1e-05	0.000972313	3.45943	up	--	--	Molecular Function: protein phosphatase inhibitor activity (GO:0004864);; Molecular Function: receptor activity (GO:0004872);; Cellular Component: nucleus (GO:0005634);; Cellular Component: mitochondrion (GO:0005739);; Biological Process: tryptophan catabolic process (GO:0006569);; Biological Process: fatty acid catabolic process (GO:0009062);; Cellular Component: chloroplast (GO:0009507);; Biolo…	K14496|1e-108|vvi:100256965|hypothetical protein LOC100256965	Abscisic acid receptor PYL4 OS=Arabidopsis thaliana GN=PYL4 PE=1 SV=1	PREDICTED: abscisic acid receptor PYL4 [Vitis vinifera]
T1-22473	55	4	0	0	3.78136	up	--	--	Biological Process: very long-chain fatty acid metabolic process (GO:0000038);; Cellular Component: extracellular region (GO:0005576);; Cellular Component: endoplasmic reticulum (GO:0005783);; Biological Process: polysaccharide metabolic process (GO:0005976);; Biological Process: nucleobase-containing compound metabolic process (GO:0006139);; Biological Process: cellular amino acid metabolic proc…	--	3-ketoacyl-CoA synthase 12 OS=Arabidopsis thaliana GN=KCS12 PE=2 SV=1	hypothetical protein PRUPE_ppa021836mg [Prunus persica]
T6-16068	33	4	4e-06	7.22193e-05	3.04439	up	--	--	--	--	--	predicted protein [Populus trichocarpa]
T6-20441	58	5	0	0	3.53605	up	--	--	Biological Process: pentose-phosphate shunt (GO:0006098);; Cellular Component: chloroplast (GO:0009507);; Biological Process: chloroplast relocation (GO:0009902);; Biological Process: thylakoid membrane organization (GO:0010027);; Biological Process: photosynthesis (GO:0015979);; Biological Process: carotenoid biosynthetic process (GO:0016117);; Biological Process: starch biosynthetic process (GO…	--	--	conserved hypothetical protein [Ricinus communis]
T6-24319	83	5	0	0	4.05311	up	[R]	General function prediction only	Biological Process: mRNA splicing, via spliceosome (GO:0000398);; Molecular Function: binding (GO:0005488);; Cellular Component: nucleus (GO:0005634);; Cellular Component: vacuolar membrane (GO:0005774);; Cellular Component: plasma membrane (GO:0005886);; Biological Process: rRNA processing (GO:0006364);; Biological Process: regulation of translation (GO:0006417);; Biological Process: chloroplast…	--	PsbB mRNA maturation factor Mbb1, chloroplastic OS=Chlamydomonas reinhardtii GN=MBB1 PE=2 SV=1	PREDICTED: psbB mRNA maturation factor Mbb1, chloroplastic [Vitis vinifera]
T7-32644	18	2	0.000508	0.00543517	3.16993	up	[IQR]	--	Biological Process: lipid biosynthetic process (GO:0008610);; Molecular Function: oxidoreductase activity (GO:0016491);; Biological Process: cellular metabolic process (GO:0044237);; Biological Process: oxidation-reduction process (GO:0055114);;	--	--	hypothetical protein PRUPE_ppa018440mg, partial [Prunus persica]
T6-20722	12	0	0.00071	0.0072157	13.5507	up	--	--	Molecular Function: binding (GO:0005488);; Cellular Component: cytosol (GO:0005829);; Biological Process: ion transport (GO:0006811);; Cellular Component: plant-type cell wall (GO:0009505);; Biological Process: anatomical structure morphogenesis (GO:0009653);; Biological Process: tissue development (GO:0009888);; Molecular Function: oxidoreductase activity (GO:0016491);; Biological Process: cell …	--	Peroxidase 29 OS=Arabidopsis thaliana GN=PER29 PE=2 SV=2	PREDICTED: peroxidase 29-like [Glycine max]
T6-19855	35	9	0.000164	0.00202127	1.95936	up	--	--	Molecular Function: copper ion binding (GO:0005507);; Cellular Component: vacuole (GO:0005773);; Biological Process: acetyl-CoA metabolic process (GO:0006084);; Molecular Function: electron carrier activity (GO:0009055);; Biological Process: sterol biosynthetic process (GO:0016126);; Biological Process: brassinosteroid biosynthetic process (GO:0016132);; Cellular Component: anchored to plasma mem…	--	Lamin-like protein OS=Arabidopsis thaliana GN=At5g15350 PE=1 SV=1	predicted protein [Populus trichocarpa]
T6-24044	106	5	0	0	4.40599	up	--	--	Biological Process: water transport (GO:0006833);; Biological Process: response to blue light (GO:0009637);; Biological Process: response to salt stress (GO:0009651);; Biological Process: response to fructose stimulus (GO:0009750);; Biological Process: regulation of meristem growth (GO:0010075);; Biological Process: regulation of proton transport (GO:0010155);; Biological Process: hydrogen peroxi…	--	Uncharacterized protein At4g15545 OS=Arabidopsis thaliana GN=At4g15545 PE=1 SV=1	hypothetical protein PRUPE_ppa008112mg [Prunus persica]
T6-24236	89	6	0	0	3.89077	up	[R]	General function prediction only	Cellular Component: chloroplast stroma (GO:0009570);; Cellular Component: chloroplast envelope (GO:0009941);; Molecular Function: hydrolase activity (GO:0016787);; Biological Process: glucosinolate biosynthetic process (GO:0019761);;	--	--	PREDICTED: protein CbbY, chromosomal-like [Glycine max]
T6-24704	40	3	0	0	3.73697	up	--	--	Molecular Function: DNA binding (GO:0003677);; Molecular Function: sequence-specific DNA binding transcription factor activity (GO:0003700);; Cellular Component: nucleus (GO:0005634);; Biological Process: regulation of transcription, DNA-dependent (GO:0006355);; Biological Process: pattern specification process (GO:0007389);; Molecular Function: zinc ion binding (GO:0008270);; Biological Process:…	--	Cyclic dof factor 2 OS=Arabidopsis thaliana GN=CDF2 PE=1 SV=2	PREDICTED: dof zinc finger protein DOF5.2-like [Vitis vinifera]
T5-23704	328	101	0	0	1.69934	up	[G]	Carbohydrate transport and metabolism	Molecular Function: ATP binding (GO:0005524);; Cellular Component: cytosol (GO:0005829);; Biological Process: glycogen biosynthetic process (GO:0005978);; Molecular Function: glucose-1-phosphate adenylyltransferase activity (GO:0008878);; Cellular Component: amyloplast (GO:0009501);; Cellular Component: chloroplast stroma (GO:0009570);; Biological Process: starch biosynthetic process (GO:0019252)…	K00975|0.0|pop:POPTR_573143|glucose-1-phosphate adenylyltransferase (EC:2.7.7.27)	Glucose-1-phosphate adenylyltransferase small subunit 2, chloroplastic OS=Vicia faba GN=AGPP PE=2 SV=1	predicted protein [Populus trichocarpa]
T5-23165	218	72	0	0	1.59826	up	--	--	Molecular Function: methyltransferase activity (GO:0008168);; Cellular Component: chloroplast inner membrane (GO:0009706);; Cellular Component: chloroplast envelope (GO:0009941);; Biological Process: vitamin E biosynthetic process (GO:0010189);; Biological Process: plastoquinone biosynthetic process (GO:0010236);; Cellular Component: viral envelope (GO:0019031);; Biological Process: methylation (…	K12502|0.0|rcu:RCOM_0990980|chloroplast inner envelope protein, putative	37 kDa inner envelope membrane protein, chloroplastic OS=Spinacia oleracea PE=1 SV=1	hypothetical protein PRUPE_ppa008168mg [Prunus persica]
T1-23564	124	24	0	0	2.36923	up	--	--	Cellular Component: cytoplasm (GO:0005737);; Molecular Function: O-acyltransferase activity (GO:0008374);; Biological Process: embryo development ending in seed dormancy (GO:0009793);; Biological Process: flavonoid biosynthetic process (GO:0009813);; Biological Process: trichome morphogenesis (GO:0010090);; Biological Process: cutin biosynthetic process (GO:0010143);; Molecular Function: N-acyltr…	--	BAHD acyltransferase DCR OS=Arabidopsis thaliana GN=DCR PE=2 SV=1	PREDICTED: uncharacterized protein LOC100805268 [Glycine max]
T6-18115	44	16	0.000584	0.00615265	1.45943	up	--	--	Cellular Component: mitochondrion (GO:0005739);; Cellular Component: plastid (GO:0009536);; Biological Process: chromoplast organization (GO:0009661);; Biological Process: carotene biosynthetic process (GO:0016120);; Molecular Function: heat shock protein binding (GO:0031072);; Molecular Function: unfolded protein binding (GO:0051082);;	--	--	hypothetical protein PRUPE_ppa009138mg [Prunus persica]
T4-20595	718	117	0	0	2.61748	up	--	--	Molecular Function: protein binding (GO:0005515);; Cellular Component: peroxisome (GO:0005777);; Cellular Component: chloroplast (GO:0009507);; Biological Process: cellular process (GO:0009987);; Cellular Component: integral to membrane (GO:0016021);; Cellular Component: cytoplasmic membrane-bounded vesicle (GO:0016023);; Cellular Component: organelle membrane (GO:0031090);; Cellular Component: i…	--	--	hypothetical protein PRUPE_ppa007209mg [Prunus persica]
T6-20415	39	8	1.3e-05	0.00021191	2.2854	up	--	--	Cellular Component: photosystem II (GO:0009523);; Cellular Component: chloroplast thylakoid membrane (GO:0009535);; Biological Process: photosynthetic electron transport chain (GO:0009767);; Cellular Component: integral to membrane (GO:0016021);; Molecular Function: chlorophyll binding (GO:0016168);; Biological Process: protein-chromophore linkage (GO:0018298);;	K02704|0.0|vvi:4025125|psbB	Photosystem II CP47 chlorophyll apoprotein OS=Morus indica GN=psbB PE=3 SV=1	PREDICTED: photosystem II CP47 chlorophyll apoprotein-like [Solanum lycopersicum]
T4-17837	121	29	0	0	2.06088	up	[R]	General function prediction only	Cellular Component: mitochondrion (GO:0005739);; Biological Process: ubiquinone biosynthetic process (GO:0006744);; Biological Process: embryo development ending in birth or egg hatching (GO:0009792);; Biological Process: myo-inositol hexakisphosphate biosynthetic process (GO:0010264);; Molecular Function: pyridoxal phosphate binding (GO:0030170);;	K06997|1e-147|rcu:RCOM_0752450|proline synthetase associated protein, putative	--	hypothetical protein PRUPE_ppa010565mg [Prunus persica]
T1-20850	38	5	1e-06	2.03597e-05	2.926	up	[R]	General function prediction only	Biological Process: metabolic process (GO:0008152);; Cellular Component: chloroplast (GO:0009507);; Cellular Component: membrane (GO:0016020);; Molecular Function: hydrolase activity (GO:0016787);; Molecular Function: hydrolase activity, acting on acid carbon-carbon bonds, in ketonic substances (GO:0016823);; Biological Process: cellular catabolic process (GO:0044248);; Cellular Component: cell p…	--	--	PREDICTED: dihydrolipoyllysine-residue acetyltransferase component of acetoin cleaving system-like [Fragaria vesca subsp. vesca]
T7-31398	84	5	0	0	4.07039	up	[P]	Inorganic ion transport and metabolism	Molecular Function: superoxide dismutase activity (GO:0004784);; Molecular Function: iron ion binding (GO:0005506);; Molecular Function: protein binding (GO:0005515);; Cellular Component: cytosol (GO:0005829);; Biological Process: rRNA processing (GO:0006364);; Biological Process: tRNA metabolic process (GO:0006399);; Biological Process: superoxide metabolic process (GO:0006801);; Cellular Compon…	K04564|3e-22|pop:POPTR_253123|iron superoxide dismutase (EC:1.15.1.1)	Superoxide dismutase [Fe], chloroplastic (Fragment) OS=Nicotiana plumbaginifolia GN=SODB PE=2 SV=1	iron superoxide dismutase, partial [Litchi chinensis]
T7-26309	28	2	4e-06	7.22193e-05	3.80735	up	--	--	Molecular Function: diacylglycerol O-acyltransferase activity (GO:0004144);; Cellular Component: endoplasmic reticulum (GO:0005783);; Biological Process: wax biosynthetic process (GO:0010025);; Molecular Function: long-chain-alcohol O-fatty-acyltransferase activity (GO:0047196);;	--	O-acyltransferase WSD1 OS=Arabidopsis thaliana GN=WSD1 PE=2 SV=1	hypothetical protein PRUPE_ppa018127mg [Prunus persica]
T6-20676	41	4	0	0	3.35755	up	[G]	Carbohydrate transport and metabolism	Biological Process: polysaccharide biosynthetic process (GO:0000271);; Molecular Function: hydrolase activity, hydrolyzing O-glycosyl compounds (GO:0004553);; Cellular Component: extracellular region (GO:0005576);; Cellular Component: cell wall (GO:0005618);; Cellular Component: Golgi apparatus (GO:0005794);; Biological Process: cellular glucan metabolic process (GO:0006073);; Biological Process:…	K08235|0.0|rcu:RCOM_0905690|Xyloglucan endotransglucosylase/hydrolase protein A precursor, putative (EC:2.4.1.207)	Probable xyloglucan endotransglucosylase/hydrolase protein 8 OS=Arabidopsis thaliana GN=XTH8 PE=2 SV=2	hypothetical protein PRUPE_ppa009245mg [Prunus persica]
T7-25532	24	5	0.000659	0.00685553	2.26303	up	[Z]	Cytoskeleton	Biological Process: cell morphogenesis (GO:0000902);; Biological Process: regionalization (GO:0003002);; Molecular Function: microtubule motor activity (GO:0003777);; Molecular Function: protein binding (GO:0005515);; Cellular Component: microtubule organizing center (GO:0005815);; Cellular Component: spindle (GO:0005819);; Cellular Component: kinesin complex (GO:0005871);; Cellular Component: mi…	--	Kinesin-4 OS=Arabidopsis thaliana GN=ATK4 PE=1 SV=2	hypothetical protein PRUPE_ppa015110mg [Prunus persica]
T3-21937	26	2	1e-05	0.0001666	3.70044	up	--	--	Molecular Function: DNA binding (GO:0003677);; Molecular Function: sequence-specific DNA binding transcription factor activity (GO:0003700);; Cellular Component: nucleus (GO:0005634);; Biological Process: sulfate transport (GO:0008272);; Biological Process: DNA mediated transformation (GO:0009294);; Biological Process: response to xenobiotic stimulus (GO:0009410);; Biological Process: photomorpho…	--	Transcription factor RF2a OS=Oryza sativa subsp. japonica GN=RF2a PE=1 SV=1	PREDICTED: transcription factor VIP1-like [Fragaria vesca subsp. vesca]
T5-25065	59	6	0	0	3.29768	up	--	--	--	--	--	expressed protein [Arabidopsis lyrata subsp. lyrata]
T2-15106	820	119	0	0	2.78466	up	--	--	Cellular Component: cytochrome b6f complex (GO:0009512);; Cellular Component: chloroplast thylakoid membrane (GO:0009535);; Biological Process: photosynthesis (GO:0015979);; Cellular Component: integral to membrane (GO:0016021);; Biological Process: electron transport chain (GO:0022900);;	--	Cytochrome b6-f complex subunit 7 (Fragment) OS=Spinacia oleracea GN=petM PE=1 SV=1	PREDICTED: uncharacterized protein LOC101301039 [Fragaria vesca subsp. vesca]
T7-27627	233	50	0	0	2.22033	up	[O]	Posttranslational modification, protein turnover, chaperones	Molecular Function: ATP-dependent peptidase activity (GO:0004176);; Molecular Function: metalloendopeptidase activity (GO:0004222);; Molecular Function: protein binding (GO:0005515);; Molecular Function: ATP binding (GO:0005524);; Cellular Component: mitochondrion (GO:0005739);; Cellular Component: vacuole (GO:0005773);; Cellular Component: plasma membrane (GO:0005886);; Biological Process: pento…	K03798|0.0|vvi:100250509|hypothetical protein LOC100250509	ATP-dependent zinc metalloprotease FTSH, chloroplastic OS=Nicotiana tabacum GN=FTSH PE=2 SV=2	PREDICTED: ATP-dependent zinc metalloprotease FTSH, chloroplastic-like [Cucumis sativus]
T7-30804	30	6	0.000112	0.00145351	2.32193	up	[V]	Defense mechanisms	Biological Process: polysaccharide biosynthetic process (GO:0000271);; Biological Process: response to superoxide (GO:0000303);; Molecular Function: calmodulin binding (GO:0005516);; Molecular Function: ATP binding (GO:0005524);; Cellular Component: nucleus (GO:0005634);; Cellular Component: plasma membrane (GO:0005886);; Biological Process: ATP catabolic process (GO:0006200);; Biological Process…	--	ABC transporter B family member 2 OS=Arabidopsis thaliana GN=ABCB2 PE=1 SV=3	hypothetical protein PRUPE_ppa000340mg [Prunus persica]
T6-17813	25	1	4e-06	7.22193e-05	4.64386	up	--	--	Biological Process: histone peptidyl-prolyl isomerization (GO:0000412);; Molecular Function: peptidyl-prolyl cis-trans isomerase activity (GO:0003755);; Molecular Function: FK506 binding (GO:0005528);; Cellular Component: nucleolus (GO:0005730);; Biological Process: protein folding (GO:0006457);; Cellular Component: chloroplast (GO:0009507);; Cellular Component: membrane (GO:0016020);;	--	Peptidyl-prolyl cis-trans isomerase FKBP16-1, chloroplastic OS=Arabidopsis thaliana GN=FKBP16-1 PE=2 SV=1	predicted protein [Populus trichocarpa]
T6-26918	41	4	0	0	3.35755	up	[J]	Translation, ribosomal structure and biogenesis	Molecular Function: nucleotide binding (GO:0000166);; Molecular Function: aminoacyl-tRNA editing activity (GO:0002161);; Molecular Function: nucleic acid binding (GO:0003676);; Molecular Function: aminoacyl-tRNA ligase activity (GO:0004812);; Molecular Function: alanine-tRNA ligase activity (GO:0004813);; Molecular Function: leucine-tRNA ligase activity (GO:0004823);; Molecular Function: ATP bind…	K01869|0.0|pop:POPTR_886767|aminoacyl-tRNA ligase (EC:6.1.1.4)	--	PREDICTED: leucine--tRNA ligase-like [Fragaria vesca subsp. vesca]
T1-15207	196	3	0	0	6.02975	up	--	--	Molecular Function: electron carrier activity (GO:0009055);; Biological Process: response to water deprivation (GO:0009414);; Cellular Component: chloroplast thylakoid membrane (GO:0009535);; Biological Process: response to blue light (GO:0009637);; Biological Process: response to high light intensity (GO:0009644);; Biological Process: response to sucrose stimulus (GO:0009744);; Biological Proces…	--	Protein PROTON GRADIENT REGULATION 5, chloroplastic OS=Arabidopsis thaliana GN=PGR5 PE=1 SV=1	PREDICTED: protein PROTON GRADIENT REGULATION 5, chloroplastic-like [Fragaria vesca subsp. vesca]
T6-19956	96	2	0	0	5.58496	up	--	--	Molecular Function: binding (GO:0005488);; Biological Process: pentose-phosphate shunt (GO:0006098);; Biological Process: rRNA processing (GO:0006364);; Cellular Component: chloroplast (GO:0009507);; Cellular Component: chloroplast thylakoid membrane (GO:0009535);; Biological Process: response to blue light (GO:0009637);; Biological Process: response to high light intensity (GO:0009644);; Biologi…	K08908|1e-163|pop:POPTR_589310|Lhca6	Chlorophyll a-b binding protein, chloroplastic OS=Petunia hybrida PE=2 SV=1	light-harvesting complex I protein Lhca6 [Populus trichocarpa]
T2-16850	17	2	0.00083	0.00830841	3.08746	up	--	--	Molecular Function: catalytic activity (GO:0003824);;	--	--	PREDICTED: dihydrolipoyllysine-residue acetyltransferase component of acetoin cleaving system-like [Fragaria vesca subsp. vesca]
T6-20518	27	6	0.000423	0.00460213	2.16993	up	--	--	Cellular Component: cytosol (GO:0005829);; Cellular Component: plasma membrane (GO:0005886);; Biological Process: acetyl-CoA metabolic process (GO:0006084);; Biological Process: microtubule nucleation (GO:0007020);; Biological Process: regulation of meristem growth (GO:0010075);;	--	Protein IQ-DOMAIN 14 OS=Arabidopsis thaliana GN=IQD14 PE=1 SV=1	hypothetical protein PRUPE_ppa021176mg [Prunus persica]
T6-16282	341	11	0	0	4.9542	up	[IQ]	--	Molecular Function: ACP phosphopantetheine attachment site binding involved in fatty acid biosynthetic process (GO:0000036);; Biological Process: very long-chain fatty acid metabolic process (GO:0000038);; Cellular Component: cytosol (GO:0005829);; Biological Process: rRNA processing (GO:0006364);; Biological Process: fatty acid biosynthetic process (GO:0006633);; Biological Process: response to …	--	Acyl carrier protein 4, chloroplastic OS=Cuphea lanceolata GN=ACL1 PE=3 SV=1	PREDICTED: acyl carrier protein 4, chloroplastic [Vitis vinifera]
T5-25876	186	27	0	0	2.78427	up	[Q]	Secondary metabolites biosynthesis, transport and catabolism	Molecular Function: protein binding (GO:0005515);; Biological Process: response to water deprivation (GO:0009414);; Cellular Component: chloroplast thylakoid membrane (GO:0009535);; Biological Process: abscisic acid biosynthetic process (GO:0009688);; Biological Process: response to hormone stimulus (GO:0009725);; Biological Process: response to red light (GO:0010114);; Biological Process: seed d…	K11159|0.0|vvi:100232972|CCD1	Carotenoid 9,10(9&apos;,10&apos;)-cleavage dioxygenase 1 OS=Phaseolus vulgaris GN=CCD1 PE=1 SV=1	hypothetical protein PRUPE_ppa003814mg [Prunus persica]
T4-26884	46	10	3e-06	5.56408e-05	2.20163	up	[O]	Posttranslational modification, protein turnover, chaperones	Cellular Component: Golgi membrane (GO:0000139);; Biological Process: double-strand break repair via homologous recombination (GO:0000724);; Molecular Function: sequence-specific DNA binding transcription factor activity (GO:0003700);; Molecular Function: serine-type endopeptidase activity (GO:0004252);; Molecular Function: protein binding (GO:0005515);; Cellular Component: extracellular region (…	K08653|0.0|vvi:100264570|hypothetical protein LOC100264570	Homeobox-leucine zipper protein HDG2 OS=Arabidopsis thaliana GN=HDG2 PE=2 SV=1	hypothetical protein PRUPE_ppa000662mg [Prunus persica]
T6-26591	37	8	3e-05	0.000449428	2.20945	up	--	--	Cellular Component: mitochondrion (GO:0005739);; Biological Process: aromatic amino acid family biosynthetic process (GO:0009073);; Cellular Component: chloroplast (GO:0009507);; Biological Process: iron-sulfur cluster assembly (GO:0016226);;	--	--	PREDICTED: uncharacterized protein LOC100262096 [Vitis vinifera]
T6-20619	17	1	0.000238	0.002803	4.08746	up	--	--	Molecular Function: nucleic acid binding (GO:0003676);; Molecular Function: GTP binding (GO:0005525);; Cellular Component: nucleus (GO:0005634);; Cellular Component: mitochondrion (GO:0005739);; Biological Process: small GTPase mediated signal transduction (GO:0007264);; Molecular Function: zinc ion binding (GO:0008270);; Biological Process: protein transport (GO:0015031);; Molecular Function: he…	--	--	unnamed protein product [Vitis vinifera]
T7-31231	20	2	0.00019	0.00230324	3.32193	up	[P]	Inorganic ion transport and metabolism	Biological Process: respiratory burst involved in defense response (GO:0002679);; Molecular Function: calcium-transporting ATPase activity (GO:0005388);; Molecular Function: calmodulin binding (GO:0005516);; Molecular Function: ATP binding (GO:0005524);; Cellular Component: endoplasmic reticulum membrane (GO:0005789);; Cellular Component: Golgi apparatus (GO:0005794);; Cellular Component: plasma …	--	Calcium-transporting ATPase 12, plasma membrane-type OS=Arabidopsis thaliana GN=ACA12 PE=2 SV=1	PREDICTED: calcium-transporting ATPase 12, plasma membrane-type-like [Vitis vinifera]
T3-20442	24	1	7e-06	0.000120929	4.58496	up	--	--	Cellular Component: chloroplast (GO:0009507);;	--	--	PREDICTED: probable spermidine synthase-like [Fragaria vesca subsp. vesca]
T6-25047	24	3	8.7e-05	0.0011608	3	up	--	--	Cellular Component: nucleus (GO:0005634);; Biological Process: protein targeting to membrane (GO:0006612);; Biological Process: metabolic process (GO:0008152);; Cellular Component: chloroplast (GO:0009507);; Biological Process: salicylic acid mediated signaling pathway (GO:0009863);; Biological Process: jasmonic acid mediated signaling pathway (GO:0009867);; Biological Process: response to inorga…	--	UDP-glycosyltransferase 85A1 OS=Arabidopsis thaliana GN=UGT85A1 PE=1 SV=1	PREDICTED: UDP-glycosyltransferase 85A3 [Vitis vinifera]
T4-20116	27	1	2e-06	3.83602e-05	4.75489	up	[R]	General function prediction only	Biological Process: response to light stimulus (GO:0009416);; Biological Process: gibberellin metabolic process (GO:0009685);; Biological Process: phenylpropanoid biosynthetic process (GO:0009699);; Biological Process: response to organic substance (GO:0010033);; Molecular Function: oxidoreductase activity, acting on paired donors, with incorporation or reduction of molecular oxygen, 2-oxoglutara…	--	Leucoanthocyanidin dioxygenase OS=Malus domestica GN=ANS PE=2 SV=1	hypothetical protein PRUPE_ppa024900mg [Prunus persica]
T6-23200	44	7	1e-06	2.03597e-05	2.65208	up	--	--	Cellular Component: mitochondrion (GO:0005739);; Biological Process: abscisic acid biosynthetic process (GO:0009688);; Biological Process: carotenoid biosynthetic process (GO:0016117);; Biological Process: carotene biosynthetic process (GO:0016120);; Biological Process: xanthophyll biosynthetic process (GO:0016123);; Molecular Function: oxidoreductase activity, acting on paired donors, with incor…	K06443|0.0|vvi:100252133|hypothetical protein LOC100252133	Lycopene beta cyclase, chloroplastic OS=Solanum lycopersicum GN=LCY1 PE=1 SV=1	PREDICTED: lycopene beta cyclase, chloroplastic [Vitis vinifera]
T7-26005	149	49	0	0	1.60446	up	--	--	Biological Process: sulfur amino acid metabolic process (GO:0000096);; Biological Process: defense response to insect (GO:0002213);; Molecular Function: stearoyl-CoA 9-desaturase activity (GO:0004768);; Biological Process: glycine catabolic process (GO:0006546);; Biological Process: unsaturated fatty acid biosynthetic process (GO:0006636);; Biological Process: phosphatidylglycerol biosynthetic pr…	K03921|0.0|rcu:RCOM_1238330|Stearoy-ACP desaturase (EC:1.14.19.2)	Acyl-[acyl-carrier-protein] desaturase, chloroplastic OS=Ricinus communis PE=1 SV=1	Chain A, The Crystal Structure Of The Complex Between Stearoyl Acyl Carrier Protein Desaturase From Ricinus Communis (Castor Bean) And Azide.
T1-22947	48	13	1.7e-05	0.000268952	1.88452	up	[E]	Amino acid transport and metabolism	Molecular Function: acetyl-CoA:L-glutamate N-acetyltransferase activity (GO:0004042);; Molecular Function: glutamate N-acetyltransferase activity (GO:0004358);; Cellular Component: mitochondrion (GO:0005739);; Biological Process: arginine biosynthetic process (GO:0006526);; Biological Process: pyrimidine ribonucleotide biosynthetic process (GO:0009220);; Cellular Component: chloroplast (GO:000950…	K00620|0.0|vvi:100253362|hypothetical protein LOC100253362	Arginine biosynthesis bifunctional protein ArgJ, chloroplastic OS=Populus trichocarpa GN=POPTRDRAFT_746969 PE=3 SV=1	hypothetical protein PRUPE_ppa005393mg [Prunus persica]
T7-25268	178	23	0	0	2.95217	up	[S]	Function unknown	Biological Process: maltose metabolic process (GO:0000023);; Biological Process: pentose-phosphate shunt (GO:0006098);; Biological Process: aging (GO:0007568);; Cellular Component: chloroplast thylakoid membrane (GO:0009535);; Cellular Component: chloroplast envelope (GO:0009941);; Biological Process: starch biosynthetic process (GO:0019252);; Biological Process: positive regulation of catalytic …	--	Rhodanese-like domain-containing protein 14, chloroplastic OS=Arabidopsis thaliana GN=At4g27700 PE=2 SV=1	PREDICTED: rhodanese-like domain-containing protein 14, chloroplastic-like [Fragaria vesca subsp. vesca]
T4-22853	75	27	6e-06	0.000104837	1.47393	up	[GEPR]	--	Molecular Function: sugar:hydrogen symporter activity (GO:0005351);; Molecular Function: myo-inositol:hydrogen symporter activity (GO:0005366);; Cellular Component: plasma membrane (GO:0005886);; Cellular Component: integral to plasma membrane (GO:0005887);; Biological Process: purine nucleobase transport (GO:0006863);; Biological Process: carbohydrate transport (GO:0008643);; Cellular Component:…	K08150|0.0|vvi:100268023|hypothetical protein LOC100268023	Inositol transporter 1 OS=Arabidopsis thaliana GN=INT1 PE=1 SV=1	hypothetical protein PRUPE_ppa004647mg [Prunus persica]
T4-22449	177	35	0	0	2.33832	up	--	--	Cellular Component: extracellular region (GO:0005576);; Cellular Component: mitochondrion (GO:0005739);; Cellular Component: Golgi apparatus (GO:0005794);; Cellular Component: cytosol (GO:0005829);; Cellular Component: plasma membrane (GO:0005886);; Biological Process: carbohydrate metabolic process (GO:0005975);; Molecular Function: cellulase activity (GO:0008810);; Cellular Component: plant-typ…	--	Endoglucanase 17 OS=Arabidopsis thaliana GN=At4g02290 PE=2 SV=1	endo-1,4-beta-glucanase, putative [Ricinus communis]
T4-22988	17	1	0.000238	0.002803	4.08746	up	[L]	Replication, recombination and repair	Molecular Function: catalytic activity (GO:0003824);; Molecular Function: binding (GO:0005488);; Biological Process: cellular process (GO:0009987);; Molecular Function: hydrolase activity (GO:0016787);; Biological Process: macromolecule metabolic process (GO:0043170);; Biological Process: primary metabolic process (GO:0044238);; Molecular Function: organic cyclic compound binding (GO:0097159);;	--	--	hypothetical protein [Beta vulgaris]
T7-32092	67	9	0	0	2.89616	up	--	--	--	--	--	PREDICTED: uncharacterized protein LOC101309290 [Fragaria vesca subsp. vesca]
T7-16829	144	4	0	0	5.16993	up	--	--	Molecular Function: metal ion binding (GO:0046872);;	--	Metallothionein-like protein type 3 OS=Malus domestica GN=MT2 PE=3 SV=1	metallothionein class I type 3 [Avicennia marina]
T7-21552	95	18	0	0	2.39993	up	[S]	Function unknown	Molecular Function: binding (GO:0005488);; Molecular Function: protein binding (GO:0005515);; Biological Process: pentose-phosphate shunt (GO:0006098);; Biological Process: unsaturated fatty acid biosynthetic process (GO:0006636);; Biological Process: response to cold (GO:0009409);; Cellular Component: chloroplast (GO:0009507);; Cellular Component: chloroplast thylakoid membrane (GO:0009535);; Ce…	--	Thylakoid lumenal 15 kDa protein 1, chloroplastic OS=Arabidopsis thaliana GN=At2g44920 PE=1 SV=2	hypothetical protein PRUPE_ppa011122mg [Prunus persica]
T2-20771	162	64	0	0	1.33985	up	--	--	Biological Process: polysaccharide biosynthetic process (GO:0000271);; Molecular Function: sequence-specific DNA binding transcription factor activity (GO:0003700);; Molecular Function: acid phosphatase activity (GO:0003993);; Cellular Component: nucleus (GO:0005634);; Cellular Component: mitochondrion (GO:0005739);; Cellular Component: endosome (GO:0005768);; Cellular Component: Golgi apparatus …	--	Auxin-induced protein AUX28 OS=Glycine max GN=AUX28 PE=2 SV=1	PREDICTED: auxin-induced protein AUX28-like [Fragaria vesca subsp. vesca]
T6-21707	50	15	3.2e-05	0.000476476	1.73697	up	[TZDR]	--	Molecular Function: calcium ion binding (GO:0005509);; Cellular Component: nucleus (GO:0005634);; Cellular Component: peroxisome (GO:0005777);; Cellular Component: plasma membrane (GO:0005886);; Biological Process: response to cold (GO:0009409);; Biological Process: double fertilization forming a zygote and endosperm (GO:0009567);; Biological Process: plant-type cell wall modification (GO:0009827…	--	Calmodulin-like protein 3 OS=Arabidopsis thaliana GN=CML3 PE=2 SV=1	predicted protein [Populus trichocarpa]
T4-16903	111	44	0	0	1.33498	up	--	--	Molecular Function: RNA binding (GO:0003723);; Molecular Function: structural constituent of ribosome (GO:0003735);; Cellular Component: ribosome (GO:0005840);; Biological Process: translation (GO:0006412);; Cellular Component: chloroplast (GO:0009507);; Molecular Function: rRNA binding (GO:0019843);; Cellular Component: ribonucleoprotein complex (GO:0030529);;	--	50S ribosomal protein 6, chloroplastic OS=Spinacia oleracea GN=PSRP6 PE=1 SV=1	predicted protein [Populus trichocarpa]
T6-24274	64	25	8.9e-05	0.00118438	1.35614	up	--	--	Molecular Function: binding (GO:0005488);; Cellular Component: nucleus (GO:0005634);; Cellular Component: nucleoplasm (GO:0005654);; Biological Process: RNA processing (GO:0006396);; Biological Process: cellular macromolecule biosynthetic process (GO:0034645);;	--	--	PREDICTED: uncharacterized protein LOC100775992 isoform 1 [Glycine max]
T3-24097	16	1	0.000393	0.00440405	4	up	[Q]	Secondary metabolites biosynthesis, transport and catabolism	Molecular Function: iron ion binding (GO:0005506);; Cellular Component: extracellular region (GO:0005576);; Cellular Component: endoplasmic reticulum (GO:0005783);; Molecular Function: electron carrier activity (GO:0009055);; Biological Process: response to UV (GO:0009411);; Biological Process: response to auxin stimulus (GO:0009733);; Biological Process: flavonoid biosynthetic process (GO:000981…	--	Geraniol 8-hydroxylase OS=Catharanthus roseus GN=CYP76B6 PE=1 SV=1	hypothetical protein PRUPE_ppa004606mg [Prunus persica]
T6-26498	49	15	4.7e-05	0.000664291	1.70782	up	[I]	Lipid transport and metabolism	Molecular Function: acetyl-CoA carboxylase activity (GO:0003989);; Molecular Function: proline dehydrogenase activity (GO:0004657);; Cellular Component: mitochondrion (GO:0005739);; Biological Process: pyruvate metabolic process (GO:0006090);; Biological Process: glutamate biosynthetic process (GO:0006537);; Biological Process: proline catabolic process (GO:0006562);; Biological Process: protein …	K02160|1e-110|rcu:RCOM_1077760|Biotin carboxyl carrier protein subunit of of Het-ACCase (BCCP1) (EC:6.4.1.2)	Proline dehydrogenase 2, mitochondrial OS=Arabidopsis thaliana GN=POX2 PE=2 SV=1	hypothetical protein PRUPE_ppa004722mg [Prunus persica]
T7-28846	41	14	0.000516	0.0055121	1.5502	up	[R]	General function prediction only	Molecular Function: protein binding (GO:0005515);; Molecular Function: hydrolase activity (GO:0016787);;	--	--	Protein bem46, putative [Ricinus communis]
T7-26322	27	7	0.000975	0.00959829	1.94753	up	[P]	Inorganic ion transport and metabolism	Molecular Function: ATP binding (GO:0005524);; Cellular Component: mitochondrion (GO:0005739);; Biological Process: ATP catabolic process (GO:0006200);; Biological Process: anion transport (GO:0006820);; Cellular Component: chloroplast stroma (GO:0009570);; Molecular Function: arsenite-transmembrane transporting ATPase activity (GO:0015446);; Cellular Component: membrane (GO:0016020);;	--	--	hypothetical protein PRUPE_ppa006421mg [Prunus persica]
T3-27281	82	23	0	0	1.83399	up	--	--	Molecular Function: inositol-1,3,4,5,6-pentakisphosphate kinase activity (GO:0000827);; Molecular Function: inositol hexakisphosphate 5-kinase activity (GO:0000832);; Molecular Function: acid phosphatase activity (GO:0003993);; Cellular Component: nucleolus (GO:0005730);; Cellular Component: cytoplasm (GO:0005737);; Cellular Component: cytosol (GO:0005829);; Cellular Component: plasma membrane (G…	K13024|0.0|pop:POPTR_831208|hypothetical protein	--	hypothetical protein PRUPE_ppa000633mg [Prunus persica]
T7-28442	117	53	4e-06	7.22193e-05	1.14244	up	[R]	General function prediction only	Biological Process: plasma membrane repair (GO:0001778);; Cellular Component: mitochondrion (GO:0005739);; Cellular Component: endosome (GO:0005768);; Cellular Component: vacuole (GO:0005773);; Cellular Component: endoplasmic reticulum (GO:0005783);; Cellular Component: Golgi apparatus (GO:0005794);; Cellular Component: plasma membrane (GO:0005886);; Biological Process: protein targeting to membr…	--	Synaptotagmin-1 OS=Arabidopsis thaliana GN=SYT1 PE=1 SV=2	plant synaptotagmin [Populus trichocarpa]
T7-27909	61	4	0	0	3.93074	up	--	--	Molecular Function: protein binding (GO:0005515);; Cellular Component: mitochondrion (GO:0005739);; Cellular Component: chloroplast (GO:0009507);;	--	--	hypothetical protein PRUPE_ppa002262mg [Prunus persica]
T6-28831	38	3	0	0	3.66297	up	[S]	Function unknown	Molecular Function: binding (GO:0005488);; Biological Process: defense response (GO:0006952);; Cellular Component: cell part (GO:0044464);;	--	Putative disease resistance protein RGA1 OS=Solanum bulbocastanum GN=RGA1 PE=2 SV=2	leucine-rich repeat containing protein, putative [Ricinus communis]
T2-17096	30	6	0.000112	0.00145351	2.32193	up	--	--	Molecular Function: fatty acid binding (GO:0005504);; Biological Process: fatty acid metabolic process (GO:0006631);; Cellular Component: chloroplast stroma (GO:0009570);; Biological Process: flavonoid biosynthetic process (GO:0009813);; Molecular Function: chalcone isomerase activity (GO:0045430);;	--	Fatty-acid-binding protein 3 OS=Arabidopsis thaliana GN=FAP3 PE=1 SV=1	PREDICTED: chalcone--flavonone isomerase 2-like [Fragaria vesca subsp. vesca]
T4-26689	43	16	0.000836	0.00835209	1.42626	up	[R]	General function prediction only	Molecular Function: protein kinase activity (GO:0004672);; Molecular Function: protein binding (GO:0005515);; Molecular Function: ATP binding (GO:0005524);; Cellular Component: nucleolus (GO:0005730);; Cellular Component: centrosome (GO:0005813);; Cellular Component: focal adhesion (GO:0005925);; Biological Process: DNA repair (GO:0006281);; Biological Process: protein phosphorylation (GO:0006468…	--	Protein SPA1-RELATED 2 OS=Arabidopsis thaliana GN=SPA2 PE=1 SV=2	hypothetical protein PRUPE_ppa000607mg [Prunus persica]
T6-20918	71	25	8e-06	0.000135754	1.50589	up	--	--	Cellular Component: chloroplast (GO:0009507);;	--	--	hypothetical protein PRUPE_ppa011892mg [Prunus persica]
T7-26211	25	4	0.000158	0.00195796	2.64386	up	--	--	Molecular Function: pyridoxamine-phosphate oxidase activity (GO:0004733);; Biological Process: pyridoxine biosynthetic process (GO:0008615);; Cellular Component: chloroplast (GO:0009507);; Biological Process: response to wounding (GO:0009611);; Biological Process: response to fungus (GO:0009620);; Biological Process: ethylene biosynthetic process (GO:0009693);; Biological Process: jasmonic acid b…	--	--	hypothetical protein PRUPE_ppa010983mg [Prunus persica]
T6-12371	21	3	0.000366	0.00412791	2.80735	up	--	--	Cellular Component: mitochondrion (GO:0005739);;	--	--	F21J9.3 [Arabidopsis thaliana]
T6-21353	57	12	0	0	2.24793	up	--	--	Cellular Component: nucleus (GO:0005634);; Cellular Component: cytosol (GO:0005829);; Biological Process: pollen germination (GO:0009846);; Biological Process: pollen tube growth (GO:0009860);;	--	--	conserved hypothetical protein [Ricinus communis]
T4-14622	19	0	2e-05	0.000311268	14.2137	up	[O]	Posttranslational modification, protein turnover, chaperones	Molecular Function: DNA binding (GO:0003677);; Molecular Function: protein binding (GO:0005515);; Biological Process: protein folding (GO:0006457);; Biological Process: response to stress (GO:0006950);; Cellular Component: chloroplast (GO:0009507);; Biological Process: primary metabolic process (GO:0044238);; Biological Process: cellular macromolecule metabolic process (GO:0044260);; Molecular Fu…	--	--	hypothetical protein CARUB_v10001800mg [Capsella rubella]
T4-21898	80	2	0	0	5.32193	up	--	--	Cellular Component: mitochondrion (GO:0005739);;	--	--	predicted protein [Populus trichocarpa]
T6-27543	53	18	7.4e-05	0.00100286	1.558	up	--	--	Cellular Component: nucleus (GO:0005634);; Biological Process: pattern specification process (GO:0007389);; Biological Process: petal development (GO:0048441);; Biological Process: floral organ morphogenesis (GO:0048444);; Biological Process: regulation of multicellular organismal process (GO:0051239);;	--	Trihelix transcription factor GTL2 OS=Arabidopsis thaliana GN=At5g28300 PE=2 SV=1	hypothetical protein PRUPE_ppa022417mg [Prunus persica]
T6-23910	36	12	0.000944	0.00933513	1.58496	up	--	--	Cellular Component: nuclear part (GO:0044428);; Molecular Function: organic cyclic compound binding (GO:0097159);;	--	--	hypothetical protein PRUPE_ppa005863mg [Prunus persica]
T1-25430	194	19	0	0	3.35199	up	--	--	Cellular Component: endosome (GO:0005768);; Cellular Component: Golgi apparatus (GO:0005794);; Cellular Component: trans-Golgi network (GO:0005802);; Cellular Component: cytosol (GO:0005829);; Biological Process: methylation-dependent chromatin silencing (GO:0006346);; Biological Process: pollen exine formation (GO:0010584);; Biological Process: carbohydrate biosynthetic process (GO:0016051);; Bi…	--	Probable beta-1,3-galactosyltransferase 2 OS=Arabidopsis thaliana GN=B3GALT2 PE=2 SV=1	hypothetical protein PRUPE_ppa000135mg [Prunus persica]
T3-22517	41	12	0.000134	0.00169519	1.77259	up	--	--	Cellular Component: cytosol (GO:0005829);; Biological Process: ion transport (GO:0006811);; Biological Process: metabolic process (GO:0008152);; Biological Process: response to water deprivation (GO:0009414);; Biological Process: response to wounding (GO:0009611);; Biological Process: abscisic acid mediated signaling pathway (GO:0009738);; Biological Process: ethylene mediated signaling pathway (…	--	UDP-glucose flavonoid 3-O-glucosyltransferase 6 OS=Fragaria ananassa GN=GT6 PE=1 SV=1	gylcosyltransferase UGT71A13 [Maclura pomifera]
T3-17590	102	16	0	0	2.67243	up	[C]	Energy production and conversion	Molecular Function: protein binding (GO:0005515);; Biological Process: pentose-phosphate shunt (GO:0006098);; Molecular Function: electron carrier activity (GO:0009055);; Cellular Component: chloroplast (GO:0009507);; Biological Process: abscisic acid biosynthetic process (GO:0009688);; Biological Process: stomatal complex morphogenesis (GO:0010103);; Biological Process: isopentenyl diphosphate b…	K02639|1e-111|vvi:100242061|hypothetical protein LOC100242061	Ferredoxin-2 OS=Synechococcus sp. (strain ATCC 27144 / PCC 6301 / SAUG 1402/1) GN=petF2 PE=3 SV=2	PREDICTED: ferredoxin-1 [Vitis vinifera]
T6-25367	30	5	4.3e-05	0.000617735	2.58496	up	[O]	Posttranslational modification, protein turnover, chaperones	Molecular Function: ubiquitin-protein ligase activity (GO:0004842);; Biological Process: metabolic process (GO:0008152);; Biological Process: response to light stimulus (GO:0009416);; Biological Process: defense response, incompatible interaction (GO:0009814);; Biological Process: cellular process (GO:0009987);; Biological Process: response to inorganic substance (GO:0010035);; Biological Process…	--	E3 ubiquitin-protein ligase ATL6 OS=Arabidopsis thaliana GN=ATL6 PE=1 SV=2	PREDICTED: E3 ubiquitin-protein ligase ATL6-like [Glycine max]
T7-26615	56	13	1e-06	2.03597e-05	2.10692	up	[C]	Energy production and conversion	Biological Process: response to reactive oxygen species (GO:0000302);; Molecular Function: 3-chloroallyl aldehyde dehydrogenase activity (GO:0004028);; Molecular Function: aldehyde dehydrogenase (NAD) activity (GO:0004029);; Molecular Function: aldehyde dehydrogenase [NAD(P)+] activity (GO:0004030);; Cellular Component: nucleus (GO:0005634);; Cellular Component: mitochondrion (GO:0005739);; Cellu…	K00128|0.0|vvi:100266331|hypothetical protein LOC100266331	Aldehyde dehydrogenase family 3 member I1, chloroplastic OS=Arabidopsis thaliana GN=ALDH3I1 PE=2 SV=2	PREDICTED: aldehyde dehydrogenase family 3 member I1, chloroplastic-like [Fragaria vesca subsp. vesca]
T7-32244	20	2	0.00019	0.00230324	3.32193	up	[S]	Function unknown	--	--	Disease resistance protein RPM1 OS=Arabidopsis thaliana GN=RPM1 PE=1 SV=1	hypothetical protein PRUPE_ppa026627mg [Prunus persica]
T3-20642	58	17	6e-06	0.000104837	1.77052	up	--	--	Biological Process: maltose metabolic process (GO:0000023);; Cellular Component: chloroplast (GO:0009507);; Biological Process: stomatal complex morphogenesis (GO:0010103);; Biological Process: starch biosynthetic process (GO:0019252);; Biological Process: isopentenyl diphosphate biosynthetic process, mevalonate-independent pathway (GO:0019288);; Biological Process: positive regulation of transcr…	--	--	PREDICTED: uncharacterized protein LOC100252601 [Vitis vinifera]
T6-20885	245	42	0	0	2.54432	up	[R]	General function prediction only	Cellular Component: mitochondrion (GO:0005739);; Biological Process: metabolic process (GO:0008152);; Molecular Function: phosphoglycolate phosphatase activity (GO:0008967);;	--	--	hypothetical protein PRUPE_ppa009153mg [Prunus persica]
T6-20692	57	10	0	0	2.51096	up	--	--	Cellular Component: chloroplast (GO:0009507);;	--	--	hypothetical protein PRUPE_ppa011919mg [Prunus persica]
T7-21445	530	75	0	0	2.82103	up	--	--	Biological Process: very long-chain fatty acid metabolic process (GO:0000038);; Cellular Component: chloroplast thylakoid membrane (GO:0009535);; Biological Process: photosynthesis, light harvesting (GO:0009765);; Biological Process: cuticle development (GO:0042335);;	--	--	hypothetical protein PRUPE_ppa010089mg [Prunus persica]
T4-23036	75	17	0	0	2.14136	up	[I]	Lipid transport and metabolism	Biological Process: long-chain fatty acid metabolic process (GO:0001676);; Molecular Function: acetate-CoA ligase activity (GO:0003987);; Molecular Function: long-chain fatty acid-CoA ligase activity (GO:0004467);; Cellular Component: mitochondrion (GO:0005739);; Cellular Component: peroxisome (GO:0005777);; Cellular Component: endoplasmic reticulum membrane (GO:0005789);; Cellular Component: Gol…	K01897|0.0|vvi:100265978|hypothetical protein LOC100265978	Long chain acyl-CoA synthetase 9, chloroplastic OS=Arabidopsis thaliana GN=LACS9 PE=2 SV=1	hypothetical protein PRUPE_ppa002255mg [Prunus persica]
T1-14755	16	1	0.000393	0.00440405	4	up	--	--	Molecular Function: copper ion binding (GO:0005507);; Cellular Component: vacuolar lumen (GO:0005775);; Cellular Component: chloroplast (GO:0009507);; Cellular Component: thylakoid (GO:0009579);; Molecular Function: oxidoreductase activity, acting on diphenols and related substances as donors, oxygen as acceptor (GO:0016682);; Molecular Function: aureusidin synthase activity (GO:0033793);; Biolog…	--	Polyphenol oxidase, chloroplastic OS=Malus domestica PE=2 SV=1	putative polyphenol oxidase [Frangula californica]
T7-24511	45	15	0.000218	0.00262294	1.58496	up	[HC]	--	Molecular Function: binding (GO:0005488);; Molecular Function: copper ion binding (GO:0005507);; Cellular Component: chloroplast stroma (GO:0009570);; Cellular Component: thylakoid (GO:0009579);; Cellular Component: chloroplast envelope (GO:0009941);; Molecular Function: oxidoreductase activity (GO:0016491);; Biological Process: aromatic compound catabolic process (GO:0019439);; Cellular Componen…	--	Fruit protein pKIWI502 OS=Actinidia deliciosa GN=pKIWI502 PE=2 SV=1	hypothetical protein PRUPE_ppa009307mg [Prunus persica]
T7-28516	981	124	0	0	2.98391	up	[C]	Energy production and conversion	Molecular Function: protein binding (GO:0005515);; Cellular Component: chloroplast thylakoid membrane (GO:0009535);; Cellular Component: chloroplast envelope (GO:0009941);; Biological Process: vitamin E biosynthetic process (GO:0010189);; Biological Process: chlorophyll biosynthetic process (GO:0015995);; Molecular Function: oxidoreductase activity, acting on the CH-CH group of donors, NAD or NAD…	K10960|0.0|vvi:100243277|hypothetical protein LOC100243277	Geranylgeranyl diphosphate reductase, chloroplastic OS=Nicotiana tabacum GN=CHLP PE=2 SV=1	hypothetical protein PRUPE_ppa005324mg [Prunus persica]
T6-25173	28	7	0.000637	0.00666174	2	up	--	--	Biological Process: regionalization (GO:0003002);; Molecular Function: binding (GO:0005488);; Cellular Component: mitochondrion (GO:0005739);; Biological Process: signal transduction (GO:0007165);; Biological Process: macromolecule biosynthetic process (GO:0009059);; Biological Process: response to external stimulus (GO:0009605);; Biological Process: response to bacterium (GO:0009617);; Biologica…	--	LRR receptor-like serine/threonine-protein kinase ERECTA OS=Arabidopsis thaliana GN=ERECTA PE=1 SV=1	serine-threonine protein kinase, plant-type, putative [Ricinus communis]
T3-18902	328	109	0	0	1.58937	up	[MG]	--	Biological Process: polysaccharide catabolic process (GO:0000272);; Molecular Function: copper ion binding (GO:0005507);; Cellular Component: vacuolar membrane (GO:0005774);; Cellular Component: cytosol (GO:0005829);; Cellular Component: plasma membrane (GO:0005886);; Biological Process: starch metabolic process (GO:0005982);; Biological Process: rRNA processing (GO:0006364);; Biological Process:…	--	Uncharacterized protein At2g37660, chloroplastic OS=Arabidopsis thaliana GN=At2g37660 PE=1 SV=2	PREDICTED: uncharacterized protein At2g37660, chloroplastic-like [Cucumis sativus]
T4-26311	41	8	5e-06	8.85256e-05	2.35755	up	--	--	Biological Process: MAPK cascade (GO:0000165);; Molecular Function: sequence-specific DNA binding transcription factor activity (GO:0003700);; Cellular Component: nucleus (GO:0005634);; Biological Process: protein targeting to membrane (GO:0006612);; Biological Process: response to bacterium (GO:0009617);; Biological Process: response to auxin stimulus (GO:0009733);; Biological Process: embryo de…	--	Transcription factor TCP2 OS=Arabidopsis thaliana GN=TCP2 PE=2 SV=1	conserved hypothetical protein [Ricinus communis]
T4-17126	46	12	1.8e-05	0.000283528	1.9386	up	--	--	Cellular Component: mitochondrion (GO:0005739);; Cellular Component: chloroplast (GO:0009507);; Biological Process: primary metabolic process (GO:0044238);; Biological Process: cellular macromolecule metabolic process (GO:0044260);; Cellular Component: extracellular region part (GO:0044421);; Cellular Component: cell part (GO:0044464);;	--	--	PREDICTED: uncharacterized protein LOC100254596 [Vitis vinifera]
T6-25466	63	9	0	0	2.80735	up	[T]	Signal transduction mechanisms	Molecular Function: 3-phosphoinositide-dependent protein kinase activity (GO:0004676);; Molecular Function: protein serine/threonine/tyrosine kinase activity (GO:0004712);; Molecular Function: pyruvate dehydrogenase (acetyl-transferring) kinase activity (GO:0004740);; Molecular Function: ATP binding (GO:0005524);; Cellular Component: nucleoplasm (GO:0005654);; Cellular Component: nucleolus (GO:00…	K00898|1e-80|rcu:RCOM_1003500|pyruvate dehydrogenase, putative (EC:2.7.11.2)	[Pyruvate dehydrogenase (acetyl-transferring)] kinase, mitochondrial OS=Arabidopsis thaliana GN=PDK PE=1 SV=1	PREDICTED: Pyruvate dehydrogenase (acetyl-transferring) kinase, mitochondrial-like [Cucumis sativus]
T4-12336	74	17	0	0	2.12199	up	--	--	Biological Process: response to water deprivation (GO:0009414);; Cellular Component: chloroplast thylakoid membrane (GO:0009535);; Biological Process: chloroplast organization (GO:0009658);; Biological Process: heat acclimation (GO:0010286);; Biological Process: hyperosmotic salinity response (GO:0042538);; Biological Process: photosystem I assembly (GO:0048564);; Biological Process: response to …	--	--	PREDICTED: uncharacterized protein LOC100267182 [Vitis vinifera]
T3-22872	116	22	0	0	2.39855	up	[J]	Translation, ribosomal structure and biogenesis	Biological Process: karyogamy (GO:0000741);; Cellular Component: chromatin (GO:0000785);; Biological Process: RNA methylation (GO:0001510);; Molecular Function: DNA binding (GO:0003677);; Molecular Function: chromatin binding (GO:0003682);; Molecular Function: sequence-specific DNA binding transcription factor activity (GO:0003700);; Molecular Function: RNA binding (GO:0003723);; Molecular Functi…	K02888|5e-83|pop:POPTR_592237|hypothetical protein	50S ribosomal protein L21, chloroplastic OS=Arabidopsis thaliana GN=RPL21 PE=2 SV=1	hypothetical protein PRUPE_ppa011231mg [Prunus persica]
T6-23236	69	15	0	0	2.20163	up	[H]	Coenzyme transport and metabolism	Molecular Function: nucleotide binding (GO:0000166);; Molecular Function: GTP cyclohydrolase II activity (GO:0003935);; Cellular Component: extracellular region (GO:0005576);; Biological Process: metabolic process (GO:0008152);; Molecular Function: 3,4-dihydroxy-2-butanone-4-phosphate synthase activity (GO:0008686);; Biological Process: riboflavin biosynthetic process (GO:0009231);; Cellular Comp…	K14652|0.0|vvi:100248717|hypothetical protein LOC100248717	Riboflavin biosynthesis protein ribBA, chloroplastic OS=Arabidopsis thaliana GN=RIBBA PE=2 SV=2	PREDICTED: riboflavin biosynthesis protein ribBA, chloroplastic-like [Vitis vinifera]
T2-23215	79	16	0	0	2.30378	up	--	--	--	--	Rhodanese-like domain-containing protein 11, chloroplastic OS=Arabidopsis thaliana GN=STR11 PE=2 SV=1	PREDICTED: uncharacterized protein LOC100243259 [Vitis vinifera]
T6-22571	937	322	0	0	1.54099	up	--	--	Cellular Component: plastid (GO:0009536);;	--	Protein ycf2 OS=Oenothera biennis GN=ycf2-A PE=3 SV=1	unknown [Glycine max]
T2-21934	13750	1338	0	0	3.36128	up	--	--	Cellular Component: mitochondrion (GO:0005739);; Cellular Component: photosystem I (GO:0009522);; Cellular Component: photosystem II (GO:0009523);; Cellular Component: chloroplast thylakoid membrane (GO:0009535);; Biological Process: response to blue light (GO:0009637);; Biological Process: photosynthesis, light harvesting (GO:0009765);; Cellular Component: chloroplast envelope (GO:0009941);; Bio…	K08912|1e-175|pop:POPTR_709740|light-harvesting complex II chlorophyll-a/b binding protein (Lhcb)	Chlorophyll a-b binding protein 3, chloroplastic OS=Glycine max GN=CAB3 PE=3 SV=1	hypothetical protein PRUPE_ppa010066mg [Prunus persica]
T7-23638	66	21	4e-06	7.22193e-05	1.65208	up	--	--	Biological Process: pentose-phosphate shunt (GO:0006098);; Cellular Component: chloroplast thylakoid membrane (GO:0009535);; Cellular Component: chloroplast stroma (GO:0009570);; Cellular Component: chloroplast envelope (GO:0009941);; Biological Process: isopentenyl diphosphate biosynthetic process, mevalonate-independent pathway (GO:0019288);; Biological Process: metal ion transport (GO:0030001)…	--	--	hypothetical protein PRUPE_ppa012083mg [Prunus persica]
T3-24116	42	11	4.3e-05	0.000617735	1.93289	up	--	--	Cellular Component: chloroplast envelope (GO:0009941);; Cellular Component: membrane (GO:0016020);;	--	Uncharacterized protein At5g03900, chloroplastic OS=Arabidopsis thaliana GN=At5g03900 PE=1 SV=2	unnamed protein product [Vitis vinifera]
T4-16424	1606	204	0	0	2.97683	up	--	--	Biological Process: rRNA processing (GO:0006364);; Cellular Component: chloroplast stromal thylakoid (GO:0009533);; Biological Process: plastid organization (GO:0009657);; Biological Process: photosystem II assembly (GO:0010207);; Cellular Component: integral to membrane (GO:0016021);; Biological Process: cysteine biosynthetic process (GO:0019344);; Cellular Component: chloroplast photosystem II …	K02723|2e-89|vvi:100252545|hypothetical protein LOC100252545	Photosystem II core complex proteins psbY, chloroplastic OS=Arabidopsis thaliana GN=PSBY PE=2 SV=1	PREDICTED: photosystem II core complex proteins psbY, chloroplastic-like [Vitis vinifera]
T6-19647	56	2	0	0	4.80735	up	[O]	Posttranslational modification, protein turnover, chaperones	Molecular Function: structural molecule activity (GO:0005198);; Molecular Function: iron ion binding (GO:0005506);; Molecular Function: protein binding (GO:0005515);; Cellular Component: nucleus (GO:0005634);; Cellular Component: mitochondrion (GO:0005739);; Cellular Component: centrosome (GO:0005813);; Cellular Component: cytosol (GO:0005829);; Biological Process: nitrogen fixation (GO:0009399);…	--	NifU-like protein 3, chloroplastic OS=Arabidopsis thaliana GN=NIFU3 PE=2 SV=1	Nitrogen fixation protein nifU, putative [Ricinus communis]
T6-25105	16	1	0.000393	0.00440405	4	up	--	--	Molecular Function: glycerol-3-phosphate O-acyltransferase activity (GO:0004366);; Cellular Component: mitochondrion (GO:0005739);; Cellular Component: endoplasmic reticulum (GO:0005783);; Biological Process: phosphatidylglycerol biosynthetic process (GO:0006655);; Biological Process: tissue development (GO:0009888);; Biological Process: flower development (GO:0009908);; Biological Process: root …	K13508|1e-173|vvi:100264200|hypothetical protein LOC100264200	Probable glycerol-3-phosphate acyltransferase 3 OS=Arabidopsis thaliana GN=GPAT3 PE=2 SV=1	hypothetical protein PRUPE_ppa017374mg [Prunus persica]
T7-29598	19	2	0.000311	0.00356405	3.24793	up	[O]	Posttranslational modification, protein turnover, chaperones	Molecular Function: ATP binding (GO:0005524);; Cellular Component: cytoplasm (GO:0005737);; Biological Process: DNA replication (GO:0006260);; Biological Process: protein folding (GO:0006457);; Molecular Function: zinc ion binding (GO:0008270);; Biological Process: response to heat (GO:0009408);; Cellular Component: chloroplast (GO:0009507);; Molecular Function: heat shock protein binding (GO:003…	--	--	PREDICTED: chaperone protein DnaJ-like isoform 1 [Fragaria vesca subsp. vesca]
T1-21440	25	2	1.6e-05	0.000254976	3.64386	up	--	--	--	--	Putative disease resistance protein RGA4 OS=Solanum bulbocastanum GN=RGA4 PE=2 SV=1	conserved hypothetical protein [Ricinus communis]
T7-20785	25	0	1e-06	2.03597e-05	14.6096	up	--	--	--	--	Putative cell wall protein OS=Arabidopsis thaliana GN=At2g20870 PE=2 SV=2	hypothetical protein PRUPE_ppa023037mg [Prunus persica]
T5-22293	119	37	0	0	1.68536	up	--	--	Molecular Function: protein kinase activity (GO:0004672);; Biological Process: anion transport (GO:0006820);; Biological Process: defense response (GO:0006952);; Biological Process: signal transduction (GO:0007165);; Biological Process: response to bacterium (GO:0009617);; Biological Process: response to hormone stimulus (GO:0009725);; Biological Process: post-embryonic morphogenesis (GO:0009886)…	--	DNA-damage-repair/toleration protein DRT100 OS=Arabidopsis thaliana GN=DRT100 PE=2 SV=2	predicted protein [Populus trichocarpa]
T6-19025	144	68	1e-06	2.03597e-05	1.08246	up	[B]	Chromatin structure and dynamics	Molecular Function: binding (GO:0005488);; Cellular Component: cell wall (GO:0005618);; Cellular Component: nucleus (GO:0005634);; Biological Process: defense response (GO:0006952);; Biological Process: catabolic process (GO:0009056);; Molecular Function: hydrolase activity (GO:0016787);; Biological Process: macromolecule metabolic process (GO:0043170);; Cellular Component: intracellular organell…	--	--	hypothetical protein PRUPE_ppa013038mg [Prunus persica]
T4-18478	36	12	0.000944	0.00933513	1.58496	up	[R]	General function prediction only	Molecular Function: nucleic acid binding (GO:0003676);; Cellular Component: nucleus (GO:0005634);; Cellular Component: cytosol (GO:0005829);; Biological Process: response to oxidative stress (GO:0006979);; Molecular Function: zinc ion binding (GO:0008270);; Biological Process: toxin catabolic process (GO:0009407);; Biological Process: response to cyclopentenone (GO:0010583);; Biological Process: …	--	NADP-dependent alkenal double bond reductase P1 OS=Arabidopsis thaliana GN=P1 PE=1 SV=1	PREDICTED: NADP-dependent alkenal double bond reductase P2-like [Fragaria vesca subsp. vesca]
T7-26962	120	28	0	0	2.09954	up	[R]	General function prediction only	Cellular Component: plastid (GO:0009536);; Molecular Function: kinase activity (GO:0016301);; Biological Process: phosphorylation (GO:0016310);; Molecular Function: hydrolase activity (GO:0016787);;	--	--	PREDICTED: abhydrolase domain-containing protein 11-like [Vitis vinifera]
T7-27698	453	51	0	0	3.15094	up	[H]	Coenzyme transport and metabolism	Biological Process: response to reactive oxygen species (GO:0000302);; Molecular Function: protein binding (GO:0005515);; Biological Process: protoporphyrinogen IX biosynthetic process (GO:0006782);; Biological Process: response to oxidative stress (GO:0006979);; Molecular Function: glutamyl-tRNA reductase activity (GO:0008883);; Biological Process: response to light stimulus (GO:0009416);; Cellu…	K02492|0.0|vvi:100259052|hypothetical protein LOC100259052	Glutamyl-tRNA reductase 1, chloroplastic OS=Cucumis sativus GN=HEMA1 PE=2 SV=1	hypothetical protein PRUPE_ppa003848mg [Prunus persica]
T1-13427	3020	201	0	0	3.90928	up	--	--	Molecular Function: structural molecule activity (GO:0005198);; Cellular Component: mitochondrion (GO:0005739);; Cellular Component: plasma membrane (GO:0005886);; Cellular Component: photosystem I (GO:0009522);; Cellular Component: photosystem II (GO:0009523);; Cellular Component: chloroplast thylakoid membrane (GO:0009535);; Biological Process: response to blue light (GO:0009637);; Biological P…	K08914|6e-92|pop:POPTR_814251|Lhcb3-2	Chlorophyll a-b binding protein 13, chloroplastic OS=Solanum lycopersicum GN=CAB13 PE=1 SV=1	unknown [Populus trichocarpa x Populus deltoides]
T6-13592	1367	69	0	0	4.30827	up	--	--	Cellular Component: mitochondrion (GO:0005739);; Cellular Component: photosystem I (GO:0009522);; Cellular Component: photosystem II (GO:0009523);; Cellular Component: chloroplast thylakoid membrane (GO:0009535);; Biological Process: response to blue light (GO:0009637);; Biological Process: photosynthesis, light harvesting (GO:0009765);; Cellular Component: chloroplast envelope (GO:0009941);; Bio…	K08912|5e-90|pop:POPTR_709740|light-harvesting complex II chlorophyll-a/b binding protein (Lhcb)	Chlorophyll a-b binding protein 3, chloroplastic OS=Glycine max GN=CAB3 PE=3 SV=1	unknown [Lotus japonicus]
T7-31361	21	3	0.000366	0.00412791	2.80735	up	[J]	Translation, ribosomal structure and biogenesis	Biological Process: rRNA 5'-end processing (GO:0000967);; Molecular Function: RNA binding (GO:0003723);; Molecular Function: endoribonuclease activity (GO:0004521);; Molecular Function: protein binding (GO:0005515);; Cellular Component: cytoplasm (GO:0005737);; Biological Process: rRNA processing (GO:0006364);; Biological Process: RNA catabolic process (GO:0006401);; Molecular Function: ribonucle…	--	Ribonuclease E/G-like protein, chloroplastic OS=Arabidopsis thaliana GN=RNE PE=1 SV=1	PREDICTED: uncharacterized protein LOC100256290 [Vitis vinifera]
T6-27071	55	7	0	0	2.974	up	[J]	Translation, ribosomal structure and biogenesis	Molecular Function: RNA binding (GO:0003723);; Cellular Component: cytoplasm (GO:0005737);; Biological Process: pentose-phosphate shunt (GO:0006098);; Biological Process: phosphatidylglycerol biosynthetic process (GO:0006655);; Biological Process: aromatic amino acid family biosynthetic process (GO:0009073);; Cellular Component: chloroplast (GO:0009507);; Biological Process: chloroplast relocatio…	--	--	hypothetical protein PRUPE_ppa001627mg [Prunus persica]
T4-25702	58	24	0.000387	0.00434874	1.27302	up	[Q]	Secondary metabolites biosynthesis, transport and catabolism	Molecular Function: monooxygenase activity (GO:0004497);; Molecular Function: binding (GO:0005488);; Molecular Function: iron ion binding (GO:0005506);; Cellular Component: plasma membrane (GO:0005886);; Molecular Function: electron carrier activity (GO:0009055);; Biological Process: phenylpropanoid metabolic process (GO:0009698);; Biological Process: vernalization response (GO:0010048);; Molecul…	--	Cytochrome P450 77A3 OS=Glycine max GN=CYP77A3 PE=2 SV=1	PREDICTED: cytochrome P450 77A3-like [Fragaria vesca subsp. vesca]
T4-22117	37	12	0.000644	0.00672003	1.62449	up	[P]	Inorganic ion transport and metabolism	Molecular Function: L-glutamate transmembrane transporter activity (GO:0005313);; Cellular Component: mitochondrion (GO:0005739);; Biological Process: sodium ion transport (GO:0006814);; Biological Process: water transport (GO:0006833);; Cellular Component: chloroplast thylakoid (GO:0009534);; Biological Process: response to nematode (GO:0009624);; Biological Process: response to salt stress (GO:…	K03319|0.0|pop:POPTR_577371|2-oxoglutarate/malate translocator	Dicarboxylate transporter 2.1, chloroplastic OS=Arabidopsis thaliana GN=DIT2-1 PE=1 SV=1	glutamate/malate translocator [Nicotiana tabacum]
T7-31732	44	3	0	0	3.87447	up	[M]	Cell wall/membrane/envelope biogenesis	Molecular Function: translation elongation factor activity (GO:0003746);; Molecular Function: GTPase activity (GO:0003924);; Molecular Function: GTP binding (GO:0005525);; Cellular Component: mitochondrial inner membrane (GO:0005743);; Cellular Component: mitochondrial matrix (GO:0005759);; Cellular Component: plasma membrane (GO:0005886);; Biological Process: pentose-phosphate shunt (GO:0006098)…	K03596|0.0|vvi:100252626|hypothetical protein LOC100252626	Translation factor GUF1 homolog, chloroplastic OS=Vitis vinifera GN=VITISV_013255 PE=3 SV=1	PREDICTED: translation factor GUF1 homolog, chloroplastic [Vitis vinifera]
T7-27282	42	12	9e-05	0.00119535	1.80735	up	--	--	Molecular Function: methyltransferase activity (GO:0008168);; Cellular Component: plastid (GO:0009536);; Cellular Component: chloroplast stroma (GO:0009570);; Biological Process: primary metabolic process (GO:0044238);; Biological Process: cellular biosynthetic process (GO:0044249);; Biological Process: cellular macromolecule metabolic process (GO:0044260);;	--	Ribulose-1,5 bisphosphate carboxylase/oxygenase large subunit N-methyltransferase, chloroplastic OS=Nicotiana tabacum GN=RBCMT PE=2 SV=1	hypothetical protein PRUPE_ppa020142mg, partial [Prunus persica]
T6-18347	13	0	0.000425	0.00461323	13.6662	up	--	--	--	--	Auxin-responsive protein IAA23 OS=Oryza sativa subsp. japonica GN=IAA23 PE=2 SV=1	indole-3-acetic acid inducible 7 [Arabidopsis thaliana]
T7-23047	78	8	0	0	3.2854	up	--	--	Molecular Function: endopeptidase activity (GO:0004175);; Molecular Function: inorganic diphosphatase activity (GO:0004427);; Cellular Component: nucleus (GO:0005634);; Cellular Component: integral to plasma membrane (GO:0005887);; Biological Process: phospholipid metabolic process (GO:0006644);; Biological Process: cellular response to phosphate starvation (GO:0016036);; Biological Process: deph…	K13248|7e-86|vvi:100242977|hypothetical protein LOC100242977	Inorganic pyrophosphatase 1 OS=Arabidopsis thaliana GN=PS2 PE=1 SV=1	hypothetical protein PRUPE_ppa009904mg [Prunus persica]
T6-22665	43	9	5e-06	8.85256e-05	2.25634	up	[MG]	--	Cellular Component: mitochondrion (GO:0005739);; Biological Process: pentose-phosphate shunt (GO:0006098);; Biological Process: rRNA processing (GO:0006364);; Biological Process: unsaturated fatty acid biosynthetic process (GO:0006636);; Biological Process: aromatic amino acid family biosynthetic process (GO:0009073);; Cellular Component: chloroplast thylakoid (GO:0009534);; Cellular Component: c…	--	Isoflavone reductase homolog A622 OS=Nicotiana tabacum PE=2 SV=1	hypothetical protein PRUPE_ppa006294mg [Prunus persica]
T1-24682	132	50	0	0	1.40054	up	--	--	Biological Process: very long-chain fatty acid metabolic process (GO:0000038);; Biological Process: polysaccharide biosynthetic process (GO:0000271);; Molecular Function: 1-acylglycerol-3-phosphate O-acyltransferase activity (GO:0003841);; Molecular Function: glycerol-3-phosphate O-acyltransferase activity (GO:0004366);; Cellular Component: mitochondrion (GO:0005739);; Cellular Component: endopla…	K13508|0.0|rcu:RCOM_1615780|ER glycerol-phosphate acyltransferase (EC:2.3.1.15)	Probable glycerol-3-phosphate acyltransferase 8 OS=Arabidopsis thaliana GN=GPAT8 PE=2 SV=1	PREDICTED: probable glycerol-3-phosphate acyltransferase 8-like [Glycine max]
T1-12034	13	0	0.000425	0.00461323	13.6662	up	[V]	Defense mechanisms	Molecular Function: monovalent cation:hydrogen antiporter activity (GO:0005451);; Cellular Component: plasma membrane (GO:0005886);; Biological Process: drug transmembrane transport (GO:0006855);; Biological Process: response to nematode (GO:0009624);; Cellular Component: plant-type vacuole membrane (GO:0009705);; Biological Process: response to ethylene stimulus (GO:0009723);; Biological Process…	--	MATE efflux family protein LAL5 OS=Arabidopsis thaliana GN=LAL5 PE=2 SV=1	PREDICTED: MATE efflux family protein 8-like [Cucumis sativus]
T6-19279	27	7	0.000975	0.00959829	1.94753	up	[OC]	--	Cellular Component: extracellular region (GO:0005576);; Cellular Component: nucleus (GO:0005634);; Cellular Component: chloroplast (GO:0009507);; Biological Process: thylakoid membrane organization (GO:0010027);; Molecular Function: antioxidant activity (GO:0016209);; Molecular Function: oxidoreductase activity (GO:0016491);; Biological Process: oxidation-reduction process (GO:0055114);;	--	--	PREDICTED: uncharacterized protein LOC100253998 [Vitis vinifera]
T1-14214	29	0	0	0	14.8238	up	--	--	Cellular Component: nucleus (GO:0005634);;	--	RanBP2-type zinc finger protein At1g67325 OS=Arabidopsis thaliana GN=At1g67325 PE=1 SV=1	Zinc finger protein-like Ser/Thr protein kinase-like protein [Medicago truncatula]
T7-23133	31	7	0.000174	0.00213207	2.14684	up	[KR]	--	Cellular Component: nucleus (GO:0005634);; Biological Process: pentose-phosphate shunt (GO:0006098);; Molecular Function: N-acetyltransferase activity (GO:0008080);; Cellular Component: chloroplast (GO:0009507);;	--	Acetyltransferase NSI OS=Arabidopsis thaliana GN=NSI PE=1 SV=1	PREDICTED: acetyltransferase NSI-like [Fragaria vesca subsp. vesca]
T7-27078	121	2	0	0	5.91886	up	[G]	Carbohydrate transport and metabolism	Biological Process: response to hypoxia (GO:0001666);; Molecular Function: glycogen (starch) synthase activity (GO:0004373);; Molecular Function: protein binding (GO:0005515);; Molecular Function: starch synthase activity (GO:0009011);; Cellular Component: amyloplast (GO:0009501);; Cellular Component: chloroplast (GO:0009507);; Cellular Component: amyloplast starch grain (GO:0009568);; Biological…	K13679|0.0|vvi:100243677|hypothetical protein LOC100243677	Granule-bound starch synthase 1, chloroplastic/amyloplastic OS=Antirrhinum majus GN=WAXY PE=2 SV=1	GBSSII-2 [Prunus persica]
T7-20381	16	1	0.000393	0.00440405	4	up	--	--	Cellular Component: vacuolar membrane (GO:0005774);; Cellular Component: plasma membrane (GO:0005886);; Molecular Function: anion transmembrane transporter activity (GO:0008509);; Biological Process: response to aluminum ion (GO:0010044);; Biological Process: stomatal movement (GO:0010118);; Cellular Component: endomembrane system (GO:0012505);; Molecular Function: malate transmembrane transporte…	--	Aluminum-activated malate transporter 12 OS=Arabidopsis thaliana GN=ALMT12 PE=2 SV=1	PREDICTED: aluminum-activated malate transporter 12-like [Fragaria vesca subsp. vesca]
T5-22037	21	2	0.000117	0.00151423	3.39232	up	--	--	Cellular Component: peroxisome (GO:0005777);; Cellular Component: chloroplast (GO:0009507);; Biological Process: response to wounding (GO:0009611);; Biological Process: response to fungus (GO:0009620);; Biological Process: ethylene biosynthetic process (GO:0009693);; Biological Process: jasmonic acid biosynthetic process (GO:0009695);; Biological Process: response to jasmonic acid stimulus (GO:00…	--	--	hypothetical protein PRUPE_ppa010983mg [Prunus persica]
T4-26105	52	5	0	0	3.37851	up	--	--	Molecular Function: carboxylesterase activity (GO:0004091);; Cellular Component: cell wall (GO:0005618);; Cellular Component: mitochondrion (GO:0005739);; Cellular Component: endoplasmic reticulum (GO:0005783);; Cellular Component: plasmodesma (GO:0009506);; Biological Process: root morphogenesis (GO:0010015);; Biological Process: regulation of hormone levels (GO:0010817);; Biological Process: ce…	--	GDSL esterase/lipase At2g04570 OS=Arabidopsis thaliana GN=At2g04570 PE=2 SV=1	PREDICTED: multiple C2 and transmembrane domain-containing protein 2-like [Fragaria vesca subsp. vesca]
T7-26499	164	73	0	0	1.16773	up	[C]	Energy production and conversion	Molecular Function: pyruvate dehydrogenase (acetyl-transferring) activity (GO:0004739);; Cellular Component: mitochondrion (GO:0005739);; Cellular Component: cytosol (GO:0005829);; Biological Process: glycolysis (GO:0006096);; Cellular Component: chloroplast stroma (GO:0009570);; Cellular Component: chloroplast envelope (GO:0009941);; Biological Process: oxidation-reduction process (GO:0055114);;	K00161|0.0|rcu:RCOM_1339660|pyruvate dehydrogenase, putative (EC:1.2.4.1)	Pyruvate dehydrogenase E1 component subunit alpha-3, chloroplastic OS=Arabidopsis thaliana GN=PDH-E1 ALPHA PE=1 SV=1	unknown [Populus trichocarpa]
T4-19551	947	128	0	0	2.88722	up	[C]	Energy production and conversion	Biological Process: MAPK cascade (GO:0000165);; Molecular Function: protein binding (GO:0005515);; Cellular Component: plasma membrane (GO:0005886);; Biological Process: pentose-phosphate shunt (GO:0006098);; Biological Process: rRNA processing (GO:0006364);; Biological Process: protein targeting to membrane (GO:0006612);; Molecular Function: ubiquinol-cytochrome-c reductase activity (GO:0008121)…	K02636|1e-136|vvi:100258879|hypothetical protein LOC100258879	Cytochrome b6-f complex iron-sulfur subunit, chloroplastic OS=Solanum tuberosum GN=petC PE=2 SV=1	unknown [Glycine max]
T4-22951	28	7	0.000637	0.00666174	2	up	--	--	Cellular Component: nucleus (GO:0005634);; Molecular Function: FMN binding (GO:0010181);; Molecular Function: oxidoreductase activity (GO:0016491);; Biological Process: oxidation-reduction process (GO:0055114);;	--	Uncharacterized protein At3g49140 OS=Arabidopsis thaliana GN=At3g49140 PE=1 SV=2	hypothetical protein PRUPE_ppa005374mg [Prunus persica]
T4-25616	47	10	2e-06	3.83602e-05	2.23266	up	[M]	Cell wall/membrane/envelope biogenesis	Cellular Component: Golgi membrane (GO:0000139);; Biological Process: calcium ion transport (GO:0006816);; Biological Process: Golgi organization (GO:0007030);; Biological Process: DNA mediated transformation (GO:0009294);; Biological Process: response to bacterium (GO:0009617);; Biological Process: response to salt stress (GO:0009651);; Biological Process: cytokinin mediated signaling pathway (G…	K13680|0.0|vvi:100259738|hypothetical protein LOC100259738	Glucomannan 4-beta-mannosyltransferase 9 OS=Arabidopsis thaliana GN=CSLA9 PE=2 SV=1	PREDICTED: glucomannan 4-beta-mannosyltransferase 9 [Vitis vinifera]
T7-31680	32	9	0.000567	0.00601493	1.83007	up	--	--	Molecular Function: binding (GO:0005488);; Cellular Component: nucleus (GO:0005634);; Cellular Component: mitochondrion (GO:0005739);; Biological Process: transcription, DNA-dependent (GO:0006351);; Biological Process: circadian rhythm (GO:0007623);; Cellular Component: chloroplast (GO:0009507);; Cellular Component: membrane (GO:0016020);; Molecular Function: transferase activity, transferring ph…	--	--	hypothetical protein PRUPE_ppa003698mg [Prunus persica]
T7-32032	471	42	0	0	3.48727	up	[E]	Amino acid transport and metabolism	Biological Process: maltose metabolic process (GO:0000023);; Molecular Function: glycine dehydrogenase (decarboxylating) activity (GO:0004375);; Molecular Function: protein binding (GO:0005515);; Molecular Function: ATP binding (GO:0005524);; Cellular Component: mitochondrion (GO:0005739);; Cellular Component: glycine cleavage complex (GO:0005960);; Biological Process: pentose-phosphate shunt (GO…	K00281|0.0|pop:POPTR_832093|gdcP1	Glycine dehydrogenase [decarboxylating], mitochondrial OS=Pisum sativum GN=GDCSP PE=1 SV=1	hypothetical protein PRUPE_ppa000675mg [Prunus persica]
T2-29258	69	29	0.000136	0.00171553	1.25054	up	--	--	Biological Process: water transport (GO:0006833);; Biological Process: multicellular organismal development (GO:0007275);; Molecular Function: phosphatidylcholine 1-acylhydrolase activity (GO:0008970);; Cellular Component: chloroplast (GO:0009507);; Biological Process: UV protection (GO:0009650);; Biological Process: response to salt stress (GO:0009651);; Biological Process: response to fructose …	--	Phospholipase A1-IIdelta OS=Arabidopsis thaliana GN=At2g42690 PE=1 SV=1	hypothetical protein PRUPE_ppa005547mg [Prunus persica]
T3-19148	39	12	0.000296	0.00340425	1.70044	up	--	--	Biological Process: rRNA processing (GO:0006364);; Cellular Component: chloroplast thylakoid (GO:0009534);; Biological Process: photosynthetic electron transport in photosystem I (GO:0009773);; Biological Process: chloroplast relocation (GO:0009902);; Biological Process: thylakoid membrane organization (GO:0010027);; Biological Process: photosystem II assembly (GO:0010207);; Biological Process: r…	--	--	PREDICTED: uncharacterized protein LOC101209962 [Cucumis sativus]
T7-28469	50	20	0.000685	0.00709347	1.32193	up	--	--	Biological Process: gene expression (GO:0010467);; Biological Process: RNA metabolic process (GO:0016070);; Cellular Component: cell junction (GO:0030054);; Cellular Component: nuclear part (GO:0044428);;	K13114|1e-124|vvi:100245237|hypothetical protein LOC100245237	--	hypothetical protein PRUPE_ppa006292mg [Prunus persica]
T7-24802	57	5	0	0	3.51096	up	--	--	Molecular Function: phospholipase A2 activity (GO:0004623);; Molecular Function: calcium ion binding (GO:0005509);; Cellular Component: extracellular region (GO:0005576);; Cellular Component: mitochondrion (GO:0005739);; Cellular Component: vacuole (GO:0005773);; Cellular Component: endoplasmic reticulum (GO:0005783);; Cellular Component: Golgi apparatus (GO:0005794);; Biological Process: lipid m…	K01047|2e-39|pop:POPTR_259704|hypothetical protein	Phospholipase A2-alpha OS=Arabidopsis thaliana GN=PLA2-ALPHA PE=1 SV=1	hypothetical protein CARUB_v10014847mg [Capsella rubella]
T6-23079	1549	51	0	0	4.9247	up	[G]	Carbohydrate transport and metabolism	Biological Process: RNA splicing, via endonucleolytic cleavage and ligation (GO:0000394);; Biological Process: respiratory burst involved in defense response (GO:0002679);; Molecular Function: fructose-bisphosphate aldolase activity (GO:0004332);; Molecular Function: protein serine/threonine kinase activity (GO:0004674);; Cellular Component: nucleolus (GO:0005730);; Cellular Component: mitochondr…	K01623|1e-154|vvi:100255859|hypothetical protein LOC100255859	Fructose-bisphosphate aldolase 1, chloroplastic (Fragment) OS=Pisum sativum PE=1 SV=1	PREDICTED: probable fructose-bisphosphate aldolase 2, chloroplastic-like [Glycine max]
T7-22479	71	33	0.000475	0.00510171	1.10535	up	[K]	Transcription	Biological Process: respiratory burst involved in defense response (GO:0002679);; Molecular Function: DNA binding (GO:0003677);; Molecular Function: sequence-specific DNA binding transcription factor activity (GO:0003700);; Cellular Component: nucleus (GO:0005634);; Biological Process: transcription, DNA-dependent (GO:0006351);; Biological Process: toxin catabolic process (GO:0009407);; Biologica…	--	Ethylene-responsive transcription factor 1A OS=Arabidopsis thaliana GN=ERF1A PE=1 SV=2	ethylene responsive transcription factor 1a [Prunus salicina]
T7-28912	118	7	0	0	4.07529	up	[K]	Transcription	Molecular Function: plastid sigma factor activity (GO:0001053);; Molecular Function: DNA binding (GO:0003677);; Molecular Function: sequence-specific DNA binding transcription factor activity (GO:0003700);; Molecular Function: DNA-directed RNA polymerase activity (GO:0003899);; Molecular Function: protein binding (GO:0005515);; Biological Process: pentose-phosphate shunt (GO:0006098);; Biological…	--	RNA polymerase sigma factor sigA OS=Arabidopsis thaliana GN=SIGA PE=1 SV=1	hypothetical protein PRUPE_ppa004393mg [Prunus persica]
T7-19967	120	34	0	0	1.81943	up	[P]	Inorganic ion transport and metabolism	Cellular Component: mitochondrion (GO:0005739);; Cellular Component: vacuole (GO:0005773);; Cellular Component: vacuolar membrane (GO:0005774);; Cellular Component: peroxisome (GO:0005777);; Cellular Component: peroxisomal membrane (GO:0005778);; Cellular Component: Golgi apparatus (GO:0005794);; Cellular Component: cytosol (GO:0005829);; Cellular Component: plasma membrane (GO:0005886);; Biologi…	K00434|1e-169|rcu:RCOM_0491260|L-ascorbate peroxidase 1, cytosolic, putative (EC:1.11.1.11)	L-ascorbate peroxidase 3, peroxisomal OS=Arabidopsis thaliana GN=APX3 PE=2 SV=1	PREDICTED: L-ascorbate peroxidase 3, peroxisomal-like [Fragaria vesca subsp. vesca]
T4-25006	21	0	7e-06	0.000120929	14.3581	up	--	--	Molecular Function: binding (GO:0005488);; Molecular Function: hydrolase activity (GO:0016787);;	--	Retrovirus-related Pol polyprotein from transposon TNT 1-94 OS=Nicotiana tabacum PE=2 SV=1	hypothetical protein VITISV_003944 [Vitis vinifera]
T6-20061	26	1	3e-06	5.56408e-05	4.70044	up	--	--	Cellular Component: endoplasmic reticulum (GO:0005783);; Cellular Component: plasma membrane (GO:0005886);; Cellular Component: integral to plasma membrane (GO:0005887);; Molecular Function: sucrose transmembrane transporter activity (GO:0008515);; Biological Process: carbohydrate transport (GO:0008643);; Cellular Component: plastid (GO:0009536);; Biological Process: leaf senescence (GO:0010150);…	--	Bidirectional sugar transporter SWEET2 OS=Arabidopsis thaliana GN=SWEET2 PE=2 SV=1	PREDICTED: bidirectional sugar transporter SWEET2a [Vitis vinifera]
T7-21119	24	1	7e-06	0.000120929	4.58496	up	--	--	Molecular Function: protein disulfide isomerase activity (GO:0003756);; Biological Process: pentose-phosphate shunt (GO:0006098);; Biological Process: rRNA processing (GO:0006364);; Cellular Component: chloroplast thylakoid membrane (GO:0009535);; Cellular Component: chloroplast stroma (GO:0009570);; Biological Process: plastid organization (GO:0009657);; Biological Process: photosystem II repair…	--	Protein disulfide-isomerase LQY1 OS=Arabidopsis thaliana GN=LQY1 PE=1 SV=1	predicted protein [Populus trichocarpa]
T5-27292	175	82	0	0	1.09366	up	[EH]	--	Molecular Function: magnesium ion binding (GO:0000287);; Molecular Function: acetolactate synthase activity (GO:0003984);; Molecular Function: pyruvate decarboxylase activity (GO:0004737);; Cellular Component: cell wall (GO:0005618);; Biological Process: isoleucine biosynthetic process (GO:0009097);; Biological Process: valine biosynthetic process (GO:0009099);; Cellular Component: chloroplast (G…	K01652|0.0|pop:POPTR_666677|acetolactate synthase I/II/III large subunit (EC:2.2.1.6)	Acetolactate synthase 3, chloroplastic OS=Brassica napus PE=3 SV=1	hypothetical protein PRUPE_ppa002517mg [Prunus persica]
T6-13638	83	8	0	0	3.37504	up	--	--	Cellular Component: chloroplast (GO:0009507);; Molecular Function: heat shock protein binding (GO:0031072);; Molecular Function: unfolded protein binding (GO:0051082);;	--	--	PREDICTED: uncharacterized protein LOC100852520 [Vitis vinifera]
T6-24611	54	6	0	0	3.16993	up	--	--	Molecular Function: nucleic acid binding (GO:0003676);; Biological Process: transcription, DNA-dependent (GO:0006351);; Molecular Function: histone-lysine N-methyltransferase activity (GO:0018024);; Cellular Component: nucleoplasm part (GO:0044451);;	--	--	predicted protein [Populus trichocarpa]
T7-29884	67	26	5.5e-05	0.000767969	1.36565	up	[K]	Transcription	Cellular Component: histone acetyltransferase complex (GO:0000123);; Molecular Function: transcription regulatory region sequence-specific DNA binding (GO:0000976);; Molecular Function: sequence-specific DNA binding transcription factor activity (GO:0003700);; Cellular Component: nucleus (GO:0005634);; Biological Process: regulation of transcription, DNA-dependent (GO:0006355);; Biological Proces…	--	Homeobox-leucine zipper protein HAT4 OS=Arabidopsis thaliana GN=HAT4 PE=1 SV=1	PREDICTED: homeobox-leucine zipper protein HAT4-like isoform 1 [Vitis vinifera]
T1-14727	15	0	0.000153	0.00190409	13.8727	up	[D]	Cell cycle control, cell division, chromosome partitioning	Cellular Component: chloroplast (GO:0009507);;	K06287|1e-72|rcu:RCOM_0440500|maf protein, putative	--	maf protein, putative [Ricinus communis]
T6-24399	792	98	0	0	3.01465	up	--	--	Molecular Function: DNA binding (GO:0003677);; Molecular Function: chromatin binding (GO:0003682);; Molecular Function: sequence-specific DNA binding transcription factor activity (GO:0003700);; Molecular Function: calmodulin binding (GO:0005516);; Cellular Component: nucleus (GO:0005634);; Biological Process: response to cold (GO:0009409);; Cellular Component: photosystem I (GO:0009522);; Cellul…	--	Photosystem I reaction center subunit N, chloroplastic OS=Arabidopsis thaliana GN=PSAN PE=1 SV=2	hypothetical protein PRUPE_ppa005083mg [Prunus persica]
T6-18047	120	17	0	0	2.81943	up	[TZDR]	--	Molecular Function: binding (GO:0005488);; Molecular Function: calcium ion binding (GO:0005509);; Cellular Component: extracellular region (GO:0005576);; Cellular Component: cell wall (GO:0005618);; Cellular Component: cytosol (GO:0005829);; Biological Process: proteolysis (GO:0006508);; Molecular Function: cysteine-type peptidase activity (GO:0008234);; Biological Process: gibberellin biosynthet…	--	Calcium-binding protein CML24 OS=Arabidopsis thaliana GN=CML24 PE=2 SV=2	hypothetical protein PRUPE_ppa012594mg [Prunus persica]
T7-30927	265	47	0	0	2.49526	up	--	--	Molecular Function: protein binding (GO:0005515);; Biological Process: rRNA processing (GO:0006364);; Biological Process: regulation of translation (GO:0006417);; Biological Process: phosphatidylglycerol biosynthetic process (GO:0006655);; Biological Process: G-protein coupled receptor signaling pathway (GO:0007186);; Cellular Component: photosystem II (GO:0009523);; Cellular Component: plastid i…	--	Protein THYLAKOID FORMATION1, chloroplastic OS=Solanum tuberosum GN=THF1 PE=2 SV=1	hypothetical protein PRUPE_ppa009554mg [Prunus persica]
T3-17373	39	5	1e-06	2.03597e-05	2.96347	up	--	--	Cellular Component: extracellular region (GO:0005576);; Biological Process: lipoprotein metabolic process (GO:0042157);;	--	Uncharacterized protein At5g01610 OS=Arabidopsis thaliana GN=At5g01610 PE=1 SV=1	hypothetical protein PRUPE_ppa012348mg [Prunus persica]
T6-17610	39	6	2e-06	3.83602e-05	2.70044	up	--	--	Cellular Component: mitochondrion (GO:0005739);; Cellular Component: chloroplast (GO:0009507);; Cellular Component: photosynthetic membrane (GO:0034357);;	--	--	unknown [Lotus japonicus]
T3-23795	49	4	0	0	3.61471	up	--	--	Molecular Function: sequence-specific DNA binding transcription factor activity (GO:0003700);; Molecular Function: binding (GO:0005488);; Cellular Component: nucleus (GO:0005634);; Biological Process: multicellular organismal development (GO:0007275);; Biological Process: response to light stimulus (GO:0009416);; Biological Process: response to hormone stimulus (GO:0009725);; Biological Process: …	--	GATA transcription factor 21 OS=Arabidopsis thaliana GN=GATA21 PE=1 SV=2	GATA domain class transcription factor [Malus x domestica]
T2-18556	18522	2121	0	0	3.12642	up	--	--	Molecular Function: monooxygenase activity (GO:0004497);; Molecular Function: copper ion binding (GO:0005507);; Molecular Function: protein binding (GO:0005515);; Cellular Component: cell wall (GO:0005618);; Biological Process: response to cold (GO:0009409);; Cellular Component: chloroplast (GO:0009507);; Cellular Component: chloroplast thylakoid membrane (GO:0009535);; Cellular Component: chloro…	K01602|1e-94|pop:POPTR_813777|ribulose-bisphosphate carboxylase small chain (EC:4.1.1.39)	Ribulose bisphosphate carboxylase small chain, chloroplastic OS=Cucumis sativus GN=RBCS PE=2 SV=1	putative ribulose-1,5-bisphosphate carboxylase/oxygenase small subunit [Aralia elata]
T6-21105	317	4	0	0	6.30834	up	--	--	Molecular Function: iron ion binding (GO:0005506);; Biological Process: pentose-phosphate shunt (GO:0006098);; Biological Process: rRNA processing (GO:0006364);; Cellular Component: chloroplast thylakoid membrane (GO:0009535);; Biological Process: response to blue light (GO:0009637);; Biological Process: plastid organization (GO:0009657);; Cellular Component: chloroplast envelope (GO:0009941);; B…	--	--	predicted protein [Populus trichocarpa]
T4-25638	35	9	0.000164	0.00202127	1.95936	up	--	--	Molecular Function: binding (GO:0005488);; Cellular Component: intracellular part (GO:0044424);;	--	--	hypothetical protein PRUPE_ppa000661mg [Prunus persica]
T5-28727	121	44	0	0	1.45943	up	[LKJ]	--	Biological Process: Group II intron splicing (GO:0000373);; Molecular Function: DNA binding (GO:0003677);; Molecular Function: RNA binding (GO:0003723);; Molecular Function: protein binding (GO:0005515);; Molecular Function: ATP binding (GO:0005524);; Cellular Component: cell wall (GO:0005618);; Cellular Component: nucleus (GO:0005634);; Cellular Component: nucleolus (GO:0005730);; Cellular Compo…	K12835|0.0|pop:POPTR_552542|hypothetical protein	DEAD-box ATP-dependent RNA helicase 24 OS=Arabidopsis thaliana GN=RH24 PE=1 SV=2	hypothetical protein PRUPE_ppa001666mg [Prunus persica]
T3-23096	23	4	0.000402	0.00439944	2.52356	up	[IQR]	--	Biological Process: retinoid metabolic process (GO:0001523);; Molecular Function: protein binding (GO:0005515);; Cellular Component: plasma membrane (GO:0005886);; Biological Process: transport (GO:0006810);; Biological Process: apoptotic process (GO:0006915);; Biological Process: metabolic process (GO:0008152);; Biological Process: response to radiation (GO:0009314);; Cellular Component: chlorop…	--	Short-chain dehydrogenase TIC 32, chloroplastic OS=Pisum sativum GN=TIC32 PE=1 SV=1	PREDICTED: short-chain dehydrogenase TIC 32, chloroplastic-like [Vitis vinifera]
T6-19369	36	12	0.000944	0.00933513	1.58496	up	--	--	Molecular Function: calcium ion binding (GO:0005509);; Molecular Function: protein binding (GO:0005515);; Cellular Component: chloroplast thylakoid lumen (GO:0009543);; Cellular Component: chloroplast stroma (GO:0009570);; Cellular Component: oxygen evolving complex (GO:0009654);; Biological Process: leaf morphogenesis (GO:0009965);; Biological Process: thylakoid membrane organization (GO:0010027…	--	PsbP domain-containing protein 6, chloroplastic OS=Arabidopsis thaliana GN=PPD6 PE=1 SV=1	PREDICTED: psbP domain-containing protein 6, chloroplastic [Vitis vinifera]
T5-25550	34	9	0.000249	0.00292468	1.91754	up	--	--	--	--	--	hypothetical protein PRUPE_ppa006860mg [Prunus persica]
T7-27156	30	1	0	0	4.90689	up	[R]	General function prediction only	Biological Process: defense response to insect (GO:0002213);; Molecular Function: glutamate-cysteine ligase activity (GO:0004357);; Cellular Component: mitochondrion (GO:0005739);; Biological Process: gluconeogenesis (GO:0006094);; Biological Process: glycolysis (GO:0006096);; Biological Process: glutathione biosynthetic process (GO:0006750);; Biological Process: amino acid transport (GO:0006865)…	--	Probable mannitol dehydrogenase OS=Fragaria ananassa GN=CAD PE=1 SV=1	hypothetical protein PRUPE_ppa007622mg [Prunus persica]
T5-27573	108	15	0	0	2.848	up	--	--	--	--	--	conserved hypothetical protein [Ricinus communis]
T6-24882	42	12	9e-05	0.00119535	1.80735	up	[J]	Translation, ribosomal structure and biogenesis	Molecular Function: ATP binding (GO:0005524);; Cellular Component: mitochondrion (GO:0005739);; Biological Process: glutamyl-tRNA aminoacylation (GO:0006424);; Cellular Component: chloroplast stroma (GO:0009570);; Biological Process: mRNA modification (GO:0016556);; Cellular Component: glutamyl-tRNA(Gln) amidotransferase complex (GO:0030956);; Biological Process: mitochondrial translation (GO:003…	K02434|0.0|sbi:SORBI_05g020870|hypothetical protein	Glutamyl-tRNA(Gln) amidotransferase subunit B, chloroplastic/mitochondrial OS=Sorghum bicolor GN=GATB PE=3 SV=1	hypothetical protein PRUPE_ppa003810mg [Prunus persica]
T7-27541	100	48	6.4e-05	0.000882569	1.05889	up	--	--	Molecular Function: sequence-specific DNA binding transcription factor activity (GO:0003700);; Cellular Component: nucleus (GO:0005634);; Biological Process: transcription, DNA-dependent (GO:0006351);; Biological Process: regulation of translation (GO:0006417);; Biological Process: response to stress (GO:0006950);; Biological Process: response to abiotic stimulus (GO:0009628);; Biological Process…	--	Auxin-responsive protein IAA3 OS=Arabidopsis thaliana GN=IAA3 PE=1 SV=1	predicted protein [Populus trichocarpa]
T7-29654	69	28	8.2e-05	0.00109695	1.30117	up	[H]	Coenzyme transport and metabolism	Molecular Function: dimethylallyltranstransferase activity (GO:0004161);; Molecular Function: farnesyltranstransferase activity (GO:0004311);; Molecular Function: geranyltranstransferase activity (GO:0004337);; Molecular Function: protein binding (GO:0005515);; Cellular Component: endoplasmic reticulum (GO:0005783);; Biological Process: isoprenoid biosynthetic process (GO:0008299);; Cellular Comp…	K13789|0.0|pop:POPTR_649179|hypothetical protein	Heterodimeric geranylgeranyl pyrophosphate synthase small subunit, chloroplastic OS=Arabidopsis thaliana GN=GGR PE=1 SV=2	predicted protein [Populus trichocarpa]
T6-20102	480	26	0	0	4.20645	up	[G]	Carbohydrate transport and metabolism	Biological Process: maltose metabolic process (GO:0000023);; Biological Process: MAPK cascade (GO:0000165);; Biological Process: sucrose biosynthetic process (GO:0005986);; Biological Process: pentose-phosphate shunt (GO:0006098);; Biological Process: rRNA processing (GO:0006364);; Biological Process: protein targeting to membrane (GO:0006612);; Biological Process: response to cold (GO:0009409);;…	K01100|0.0|vvi:100260169|hypothetical protein LOC100260169	Sedoheptulose-1,7-bisphosphatase, chloroplastic OS=Arabidopsis thaliana GN=At3g55800 PE=1 SV=1	chloroplast sedoheptulose-1,7-bisphosphatase [Morus alba var. multicaulis]
T6-24127	68	11	0	0	2.62803	up	[I]	Lipid transport and metabolism	Cellular Component: nucleus (GO:0005634);; Biological Process: tricyclic triterpenoid biosynthetic process (GO:0010263);; Biological Process: tetracyclic triterpenoid biosynthetic process (GO:0010686);; Biological Process: sterol biosynthetic process (GO:0016126);; Biological Process: pentacyclic triterpenoid biosynthetic process (GO:0019745);; Molecular Function: marneral synthase activity (GO:0…	--	Beta-amyrin synthase OS=Betula platyphylla GN=OSCBPY PE=1 SV=1	RecName: Full=Beta-amyrin synthase
T1-22946	38	13	0.000842	0.00840792	1.54749	up	[J]	Translation, ribosomal structure and biogenesis	Molecular Function: nucleotide binding (GO:0000166);; Molecular Function: aminoacyl-tRNA ligase activity (GO:0004812);; Molecular Function: proline-tRNA ligase activity (GO:0004827);; Molecular Function: ATP binding (GO:0005524);; Cellular Component: mitochondrion (GO:0005739);; Biological Process: tRNA aminoacylation for protein translation (GO:0006418);; Biological Process: prolyl-tRNA aminoacy…	K01881|0.0|vvi:100262997|hypothetical protein LOC100262997	--	PREDICTED: proline--tRNA ligase-like [Fragaria vesca subsp. vesca]
T3-20590	274	55	0	0	2.31667	up	--	--	Molecular Function: DNA binding (GO:0003677);; Molecular Function: sequence-specific DNA binding transcription factor activity (GO:0003700);; Cellular Component: nucleus (GO:0005634);; Biological Process: regulation of transcription, DNA-dependent (GO:0006355);; Biological Process: protein targeting to membrane (GO:0006612);; Biological Process: fatty acid catabolic process (GO:0009062);; Cellula…	K09287|1e-140|vvi:100262843|hypothetical protein LOC100262843	AP2/ERF and B3 domain-containing transcription repressor TEM1 OS=Arabidopsis thaliana GN=TEM1 PE=1 SV=1	PREDICTED: AP2/ERF and B3 domain-containing transcription repressor TEM1-like [Fragaria vesca subsp. vesca]
T7-31117	58	22	0.000133	0.00168428	1.39855	up	--	--	Biological Process: polysaccharide biosynthetic process (GO:0000271);; Cellular Component: nucleus (GO:0005634);; Cellular Component: endosome (GO:0005768);; Cellular Component: vacuolar membrane (GO:0005774);; Cellular Component: Golgi apparatus (GO:0005794);; Cellular Component: trans-Golgi network (GO:0005802);; Cellular Component: plasma membrane (GO:0005886);; Molecular Function: methyltrans…	--	Probable methyltransferase PMT3 OS=Arabidopsis thaliana GN=At4g14360 PE=1 SV=1	hypothetical protein PRUPE_ppa003011mg [Prunus persica]
T7-29801	250	30	0	0	3.05889	up	[M]	Cell wall/membrane/envelope biogenesis	Cellular Component: plasma membrane (GO:0005886);; Biological Process: chloroplast organization (GO:0009658);; Cellular Component: chloroplast inner membrane (GO:0009706);; Biological Process: thylakoid membrane organization (GO:0010027);; Biological Process: cellular cation homeostasis (GO:0030003);; Biological Process: divalent metal ion transport (GO:0070838);;	--	Plastidal glycolate/glycerate translocator 1, chloroplastic OS=Arabidopsis thaliana GN=PLGG1 PE=1 SV=1	conserved hypothetical protein [Ricinus communis]
T2-24565	506	208	0	0	1.28255	up	--	--	--	--	--	PREDICTED: uncharacterized protein LOC101217755 [Cucumis sativus]
T6-21652	35	1	0	0	5.12928	up	[IQ]	--	Molecular Function: fatty-acyl-CoA synthase activity (GO:0004321);; Cellular Component: peroxisome (GO:0005777);; Biological Process: autophagy (GO:0006914);; Biological Process: response to stress (GO:0006950);; Cellular Component: chloroplast (GO:0009507);; Biological Process: response to symbiotic fungus (GO:0009610);; Biological Process: jasmonic acid biosynthetic process (GO:0009695);; Biolo…	--	4-coumarate--CoA ligase-like 6 OS=Arabidopsis thaliana GN=4CLL6 PE=2 SV=2	PREDICTED: 4-coumarate--CoA ligase-like 6-like [Fragaria vesca subsp. vesca]
T3-16405	181	24	0	0	2.91488	up	--	--	Molecular Function: calcium ion binding (GO:0005509);; Cellular Component: plastid (GO:0009536);; Cellular Component: oxygen evolving complex (GO:0009654);; Biological Process: photosynthesis (GO:0015979);; Cellular Component: extrinsic to membrane (GO:0019898);;	--	Thylakoid lumenal 19 kDa protein, chloroplastic OS=Arabidopsis thaliana GN=At3g63540 PE=1 SV=2	hypothetical protein PRUPE_ppa010370mg [Prunus persica]
T6-23623	46	10	3e-06	5.56408e-05	2.20163	up	[G]	Carbohydrate transport and metabolism	Biological Process: transition metal ion transport (GO:0000041);; Molecular Function: ribokinase activity (GO:0004747);; Molecular Function: ATP binding (GO:0005524);; Cellular Component: Golgi apparatus (GO:0005794);; Cellular Component: cytosol (GO:0005829);; Cellular Component: plasma membrane (GO:0005886);; Biological Process: D-ribose metabolic process (GO:0006014);; Molecular Function: fruc…	K00847|0.0|vvi:100258640|hypothetical protein LOC100258640	Fructokinase-2 OS=Zea mays GN=FRK2 PE=1 SV=1	hypothetical protein PRUPE_ppa007069mg [Prunus persica]
T6-22493	40	9	2e-05	0.000311268	2.152	up	[G]	Carbohydrate transport and metabolism	Molecular Function: ribokinase activity (GO:0004747);; Biological Process: monosaccharide metabolic process (GO:0005996);; Biological Process: D-ribose metabolic process (GO:0006014);; Cellular Component: chloroplast (GO:0009507);; Biological Process: phosphorylation (GO:0016310);; Molecular Function: transferase activity, transferring phosphorus-containing groups (GO:0016772);; Biological Proces…	--	--	PREDICTED: ribokinase-like [Fragaria vesca subsp. vesca]
T7-27400	86	30	1e-06	2.03597e-05	1.51937	up	--	--	Molecular Function: structural constituent of ribosome (GO:0003735);; Cellular Component: ribosome (GO:0005840);; Biological Process: translation (GO:0006412);; Cellular Component: chloroplast thylakoid membrane (GO:0009535);; Cellular Component: chloroplast stroma (GO:0009570);; Biological Process: stomatal complex morphogenesis (GO:0010103);; Biological Process: isopentenyl diphosphate biosynth…	--	30S ribosomal protein 3, chloroplastic OS=Spinacia oleracea GN=PSRP3 PE=1 SV=1	hypothetical protein PRUPE_ppa011873mg [Prunus persica]
T6-24873	34	9	0.000249	0.00292468	1.91754	up	--	--	Molecular Function: calcium ion binding (GO:0005509);;	--	Uncharacterized calcium-binding protein At1g02270 OS=Arabidopsis thaliana GN=At1g02270 PE=2 SV=2	hypothetical protein PRUPE_ppa005459mg [Prunus persica]
T7-29785	319	130	0	0	1.29504	up	[E]	Amino acid transport and metabolism	Cellular Component: nucleus (GO:0005634);; Biological Process: arginine catabolic process (GO:0006527);; Biological Process: protein targeting to membrane (GO:0006612);; Biological Process: response to oxidative stress (GO:0006979);; Biological Process: spermidine biosynthetic process (GO:0008295);; Molecular Function: arginine decarboxylase activity (GO:0008792);; Biological Process: response to…	K01583|0.0|vvi:100233080|ADC	Arginine decarboxylase OS=Pisum sativum PE=2 SV=1	PREDICTED: arginine decarboxylase-like [Fragaria vesca subsp. vesca]
T7-27134	111	8	0	0	3.79442	up	[G]	Carbohydrate transport and metabolism	Molecular Function: 6-phosphofructo-2-kinase activity (GO:0003873);; Molecular Function: fructose-2,6-bisphosphate 2-phosphatase activity (GO:0004331);; Molecular Function: ATP binding (GO:0005524);; Cellular Component: nucleus (GO:0005634);; Cellular Component: cytosol (GO:0005829);; Cellular Component: plasma membrane (GO:0005886);; Biological Process: fructose metabolic process (GO:0006000);; …	K01103|0.0|vvi:100244966|hypothetical protein LOC100244966	6-phosphofructo-2-kinase/fructose-2,6-bisphosphatase OS=Arabidopsis thaliana GN=FKFBP PE=1 SV=1	PREDICTED: 6-phosphofructo-2-kinase/fructose-2,6-biphosphatase 3 [Vitis vinifera]
T4-23005	617	101	0	0	2.61092	up	[P]	Inorganic ion transport and metabolism	Biological Process: MAPK cascade (GO:0000165);; Molecular Function: catalytic activity (GO:0003824);; Molecular Function: protein binding (GO:0005515);; Biological Process: rRNA processing (GO:0006364);; Biological Process: glycine catabolic process (GO:0006546);; Biological Process: protein targeting to membrane (GO:0006612);; Biological Process: unsaturated fatty acid biosynthetic process (GO:0…	--	Rhodanese-like domain-containing protein 4, chloroplastic OS=Arabidopsis thaliana GN=STR4 PE=1 SV=2	PREDICTED: uncharacterized protein LOC101297968 [Fragaria vesca subsp. vesca]
T2-20165	120	6	0	0	4.32193	up	--	--	Molecular Function: sequence-specific DNA binding transcription factor activity (GO:0003700);; Molecular Function: protein binding (GO:0005515);; Biological Process: regulation of translation (GO:0006417);; Biological Process: signal transduction (GO:0007165);; Biological Process: plastid organization (GO:0009657);; Biological Process: post-embryonic development (GO:0009791);; Biological Process:…	--	Transcription factor TCP4 OS=Arabidopsis thaliana GN=TCP4 PE=2 SV=1	PREDICTED: transcription factor TCP4-like [Fragaria vesca subsp. vesca]
T7-31307	163	69	0	0	1.2402	up	[ER]	--	Molecular Function: L-iditol 2-dehydrogenase activity (GO:0003939);; Cellular Component: extracellular space (GO:0005615);; Cellular Component: cytosol (GO:0005829);; Cellular Component: cilium (GO:0005929);; Biological Process: glucose metabolic process (GO:0006006);; Biological Process: sorbitol catabolic process (GO:0006062);; Molecular Function: zinc ion binding (GO:0008270);; Cellular Compon…	K00008|0.0|pop:POPTR_823499|L-iditol 2-dehydrogenase (EC:1.1.1.14)	Sorbitol dehydrogenase OS=Arabidopsis thaliana GN=SDH PE=1 SV=1	predicted protein [Populus trichocarpa]
T7-28065	44	16	0.000584	0.00615265	1.45943	up	[MG]	--	Cellular Component: mitochondrion (GO:0005739);; Cellular Component: chloroplast thylakoid membrane (GO:0009535);; Cellular Component: chloroplast envelope (GO:0009941);; Biological Process: myo-inositol hexakisphosphate biosynthetic process (GO:0010264);; Cellular Component: plastoglobule (GO:0010287);;	--	Uncharacterized protein At2g34460, chloroplastic OS=Arabidopsis thaliana GN=At2g34460 PE=1 SV=1	hypothetical protein PRUPE_ppa008970mg [Prunus persica]
T4-20377	28	1	1e-06	2.03597e-05	4.80735	up	[E]	Amino acid transport and metabolism	Biological Process: regulation of cell growth by extracellular stimulus (GO:0001560);; Molecular Function: L-alanine:2-oxoglutarate aminotransferase activity (GO:0004021);; Molecular Function: L-aspartate:2-oxoglutarate aminotransferase activity (GO:0004069);; Molecular Function: cystathionine beta-lyase activity (GO:0004121);; Molecular Function: L-tyrosine:2-oxoglutarate aminotransferase activi…	K00815|0.0|pop:POPTR_568851|AMT7	Probable aminotransferase TAT2 OS=Arabidopsis thaliana GN=At5g53970 PE=2 SV=1	hypothetical protein PRUPE_ppa006368mg [Prunus persica]
T6-28104	58	14	1e-06	2.03597e-05	2.05063	up	--	--	Cellular Component: chloroplast (GO:0009507);; Biological Process: cellular response to phosphate starvation (GO:0016036);; Molecular Function: nucleotidyltransferase activity (GO:0016779);; Biological Process: galactolipid biosynthetic process (GO:0019375);;	--	--	hypothetical protein PRUPE_ppa001281mg [Prunus persica]
T7-31057	62	6	0	0	3.36923	up	[R]	General function prediction only	Molecular Function: protein kinase activity (GO:0004672);; Molecular Function: ATP binding (GO:0005524);; Cellular Component: mitochondrion (GO:0005739);; Cellular Component: plasma membrane (GO:0005886);; Biological Process: protein phosphorylation (GO:0006468);; Cellular Component: plastoglobule (GO:0010287);; Biological Process: chlorophyll catabolic process (GO:0015996);; Biological Process: …	--	Uncharacterized aarF domain-containing protein kinase At4g31390, chloroplastic OS=Arabidopsis thaliana GN=At4g31390 PE=1 SV=1	PREDICTED: uncharacterized aarF domain-containing protein kinase At4g31390, chloroplastic-like [Vitis vinifera]
T3-16780	40	3	0	0	3.73697	up	--	--	Cellular Component: plastid (GO:0009536);; Molecular Function: heat shock protein binding (GO:0031072);; Molecular Function: unfolded protein binding (GO:0051082);;	--	--	PREDICTED: uncharacterized protein LOC100249288 isoform 1 [Vitis vinifera]
T6-21233	85	5	0	0	4.08746	up	--	--	Cellular Component: mitochondrion (GO:0005739);; Cellular Component: chloroplast (GO:0009507);; Biological Process: photosynthesis (GO:0015979);;	--	--	unnamed protein product [Vitis vinifera]
T5-20146	456	48	0	0	3.24793	up	[C]	Energy production and conversion	Biological Process: transition metal ion transport (GO:0000041);; Biological Process: fatty acid alpha-oxidation (GO:0001561);; Molecular Function: receptor binding (GO:0005102);; Cellular Component: nucleus (GO:0005634);; Cellular Component: vacuole (GO:0005773);; Cellular Component: peroxisome (GO:0005777);; Cellular Component: peroxisomal matrix (GO:0005782);; Molecular Function: glycolate oxi…	K11517|0.0|pop:POPTR_822988|hypothetical protein	Peroxisomal (S)-2-hydroxy-acid oxidase GLO1 OS=Arabidopsis thaliana GN=GLO1 PE=1 SV=1	predicted protein [Populus trichocarpa]
T4-22081	44	14	0.000166	0.00204304	1.65208	up	--	--	Cellular Component: chloroplast thylakoid membrane (GO:0009535);; Cellular Component: chloroplast envelope (GO:0009941);;	--	--	PREDICTED: uncharacterized protein LOC101304088 [Fragaria vesca subsp. vesca]
T7-27034	21	1	3.2e-05	0.000476476	4.39232	up	[E]	Amino acid transport and metabolism	Molecular Function: amine transmembrane transporter activity (GO:0005275);; Cellular Component: plasma membrane (GO:0005886);; Biological Process: purine nucleobase transport (GO:0006863);; Biological Process: amino acid transport (GO:0006865);; Cellular Component: chloroplast inner membrane (GO:0009706);; Cellular Component: integral to membrane (GO:0016021);; Molecular Function: transmembrane t…	K03834|0.0|rcu:RCOM_0784660|Tyrosine-specific transport protein, putative	--	PREDICTED: tyrosine-specific transport protein-like [Vitis vinifera]
T5-28148	37	2	0	0	4.20945	up	--	--	Cellular Component: cytosol (GO:0005829);; Biological Process: metabolic process (GO:0008152);; Biological Process: response to salt stress (GO:0009651);; Biological Process: response to ethylene stimulus (GO:0009723);; Biological Process: response to abscisic acid stimulus (GO:0009737);; Biological Process: hormone-mediated signaling pathway (GO:0009755);; Biological Process: response to inorgan…	--	Putative UDP-glucose flavonoid 3-O-glucosyltransferase 3 OS=Fragaria ananassa GN=GT3 PE=2 SV=1	gylcosyltransferase UGT71A13 [Maclura pomifera]
T6-18191	264	39	0	0	2.75899	up	[J]	Translation, ribosomal structure and biogenesis	Cellular Component: plastid large ribosomal subunit (GO:0000311);; Molecular Function: structural constituent of ribosome (GO:0003735);; Cellular Component: ribosome (GO:0005840);; Biological Process: DNA-dependent transcription, elongation (GO:0006354);; Biological Process: translation (GO:0006412);; Cellular Component: plastid (GO:0009536);; Cellular Component: chloroplast stroma (GO:0009570);;…	K02876|1e-136|pop:POPTR_766070|hypothetical protein	50S ribosomal protein L15, chloroplastic OS=Arabidopsis thaliana GN=RPL15 PE=2 SV=2	hypothetical protein PRUPE_ppa010143mg [Prunus persica]
T5-26203	171	36	0	0	2.24793	up	--	--	Molecular Function: binding (GO:0005488);; Cellular Component: plant-type cell wall (GO:0009505);; Biological Process: anatomical structure morphogenesis (GO:0009653);; Cellular Component: intracellular membrane-bounded organelle (GO:0043231);; Biological Process: cellular protein metabolic process (GO:0044267);; Cellular Component: cytoplasmic part (GO:0044444);; Cellular Component: intracellula…	--	--	predicted protein [Populus trichocarpa]
T3-19605	157	8	0	0	4.29462	up	[R]	General function prediction only	Molecular Function: nucleic acid binding (GO:0003676);; Molecular Function: single-stranded DNA binding (GO:0003697);; Biological Process: transcription, DNA-dependent (GO:0006351);; Biological Process: RNA processing (GO:0006396);; Molecular Function: poly(U) RNA binding (GO:0008266);; Biological Process: response to cold (GO:0009409);; Biological Process: RNA modification (GO:0009451);; Cellula…	--	33 kDa ribonucleoprotein, chloroplastic OS=Nicotiana sylvestris PE=1 SV=1	ribonucleoprotein, chloroplast, putative [Ricinus communis]
T6-17747	21	3	0.000366	0.00412791	2.80735	up	--	--	Cellular Component: intracellular part (GO:0044424);;	--	Protein FAF-like, chloroplastic OS=Arabidopsis thaliana GN=At5g22090 PE=2 SV=1	conserved hypothetical protein [Ricinus communis]
T3-21505	120	25	0	0	2.26303	up	--	--	Molecular Function: protein binding (GO:0005515);; Cellular Component: intracellular (GO:0005622);; Cellular Component: nucleus (GO:0005634);; Biological Process: regulation of transcription, DNA-dependent (GO:0006355);; Biological Process: response to stress (GO:0006950);; Biological Process: photoperiodism (GO:0009648);; Biological Process: chloroplast organization (GO:0009658);; Biological Pro…	--	Zinc finger protein CONSTANS-LIKE 5 OS=Arabidopsis thaliana GN=COL5 PE=2 SV=2	PREDICTED: zinc finger protein CONSTANS-LIKE 5-like [Cucumis sativus]
T7-25166	80	13	0	0	2.62149	up	--	--	Biological Process: maltose metabolic process (GO:0000023);; Molecular Function: binding (GO:0005488);; Cellular Component: plasma membrane (GO:0005886);; Cellular Component: chloroplast stroma (GO:0009570);; Biological Process: stomatal complex morphogenesis (GO:0010103);; Biological Process: cellular component organization (GO:0016043);; Biological Process: mRNA modification (GO:0016556);; Biol…	--	--	hypothetical protein PRUPE_ppa005554mg [Prunus persica]
T6-22806	18	1	0.000144	0.00180197	4.16993	up	--	--	Biological Process: phosphate-containing compound metabolic process (GO:0006796);; Cellular Component: chloroplast thylakoid membrane (GO:0009535);; Biological Process: chloroplast relocation (GO:0009902);; Biological Process: leaf morphogenesis (GO:0009965);; Biological Process: thylakoid membrane organization (GO:0010027);; Biological Process: carotenoid biosynthetic process (GO:0016117);; Mole…	--	--	conserved hypothetical protein [Ricinus communis]
T7-25506	44	0	0	0	15.4252	up	[Q]	Secondary metabolites biosynthesis, transport and catabolism	Molecular Function: monooxygenase activity (GO:0004497);; Molecular Function: binding (GO:0005488);; Molecular Function: iron ion binding (GO:0005506);; Biological Process: alcohol metabolic process (GO:0006066);; Biological Process: steroid metabolic process (GO:0008202);; Molecular Function: steroid hydroxylase activity (GO:0008395);; Molecular Function: electron carrier activity (GO:0009055);;…	--	Cytokinin hydroxylase OS=Arabidopsis thaliana GN=CYP735A2 PE=1 SV=1	hypothetical protein PRUPE_ppa004341mg [Prunus persica]
T6-26924	143	11	0	0	3.70044	up	[H]	Coenzyme transport and metabolism	Molecular Function: ATP binding (GO:0005524);; Biological Process: phosphate-containing compound metabolic process (GO:0006796);; Biological Process: lipid biosynthetic process (GO:0008610);; Cellular Component: chloroplast thylakoid (GO:0009534);; Cellular Component: chloroplast stroma (GO:0009570);; Biological Process: cytokinin metabolic process (GO:0009690);; Cellular Component: magnesium che…	K03404|0.0|rcu:RCOM_1578810|Magnesium-chelatase subunit chlD, chloroplast precursor, putative (EC:6.6.1.1)	Magnesium-chelatase subunit ChlD, chloroplastic OS=Nicotiana tabacum GN=CHLD PE=2 SV=1	Magnesium-chelatase subunit chlD, chloroplast precursor, putative [Ricinus communis]
T3-25572	89	3	0	0	4.89077	up	--	--	Cellular Component: Golgi apparatus (GO:0005794);; Cellular Component: cytosol (GO:0005829);; Biological Process: post-Golgi vesicle-mediated transport (GO:0006892);; Biological Process: organelle organization (GO:0006996);; Biological Process: cellular membrane organization (GO:0016044);; Molecular Function: cyclin binding (GO:0030332);;	--	J domain-containing protein required for chloroplast accumulation response 1 OS=Arabidopsis thaliana GN=JAC1 PE=1 SV=1	heat shock protein binding protein, putative [Ricinus communis]
T4-24672	49	12	5e-06	8.85256e-05	2.02975	up	[Q]	Secondary metabolites biosynthesis, transport and catabolism	Biological Process: transition metal ion transport (GO:0000041);; Molecular Function: iron ion binding (GO:0005506);; Molecular Function: protein binding (GO:0005515);; Cellular Component: extracellular region (GO:0005576);; Cellular Component: endoplasmic reticulum (GO:0005783);; Biological Process: fatty acid metabolic process (GO:0006631);; Molecular Function: electron carrier activity (GO:000…	--	Cytochrome P450 86A2 OS=Arabidopsis thaliana GN=CYP86A2 PE=2 SV=1	PREDICTED: cytochrome P450 86A2-like [Fragaria vesca subsp. vesca]
T7-32191	18	2	0.000508	0.00543517	3.16993	up	--	--	Biological Process: mitotic cell cycle (GO:0000278);; Molecular Function: DNA binding (GO:0003677);; Molecular Function: sequence-specific DNA binding transcription factor activity (GO:0003700);; Cellular Component: nucleus (GO:0005634);; Cellular Component: mitochondrion (GO:0005739);; Biological Process: RNA processing (GO:0006396);; Biological Process: sulfur compound metabolic process (GO:000…	--	Transcription factor bHLH87 OS=Arabidopsis thaliana GN=BHLH87 PE=2 SV=1	PREDICTED: histone-lysine N-methyltransferase setd3 [Vitis vinifera]
T3-22512	204	60	0	0	1.76553	up	[J]	Translation, ribosomal structure and biogenesis	Molecular Function: structural constituent of ribosome (GO:0003735);; Cellular Component: ribosome (GO:0005840);; Biological Process: translation (GO:0006412);; Cellular Component: chloroplast (GO:0009507);; Cellular Component: chloroplast thylakoid (GO:0009534);; Cellular Component: chloroplast stroma (GO:0009570);; Molecular Function: rRNA binding (GO:0019843);; Biological Process: ribosome bio…	--	30S ribosomal protein S21, chloroplastic (Fragment) OS=Spinacia oleracea GN=rps21 PE=1 SV=1	structural constituent of ribosome, putative [Ricinus communis]
T6-21884	21	2	0.000117	0.00151423	3.39232	up	[T]	Signal transduction mechanisms	Molecular Function: catalytic activity (GO:0003824);; Biological Process: metabolic process (GO:0008152);; Cellular Component: plastid (GO:0009536);; Cellular Component: chloroplast stroma (GO:0009570);; Biological Process: thylakoid membrane organization (GO:0010027);; Biological Process: peptidyl-threonine dephosphorylation (GO:0035970);; Biological Process: cellular component biogenesis (GO:00…	--	Probable protein phosphatase 2C 26 OS=Arabidopsis thaliana GN=At2g30170 PE=2 SV=2	PREDICTED: probable protein phosphatase 2C 26 [Vitis vinifera]
T6-26215	49	3	0	0	4.02975	up	--	--	Molecular Function: ferric-chelate reductase activity (GO:0000293);; Cellular Component: nucleus (GO:0005634);; Cellular Component: mitochondrial respiratory chain complex I (GO:0005747);; Cellular Component: plasma membrane (GO:0005886);; Biological Process: cation transport (GO:0006812);; Biological Process: response to osmotic stress (GO:0006970);; Biological Process: catabolic process (GO:000…	--	Ferric reduction oxidase 7, chloroplastic OS=Arabidopsis thaliana GN=FRO7 PE=2 SV=1	hypothetical protein PRUPE_ppa002259mg [Prunus persica]
T1-15186	36	5	3e-06	5.56408e-05	2.848	up	[J]	Translation, ribosomal structure and biogenesis	Molecular Function: translation elongation factor activity (GO:0003746);; Cellular Component: mitochondrion (GO:0005739);; Biological Process: translation (GO:0006412);; Biological Process: translational elongation (GO:0006414);; Cellular Component: chloroplast stroma (GO:0009570);; Biological Process: embryo development ending in seed dormancy (GO:0009793);; Biological Process: iron-sulfur clust…	K02356|1e-119|vvi:100241479|hypothetical protein LOC100241479	Elongation factor P OS=Synechococcus sp. (strain ATCC 27144 / PCC 6301 / SAUG 1402/1) GN=efp PE=3 SV=1	hypothetical protein PRUPE_ppa010719mg [Prunus persica]
T6-21079	160	51	0	0	1.6495	up	[I]	Lipid transport and metabolism	Biological Process: sulfur amino acid metabolic process (GO:0000096);; Biological Process: MAPK cascade (GO:0000165);; Molecular Function: iron ion binding (GO:0005506);; Cellular Component: nucleus (GO:0005634);; Biological Process: pentose-phosphate shunt (GO:0006098);; Biological Process: regulation of translation (GO:0006417);; Biological Process: glycine catabolic process (GO:0006546);; Biol…	K03526|0.0|vvi:100257071|hypothetical protein LOC100257071	4-hydroxy-3-methylbut-2-en-1-yl diphosphate synthase, chloroplastic OS=Arabidopsis thaliana GN=ISPG PE=1 SV=1	PREDICTED: 4-hydroxy-3-methylbut-2-en-1-yl diphosphate synthase, chloroplastic-like [Fragaria vesca subsp. vesca]
T6-20953	163	17	0	0	3.26127	up	[J]	Translation, ribosomal structure and biogenesis	Molecular Function: RNA binding (GO:0003723);; Molecular Function: structural constituent of ribosome (GO:0003735);; Cellular Component: ribosome (GO:0005840);; Biological Process: translation (GO:0006412);; Cellular Component: chloroplast stroma (GO:0009570);; Biological Process: embryo development ending in seed dormancy (GO:0009793);; Cellular Component: chloroplast envelope (GO:0009941);; Bio…	--	50S ribosomal protein L19-2, chloroplastic OS=Arabidopsis thaliana GN=At5g47190 PE=2 SV=1	hypothetical protein PRUPE_ppa009692mg [Prunus persica]
T6-21098	52	0	0	0	15.6662	up	[RTKL]	--	Molecular Function: hydrolase activity, hydrolyzing O-glycosyl compounds (GO:0004553);; Molecular Function: protein serine/threonine kinase activity (GO:0004674);; Molecular Function: calmodulin-dependent protein kinase activity (GO:0004683);; Molecular Function: protein binding (GO:0005515);; Molecular Function: ATP binding (GO:0005524);; Cellular Component: cytosol (GO:0005829);; Cellular Compo…	--	CBL-interacting protein kinase 5 OS=Oryza sativa subsp. japonica GN=CIPK5 PE=2 SV=1	hypothetical protein PRUPE_ppa005365mg [Prunus persica]
T4-11642	37	5	2e-06	3.83602e-05	2.88753	up	--	--	Molecular Function: sequence-specific DNA binding transcription factor activity (GO:0003700);; Molecular Function: ATP binding (GO:0005524);; Cellular Component: chloroplast stroma (GO:0009570);;	--	Ribulose bisphosphate carboxylase/oxygenase activase, chloroplastic OS=Vigna radiata var. radiata GN=RCA PE=2 SV=2	Ribulose bisphosphate carboxylase/oxygenase activase 1, chloroplast precursor, putative [Ricinus communis]
T7-21590	140	4	0	0	5.12928	up	--	--	Molecular Function: binding (GO:0005488);; Biological Process: transcription, DNA-dependent (GO:0006351);; Biological Process: ion transport (GO:0006811);; Biological Process: defense response (GO:0006952);; Cellular Component: chloroplast (GO:0009507);; Biological Process: proton transport (GO:0015992);; Cellular Component: membrane (GO:0016020);; Cellular Component: proton-transporting two-sect…	--	ATP synthase delta chain, chloroplastic OS=Pisum sativum GN=ATPD PE=1 SV=1	ATP synthase delta chain, putative [Ricinus communis]
T6-24828	257	11	0	0	4.54619	up	--	--	Biological Process: maltose metabolic process (GO:0000023);; Cellular Component: nucleus (GO:0005634);; Cellular Component: mitochondrion (GO:0005739);; Biological Process: pentose-phosphate shunt (GO:0006098);; Biological Process: nucleobase-containing compound metabolic process (GO:0006139);; Biological Process: fatty acid biosynthetic process (GO:0006633);; Biological Process: phosphate-contai…	--	Calcium sensing receptor, chloroplastic OS=Arabidopsis thaliana GN=CAS PE=1 SV=1	hypothetical protein PRUPE_ppa002448mg [Prunus persica]
T6-16673	61	1	0	0	5.93074	up	--	--	Cellular Component: chloroplast thylakoid membrane (GO:0009535);;	--	--	hypothetical protein PRUPE_ppa026691mg, partial [Prunus persica]
T6-27639	40	14	0.000748	0.00754182	1.51457	up	[H]	Coenzyme transport and metabolism	Molecular Function: nucleotide binding (GO:0000166);; Molecular Function: GTP cyclohydrolase I activity (GO:0003934);; Molecular Function: protein binding (GO:0005515);; Cellular Component: nucleus (GO:0005634);; Cellular Component: cytoplasm (GO:0005737);; Biological Process: coenzyme metabolic process (GO:0006732);; Biological Process: response to stress (GO:0006950);; Biological Process: regul…	K01495|0.0|pop:POPTR_573397|GTP cyclohydrolase I (EC:3.5.4.16)	GTP cyclohydrolase 1 1 OS=Nostoc sp. (strain PCC 7120 / UTEX 2576) GN=folE1 PE=3 SV=1	PREDICTED: uncharacterized protein LOC101307844 [Fragaria vesca subsp. vesca]
T4-23105	14	0	0.000255	0.00298143	13.7731	up	--	--	Biological Process: lipid metabolic process (GO:0006629);; Molecular Function: S-adenosylmethionine-dependent methyltransferase activity (GO:0008757);; Molecular Function: jasmonate O-methyltransferase activity (GO:0030795);; Biological Process: methylation (GO:0032259);; Biological Process: cellular biosynthetic process (GO:0044249);; Molecular Function: metal ion binding (GO:0046872);;	--	Salicylate O-methyltransferase OS=Clarkia breweri GN=SAMT PE=1 SV=1	PREDICTED: salicylate O-methyltransferase-like [Vitis vinifera]
T7-25247	159	73	0	0	1.12306	up	[C]	Energy production and conversion	Biological Process: nematode larval development (GO:0002119);; Molecular Function: dihydrolipoyl dehydrogenase activity (GO:0004148);; Molecular Function: copper ion binding (GO:0005507);; Molecular Function: ATP binding (GO:0005524);; Cellular Component: nucleolus (GO:0005730);; Cellular Component: mitochondrial respiratory chain complex I (GO:0005747);; Cellular Component: mitochondrial matrix …	K00382|0.0|rcu:RCOM_1002450|dihydrolipoamide dehydrogenase, putative (EC:1.8.1.4)	Dihydrolipoyl dehydrogenase, mitochondrial OS=Pisum sativum GN=LPD PE=1 SV=2	dihydrolipoamide dehydrogenase, putative [Ricinus communis]
T3-15218	125	24	0	0	2.38082	up	[J]	Translation, ribosomal structure and biogenesis	Molecular Function: structural constituent of ribosome (GO:0003735);; Cellular Component: ribosome (GO:0005840);; Biological Process: translation (GO:0006412);; Cellular Component: chloroplast thylakoid membrane (GO:0009535);; Biological Process: thylakoid membrane organization (GO:0010027);; Molecular Function: rRNA binding (GO:0019843);; Biological Process: ribosome biogenesis (GO:0042254);;	--	30S ribosomal protein S6 alpha, chloroplastic OS=Arabidopsis thaliana GN=RPS6 PE=1 SV=1	PREDICTED: 30S ribosomal protein S6 alpha, chloroplastic [Vitis vinifera]
T7-28864	29	8	0.000919	0.0091277	1.85798	up	[V]	Defense mechanisms	Biological Process: sulfur amino acid metabolic process (GO:0000096);; Biological Process: MAPK cascade (GO:0000165);; Cellular Component: mitochondrion (GO:0005739);; Cellular Component: plasma membrane (GO:0005886);; Biological Process: glycine catabolic process (GO:0006546);; Biological Process: protein targeting to membrane (GO:0006612);; Biological Process: unsaturated fatty acid biosyntheti…	--	MATE efflux family protein 4, chloroplastic OS=Arabidopsis thaliana GN=DTX46 PE=2 SV=1	hypothetical protein PRUPE_ppa003694mg [Prunus persica]
T4-2914	87	24	0	0	1.85798	up	--	--	Molecular Function: magnesium ion binding (GO:0000287);; Molecular Function: electron carrier activity (GO:0009055);; Cellular Component: photosystem I (GO:0009522);; Cellular Component: chloroplast thylakoid membrane (GO:0009535);; Biological Process: photosynthesis (GO:0015979);; Cellular Component: integral to membrane (GO:0016021);; Molecular Function: chlorophyll binding (GO:0016168);; Molec…	K02689|0.0|vvi:4025091|psaA	Photosystem I P700 chlorophyll a apoprotein A1 OS=Morus indica GN=psaA PE=3 SV=1	photosystem I P700 apoprotein A1 [Morus indica]
T6-24902	24	0	2e-06	3.83602e-05	14.5507	up	--	--	Molecular Function: nucleic acid binding (GO:0003676);; Molecular Function: sequence-specific DNA binding transcription factor activity (GO:0003700);; Cellular Component: nucleus (GO:0005634);; Biological Process: regulation of transcription, DNA-dependent (GO:0006355);; Molecular Function: zinc ion binding (GO:0008270);; Biological Process: photomorphogenesis (GO:0009640);; Biological Process: g…	--	Zinc finger protein 6 OS=Arabidopsis thaliana GN=ZFP6 PE=2 SV=1	PREDICTED: uncharacterized protein LOC100267595 [Vitis vinifera]
T5-15788	33	10	0.000783	0.00787915	1.72247	up	--	--	--	--	--	uncharacterized protein LOC100306614 [Glycine max]
T7-22190	22	0	5e-06	8.85256e-05	14.4252	up	--	--	Biological Process: G2/M transition of mitotic cell cycle (GO:0000086);; Biological Process: establishment of mitotic spindle orientation (GO:0000132);; Cellular Component: kinetochore (GO:0000776);; Biological Process: morphogenesis of an epithelium (GO:0002009);; Biological Process: nematode larval development (GO:0002119);; Molecular Function: microtubule motor activity (GO:0003777);; Molecula…	--	--	PREDICTED: dynein light chain LC6, flagellar outer arm [Vitis vinifera]
T7-23035	22	3	0.000227	0.00268792	2.87447	up	--	--	Cellular Component: chloroplast envelope (GO:0009941);;	--	UPF0548 protein At2g17695 OS=Arabidopsis thaliana GN=At2g17695 PE=2 SV=1	hypothetical protein PRUPE_ppa023767mg [Prunus persica]
T7-31167	122	9	0	0	3.76081	up	--	--	Cellular Component: mitochondrion (GO:0005739);; Biological Process: calcium ion transport (GO:0006816);; Biological Process: cell communication (GO:0007154);; Cellular Component: membrane (GO:0016020);; Molecular Function: transmembrane transporter activity (GO:0022857);; Biological Process: chemical homeostasis (GO:0048878);; Biological Process: regulation of cellular process (GO:0050794);; Bio…	--	--	hypothetical protein PRUPE_ppa006923mg [Prunus persica]
T4-22343	146	20	0	0	2.8679	up	[C]	Energy production and conversion	Molecular Function: mRNA 3'-UTR binding (GO:0003730);; Molecular Function: iron ion binding (GO:0005506);; Molecular Function: copper ion binding (GO:0005507);; Molecular Function: protein binding (GO:0005515);; Molecular Function: ATP binding (GO:0005524);; Cellular Component: cell wall (GO:0005618);; Cellular Component: mitochondrion (GO:0005739);; Cellular Component: endoplasmic reticulum (GO:…	K01681|0.0|vvi:100256776|hypothetical protein LOC100256776	Aconitate hydratase, cytoplasmic OS=Cucurbita maxima PE=2 SV=1	aconitate hydratase 3 [Citrus clementina]
T4-18415	150	31	0	0	2.27462	up	[O]	Posttranslational modification, protein turnover, chaperones	Cellular Component: mitochondrion (GO:0005739);; Molecular Function: electron carrier activity (GO:0009055);; Cellular Component: chloroplast thylakoid membrane (GO:0009535);; Cellular Component: chloroplast envelope (GO:0009941);; Molecular Function: protein disulfide oxidoreductase activity (GO:0015035);; Biological Process: photosynthesis, light reaction (GO:0019684);; Biological Process: regu…	--	--	PREDICTED: uncharacterized protein LOC101292431 [Fragaria vesca subsp. vesca]
T3-25862	28	5	0.000107	0.00139483	2.48543	up	--	--	Molecular Function: adenine nucleotide transmembrane transporter activity (GO:0000295);; Molecular Function: purine ribonucleotide transmembrane transporter activity (GO:0005346);; Cellular Component: mitochondrial inner membrane (GO:0005743);; Cellular Component: vacuolar membrane (GO:0005774);; Cellular Component: peroxisomal membrane (GO:0005778);; Biological Process: ubiquitin-dependent prote…	--	Peroxisomal nicotinamide adenine dinucleotide carrier OS=Arabidopsis thaliana GN=PXN PE=1 SV=1	PREDICTED: peroxisomal nicotinamide adenine dinucleotide carrier-like [Fragaria vesca subsp. vesca]
T7-29974	67	32	0.000997	0.00975684	1.06609	up	[RTKL]	--	Biological Process: microtubule cytoskeleton organization (GO:0000226);; Molecular Function: protein kinase activity (GO:0004672);; Molecular Function: protein binding (GO:0005515);; Molecular Function: ATP binding (GO:0005524);; Cellular Component: cytoplasm (GO:0005737);; Cellular Component: microtubule organizing center (GO:0005815);; Biological Process: protein phosphorylation (GO:0006468);; …	--	E3 ubiquitin-protein ligase KEG OS=Arabidopsis thaliana GN=KEG PE=1 SV=2	hypothetical protein PRUPE_ppa002798mg [Prunus persica]
T6-26199	31	6	7.1e-05	0.000972313	2.36923	up	[R]	General function prediction only	Biological Process: maltose metabolic process (GO:0000023);; Molecular Function: protein binding (GO:0005515);; Molecular Function: ATP binding (GO:0005524);; Cellular Component: peroxisomal membrane (GO:0005778);; Cellular Component: plasma membrane (GO:0005886);; Biological Process: ATP catabolic process (GO:0006200);; Biological Process: fatty acid beta-oxidation (GO:0006635);; Molecular Funct…	--	ABC transporter D family member 2, chloroplastic OS=Arabidopsis thaliana GN=ABCC2 PE=1 SV=1	peroxisomal membrane ABC transporter family, PMP family [Populus trichocarpa]
T4-23596	34	3	1e-06	2.03597e-05	3.5025	up	--	--	Molecular Function: AMP-activated protein kinase activity (GO:0004679);; Cellular Component: nucleus (GO:0005634);; Cellular Component: cytoplasm (GO:0005737);; Cellular Component: cAMP-dependent protein kinase complex (GO:0005952);; Biological Process: protein phosphorylation (GO:0006468);; Biological Process: fatty acid biosynthetic process (GO:0006633);; Biological Process: response to stress …	--	--	hypothetical protein PRUPE_ppa021204mg [Prunus persica]
T6-16905	84	26	0	0	1.69188	up	[OU]	--	Molecular Function: serine-type endopeptidase activity (GO:0004252);; Molecular Function: ATP binding (GO:0005524);; Biological Process: proteolysis (GO:0006508);; Cellular Component: chloroplast thylakoid (GO:0009534);; Cellular Component: chloroplastic endopeptidase Clp complex (GO:0009840);; Cellular Component: chloroplast envelope (GO:0009941);;	K01358|1e-155|vvi:100265683|hypothetical protein LOC100265683	ATP-dependent Clp protease proteolytic subunit 3, chloroplastic OS=Arabidopsis thaliana GN=CLPP3 PE=1 SV=1	PREDICTED: ATP-dependent Clp protease proteolytic subunit 3, chloroplastic-like [Cucumis sativus]
T6-21263	66	15	0	0	2.1375	up	[J]	Translation, ribosomal structure and biogenesis	Molecular Function: fatty acid binding (GO:0005504);; Molecular Function: copper ion binding (GO:0005507);; Cellular Component: mitochondrion (GO:0005739);; Biological Process: translational termination (GO:0006415);; Biological Process: fatty acid metabolic process (GO:0006631);; Cellular Component: chloroplast stroma (GO:0009570);; Cellular Component: thylakoid (GO:0009579);; Biological Process…	K02838|1e-130|pop:POPTR_710069|hypothetical protein	Ribosome-recycling factor, chloroplastic OS=Spinacia oleracea GN=RRF PE=1 SV=1	hypothetical protein PRUPE_ppa009406mg [Prunus persica]
T6-26384	22	4	0.000639	0.00667582	2.45943	up	--	--	Biological Process: M phase of mitotic cell cycle (GO:0000087);; Biological Process: mitotic metaphase (GO:0000089);; Biological Process: mitotic anaphase (GO:0000090);; Biological Process: mitotic prometaphase (GO:0000236);; Cellular Component: spindle pole (GO:0000922);; Cellular Component: condensed chromosome outer kinetochore (GO:0000940);; Molecular Function: microtubule motor activity (GO:…	--	--	PREDICTED: uncharacterized protein LOC101300397 [Fragaria vesca subsp. vesca]
T6-25037	21	4	0.001014	0.00991686	2.39232	up	[V]	Defense mechanisms	Molecular Function: nucleic acid binding (GO:0003676);; Molecular Function: endonuclease activity (GO:0004519);; Cellular Component: nucleus (GO:0005634);; Biological Process: response to desiccation (GO:0009269);; Biological Process: response to cold (GO:0009409);; Biological Process: response to salt stress (GO:0009651);; Biological Process: response to abscisic acid stimulus (GO:0009737);;	--	--	hypothetical protein PRUPE_ppa009743mg [Prunus persica]
T7-25493	19	1	8.7e-05	0.0011608	4.24793	up	--	--	Biological Process: in utero embryonic development (GO:0001701);; Cellular Component: photoreceptor outer segment (GO:0001750);; Molecular Function: phosphatidylinositol-4,5-bisphosphate 5-phosphatase activity (GO:0004439);; Cellular Component: nucleus (GO:0005634);; Cellular Component: early endosome (GO:0005769);; Cellular Component: trans-Golgi network (GO:0005802);; Cellular Component: cytoso…	--	Type I inositol 1,4,5-trisphosphate 5-phosphatase CVP2 OS=Arabidopsis thaliana GN=CVP2 PE=1 SV=2	unnamed protein product [Vitis vinifera]
T4-24617	91	2	0	0	5.50779	up	--	--	Biological Process: chlorophyll biosynthetic process (GO:0015995);;	--	--	hypothetical protein PRUPE_ppa009508mg [Prunus persica]
T6-23971	19	2	0.000311	0.00356405	3.24793	up	[R]	General function prediction only	Molecular Function: protein kinase activity (GO:0004672);; Molecular Function: ATP binding (GO:0005524);; Cellular Component: plasma membrane (GO:0005886);; Biological Process: protein phosphorylation (GO:0006468);; Cellular Component: chloroplast (GO:0009507);; Cellular Component: plastoglobule (GO:0010287);; Biological Process: glucuronoxylan metabolic process (GO:0010413);; Biological Process:…	K08869|1e-139|pop:POPTR_570210|hypothetical protein	Uncharacterized aarF domain-containing protein kinase At5g05200, chloroplastic OS=Arabidopsis thaliana GN=At5g05200 PE=1 SV=1	unnamed protein product [Vitis vinifera]
T6-19310	53	11	0	0	2.26849	up	[O]	Posttranslational modification, protein turnover, chaperones	Biological Process: system process (GO:0003008);; Molecular Function: ion channel activity (GO:0005216);; Molecular Function: copper ion binding (GO:0005507);; Cellular Component: mitochondrion (GO:0005739);; Cellular Component: vacuole (GO:0005773);; Cellular Component: peroxisome (GO:0005777);; Cellular Component: cytosol (GO:0005829);; Cellular Component: cytoskeleton (GO:0005856);; Cellular C…	--	Glutathione S-transferase DHAR3, chloroplastic OS=Arabidopsis thaliana GN=DHAR3 PE=1 SV=1	dehydroascorbate reductase [Malus x domestica]
T5-15995	101	6	0	0	4.07325	up	[R]	General function prediction only	Molecular Function: nucleotide binding (GO:0000166);; Molecular Function: DNA binding (GO:0003677);; Molecular Function: single-stranded DNA binding (GO:0003697);; Molecular Function: RNA binding (GO:0003723);; Molecular Function: phosphatidylinositol-3-phosphatase activity (GO:0004438);; Cellular Component: nucleus (GO:0005634);; Cellular Component: mitochondrial outer membrane (GO:0005741);; Ce…	--	29 kDa ribonucleoprotein A, chloroplastic OS=Nicotiana sylvestris PE=2 SV=1	ribonucleoprotein, chloroplast, putative [Ricinus communis]
T6-22111	16	1	0.000393	0.00440405	4	up	[R]	General function prediction only	Cellular Component: cytoplasm (GO:0005737);; Cellular Component: plastid (GO:0009536);; Biological Process: response to wounding (GO:0009611);; Biological Process: de-etiolation (GO:0009704);; Biological Process: response to sucrose stimulus (GO:0009744);; Biological Process: coumarin biosynthetic process (GO:0009805);; Biological Process: flavonoid biosynthetic process (GO:0009813);; Biological …	--	Probable strigolactone esterase D14 homolog OS=Arabidopsis thaliana GN=D14 PE=1 SV=1	PREDICTED: sigma factor SigB regulation protein RsbQ-like [Fragaria vesca subsp. vesca]
T7-27479	59	3	0	0	4.29768	up	[V]	Defense mechanisms	Cellular Component: plasma membrane (GO:0005886);; Biological Process: cation transport (GO:0006812);; Biological Process: drug transmembrane transport (GO:0006855);; Biological Process: purine nucleobase transport (GO:0006863);; Cellular Component: plant-type vacuole membrane (GO:0009705);; Biological Process: fruit ripening (GO:0009835);; Biological Process: proanthocyanidin biosynthetic proces…	--	Protein TRANSPARENT TESTA 12 OS=Arabidopsis thaliana GN=TT12 PE=2 SV=1	hypothetical protein PRUPE_ppa004771mg [Prunus persica]
T6-21427	93	2	0	0	5.53916	up	--	--	Biological Process: maltose metabolic process (GO:0000023);; Cellular Component: mitochondrion (GO:0005739);; Biological Process: pentose-phosphate shunt (GO:0006098);; Cellular Component: chloroplast thylakoid membrane (GO:0009535);; Cellular Component: thylakoid (GO:0009579);; Biological Process: defense response to fungus, incompatible interaction (GO:0009817);; Cellular Component: chloroplast…	--	--	PREDICTED: NAD(P)H-quinone oxidoreductase subunit N-like [Fragaria vesca subsp. vesca]
T4-26928	56	19	4.6e-05	0.000653172	1.55943	up	--	--	Molecular Function: sequence-specific DNA binding transcription factor activity (GO:0003700);; Molecular Function: protein binding (GO:0005515);; Cellular Component: nucleus (GO:0005634);; Biological Process: transcription, DNA-dependent (GO:0006351);; Biological Process: circadian rhythm (GO:0007623);; Biological Process: response to abiotic stimulus (GO:0009628);; Biological Process: plastid or…	--	Two-component response regulator-like APRR2 OS=Arabidopsis thaliana GN=APRR2 PE=2 SV=2	PREDICTED: two-component response regulator-like APRR2 [Vitis vinifera]
T7-25335	26	3	3.3e-05	0.000488751	3.11548	up	[J]	Translation, ribosomal structure and biogenesis	Molecular Function: translation release factor activity (GO:0003747);; Molecular Function: aminoacyl-tRNA hydrolase activity (GO:0004045);; Cellular Component: mitochondrion (GO:0005739);; Cellular Component: mitochondrial large ribosomal subunit (GO:0005762);; Biological Process: translational termination (GO:0006415);; Molecular Function: translation release factor activity, codon nonspecific (…	--	--	PREDICTED: peptidyl-tRNA hydrolase ICT1, mitochondrial [Vitis vinifera]
T6-23283	78	19	0	0	2.03747	up	--	--	Molecular Function: sequence-specific DNA binding transcription factor activity (GO:0003700);; Cellular Component: nucleus (GO:0005634);; Biological Process: circadian rhythm (GO:0007623);; Molecular Function: zinc ion binding (GO:0008270);; Biological Process: response to light stimulus (GO:0009416);; Biological Process: seed germination (GO:0009845);; Biological Process: regulation of gene expr…	--	GATA transcription factor 8 OS=Arabidopsis thaliana GN=GATA8 PE=2 SV=1	GATA transcription factor, putative [Ricinus communis]
T5-28913	19	2	0.000311	0.00356405	3.24793	up	[S]	Function unknown	Molecular Function: binding (GO:0005488);;	--	Putative disease resistance protein RGA1 OS=Solanum bulbocastanum GN=RGA1 PE=2 SV=2	leucine-rich repeat containing protein, putative [Ricinus communis]
T6-21933	73	30	6.2e-05	0.000859051	1.28293	up	[E]	Amino acid transport and metabolism	Molecular Function: L-aspartate:2-oxoglutarate aminotransferase activity (GO:0004069);; Cellular Component: mitochondrial inner membrane (GO:0005743);; Cellular Component: mitochondrial matrix (GO:0005759);; Cellular Component: peroxisome (GO:0005777);; Cellular Component: cytosol (GO:0005829);; Cellular Component: plasma membrane (GO:0005886);; Biological Process: gluconeogenesis (GO:0006094);; …	K00813|0.0|pop:POPTR_835828|aspartate transaminase (EC:2.6.1.1)	Aspartate aminotransferase, chloroplastic OS=Arabidopsis thaliana GN=ASP5 PE=2 SV=2	PREDICTED: aspartate aminotransferase, chloroplastic-like [Cucumis sativus]
T7-31661	75	24	1e-06	2.03597e-05	1.64386	up	--	--	Molecular Function: sequence-specific DNA binding RNA polymerase II transcription factor activity (GO:0000981);; Molecular Function: DNA binding (GO:0003677);; Molecular Function: protein binding (GO:0005515);; Cellular Component: nucleolus (GO:0005730);; Biological Process: regulation of glycolysis (GO:0006110);; Biological Process: regulation of transcription, DNA-dependent (GO:0006355);; Biolo…	--	Ethylene-responsive transcription factor RAP2-7 OS=Arabidopsis thaliana GN=RAP2-7 PE=2 SV=2	AP2 domain-containing transcription factor [Populus trichocarpa]
T7-25785	121	47	0	0	1.36427	up	[C]	Energy production and conversion	Molecular Function: pyruvate dehydrogenase (acetyl-transferring) activity (GO:0004739);; Molecular Function: transketolase activity (GO:0004802);; Cellular Component: mitochondrion (GO:0005739);; Biological Process: acetyl-CoA metabolic process (GO:0006084);; Biological Process: glycolysis (GO:0006096);; Biological Process: polyamine catabolic process (GO:0006598);; Biological Process: fatty acid…	K00162|0.0|rcu:RCOM_0632150|pyruvate dehydrogenase, putative (EC:1.2.4.1)	Pyruvate dehydrogenase E1 component subunit beta-3, chloroplastic OS=Arabidopsis thaliana GN=E1-BETA-2 PE=2 SV=1	pyruvate dehydrogenase, putative [Ricinus communis]
T4-8542	263	18	0	0	3.86899	up	--	--	Cellular Component: chloroplast thylakoid membrane (GO:0009535);; Biological Process: response to red or far red light (GO:0009639);; Biological Process: plastid organization (GO:0009657);; Cellular Component: chloroplast envelope (GO:0009941);; Biological Process: ncRNA metabolic process (GO:0034660);; Biological Process: establishment of localization (GO:0051234);;	--	--	PREDICTED: uncharacterized protein LOC100788940 [Glycine max]
T7-29458	45	16	0.000407	0.00444146	1.49185	up	[M]	Cell wall/membrane/envelope biogenesis	Cellular Component: Golgi membrane (GO:0000139);; Molecular Function: protein binding (GO:0005515);; Cellular Component: nucleus (GO:0005634);; Cellular Component: mitochondrion (GO:0005739);; Cellular Component: endosome (GO:0005768);; Cellular Component: Golgi apparatus (GO:0005794);; Cellular Component: trans-Golgi network (GO:0005802);; Cellular Component: plasma membrane (GO:0005886);; Biolo…	--	Probable xyloglucan glycosyltransferase 5 OS=Arabidopsis thaliana GN=CSLC5 PE=1 SV=1	PREDICTED: probable xyloglucan glycosyltransferase 5 [Vitis vinifera]
T5-19408	19	3	0.00095	0.00938234	2.66297	up	--	--	Molecular Function: nucleotide binding (GO:0000166);; Molecular Function: nucleic acid binding (GO:0003676);;	--	--	PREDICTED: protein vip1-like [Vitis vinifera]
T7-28504	70	23	3e-06	5.56408e-05	1.60572	up	[IQ]	--	Molecular Function: fatty acid binding (GO:0005504);; Cellular Component: nucleus (GO:0005634);; Cellular Component: mitochondrion (GO:0005739);; Cellular Component: cytosol (GO:0005829);; Biological Process: fatty acid biosynthetic process (GO:0006633);; Biological Process: phosphorus metabolic process (GO:0006793);; Molecular Function: o-succinylbenzoate-CoA ligase activity (GO:0008756);; Cellu…	--	Malonate--CoA ligase OS=Arabidopsis thaliana GN=AAE13 PE=1 SV=1	acyl-activating enzyme 10 [Cannabis sativa]
T3-19348	42	1	0	0	5.39232	up	--	--	Cellular Component: extracellular region (GO:0005576);; Cellular Component: cell wall (GO:0005618);; Biological Process: cellular membrane fusion (GO:0006944);; Biological Process: anatomical structure morphogenesis (GO:0009653);; Biological Process: unidimensional cell growth (GO:0009826);; Biological Process: plant-type cell wall modification (GO:0009827);; Biological Process: plant-type cell w…	--	Putative expansin-B2 OS=Arabidopsis thaliana GN=EXPB2 PE=3 SV=2	PREDICTED: putative expansin-B2 [Vitis vinifera]
T3-22101	98	7	0	0	3.80735	up	[G]	Carbohydrate transport and metabolism	Biological Process: transition metal ion transport (GO:0000041);; Biological Process: RNA splicing, via endonucleolytic cleavage and ligation (GO:0000394);; Biological Process: platelet degranulation (GO:0002576);; Molecular Function: actin binding (GO:0003779);; Molecular Function: fructose-bisphosphate aldolase activity (GO:0004332);; Molecular Function: uracil phosphoribosyltransferase activit…	K00876|0.0|vvi:100259975|hypothetical protein LOC100259975	Uridine kinase-like protein 3 OS=Arabidopsis thaliana GN=UKL3 PE=2 SV=1	hypothetical protein PRUPE_ppa005044mg [Prunus persica]
T7-32864	158	17	0	0	3.21632	up	[J]	Translation, ribosomal structure and biogenesis	Molecular Function: translation initiation factor activity (GO:0003743);; Molecular Function: GTPase activity (GO:0003924);; Molecular Function: GTP binding (GO:0005525);; Biological Process: GTP catabolic process (GO:0006184);; Biological Process: translational initiation (GO:0006413);; Cellular Component: chloroplast (GO:0009507);; Cellular Component: chloroplast stroma (GO:0009570);; Biologica…	K02519|0.0|pop:POPTR_232591|hypothetical protein	Translation initiation factor IF-2, chloroplastic OS=Arabidopsis thaliana GN=At1g17220 PE=2 SV=2	hypothetical protein PRUPE_ppa000701mg [Prunus persica]
T5-23895	720	34	0	0	4.40439	up	[E]	Amino acid transport and metabolism	Biological Process: response to hypoxia (GO:0001666);; Molecular Function: gamma-glutamyltransferase activity (GO:0003840);; Molecular Function: L-alanine:2-oxoglutarate aminotransferase activity (GO:0004021);; Molecular Function: copper ion binding (GO:0005507);; Molecular Function: ATP binding (GO:0005524);; Cellular Component: mitochondrial matrix (GO:0005759);; Cellular Component: vacuole (GO…	K00814|0.0|vvi:100261274|AlaT1	Glutamate--glyoxylate aminotransferase 2 OS=Arabidopsis thaliana GN=GGAT2 PE=1 SV=1	PREDICTED: LOW QUALITY PROTEIN: glutamate--glyoxylate aminotransferase 2-like [Cucumis sativus]
T7-22629	23	1	1.2e-05	0.00019692	4.52356	up	--	--	Cellular Component: nucleus (GO:0005634);; Cellular Component: cytoplasm (GO:0005737);;	--	--	hypothetical protein PRUPE_ppa011793mg [Prunus persica]
T7-22583	95	36	1e-06	2.03597e-05	1.39993	up	--	--	Molecular Function: catalytic activity (GO:0003824);; Molecular Function: protein binding (GO:0005515);; Cellular Component: nucleus (GO:0005634);; Cellular Component: plasma membrane (GO:0005886);; Biological Process: muscle contraction (GO:0006936);; Biological Process: organelle organization (GO:0006996);; Biological Process: response to auxin stimulus (GO:0009733);; Cellular Component: membra…	--	--	conserved hypothetical protein [Ricinus communis]
T7-29902	83	10	0	0	3.05311	up	[R]	General function prediction only	Molecular Function: catalytic activity (GO:0003824);; Molecular Function: protein kinase activity (GO:0004672);; Molecular Function: binding (GO:0005488);; Molecular Function: ATP binding (GO:0005524);; Cellular Component: plasma membrane (GO:0005886);; Biological Process: protein phosphorylation (GO:0006468);; Cellular Component: plastoglobule (GO:0010287);; Biological Process: chlorophyll catab…	--	Uncharacterized aarF domain-containing protein kinase At1g79600, chloroplastic OS=Arabidopsis thaliana GN=At1g79600 PE=1 SV=1	hypothetical protein PRUPE_ppa002144mg [Prunus persica]
T6-27530	14	0	0.000255	0.00298143	13.7731	up	[S]	Function unknown	Molecular Function: nucleotide binding (GO:0000166);; Molecular Function: protein binding (GO:0005515);; Cellular Component: plasma membrane (GO:0005886);; Biological Process: plant-type hypersensitive response (GO:0009626);;	K13457|0.0|rcu:RCOM_0742270|Disease resistance protein RPM1, putative (EC:3.1.3.16)	Disease resistance protein RPM1 OS=Arabidopsis thaliana GN=RPM1 PE=1 SV=1	Disease resistance protein RPM1, putative [Ricinus communis]
T7-22720	33	3	1e-06	2.03597e-05	3.45943	up	--	--	Biological Process: maltose metabolic process (GO:0000023);; Molecular Function: methyltransferase activity (GO:0008168);; Biological Process: mRNA modification (GO:0016556);; Biological Process: starch biosynthetic process (GO:0019252);; Biological Process: methylation (GO:0032259);;	--	--	PREDICTED: uncharacterized protein LOC101309189 [Fragaria vesca subsp. vesca]
T6-18257	52	5	0	0	3.37851	up	--	--	Cellular Component: mitochondrion (GO:0005739);;	--	--	PREDICTED: uncharacterized protein LOC100250451 [Vitis vinifera]
T6-24486	57	8	0	0	2.83289	up	--	--	Biological Process: aromatic amino acid family biosynthetic process (GO:0009073);; Cellular Component: chloroplast stroma (GO:0009570);; Cellular Component: proplastid stroma (GO:0009571);; Biological Process: photosystem II assembly (GO:0010207);; Biological Process: iron-sulfur cluster assembly (GO:0016226);;	--	--	hypothetical protein PRUPE_ppa007199mg [Prunus persica]
T4-14684	74	10	0	0	2.88753	up	--	--	Molecular Function: structural constituent of cell wall (GO:0005199);; Cellular Component: extracellular region (GO:0005576);; Cellular Component: cytosol (GO:0005829);; Biological Process: syncytium formation (GO:0006949);; Cellular Component: plant-type cell wall (GO:0009505);; Cellular Component: plasmodesma (GO:0009506);; Cellular Component: chloroplast (GO:0009507);; Biological Process: plan…	--	Expansin-A8 OS=Arabidopsis thaliana GN=EXPA8 PE=2 SV=1	Alpha-expansin 8 precursor, putative [Ricinus communis]
T7-25863	43	10	1.3e-05	0.00021191	2.10434	up	[Q]	Secondary metabolites biosynthesis, transport and catabolism	Biological Process: polysaccharide biosynthetic process (GO:0000271);; Molecular Function: copper ion binding (GO:0005507);; Cellular Component: extracellular region (GO:0005576);; Cellular Component: vacuolar membrane (GO:0005774);; Molecular Function: L-ascorbate oxidase activity (GO:0008447);; Biological Process: nucleotide biosynthetic process (GO:0009165);; Cellular Component: plant-type cel…	--	L-ascorbate oxidase homolog OS=Brassica napus GN=Bp10 PE=2 SV=1	multicopper oxidase, putative [Ricinus communis]
T6-22956	46	18	0.000906	0.0090132	1.35364	up	--	--	Molecular Function: sequence-specific DNA binding transcription factor activity (GO:0003700);; Cellular Component: nucleus (GO:0005634);; Biological Process: determination of bilateral symmetry (GO:0009855);; Biological Process: polarity specification of adaxial/abaxial axis (GO:0009944);; Biological Process: meristem initiation (GO:0010014);; Biological Process: guard cell differentiation (GO:00…	--	Dof zinc finger protein DOF5.4 OS=Arabidopsis thaliana GN=DOF5.4 PE=2 SV=2	hypothetical protein PRUPE_ppa008568mg [Prunus persica]
T3-20996	38	9	4.6e-05	0.000653172	2.078	up	--	--	Biological Process: maltose metabolic process (GO:0000023);; Molecular Function: calcium ion binding (GO:0005509);; Cellular Component: chloroplast thylakoid membrane (GO:0009535);; Cellular Component: chloroplast thylakoid lumen (GO:0009543);; Cellular Component: oxygen evolving complex (GO:0009654);; Biological Process: thylakoid membrane organization (GO:0010027);; Biological Process: photosyn…	--	PsbP domain-containing protein 5, chloroplastic OS=Arabidopsis thaliana GN=PPD5 PE=1 SV=3	PREDICTED: psbP domain-containing protein 5, chloroplastic [Vitis vinifera]
T3-26251	74	3	0	0	4.62449	up	[R]	General function prediction only	Cellular Component: proteasome complex (GO:0000502);; Cellular Component: nucleus (GO:0005634);; Cellular Component: mitochondrion (GO:0005739);; Biological Process: sodium ion transport (GO:0006814);; Biological Process: plasma membrane pyruvate transport (GO:0006849);; Molecular Function: bile acid:sodium symporter activity (GO:0008508);; Cellular Component: chloroplast thylakoid (GO:0009534);;…	--	Sodium/pyruvate cotransporter BASS2, chloroplastic OS=Arabidopsis thaliana GN=BASS2 PE=2 SV=1	sodium-bile acid cotransporter, putative [Ricinus communis]
T7-26237	78	13	0	0	2.58496	up	--	--	Molecular Function: sequence-specific DNA binding transcription factor activity (GO:0003700);; Molecular Function: protein binding (GO:0005515);; Cellular Component: nucleus (GO:0005634);; Biological Process: chromatin assembly or disassembly (GO:0006333);; Biological Process: regulation of translation (GO:0006417);; Biological Process: plastid organization (GO:0009657);; Biological Process: resp…	--	Axial regulator YABBY 5 OS=Arabidopsis thaliana GN=YAB5 PE=2 SV=1	hypothetical protein PRUPE_ppa012028mg [Prunus persica]
T7-24473	52	14	7e-06	0.000120929	1.89308	up	--	--	Biological Process: nucleobase-containing compound metabolic process (GO:0006139);; Biological Process: cellular protein modification process (GO:0006464);; Biological Process: protein phosphorylation (GO:0006468);; Biological Process: phosphate-containing compound metabolic process (GO:0006796);; Cellular Component: chloroplast thylakoid membrane (GO:0009535);; Biological Process: photosynthesis…	--	Uncharacterized protein PAM68-like OS=Arabidopsis thaliana GN=At5g52780 PE=2 SV=1	hypothetical protein PRUPE_ppa026735mg [Prunus persica]
T2-18396	23	4	0.000402	0.00439944	2.52356	up	--	--	Cellular Component: nucleus (GO:0005634);; Biological Process: thylakoid membrane organization (GO:0010027);; Molecular Function: FMN binding (GO:0010181);; Molecular Function: oxidoreductase activity (GO:0016491);; Molecular Function: hydrolase activity, acting on glycosyl bonds (GO:0016798);; Biological Process: isopentenyl diphosphate biosynthetic process, mevalonate-independent pathway (GO:00…	--	Uncharacterized protein At3g49140 OS=Arabidopsis thaliana GN=At3g49140 PE=1 SV=2	PREDICTED: uncharacterized protein At3g49140-like [Glycine max]
T1-19210	22	3	0.000227	0.00268792	2.87447	up	--	--	Molecular Function: protein binding (GO:0005515);; Cellular Component: nucleus (GO:0005634);; Biological Process: transcription, DNA-dependent (GO:0006351);; Biological Process: response to water deprivation (GO:0009414);; Biological Process: response to wounding (GO:0009611);; Biological Process: gravitropism (GO:0009630);; Biological Process: response to auxin stimulus (GO:0009733);; Biological…	--	Auxin-responsive protein IAA17 OS=Arabidopsis thaliana GN=IAA17 PE=1 SV=2	Auxin-responsive protein IAA1, putative [Ricinus communis]
T5-27726	77	20	0	0	1.94486	up	--	--	Biological Process: MAPK cascade (GO:0000165);; Biological Process: response to molecule of bacterial origin (GO:0002237);; Biological Process: respiratory burst involved in defense response (GO:0002679);; Molecular Function: sequence-specific DNA binding transcription factor activity (GO:0003700);; Molecular Function: protein binding (GO:0005515);; Cellular Component: nucleus (GO:0005634);; Biol…	--	Probable WRKY transcription factor 40 OS=Arabidopsis thaliana GN=WRKY40 PE=1 SV=1	PREDICTED: probable WRKY transcription factor 40-like [Fragaria vesca subsp. vesca]
T6-25800	303	18	0	0	4.07325	up	[J]	Translation, ribosomal structure and biogenesis	Biological Process: maltose metabolic process (GO:0000023);; Molecular Function: translation elongation factor activity (GO:0003746);; Molecular Function: GTPase activity (GO:0003924);; Molecular Function: ATP binding (GO:0005524);; Molecular Function: GTP binding (GO:0005525);; Cellular Component: mitochondrion (GO:0005739);; Biological Process: pentose-phosphate shunt (GO:0006098);; Biological …	K02355|0.0|rcu:RCOM_1679710|translation elongation factor G, putative	Elongation factor G, chloroplastic OS=Glycine max GN=FUSA PE=1 SV=1	hypothetical protein PRUPE_ppa001690mg [Prunus persica]
T3-23232	125	17	0	0	2.87832	up	--	--	Biological Process: very long-chain fatty acid metabolic process (GO:0000038);; Biological Process: sulfur amino acid metabolic process (GO:0000096);; Biological Process: polysaccharide biosynthetic process (GO:0000271);; Cellular Component: extracellular region (GO:0005576);; Cellular Component: nucleus (GO:0005634);; Cellular Component: endoplasmic reticulum (GO:0005783);; Biological Process: a…	--	3-ketoacyl-CoA synthase 10 OS=Arabidopsis thaliana GN=FDH PE=1 SV=2	hypothetical protein PRUPE_ppa004011mg [Prunus persica]
T3-22385	39	2	0	0	4.2854	up	[R]	General function prediction only	--	--	--	protein binding protein, putative [Ricinus communis]
T4-26664	48	12	8e-06	0.000135754	2	up	[RTKL]	--	Biological Process: polysaccharide biosynthetic process (GO:0000271);; Molecular Function: peptide receptor activity (GO:0001653);; Molecular Function: protein serine/threonine kinase activity (GO:0004674);; Molecular Function: protein binding (GO:0005515);; Molecular Function: ATP binding (GO:0005524);; Cellular Component: extracellular region (GO:0005576);; Cellular Component: heterotrimeric G-…	--	Protein NSP-INTERACTING KINASE 1 OS=Arabidopsis thaliana GN=NIK1 PE=1 SV=1	hypothetical protein PRUPE_ppa002897mg [Prunus persica]
T3-26068	37	7	1.2e-05	0.00019692	2.4021	up	--	--	Cellular Component: nucleus (GO:0005634);; Cellular Component: chloroplast thylakoid membrane (GO:0009535);; Cellular Component: chloroplast thylakoid lumen (GO:0009543);;	--	--	PREDICTED: uncharacterized protein LOC100249293 [Vitis vinifera]
T4-20111	66	31	0.000869	0.00866482	1.0902	up	[OU]	--	Biological Process: response to reactive oxygen species (GO:0000302);; Molecular Function: serine-type endopeptidase activity (GO:0004252);; Cellular Component: mitochondrion (GO:0005739);; Biological Process: proteolysis (GO:0006508);; Molecular Function: peptidase activity (GO:0008233);; Cellular Component: chloroplast thylakoid (GO:0009534);; Cellular Component: chloroplast stroma (GO:0009570)…	--	ATP-dependent Clp protease proteolytic subunit-related protein 3, chloroplastic OS=Arabidopsis thaliana GN=CLPR3 PE=1 SV=1	hypothetical protein PRUPE_ppa008579mg [Prunus persica]
T6-21307	30	8	0.000606	0.00635382	1.90689	up	--	--	Biological Process: polysaccharide biosynthetic process (GO:0000271);; Molecular Function: binding (GO:0005488);; Cellular Component: extracellular region (GO:0005576);; Cellular Component: cytosol (GO:0005829);; Biological Process: proteolysis (GO:0006508);; Biological Process: glycine catabolic process (GO:0006546);; Biological Process: defense response (GO:0006952);; Molecular Function: peptid…	--	Aspartic proteinase nepenthesin-2 OS=Nepenthes gracilis GN=nep2 PE=1 SV=1	PREDICTED: aspartic proteinase nepenthesin-2-like [Fragaria vesca subsp. vesca]
T7-31728	408	90	0	0	2.18057	up	--	--	Biological Process: reproduction (GO:0000003);; Biological Process: very long-chain fatty acid metabolic process (GO:0000038);; Biological Process: polysaccharide biosynthetic process (GO:0000271);; Molecular Function: carboxylesterase activity (GO:0004091);; Biological Process: pattern specification process (GO:0007389);; Biological Process: regulation of cell size (GO:0008361);; Biological Proc…	--	GDSL esterase/lipase APG OS=Arabidopsis thaliana GN=APG PE=1 SV=1	zinc finger protein, putative [Ricinus communis]
T6-21156	24	2	2.7e-05	0.000407676	3.58496	up	[MG]	--	Biological Process: alternative nuclear mRNA splicing, via spliceosome (GO:0000380);; Molecular Function: double-stranded DNA binding (GO:0003690);; Molecular Function: single-stranded DNA binding (GO:0003697);; Molecular Function: mRNA binding (GO:0003729);; Molecular Function: alcohol dehydrogenase (NAD) activity (GO:0004022);; Molecular Function: protein kinase activity (GO:0004672);; Molecula…	--	Cinnamoyl-CoA reductase 1 OS=Arabidopsis thaliana GN=CCR1 PE=1 SV=1	PREDICTED: bifunctional dihydroflavonol 4-reductase/flavanone 4-reductase-like [Vitis vinifera]
T7-18396	117	39	0	0	1.58496	up	--	--	Biological Process: proteolysis (GO:0006508);; Molecular Function: cysteine-type peptidase activity (GO:0008234);; Biological Process: response to wounding (GO:0009611);; Biological Process: response to fungus (GO:0009620);; Biological Process: jasmonic acid biosynthetic process (GO:0009695);; Biological Process: abscisic acid mediated signaling pathway (GO:0009738);; Biological Process: response…	--	--	conserved hypothetical protein [Ricinus communis]
T7-29769	172	38	0	0	2.17834	up	[Z]	Cytoskeleton	Biological Process: mitotic sister chromatid segregation (GO:0000070);; Biological Process: M phase (GO:0000279);; Cellular Component: condensed nuclear chromosome kinetochore (GO:0000778);; Cellular Component: condensed chromosome outer kinetochore (GO:0000940);; Molecular Function: DNA binding (GO:0003677);; Molecular Function: sequence-specific DNA binding transcription factor activity (GO:000…	--	AP2/ERF and B3 domain-containing transcription repressor TEM1 OS=Arabidopsis thaliana GN=TEM1 PE=1 SV=1	hypothetical protein PRUPE_ppa001038mg [Prunus persica]
T7-26206	41	12	0.000134	0.00169519	1.77259	up	--	--	Cellular Component: nucleus (GO:0005634);; Cellular Component: cytoplasm (GO:0005737);; Biological Process: cellular metabolic process (GO:0044237);; Biological Process: response to stimulus (GO:0050896);; Biological Process: organic substance metabolic process (GO:0071704);;	--	F-box/kelch-repeat protein At1g67480 OS=Arabidopsis thaliana GN=At1g67480 PE=2 SV=1	PREDICTED: F-box/kelch-repeat protein At1g67480 [Vitis vinifera]
T6-25475	60	11	0	0	2.44746	up	[HE]	--	Molecular Function: phosphoglycerate dehydrogenase activity (GO:0004617);; Molecular Function: binding (GO:0005488);; Molecular Function: protein binding (GO:0005515);; Molecular Function: ATP binding (GO:0005524);; Cellular Component: cell wall (GO:0005618);; Cellular Component: nucleus (GO:0005634);; Cellular Component: cytoplasm (GO:0005737);; Cellular Component: mitochondrion (GO:0005739);; C…	K00058|0.0|pop:POPTR_1071977|hypothetical protein	D-3-phosphoglycerate dehydrogenase, chloroplastic OS=Arabidopsis thaliana GN=At1g17745 PE=1 SV=2	putative D-3 [Oryza sativa Japonica Group]
T4-22521	16	1	0.000393	0.00440405	4	up	--	--	Molecular Function: nucleic acid binding (GO:0003676);; Molecular Function: sequence-specific DNA binding transcription factor activity (GO:0003700);; Cellular Component: nucleus (GO:0005634);; Biological Process: iron ion transport (GO:0006826);; Molecular Function: zinc ion binding (GO:0008270);; Biological Process: regulation of meristem growth (GO:0010075);; Biological Process: cellular respo…	--	Zinc finger protein NUTCRACKER OS=Arabidopsis thaliana GN=NUC PE=2 SV=1	hypothetical protein PRUPE_ppb002474mg [Prunus persica]
T3-26139	77	13	0	0	2.56635	up	[GEPR]	--	Biological Process: MAPK cascade (GO:0000165);; Molecular Function: inorganic phosphate transmembrane transporter activity (GO:0005315);; Molecular Function: sugar:hydrogen symporter activity (GO:0005351);; Cellular Component: lysosome (GO:0005764);; Cellular Component: Golgi apparatus (GO:0005794);; Biological Process: pentose-phosphate shunt (GO:0006098);; Biological Process: protein targeting …	--	Probable anion transporter 2, chloroplastic OS=Arabidopsis thaliana GN=ANTR2 PE=2 SV=1	hypothetical protein PRUPE_ppa003069mg [Prunus persica]
T6-18067	169	55	0	0	1.61952	up	[J]	Translation, ribosomal structure and biogenesis	Molecular Function: RNA binding (GO:0003723);; Molecular Function: structural constituent of ribosome (GO:0003735);; Cellular Component: nucleus (GO:0005634);; Biological Process: translation (GO:0006412);; Biological Process: response to cold (GO:0009409);; Cellular Component: chloroplast thylakoid membrane (GO:0009535);; Cellular Component: chloroplast stroma (GO:0009570);; Cellular Component: …	K02988|1e-158|rcu:RCOM_1674110|30S ribosomal protein S5, putative	30S ribosomal protein S5, chloroplastic OS=Arabidopsis thaliana GN=rps5 PE=1 SV=1	PREDICTED: 30S ribosomal protein S5, chloroplastic-like [Glycine max]
T7-23802	1368	41	0	0	5.0603	up	[G]	Carbohydrate transport and metabolism	Molecular Function: argininosuccinate lyase activity (GO:0004056);; Molecular Function: glyceraldehyde-3-phosphate dehydrogenase (NAD+) (phosphorylating) activity (GO:0004365);; Biological Process: glucose metabolic process (GO:0006006);; Biological Process: glycolysis (GO:0006096);; Biological Process: response to cold (GO:0009409);; Biological Process: response to light stimulus (GO:0009416);; …	K05298|0.0|pop:POPTR_831715|glyceraldehyde-3-phosphate dehydrogenase (EC:1.2.1.13)	Glyceraldehyde-3-phosphate dehydrogenase B, chloroplastic OS=Pisum sativum GN=GAPB PE=1 SV=2	glyceraldehyde-3-phosphate dehydrogenase B [Pyrus x bretschneideri]
T7-26654	17	1	0.000238	0.002803	4.08746	up	--	--	Biological Process: very long-chain fatty acid metabolic process (GO:0000038);; Molecular Function: carboxylesterase activity (GO:0004091);; Cellular Component: extracellular space (GO:0005615);; Cellular Component: cell wall (GO:0005618);; Cellular Component: nucleus (GO:0005634);; Biological Process: lipid metabolic process (GO:0006629);; Biological Process: water transport (GO:0006833);; Cellu…	--	GDSL esterase/lipase At1g33811 OS=Arabidopsis thaliana GN=At1g33811 PE=2 SV=1	predicted protein [Populus trichocarpa]
T7-32252	45	9	2e-06	3.83602e-05	2.32193	up	--	--	Cellular Component: chloroplast stroma (GO:0009570);;	--	--	hypothetical protein PRUPE_ppa008203mg [Prunus persica]
T4-21597	95	36	1e-06	2.03597e-05	1.39993	up	--	--	Molecular Function: DNA binding (GO:0003677);; Molecular Function: sequence-specific DNA binding transcription factor activity (GO:0003700);; Cellular Component: nucleus (GO:0005634);; Biological Process: regulation of transcription, DNA-dependent (GO:0006355);; Biological Process: anthocyanin-containing compound biosynthetic process (GO:0009718);; Biological Process: response to sucrose stimulus…	--	Transcription factor ILR3 OS=Arabidopsis thaliana GN=ILR3 PE=1 SV=1	hypothetical protein PRUPE_ppa010730mg [Prunus persica]
T7-23484	26	2	1e-05	0.0001666	3.70044	up	--	--	Biological Process: MAPK cascade (GO:0000165);; Molecular Function: DNA binding (GO:0003677);; Molecular Function: sequence-specific DNA binding transcription factor activity (GO:0003700);; Cellular Component: nucleus (GO:0005634);; Biological Process: regulation of transcription, DNA-dependent (GO:0006355);; Biological Process: protein targeting to membrane (GO:0006612);; Biological Process: res…	--	Transcription factor bHLH57 OS=Arabidopsis thaliana GN=BHLH57 PE=2 SV=1	unnamed protein product [Vitis vinifera]
T7-29307	45	4	0	0	3.49185	up	[R]	General function prediction only	Biological Process: maltose metabolic process (GO:0000023);; Molecular Function: magnesium ion binding (GO:0000287);; Molecular Function: 4-nitrophenylphosphatase activity (GO:0003869);; Molecular Function: carboxylesterase activity (GO:0004091);; Molecular Function: epoxide hydrolase activity (GO:0004301);; Molecular Function: receptor binding (GO:0005102);; Cellular Component: nucleolus (GO:000…	--	--	PREDICTED: uncharacterized hydrolase YugF-like [Fragaria vesca subsp. vesca]
T3-24585	221	27	0	0	3.03302	up	--	--	Biological Process: RNA splicing, via transesterification reactions (GO:0000375);; Molecular Function: RNA binding (GO:0003723);; Molecular Function: protein binding (GO:0005515);; Biological Process: mRNA processing (GO:0006397);; Biological Process: cell cycle (GO:0007049);; Cellular Component: plastid chromosome (GO:0009508);; Cellular Component: chloroplast thylakoid membrane (GO:0009535);; C…	K13171|0.0|rcu:RCOM_0733150|copper ion binding protein, putative	--	copper ion binding protein, putative [Ricinus communis]
T3-15210	34	4	2e-06	3.83602e-05	3.08746	up	[J]	Translation, ribosomal structure and biogenesis	Molecular Function: structural constituent of ribosome (GO:0003735);; Cellular Component: ribosome (GO:0005840);; Biological Process: translation (GO:0006412);; Cellular Component: chloroplast (GO:0009507);;	--	30S ribosomal protein S16, chloroplastic OS=Morus indica GN=rps16 PE=3 SV=1	ribosomal protein S16 [Morus indica]
T4-23877	33	1	0	0	5.04439	up	[P]	Inorganic ion transport and metabolism	Cellular Component: exosome (RNase complex) (GO:0000178);; Biological Process: response to hypoxia (GO:0001666);; Molecular Function: RNA binding (GO:0003723);; Cellular Component: extracellular region (GO:0005576);; Cellular Component: nucleus (GO:0005634);; Cellular Component: plasma membrane (GO:0005886);; Biological Process: protein targeting to membrane (GO:0006612);; Biological Process: nuc…	--	Ammonium transporter 1 member 2 OS=Solanum lycopersicum GN=AMT1-2 PE=2 SV=1	AMT1;2 [Pyrus betulifolia]
T4-21992	50	1	0	0	5.64386	up	[H]	Coenzyme transport and metabolism	Molecular Function: trans-hexaprenyltranstransferase activity (GO:0000010);; Biological Process: response to hypoxia (GO:0001666);; Molecular Function: dimethylallyltranstransferase activity (GO:0004161);; Cellular Component: nucleus (GO:0005634);; Cellular Component: mitochondrion (GO:0005739);; Cellular Component: endoplasmic reticulum (GO:0005783);; Cellular Component: cytosol (GO:0005829);; C…	K05356|1e-143|pop:POPTR_550337|octaprenyl-diphosphate synthase	Solanesyl diphosphate synthase 1 OS=Arabidopsis thaliana GN=SPS1 PE=1 SV=1	hypothetical protein PRUPE_ppa006010mg [Prunus persica]
T6-25804	36	2	0	0	4.16993	up	--	--	Molecular Function: binding (GO:0005488);; Biological Process: defense response (GO:0006952);; Cellular Component: cell part (GO:0044464);;	--	Disease resistance protein RPM1 OS=Arabidopsis thaliana GN=RPM1 PE=1 SV=1	NBS-LRR type disease resistance protein [Malus x domestica]
T6-18727	47	3	0	0	3.96963	up	--	--	--	--	--	PREDICTED: uncharacterized protein LOC101295777 [Fragaria vesca subsp. vesca]
T4-25993	55	16	9e-06	0.000150801	1.78136	up	[G]	Carbohydrate transport and metabolism	Molecular Function: magnesium ion binding (GO:0000287);; Molecular Function: acetyl-CoA carboxylase activity (GO:0003989);; Molecular Function: monooxygenase activity (GO:0004497);; Molecular Function: ATP binding (GO:0005524);; Biological Process: fatty acid biosynthetic process (GO:0006633);; Molecular Function: zinc ion binding (GO:0008270);; Cellular Component: acetyl-CoA carboxylase complex …	K01601|0.0|pop:Poptr_cp030|rbcL	Ribulose bisphosphate carboxylase large chain OS=Morus indica GN=rbcL PE=3 SV=1	ribulose 1,5-bisphosphate carboxylase/oxygenase large subunit [Quercus rubra]
T7-30373	60	5	0	0	3.58496	up	--	--	Cellular Component: chloroplast (GO:0009507);; Biological Process: photosynthesis, light harvesting (GO:0009765);; Biological Process: stomatal complex morphogenesis (GO:0010103);; Biological Process: carotene biosynthetic process (GO:0016120);; Biological Process: xanthophyll biosynthetic process (GO:0016123);; Molecular Function: oxidoreductase activity, acting on paired donors, with incorporat…	K06444|0.0|vvi:100259482|hypothetical protein LOC100259482	Lycopene epsilon cyclase, chloroplastic OS=Arabidopsis thaliana GN=LUT2 PE=1 SV=2	hypothetical protein PRUPE_ppa004231mg [Prunus persica]
T6-27522	54	5	0	0	3.43296	up	[G]	Carbohydrate transport and metabolism	Cellular Component: plant-type vacuole (GO:0000325);; Molecular Function: beta-fructofuranosidase activity (GO:0004564);; Molecular Function: sucrose alpha-glucosidase activity (GO:0004575);; Cellular Component: cell wall (GO:0005618);; Cellular Component: plasma membrane (GO:0005886);; Biological Process: carbohydrate metabolic process (GO:0005975);; Biological Process: polyamine catabolic proce…	--	Beta-fructofuranosidase, soluble isoenzyme I OS=Daucus carota GN=INV*DC4 PE=1 SV=2	hypothetical protein PRUPE_ppa002732mg [Prunus persica]
T5-18841	69	11	0	0	2.64909	up	--	--	Molecular Function: structural molecule activity (GO:0005198);; Cellular Component: nucleus (GO:0005634);; Cellular Component: plasma membrane (GO:0005886);; Cellular Component: chloroplast thylakoid membrane (GO:0009535);; Biological Process: chloroplast organization (GO:0009658);; Cellular Component: chloroplast envelope (GO:0009941);; Biological Process: response to ozone (GO:0010193);; Cellul…	--	Probable plastid-lipid-associated protein 6, chloroplastic OS=Arabidopsis thaliana GN=PAP6 PE=1 SV=1	predicted protein [Populus trichocarpa]
T6-23730	18	1	0.000144	0.00180197	4.16993	up	--	--	Cellular Component: nucleus (GO:0005634);; Biological Process: response to light stimulus (GO:0009416);; Cellular Component: chloroplast (GO:0009507);; Biological Process: detection of external stimulus (GO:0009581);; Biological Process: detection of biotic stimulus (GO:0009595);; Biological Process: response to fungus (GO:0009620);; Biological Process: systemic acquired resistance (GO:0009627);;…	K14487|0.0|rcu:RCOM_1176020|Indole-3-acetic acid-amido synthetase GH3.5, putative	Probable indole-3-acetic acid-amido synthetase GH3.5 OS=Oryza sativa subsp. japonica GN=GH3.5 PE=2 SV=1	PREDICTED: probable indole-3-acetic acid-amido synthetase GH3.5-like [Fragaria vesca subsp. vesca]
T3-22584	219	51	0	0	2.10236	up	[B]	Chromatin structure and dynamics	Biological Process: maltose metabolic process (GO:0000023);; Cellular Component: mitochondrion (GO:0005739);; Biological Process: pentose-phosphate shunt (GO:0006098);; Biological Process: rRNA processing (GO:0006364);; Biological Process: unsaturated fatty acid biosynthetic process (GO:0006636);; Cellular Component: chloroplast thylakoid membrane (GO:0009535);; Biological Process: response to bl…	--	Calcium sensing receptor, chloroplastic OS=Arabidopsis thaliana GN=CAS PE=1 SV=1	hypothetical protein PRUPE_ppa006717mg [Prunus persica]
T7-24258	25	2	1.6e-05	0.000254976	3.64386	up	[C]	Energy production and conversion	Biological Process: response to reactive oxygen species (GO:0000302);; Molecular Function: 3-chloroallyl aldehyde dehydrogenase activity (GO:0004028);; Molecular Function: aldehyde dehydrogenase [NAD(P)+] activity (GO:0004030);; Cellular Component: nucleus (GO:0005634);; Cellular Component: mitochondrion (GO:0005739);; Cellular Component: peroxisome (GO:0005777);; Cellular Component: endoplasmic …	K00128|0.0|pop:POPTR_706284|aldehyde dehydrogenase (NAD)/3-chloroallyl aldehyde dehydrogenase (EC:1.2.1.27)	Aldehyde dehydrogenase family 3 member F1 OS=Arabidopsis thaliana GN=ALDH3F1 PE=2 SV=2	predicted protein [Populus trichocarpa]
T7-29710	25	5	0.00042	0.0045768	2.32193	up	[J]	Translation, ribosomal structure and biogenesis	Biological Process: respiratory burst involved in defense response (GO:0002679);; Cellular Component: cytoplasm (GO:0005737);; Molecular Function: N-acetyltransferase activity (GO:0008080);; Biological Process: ethylene biosynthetic process (GO:0009693);; Biological Process: abscisic acid mediated signaling pathway (GO:0009738);; Biological Process: ethylene mediated signaling pathway (GO:0009873…	--	--	PREDICTED: uncharacterized N-acetyltransferase p20 [Vitis vinifera]
T6-21746	56	23	0.000447	0.00482382	1.28379	up	[U]	Intracellular trafficking, secretion, and vesicular transport	Biological Process: rRNA processing (GO:0006364);; Biological Process: proteolysis (GO:0006508);; Molecular Function: peptidase activity (GO:0008233);; Molecular Function: serine-type peptidase activity (GO:0008236);; Cellular Component: chloroplast (GO:0009507);; Cellular Component: plastid envelope (GO:0009526);; Cellular Component: chloroplast thylakoid membrane (GO:0009535);; Biological Proce…	K03100|1e-134|rcu:RCOM_1052540|signal peptidase I, putative (EC:3.4.21.89)	Chloroplast processing peptidase OS=Arabidopsis thaliana GN=PLSP1 PE=2 SV=2	hypothetical protein PRUPE_ppa008221mg [Prunus persica]
T4-4030	59	2	0	0	4.88264	up	[R]	General function prediction only	Cellular Component: endoplasmic reticulum (GO:0005783);; Cellular Component: Golgi apparatus (GO:0005794);; Cellular Component: plasma membrane (GO:0005886);; Biological Process: proteolysis (GO:0006508);; Molecular Function: metallopeptidase activity (GO:0008237);; Cellular Component: chloroplast (GO:0009507);; Biological Process: response to wounding (GO:0009611);; Biological Process: auxin met…	K14664|1e-158|vvi:100251400|hypothetical protein LOC100251400	IAA-amino acid hydrolase ILR1-like 4 OS=Arabidopsis thaliana GN=ILL4 PE=1 SV=2	PREDICTED: IAA-amino acid hydrolase ILR1-like 4-like [Glycine max]
T7-31229	48	13	1.7e-05	0.000268952	1.88452	up	--	--	Molecular Function: protein kinase activity (GO:0004672);; Molecular Function: structural molecule activity (GO:0005198);; Molecular Function: ATP binding (GO:0005524);; Biological Process: protein phosphorylation (GO:0006468);; Cellular Component: chloroplast (GO:0009507);;	--	--	hypothetical protein PRUPE_ppa002468mg [Prunus persica]
T7-28503	13	0	0.000425	0.00461323	13.6662	up	--	--	--	--	--	PREDICTED: uncharacterized protein LOC100250764 [Vitis vinifera]
T3-21122	94	18	0	0	2.38466	up	--	--	Biological Process: very long-chain fatty acid metabolic process (GO:0000038);; Biological Process: polysaccharide biosynthetic process (GO:0000271);; Molecular Function: carboxylesterase activity (GO:0004091);; Cellular Component: extracellular region (GO:0005576);; Biological Process: pattern specification process (GO:0007389);; Biological Process: regulation of cell size (GO:0008361);; Biologi…	--	GDSL esterase/lipase At5g45950 OS=Arabidopsis thaliana GN=At5g45950 PE=2 SV=1	predicted protein [Populus trichocarpa]
T4-23707	557	108	0	0	2.36665	up	--	--	Cellular Component: nucleus (GO:0005634);; Cellular Component: cytoplasm (GO:0005737);; Cellular Component: plasma membrane (GO:0005886);; Biological Process: calcium ion transport (GO:0006816);; Biological Process: Golgi organization (GO:0007030);; Biological Process: response to light stimulus (GO:0009416);; Biological Process: phototropism (GO:0009638);; Biological Process: response to salt st…	--	Root phototropism protein 2 OS=Arabidopsis thaliana GN=RPT2 PE=1 SV=2	PREDICTED: root phototropism protein 2 [Vitis vinifera]
T1-17559	38	9	4.6e-05	0.000653172	2.078	up	[GC]	--	Molecular Function: protein binding (GO:0005515);; Cellular Component: nucleus (GO:0005634);; Biological Process: tryptophan catabolic process (GO:0006569);; Biological Process: toxin catabolic process (GO:0009407);; Cellular Component: chloroplast (GO:0009507);; Cellular Component: phragmoplast (GO:0009524);; Biological Process: indoleacetic acid biosynthetic process (GO:0009684);; Biological Pr…	--	UDP-glycosyltransferase 74E2 OS=Arabidopsis thaliana GN=UGT74E2 PE=1 SV=1	hypothetical protein PRUPE_ppa005722mg [Prunus persica]
T1-18053	52	4	0	0	3.70044	up	--	--	Cellular Component: mitochondrion (GO:0005739);; Cellular Component: chloroplast thylakoid membrane (GO:0009535);; Cellular Component: chloroplast stroma (GO:0009570);;	--	--	conserved hypothetical protein [Ricinus communis]
T7-32109	30	5	4.3e-05	0.000617735	2.58496	up	[J]	Translation, ribosomal structure and biogenesis	Molecular Function: nucleotide binding (GO:0000166);; Molecular Function: aminoacyl-tRNA editing activity (GO:0002161);; Molecular Function: aminoacyl-tRNA ligase activity (GO:0004812);; Molecular Function: isoleucine-tRNA ligase activity (GO:0004822);; Molecular Function: ATP binding (GO:0005524);; Biological Process: tRNA aminoacylation for protein translation (GO:0006418);; Biological Process:…	K01870|0.0|vvi:100254604|hypothetical protein LOC100254604	Isoleucine--tRNA ligase OS=Nostoc sp. (strain PCC 7120 / UTEX 2576) GN=ileS PE=3 SV=1	hypothetical protein PRUPE_ppa000564mg [Prunus persica]
T7-19934	4987	543	0	0	3.19915	up	--	--	Biological Process: rRNA processing (GO:0006364);; Cellular Component: PSII associated light-harvesting complex II (GO:0009517);; Cellular Component: photosystem I (GO:0009522);; Cellular Component: photosystem II (GO:0009523);; Cellular Component: chloroplast stromal thylakoid (GO:0009533);; Cellular Component: chloroplast thylakoid membrane (GO:0009535);; Biological Process: response to blue li…	K08907|1e-163|rcu:RCOM_0333020|chlorophyll A/B binding protein, putative	Chlorophyll a-b binding protein 6, chloroplastic OS=Arabidopsis thaliana GN=LHCA1 PE=1 SV=1	hypothetical protein PRUPE_ppa010511mg [Prunus persica]
T6-25954	45	6	0	0	2.90689	up	--	--	Cellular Component: nucleus (GO:0005634);; Cellular Component: nuclear envelope lumen (GO:0005641);; Cellular Component: plasma membrane (GO:0005886);; Biological Process: protein folding (GO:0006457);; Biological Process: aging (GO:0007568);; Biological Process: response to heat (GO:0009408);; Biological Process: response to high light intensity (GO:0009644);; Cellular Component: beta-catenin de…	K04507|1e-89|rcu:RCOM_0632630|Calcyclin-binding protein, putative	--	Calcyclin-binding protein, putative [Ricinus communis]
T7-31723	102	8	0	0	3.67243	up	[R]	General function prediction only	Molecular Function: catalytic activity (GO:0003824);; Molecular Function: protein kinase activity (GO:0004672);; Molecular Function: binding (GO:0005488);; Molecular Function: ATP binding (GO:0005524);; Cellular Component: plasma membrane (GO:0005886);; Biological Process: protein phosphorylation (GO:0006468);; Cellular Component: chloroplast (GO:0009507);; Biological Process: response to sucrose…	K08869|0.0|pop:POPTR_547970|hypothetical protein	Uncharacterized protein sll0005 OS=Synechocystis sp. (strain PCC 6803 / Kazusa) GN=sll0005 PE=3 SV=1	predicted protein [Populus trichocarpa]
T7-17342	164	41	0	0	2	up	[J]	Translation, ribosomal structure and biogenesis	Cellular Component: plastid small ribosomal subunit (GO:0000312);; Molecular Function: structural constituent of ribosome (GO:0003735);; Biological Process: translation (GO:0006412);; Cellular Component: chloroplast stroma (GO:0009570);; Cellular Component: chloroplast envelope (GO:0009941);; Cellular Component: membrane (GO:0016020);; Molecular Function: rRNA binding (GO:0019843);; Cellular Comp…	K02996|1e-115|vvi:100248841|hypothetical protein LOC100248841	30S ribosomal protein S9, chloroplastic OS=Arabidopsis thaliana GN=RPS9 PE=2 SV=1	PREDICTED: 30S ribosomal protein S9, chloroplastic [Vitis vinifera]
T6-21968	179	22	0	0	3.02438	up	[H]	Coenzyme transport and metabolism	Molecular Function: binding (GO:0005488);; Biological Process: rRNA processing (GO:0006364);; Biological Process: protein methylation (GO:0006479);; Molecular Function: O-methyltransferase activity (GO:0008171);; Molecular Function: protein methyltransferase activity (GO:0008276);; Molecular Function: S-adenosylmethionine-dependent methyltransferase activity (GO:0008757);; Cellular Component: chl…	K03428|1e-163|rcu:RCOM_1503660|Magnesium-protoporphyrin O-methyltransferase, putative (EC:2.1.1.11)	Magnesium-protoporphyrin O-methyltransferase OS=Synechocystis sp. (strain PCC 6803 / Kazusa) GN=chlM PE=3 SV=1	PREDICTED: magnesium-protoporphyrin O-methyltransferase-like [Fragaria vesca subsp. vesca]
T6-21252	69	1	0	0	6.10852	up	--	--	Cellular Component: chloroplast thylakoid membrane (GO:0009535);; Biological Process: NADH dehydrogenase complex (plastoquinone) assembly (GO:0010258);; Cellular Component: NAD(P)H dehydrogenase complex (plastoquinone) (GO:0010598);; Molecular Function: oxidoreductase activity, acting on NADH or NADPH, quinone or similar compound as acceptor (GO:0016655);; Molecular Function: quinone binding (GO:…	--	NAD(P)H-quinone oxidoreductase subunit M, chloroplastic OS=Vitis vinifera GN=ndhM PE=1 SV=1	PREDICTED: NAD(P)H-quinone oxidoreductase subunit M, chloroplastic [Vitis vinifera]
T7-29267	62	13	0	0	2.25376	up	[U]	Intracellular trafficking, secretion, and vesicular transport	Molecular Function: protein binding (GO:0005515);; Biological Process: DNA-dependent transcription, elongation (GO:0006354);; Biological Process: protein secretion (GO:0009306);; Cellular Component: chloroplast thylakoid membrane (GO:0009535);; Biological Process: thylakoid membrane organization (GO:0010027);; Biological Process: protein transport (GO:0015031);; Molecular Function: P-P-bond-hydro…	K10956|0.0|vvi:100248517|hypothetical protein LOC100248517	Preprotein translocase subunit SCY1, chloroplastic OS=Arabidopsis thaliana GN=SCY1 PE=1 SV=2	hypothetical protein PRUPE_ppa003762mg [Prunus persica]
T6-28083	167	37	0	0	2.17425	up	[J]	Translation, ribosomal structure and biogenesis	Cellular Component: plastid large ribosomal subunit (GO:0000311);; Molecular Function: structural constituent of ribosome (GO:0003735);; Cellular Component: nucleus (GO:0005634);; Cellular Component: ribosome (GO:0005840);; Biological Process: DNA-dependent transcription, termination (GO:0006353);; Biological Process: regulation of transcription, DNA-dependent (GO:0006355);; Biological Process: t…	K02926|1e-140|vvi:100255256|hypothetical protein LOC100255256	50S ribosomal protein L4, chloroplastic OS=Arabidopsis thaliana GN=RPL4 PE=1 SV=2	hypothetical protein PRUPE_ppa009351mg [Prunus persica]
T1-20456	152	49	0	0	1.63322	up	--	--	Cellular Component: chloroplast (GO:0009507);; Cellular Component: thylakoid (GO:0009579);; Cellular Component: intracellular part (GO:0044424);;	--	Ycf54-like protein OS=Synechocystis sp. (strain PCC 6803 / Kazusa) GN=slr1780 PE=3 SV=1	hypothetical protein PRUPE_ppa010920mg [Prunus persica]
T4-25694	842	172	0	0	2.29141	up	--	--	Molecular Function: protein binding (GO:0005515);; Cellular Component: extracellular region (GO:0005576);; Cellular Component: plant-type cell wall (GO:0009505);; Cellular Component: plasmodesma (GO:0009506);; Biological Process: virus-host interaction (GO:0019048);; Biological Process: regulation of nucleobase-containing compound metabolic process (GO:0019219);; Biological Process: antibacterial…	--	Sulfated surface glycoprotein 185 OS=Volvox carteri PE=1 SV=1	PREDICTED: uncharacterized protein LOC100777240 [Glycine max]
T6-25059	25	4	0.000158	0.00195796	2.64386	up	--	--	Cellular Component: mitochondrion (GO:0005739);; Cellular Component: chloroplast (GO:0009507);; Biological Process: post-embryonic development (GO:0009791);; Cellular Component: membrane (GO:0016020);; Biological Process: reproductive structure development (GO:0048608);;	--	Pentatricopeptide repeat-containing protein At1g79080, chloroplastic OS=Arabidopsis thaliana GN=At1g79080 PE=2 SV=1	pentatricopeptide repeat-containing protein [Cucumis melo subsp. melo]
T1-18367	18	2	0.000508	0.00543517	3.16993	up	[O]	Posttranslational modification, protein turnover, chaperones	Biological Process: protein peptidyl-prolyl isomerization (GO:0000413);; Molecular Function: peptidyl-prolyl cis-trans isomerase activity (GO:0003755);; Molecular Function: FK506 binding (GO:0005528);; Cellular Component: extracellular region (GO:0005576);; Biological Process: rRNA processing (GO:0006364);; Biological Process: protein folding (GO:0006457);; Cellular Component: chloroplast thylako…	--	Peptidyl-prolyl cis-trans isomerase FKBP20-2, chloroplastic OS=Arabidopsis thaliana GN=FKBP20-2 PE=1 SV=1	PREDICTED: FKBP-type peptidyl-prolyl cis-trans isomerase 6, chloroplastic [Vitis vinifera]
T3-15424	4226	475	0	0	3.15329	up	--	--	Biological Process: response to light stimulus (GO:0009416);; Cellular Component: photosystem II (GO:0009523);; Cellular Component: chloroplast thylakoid membrane (GO:0009535);; Biological Process: photosynthesis, light harvesting (GO:0009765);; Cellular Component: chloroplast envelope (GO:0009941);; Biological Process: nonphotochemical quenching (GO:0010196);; Cellular Component: plastoglobule (…	K08917|1e-162|vvi:100241887|hypothetical protein LOC100241887	Chlorophyll a-b binding protein CP24 10A, chloroplastic OS=Solanum lycopersicum GN=CAP10A PE=3 SV=1	unknown [Lotus japonicus]
T2-23804	27	4	6.2e-05	0.000859051	2.75489	up	--	--	--	--	Pentatricopeptide repeat-containing protein At5g11310, mitochondrial OS=Arabidopsis thaliana GN=At5g11310 PE=2 SV=1	PREDICTED: uncharacterized protein LOC100264883 [Vitis vinifera]
T7-32613	83	10	0	0	3.05311	up	--	--	Cellular Component: chromosome, telomeric region (GO:0000781);; Molecular Function: double-stranded telomeric DNA binding (GO:0003691);; Cellular Component: nucleus (GO:0005634);; Biological Process: glucose catabolic process (GO:0006007);; Molecular Function: DNA binding, bending (GO:0008301);; Biological Process: response to water deprivation (GO:0009414);; Biological Process: response to ethyl…	--	Telomere repeat-binding protein 3 OS=Arabidopsis thaliana GN=TRP3 PE=1 SV=1	hypothetical protein PRUPE_ppa002374mg [Prunus persica]
T6-17889	15	1	0.000651	0.00678613	3.90689	up	[I]	Lipid transport and metabolism	Biological Process: defense response to insect (GO:0002213);; Molecular Function: chitinase activity (GO:0004568);; Molecular Function: protein binding (GO:0005515);; Cellular Component: extracellular region (GO:0005576);; Cellular Component: cytoplasm (GO:0005737);; Biological Process: chitin catabolic process (GO:0006032);; Biological Process: fatty acid metabolic process (GO:0006631);; Biologi…	--	--	hypothetical protein PRUPE_ppa005049mg [Prunus persica]
T7-30259	44	15	0.000317	0.00362534	1.55254	up	[R]	General function prediction only	Molecular Function: nucleotide binding (GO:0000166);; Biological Process: alternative nuclear mRNA splicing, via spliceosome (GO:0000380);; Molecular Function: RNA binding transcription antitermination factor activity (GO:0001072);; Biological Process: heart looping (GO:0001947);; Biological Process: atrial cardiac muscle tissue development (GO:0003228);; Molecular Function: nucleic acid binding …	--	PsbP domain-containing protein 3, chloroplastic OS=Arabidopsis thaliana GN=PPD3 PE=1 SV=2	hypothetical protein PRUPE_ppa010606mg [Prunus persica]
T6-22492	78	5	0	0	3.96347	up	[R]	General function prediction only	Cellular Component: peroxisomal membrane (GO:0005778);; Cellular Component: peroxisomal matrix (GO:0005782);; Cellular Component: cytosol (GO:0005829);; Cellular Component: plasma membrane (GO:0005886);; Biological Process: gluconeogenesis (GO:0006094);; Biological Process: glycolysis (GO:0006096);; Biological Process: polyamine catabolic process (GO:0006598);; Biological Process: apoptotic proce…	K08232|0.0|vvi:100267896|hypothetical protein LOC100267896	Probable monodehydroascorbate reductase, cytoplasmic isoform 2 OS=Arabidopsis thaliana GN=At3g27820 PE=2 SV=1	PREDICTED: probable monodehydroascorbate reductase, cytoplasmic isoform 2 [Vitis vinifera]
T4-18151	289	50	0	0	2.53107	up	--	--	Biological Process: rRNA processing (GO:0006364);; Cellular Component: chloroplast thylakoid lumen (GO:0009543);; Biological Process: plastid organization (GO:0009657);; Biological Process: photosystem II repair (GO:0010206);; Biological Process: photosystem II assembly (GO:0010207);; Cellular Component: chloroplast photosystem II (GO:0030095);; Cellular Component: plasma membrane-derived thylako…	K08902|8e-79|pop:POPTR_714905|photosystem II protein Psb27	Thylakoid lumenal protein At1g03610, chloroplastic OS=Arabidopsis thaliana GN=At1g03600 PE=1 SV=1	predicted protein [Populus trichocarpa]
T7-27727	88	17	0	0	2.37197	up	--	--	Biological Process: carbohydrate metabolic process (GO:0005975);; Biological Process: phosphate-containing compound metabolic process (GO:0006796);; Cellular Component: chloroplast (GO:0009507);; Cellular Component: chloroplast stroma (GO:0009570);; Biological Process: plastid organization (GO:0009657);; Biological Process: chloroplast organization (GO:0009658);; Biological Process: post-embryoni…	--	Pentatricopeptide repeat-containing protein At4g16390, chloroplastic OS=Arabidopsis thaliana GN=P67 PE=1 SV=3	hypothetical protein PRUPE_ppa002169mg [Prunus persica]
T3-27089	318	23	0	0	3.78932	up	[E]	Amino acid transport and metabolism	Molecular Function: glutamate synthase (NADPH) activity (GO:0004355);; Molecular Function: protein binding (GO:0005515);; Cellular Component: mitochondrion (GO:0005739);; Cellular Component: cytosol (GO:0005829);; Cellular Component: plasma membrane (GO:0005886);; Biological Process: glutamine metabolic process (GO:0006541);; Biological Process: water transport (GO:0006833);; Biological Process: …	K00284|0.0|vvi:100233082|glutamate synthase (ferredoxin)	Ferredoxin-dependent glutamate synthase 1, chloroplastic OS=Arabidopsis thaliana GN=GLU1 PE=1 SV=2	hypothetical protein PRUPE_ppa000146mg [Prunus persica]
T6-21265	164	7	0	0	4.5502	up	[E]	Amino acid transport and metabolism	Molecular Function: N4-(beta-N-acetylglucosaminyl)-L-asparaginase activity (GO:0003948);; Molecular Function: asparaginase activity (GO:0004067);; Cellular Component: nucleolus (GO:0005730);; Cellular Component: cytoplasm (GO:0005737);; Biological Process: proteolysis (GO:0006508);; Molecular Function: beta-aspartyl-peptidase activity (GO:0008798);; Cellular Component: microtubule cytoskeleton (G…	K13051|4e-95|vvi:100248834|hypothetical protein	Probable isoaspartyl peptidase/L-asparaginase 2 OS=Arabidopsis thaliana GN=At3g16150 PE=2 SV=2	PREDICTED: probable isoaspartyl peptidase/L-asparaginase 2 [Vitis vinifera]
T7-26561	23	4	0.000402	0.00439944	2.52356	up	--	--	Molecular Function: protein binding (GO:0005515);; Cellular Component: plastid chromosome (GO:0009508);; Cellular Component: chloroplast thylakoid membrane (GO:0009535);; Cellular Component: chloroplast envelope (GO:0009941);;	--	--	hypothetical protein PRUPE_ppa026896mg [Prunus persica]
T4-26512	27	3	2.1e-05	0.000324359	3.16993	up	[P]	Inorganic ion transport and metabolism	Cellular Component: plasma membrane (GO:0005886);; Biological Process: ion transport (GO:0006811);; Biological Process: potassium ion transport (GO:0006813);; Cellular Component: chloroplast (GO:0009507);; Biological Process: regulation of proton transport (GO:0010155);; Molecular Function: potassium:hydrogen antiporter activity (GO:0015386);; Cellular Component: integral to membrane (GO:0016021)…	--	K(+) efflux antiporter 3, chloroplastic OS=Arabidopsis thaliana GN=KEA3 PE=1 SV=2	Glutathione-regulated potassium-efflux system protein kefB, putative [Ricinus communis]
T4-25160	69	15	0	0	2.20163	up	--	--	Biological Process: polysaccharide biosynthetic process (GO:0000271);; Cellular Component: Golgi apparatus (GO:0005794);; Cellular Component: cytosol (GO:0005829);; Biological Process: hyperosmotic response (GO:0006972);; Cellular Component: plastid (GO:0009536);; Biological Process: response to salt stress (GO:0009651);; Biological Process: plant-type cell wall biogenesis (GO:0009832);; Cellular…	--	Probable mediator of RNA polymerase II transcription subunit 26c OS=Arabidopsis thaliana GN=MED26C PE=2 SV=1	conserved hypothetical protein [Ricinus communis]
T6-22566	49	2	0	0	4.61471	up	[R]	General function prediction only	Molecular Function: catalytic activity (GO:0003824);; Cellular Component: cell wall (GO:0005618);; Cellular Component: mitochondrion (GO:0005739);; Cellular Component: plasma membrane (GO:0005886);; Biological Process: pentose-phosphate shunt (GO:0006098);; Biological Process: cholesterol catabolic process (GO:0006707);; Cellular Component: chloroplast envelope (GO:0009941);; Biological Process: …	K07071|9e-84|pop:POPTR_821134|hypothetical protein	Epimerase family protein slr1223 OS=Synechocystis sp. (strain PCC 6803 / Kazusa) GN=slr1223 PE=3 SV=2	predicted protein [Populus trichocarpa]
T4-15126	43	10	1.3e-05	0.00021191	2.10434	up	--	--	Molecular Function: hydrolase activity, hydrolyzing O-glycosyl compounds (GO:0004553);; Cellular Component: extracellular region (GO:0005576);; Cellular Component: cell wall (GO:0005618);; Cellular Component: Golgi apparatus (GO:0005794);; Biological Process: cellular glucan metabolic process (GO:0006073);; Biological Process: response to heat (GO:0009408);; Biological Process: response to cold (…	K08235|1e-62|vvi:100252949|hypothetical protein LOC100252949	Probable xyloglucan endotransglucosylase/hydrolase protein 23 OS=Arabidopsis thaliana GN=XTH23 PE=2 SV=1	PREDICTED: probable xyloglucan endotransglucosylase/hydrolase protein 23-like [Glycine max]
T6-14744	12	0	0.00071	0.0072157	13.5507	up	--	--	Molecular Function: protein binding (GO:0005515);; Cellular Component: endosome (GO:0005768);; Cellular Component: Golgi apparatus (GO:0005794);; Cellular Component: trans-Golgi network (GO:0005802);; Biological Process: oligopeptide transport (GO:0006857);; Biological Process: lignin metabolic process (GO:0009808);; Biological Process: secondary cell wall biogenesis (GO:0009834);; Biological Pro…	--	Glucuronoxylan 4-O-methyltransferase 1 OS=Arabidopsis thaliana GN=GXM1 PE=1 SV=1	conserved hypothetical protein [Ricinus communis]
T4-14248	22	2	7.1e-05	0.000972313	3.45943	up	--	--	Molecular Function: RNA binding (GO:0003723);; Biological Process: mRNA processing (GO:0006397);; Biological Process: tRNA processing (GO:0008033);; Biological Process: RNA splicing (GO:0008380);; Cellular Component: chloroplast (GO:0009507);;	--	Maturase K OS=Ficus carica GN=matK PE=3 SV=1	RecName: Full=Maturase K; AltName: Full=Intron maturase
T4-23730	115	24	0	0	2.26053	up	--	--	Cellular Component: cell wall (GO:0005618);; Cellular Component: plasma membrane (GO:0005886);; Cellular Component: chloroplast (GO:0009507);; Biological Process: gibberellic acid mediated signaling pathway (GO:0009740);; Biological Process: seed dormancy process (GO:0010162);; Biological Process: chlorophyll biosynthetic process (GO:0015995);;	--	--	PREDICTED: uncharacterized protein LOC101216438 [Cucumis sativus]
T2-25248	85	24	0	0	1.82443	up	--	--	--	K13100|1e-161|vvi:100246500|hypothetical protein LOC100246500	50S ribosomal protein L13, chloroplastic OS=Arabidopsis thaliana GN=RPL13 PE=2 SV=1	PREDICTED: pre-mRNA-splicing factor CWC22 homolog [Vitis vinifera]
T7-25747	26	1	3e-06	5.56408e-05	4.70044	up	--	--	--	--	--	hypothetical protein PRUPE_ppa021746mg [Prunus persica]
T2-21870	67	21	3e-06	5.56408e-05	1.67377	up	--	--	Molecular Function: DNA binding (GO:0003677);; Molecular Function: sequence-specific DNA binding transcription factor activity (GO:0003700);; Molecular Function: protein binding (GO:0005515);; Cellular Component: nucleus (GO:0005634);; Biological Process: amino acid transport (GO:0006865);; Biological Process: multicellular organismal development (GO:0007275);; Molecular Function: zinc ion bindin…	K13424|0.0|vvi:100243352|similar to DNA-binding protein	Probable WRKY transcription factor 33 OS=Arabidopsis thaliana GN=WRKY33 PE=1 SV=2	PREDICTED: probable WRKY transcription factor 33-like [Fragaria vesca subsp. vesca]
T4-24322	49	5	0	0	3.29278	up	[C]	Energy production and conversion	Molecular Function: iron ion binding (GO:0005506);;	--	--	JHL07K02.5 [Jatropha curcas]
T3-20431	512	107	0	0	2.25853	up	--	--	Biological Process: developmental process involved in reproduction (GO:0003006);; Molecular Function: binding (GO:0005488);; Biological Process: cellular protein modification process (GO:0006464);; Biological Process: nitrogen compound metabolic process (GO:0006807);; Biological Process: organelle organization (GO:0006996);; Biological Process: post-embryonic development (GO:0009791);; Cellular C…	--	Proline-rich protein 4 OS=Arabidopsis thaliana GN=PRP4 PE=2 SV=1	hypothetical protein PRUPE_ppa007395mg [Prunus persica]
T4-22702	29	6	0.000174	0.00213207	2.27302	up	--	--		--	Protein PHYTOCHROME KINASE SUBSTRATE 1 OS=Arabidopsis thaliana GN=PKS1 PE=1 SV=2	PREDICTED: protein PHYTOCHROME KINASE SUBSTRATE 1-like [Fragaria vesca subsp. vesca]
T1-13714	14	0	0.000255	0.00298143	13.7731	up	--	--	Cellular Component: plastid (GO:0009536);;	--	--	PREDICTED: uncharacterized protein LOC101297144 [Fragaria vesca subsp. vesca]
T6-26900	37	8	3e-05	0.000449428	2.20945	up	--	--	Biological Process: microtubule cytoskeleton organization (GO:0000226);; Biological Process: mitotic cell cycle (GO:0000278);; Biological Process: response to reactive oxygen species (GO:0000302);; Cellular Component: kinetochore (GO:0000776);; Cellular Component: condensed chromosome, centromeric region (GO:0000779);; Molecular Function: protein binding (GO:0005515);; Cellular Component: centros…	--	--	hypothetical protein PRUPE_ppa001678mg [Prunus persica]
T4-23126	55	15	4e-06	7.22193e-05	1.87447	up	--	--	Cellular Component: mitochondrion (GO:0005739);; Cellular Component: chloroplast stroma (GO:0009570);; Biological Process: photosystem II assembly (GO:0010207);;	--	--	hypothetical protein PRUPE_ppa008268mg [Prunus persica]
T7-22996	55	22	0.000369	0.0041541	1.32193	up	--	--	Biological Process: MAPK cascade (GO:0000165);; Biological Process: cytokinesis by cell plate formation (GO:0000911);; Biological Process: respiratory burst involved in defense response (GO:0002679);; Molecular Function: SNAP receptor activity (GO:0005484);; Cellular Component: nucleus (GO:0005634);; Cellular Component: plasma membrane (GO:0005886);; Biological Process: N-terminal protein myristo…	--	SNAP25 homologous protein SNAP33 OS=Arabidopsis thaliana GN=SNAP33 PE=1 SV=1	synaptosomal associated protein, putative [Ricinus communis]
T3-16847	30	6	0.000112	0.00145351	2.32193	up	[R]	General function prediction only	Molecular Function: nucleotide binding (GO:0000166);; Cellular Component: ribosome (GO:0005840);; Biological Process: RNA processing (GO:0006396);; Molecular Function: poly(U) RNA binding (GO:0008266);; Cellular Component: chloroplast thylakoid membrane (GO:0009535);; Cellular Component: chloroplast stroma (GO:0009570);; Biological Process: cold acclimation (GO:0009631);; Biological Process: phot…	K06670|1e-122|vvi:100256351|hypothetical protein LOC100256351	30S ribosomal protein 2, chloroplastic OS=Spinacia oleracea GN=PSRP2 PE=1 SV=1	hypothetical protein PRUPE_ppa019289mg, partial [Prunus persica]
T7-18143	63	10	0	0	2.65535	up	[OC]	--	Molecular Function: protein binding (GO:0005515);; Biological Process: glycerol ether metabolic process (GO:0006662);; Biological Process: water transport (GO:0006833);; Molecular Function: enzyme activator activity (GO:0008047);; Molecular Function: electron carrier activity (GO:0009055);; Cellular Component: chloroplast thylakoid (GO:0009534);; Cellular Component: chloroplast stroma (GO:0009570…	--	Thioredoxin X, chloroplastic OS=Arabidopsis thaliana GN=ATHX PE=2 SV=2	hypothetical protein PRUPE_ppa011951mg [Prunus persica]
T4-24117	99	10	0	0	3.30743	up	[M]	Cell wall/membrane/envelope biogenesis	Cellular Component: mitochondrion (GO:0005739);; Biological Process: protein folding (GO:0006457);; Biological Process: proteolysis (GO:0006508);; Molecular Function: peptidase activity (GO:0008233);; Biological Process: response to heat (GO:0009408);; Cellular Component: plastid (GO:0009536);; Biological Process: response to high light intensity (GO:0009644);; Cellular Component: membrane (GO:00…	--	--	PREDICTED: uncharacterized protein LOC101302409 [Fragaria vesca subsp. vesca]
T4-19914	47	2	0	0	4.55459	up	--	--	--	--	--	PREDICTED: uncharacterized protein LOC101293706 [Fragaria vesca subsp. vesca]
T4-15192	30	5	4.3e-05	0.000617735	2.58496	up	[S]	Function unknown	Cellular Component: plasma membrane (GO:0005886);; Cellular Component: plastid (GO:0009536);;	--	--	hypothetical protein PRUPE_ppa010056mg [Prunus persica]
T7-29046	192	24	0	0	3	up	[J]	Translation, ribosomal structure and biogenesis	Molecular Function: structural constituent of ribosome (GO:0003735);; Cellular Component: ribosome (GO:0005840);; Biological Process: pentose-phosphate shunt (GO:0006098);; Biological Process: translation (GO:0006412);; Cellular Component: chloroplast (GO:0009507);; Cellular Component: plastid (GO:0009536);;	--	50S ribosomal protein L35, chloroplastic OS=Spinacia oleracea GN=RPL35 PE=1 SV=1	hypothetical protein PRUPE_ppa012843mg [Prunus persica]
T6-22538	27	5	0.000169	0.00207829	2.43296	up	[J]	Translation, ribosomal structure and biogenesis	Molecular Function: mRNA 3'-UTR binding (GO:0003730);; Biological Process: translational termination (GO:0006415);; Cellular Component: chloroplast stroma (GO:0009570);; Biological Process: chloroplast organization (GO:0009658);; Biological Process: photosynthetic electron transport in photosystem II (GO:0009772);; Biological Process: cytochrome b6f complex assembly (GO:0010190);; Molecular Funct…	--	Peptide chain release factor 2 OS=Synechocystis sp. (strain PCC 6803 / Kazusa) GN=prfB PE=3 SV=2	hypothetical protein PRUPE_ppa006406mg [Prunus persica]
T6-25913	38	1	0	0	5.24793	up	[T]	Signal transduction mechanisms	Molecular Function: protein serine/threonine phosphatase activity (GO:0004722);; Molecular Function: enzyme inhibitor activity (GO:0004857);; Cellular Component: cell wall (GO:0005618);; Cellular Component: peroxisome (GO:0005777);; Cellular Component: chloroplast (GO:0009507);; Biological Process: myo-inositol hexakisphosphate biosynthetic process (GO:0010264);; Molecular Function: pectinesteras…	--	Uncharacterized protein At1g18480 OS=Arabidopsis thaliana GN=At1g18480 PE=2 SV=1	PREDICTED: uncharacterized protein At1g18480 [Vitis vinifera]
T4-26802	31	7	0.000174	0.00213207	2.14684	up	[K]	Transcription	Biological Process: microtubule cytoskeleton organization (GO:0000226);; Biological Process: mitotic cell cycle (GO:0000278);; Biological Process: cytokinesis by cell plate formation (GO:0000911);; Molecular Function: DNA binding (GO:0003677);; Molecular Function: double-stranded RNA binding (GO:0003725);; Molecular Function: helicase activity (GO:0004386);; Molecular Function: ribonuclease III a…	K11592|0.0|vvi:100264308|hypothetical protein LOC100264308	Endoribonuclease Dicer homolog 1 OS=Arabidopsis thaliana GN=DCL1 PE=1 SV=2	hypothetical protein PRUPE_ppa000070mg [Prunus persica]
T7-26591	50	3	0	0	4.05889	up	--	--	Cellular Component: nucleus (GO:0005634);; Cellular Component: chloroplast thylakoid membrane (GO:0009535);; Biological Process: leaf morphogenesis (GO:0009965);; Biological Process: cell differentiation (GO:0030154);; Biological Process: positive regulation of transcription, DNA-dependent (GO:0045893);;	--	--	predicted protein [Populus trichocarpa]
T7-31556	95	33	0	0	1.52546	up	--	--	Biological Process: double-strand break repair via homologous recombination (GO:0000724);; Molecular Function: sequence-specific DNA binding transcription factor activity (GO:0003700);; Molecular Function: protein binding (GO:0005515);; Cellular Component: nucleus (GO:0005634);; Cellular Component: cytoplasm (GO:0005737);; Biological Process: regulation of transcription, DNA-dependent (GO:0006355…	--	Homeobox-leucine zipper protein ANTHOCYANINLESS 2 OS=Arabidopsis thaliana GN=ANL2 PE=2 SV=1	homeobox protein, putative [Ricinus communis]
T7-29862	60	13	0	0	2.20645	up	--	--	Cellular Component: chloroplast thylakoid membrane (GO:0009535);; Biological Process: phenylpropanoid biosynthetic process (GO:0009699);; Molecular Function: N-acyltransferase activity (GO:0016410);; Molecular Function: transferase activity (GO:0016740);;	--	Shikimate O-hydroxycinnamoyltransferase OS=Arabidopsis thaliana GN=HST PE=2 SV=1	hypothetical protein PRUPE_ppa022307mg [Prunus persica]
T7-30365	27	7	0.000975	0.00959829	1.94753	up	[IQR]	--	Biological Process: osteoblast differentiation (GO:0001649);; Cellular Component: photoreceptor inner segment (GO:0001917);; Molecular Function: retinol dehydrogenase activity (GO:0004745);; Cellular Component: nucleus (GO:0005634);; Cellular Component: mitochondrion (GO:0005739);; Cellular Component: endoplasmic reticulum (GO:0005783);; Cellular Component: Golgi apparatus (GO:0005794);; Cellular…	--	Short-chain dehydrogenase TIC 32, chloroplastic OS=Pisum sativum GN=TIC32 PE=1 SV=1	PREDICTED: short-chain dehydrogenase TIC 32, chloroplastic-like [Fragaria vesca subsp. vesca]
T1-23909	94	39	7e-06	0.000120929	1.26919	up	--	--	Biological Process: very long-chain fatty acid metabolic process (GO:0000038);; Biological Process: sulfur amino acid metabolic process (GO:0000096);; Biological Process: polysaccharide biosynthetic process (GO:0000271);; Cellular Component: extracellular region (GO:0005576);; Cellular Component: nucleus (GO:0005634);; Cellular Component: endoplasmic reticulum (GO:0005783);; Biological Process: a…	--	3-ketoacyl-CoA synthase 6 OS=Arabidopsis thaliana GN=CUT1 PE=1 SV=1	3-ketoacyl-CoA synthase [Arachis hypogaea]
T6-16478	20	3	0.00059	0.00620731	2.73697	up	[S]	Function unknown	Biological Process: maltose metabolic process (GO:0000023);; Biological Process: pentose-phosphate shunt (GO:0006098);; Cellular Component: chloroplast thylakoid membrane (GO:0009535);; Biological Process: leaf morphogenesis (GO:0009965);; Biological Process: thylakoid membrane organization (GO:0010027);; Biological Process: cytochrome b6f complex assembly (GO:0010190);; Biological Process: starc…	--	--	PREDICTED: uncharacterized protein LOC101292894 [Fragaria vesca subsp. vesca]
T4-18129	74	35	0.000469	0.0050408	1.08017	up	[OU]	--	Biological Process: response to reactive oxygen species (GO:0000302);; Molecular Function: serine-type endopeptidase activity (GO:0004252);; Cellular Component: mitochondrion (GO:0005739);; Biological Process: proteolysis (GO:0006508);; Molecular Function: peptidase activity (GO:0008233);; Cellular Component: chloroplast thylakoid (GO:0009534);; Cellular Component: chloroplast stroma (GO:0009570)…	K01358|1e-169|pop:POPTR_580163|hypothetical protein	ATP-dependent Clp protease proteolytic subunit-related protein 4, chloroplastic OS=Arabidopsis thaliana GN=CLPR4 PE=1 SV=1	hypothetical protein PRUPE_ppa009129mg [Prunus persica]
T6-25681	66	9	0	0	2.87447	up	[C]	Energy production and conversion	Cellular Component: chloroplast (GO:0009507);; Biological Process: chlorophyll cycle (GO:0033354);; Molecular Function: metal ion binding (GO:0046872);; Molecular Function: trans-zeatin O-beta-D-glucosyltransferase activity (GO:0050403);; Molecular Function: coenzyme F420 hydrogenase activity (GO:0050454);; Molecular Function: cis-zeatin O-beta-D-glucosyltransferase activity (GO:0050502);; Molecu…	K00441|1e-120|vvi:100254621|hypothetical protein LOC100254621	7-hydroxymethyl chlorophyll a reductase, chloroplastic OS=Arabidopsis thaliana GN=HCAR PE=1 SV=1	unknown [Glycine max]
T3-19912	30	4	1.5e-05	0.000240731	2.90689	up	--	--	Molecular Function: carboxylesterase activity (GO:0004091);; Cellular Component: cytosol (GO:0005829);; Biological Process: systemic acquired resistance (GO:0009627);; Biological Process: leaf senescence (GO:0010150);; Biological Process: chlorophyll a catabolic process (GO:0033310);; Biological Process: indoleacetic acid conjugate metabolic process (GO:0033473);; Molecular Function: pheophoridas…	--	Methylesterase 17 OS=Arabidopsis thaliana GN=MES17 PE=1 SV=1	predicted protein [Populus trichocarpa]
T4-23480	28	5	0.000107	0.00139483	2.48543	up	[P]	Inorganic ion transport and metabolism	Biological Process: transition metal ion transport (GO:0000041);; Molecular Function: nucleotide binding (GO:0000166);; Molecular Function: N,N-dimethylaniline monooxygenase activity (GO:0004499);; Cellular Component: nucleus (GO:0005634);; Cellular Component: vacuole (GO:0005773);; Biological Process: phosphatidylinositol biosynthetic process (GO:0006661);; Biological Process: indoleacetic acid …	--	Flavin-containing monooxygenase FMO GS-OX-like 4 OS=Arabidopsis thaliana GN=At1g62600 PE=2 SV=1	hypothetical protein PRUPE_ppa005546mg [Prunus persica]
T6-25578	42	5	0	0	3.07039	up	--	--	Biological Process: defense response (GO:0006952);; Biological Process: response to biotic stimulus (GO:0009607);; Molecular Function: hydrolase activity (GO:0016787);; Biological Process: cellular metabolic process (GO:0044237);; Biological Process: regulation of biological process (GO:0050789);; Biological Process: multi-organism process (GO:0051704);; Biological Process: cellular response to s…	--	Basic 7S globulin OS=Glycine max GN=BG PE=1 SV=2	basic 7S globulin 2 precursor small subunit, putative [Ricinus communis]
T7-23551	33	8	0.000171	0.00209909	2.04439	up	--	--	Biological Process: response to cold (GO:0009409);; Cellular Component: chloroplast (GO:0009507);; Cellular Component: chloroplast thylakoid membrane (GO:0009535);; Biological Process: anthocyanin-containing compound biosynthetic process (GO:0009718);; Biological Process: response to sucrose stimulus (GO:0009744);; Biological Process: response to UV-B (GO:0010224);; Cellular Component: membrane (…	--	Early light-induced protein, chloroplastic OS=Pisum sativum PE=2 SV=1	hypothetical protein PRUPE_ppa011747mg [Prunus persica]
T6-24972	22	3	0.000227	0.00268792	2.87447	up	[I]	Lipid transport and metabolism	Cellular Component: mitochondrion (GO:0005739);; Cellular Component: chloroplast (GO:0009507);; Biological Process: embryo development ending in seed dormancy (GO:0009793);; Biological Process: phloem or xylem histogenesis (GO:0010087);; Biological Process: sugar mediated signaling pathway (GO:0010182);; Biological Process: leaf vascular tissue pattern formation (GO:0010305);; Biological Process:…	--	Putative pentatricopeptide repeat-containing protein At3g47840 OS=Arabidopsis thaliana GN=PCMP-E43 PE=3 SV=1	hypothetical protein PRUPE_ppa015725mg [Prunus persica]
T2-28423	182	62	0	0	1.5536	up	[J]	Translation, ribosomal structure and biogenesis	Cellular Component: plastid large ribosomal subunit (GO:0000311);; Molecular Function: structural constituent of ribosome (GO:0003735);; Biological Process: translation (GO:0006412);; Cellular Component: nucleoid (GO:0009295);; Cellular Component: plasmodesma (GO:0009506);; Cellular Component: chloroplast thylakoid membrane (GO:0009535);; Cellular Component: chloroplast stroma (GO:0009570);; Cell…	--	50S ribosomal protein L12, chloroplastic OS=Spinacia oleracea GN=RPL12 PE=1 SV=2	hypothetical protein PRUPE_ppa007125mg [Prunus persica]
T7-18595	308	13	0	0	4.56635	up	--	--	Cellular Component: photosynthetic membrane (GO:0034357);;	--	--	predicted protein [Populus trichocarpa]
T7-25494	185	33	0	0	2.48699	up	--	--	Molecular Function: methyltransferase activity (GO:0008168);; Cellular Component: chloroplast inner membrane (GO:0009706);; Cellular Component: chloroplast envelope (GO:0009941);; Biological Process: vitamin E biosynthetic process (GO:0010189);; Biological Process: plastoquinone biosynthetic process (GO:0010236);; Cellular Component: viral envelope (GO:0019031);; Biological Process: methylation (…	K12502|0.0|rcu:RCOM_0910770|chloroplast inner envelope protein, putative	37 kDa inner envelope membrane protein, chloroplastic OS=Spinacia oleracea PE=1 SV=1	chloroplast inner envelope protein, putative [Ricinus communis]
T6-16121	24	1	7e-06	0.000120929	4.58496	up	[C]	Energy production and conversion	Biological Process: pentose-phosphate shunt (GO:0006098);; Molecular Function: electron carrier activity (GO:0009055);; Cellular Component: chloroplast thylakoid membrane (GO:0009535);; Biological Process: photosynthetic electron transport in photosystem I (GO:0009773);; Cellular Component: NAD(P)H dehydrogenase complex (plastoquinone) (GO:0010598);; Biological Process: starch biosynthetic proces…	--	--	PREDICTED: uncharacterized protein LOC100241139 [Vitis vinifera]
T6-22053	51	19	0.000278	0.00320929	1.4245	up	[J]	Translation, ribosomal structure and biogenesis	Molecular Function: nucleotide binding (GO:0000166);; Molecular Function: nucleic acid binding (GO:0003676);; Molecular Function: lysine-tRNA ligase activity (GO:0004824);; Molecular Function: ATP binding (GO:0005524);; Cellular Component: mitochondrion (GO:0005739);; Biological Process: rRNA processing (GO:0006364);; Biological Process: lysyl-tRNA aminoacylation (GO:0006430);; Cellular Component…	K04567|0.0|vvi:100262063|hypothetical protein LOC100262063	Lysine--tRNA ligase OS=Synechocystis sp. (strain PCC 6803 / Kazusa) GN=lysS PE=3 SV=1	hypothetical protein PRUPE_ppa003133mg [Prunus persica]
T6-23291	56	6	0	0	3.22239	up	[MG]	--	Molecular Function: translation initiation factor activity (GO:0003743);; Biological Process: rRNA processing (GO:0006364);; Cellular Component: chloroplast thylakoid (GO:0009534);; Cellular Component: plastid (GO:0009536);; Biological Process: response to blue light (GO:0009637);; Biological Process: response to red light (GO:0010114);; Biological Process: photosystem II assembly (GO:0010207);; …	--	Uncharacterized protein ycf39 OS=Porphyra purpurea GN=ycf39 PE=3 SV=1	hypothetical protein PRUPE_ppa006565mg [Prunus persica]
T4-23236	37	9	7.1e-05	0.000972313	2.03953	up	[O]	Posttranslational modification, protein turnover, chaperones	Molecular Function: binding (GO:0005488);; Biological Process: pentose-phosphate shunt (GO:0006098);; Biological Process: aromatic amino acid family biosynthetic process (GO:0009073);; Cellular Component: chloroplast stroma (GO:0009570);; Biological Process: iron-sulfur cluster assembly (GO:0016226);; Biological Process: positive regulation of transcription, DNA-dependent (GO:0045893);;	--	--	hypothetical protein PRUPE_ppa026994mg, partial [Prunus persica]
T7-31954	38	12	0.000437	0.00472339	1.66297	up	[KT]	--	Biological Process: response to stress (GO:0006950);; Cellular Component: plastid chromosome (GO:0009508);; Cellular Component: chloroplast thylakoid membrane (GO:0009535);; Cellular Component: chloroplast stroma (GO:0009570);; Cellular Component: chloroplast inner membrane (GO:0009706);; Biological Process: thylakoid membrane organization (GO:0010027);; Biological Process: vesicle organization (…	K03969|1e-157|pop:POPTR_735580|hypothetical protein	Membrane-associated 30 kDa protein, chloroplastic OS=Pisum sativum GN=IM30 PE=1 SV=1	hypothetical protein PRUPE_ppa008331mg [Prunus persica]
T6-18755	25	4	0.000158	0.00195796	2.64386	up	[C]	Energy production and conversion	Molecular Function: electron carrier activity (GO:0009055);; Cellular Component: chloroplast (GO:0009507);; Molecular Function: heme binding (GO:0020037);;	K08906|1e-63|pop:POPTR_901632|hypothetical protein	Cytochrome c6, chloroplastic OS=Arabidopsis thaliana GN=petJ PE=1 SV=1	predicted protein [Populus trichocarpa]
T4-23867	15	0	0.000153	0.00190409	13.8727	up	--	--	Cellular Component: plastid (GO:0009536);;	--	--	PREDICTED: uncharacterized protein LOC101297144 [Fragaria vesca subsp. vesca]
T6-24506	36	8	4.7e-05	0.000664291	2.16993	up	[E]	Amino acid transport and metabolism	Molecular Function: L-aspartate:2-oxoglutarate aminotransferase activity (GO:0004069);; Biological Process: regulation of translation (GO:0006417);; Biological Process: amino acid transport (GO:0006865);; Molecular Function: aromatic-amino-acid:2-oxoglutarate aminotransferase activity (GO:0008793);; Biological Process: ethylene biosynthetic process (GO:0009693);; Biological Process: response to a…	K14270|0.0|vvi:100249614|hypothetical protein LOC100249614	Probable aminotransferase ACS10 OS=Arabidopsis thaliana GN=ACS10 PE=2 SV=1	hypothetical protein PRUPE_ppa003908mg [Prunus persica]
T7-27314	27	6	0.000423	0.00460213	2.16993	up	[GEPR]	--	Cellular Component: plant-type vacuole (GO:0000325);; Cellular Component: vacuolar membrane (GO:0005774);; Cellular Component: Golgi apparatus (GO:0005794);; Biological Process: calcium ion transport (GO:0006816);; Biological Process: phosphate ion transport (GO:0006817);; Biological Process: Golgi organization (GO:0007030);; Biological Process: response to salt stress (GO:0009651);; Cellular Com…	--	SPX domain-containing membrane protein At4g22990 OS=Arabidopsis thaliana GN=At4g22990 PE=2 SV=2	PREDICTED: SPX domain-containing membrane protein At4g22990 [Vitis vinifera]
T4-25156	103	28	0	0	1.87915	up	[J]	Translation, ribosomal structure and biogenesis	Molecular Function: structural constituent of ribosome (GO:0003735);; Biological Process: DNA-dependent transcription, elongation (GO:0006354);; Biological Process: rRNA processing (GO:0006364);; Biological Process: translation (GO:0006412);; Cellular Component: chloroplast stroma (GO:0009570);; Biological Process: chloroplast relocation (GO:0009902);; Cellular Component: chloroplast envelope (GO…	K02864|1e-108|pop:POPTR_1092314|hypothetical protein	50S ribosomal protein L10, chloroplastic OS=Nicotiana tabacum GN=RPL10 PE=2 SV=1	hypothetical protein PRUPE_ppa010824mg [Prunus persica]
T4-26422	126	11	0	0	3.51785	up	--	--	Molecular Function: two-component response regulator activity (GO:0000156);; Molecular Function: DNA binding (GO:0003677);; Molecular Function: sequence-specific DNA binding transcription factor activity (GO:0003700);; Cellular Component: nucleus (GO:0005634);; Cellular Component: mitochondrion (GO:0005739);; Biological Process: glycolysis (GO:0006096);; Biological Process: DNA repair (GO:0006281…	--	Zinc finger protein CONSTANS-LIKE 6 OS=Arabidopsis thaliana GN=COL6 PE=2 SV=2	PREDICTED: zinc finger protein CONSTANS-LIKE 16-like [Fragaria vesca subsp. vesca]
T7-25664	61	14	0	0	2.12338	up	--	--	Molecular Function: N-acetyltransferase activity (GO:0008080);; Biological Process: metabolic process (GO:0008152);; Cellular Component: plastid (GO:0009536);;	--	--	predicted protein [Populus trichocarpa]
T7-21377	61	1	0	0	5.93074	up	--	--	--	--	Lachrymatory-factor synthase OS=Allium cepa GN=LFS PE=1 SV=1	predicted protein [Populus trichocarpa]
T3-24046	60	23	0.000116	0.00150319	1.38333	up	--	--	Molecular Function: protein binding (GO:0005515);; Cellular Component: Golgi apparatus (GO:0005794);; Cellular Component: plant-type cell wall (GO:0009505);; Cellular Component: plasmodesma (GO:0009506);; Biological Process: cellular component organization (GO:0016043);; Biological Process: cell growth (GO:0016049);; Cellular Component: nuclear lumen (GO:0031981);; Biological Process: cellular pr…	--	Fasciclin-like arabinogalactan protein 13 OS=Arabidopsis thaliana GN=FLA13 PE=1 SV=1	conserved hypothetical protein [Ricinus communis]
T3-21723	71	23	2e-06	3.83602e-05	1.62619	up	[M]	Cell wall/membrane/envelope biogenesis	Biological Process: carbohydrate metabolic process (GO:0005975);; Molecular Function: arabinose-5-phosphate isomerase activity (GO:0019146);; Biological Process: methylglyoxal catabolic process to D-lactate (GO:0019243);; Biological Process: keto-3-deoxy-D-manno-octulosonic acid biosynthetic process (GO:0019294);; Molecular Function: carbohydrate binding (GO:0030246);;	K06041|0.0|rcu:RCOM_0500130|Polysialic acid capsule expression protein kpsF, putative (EC:5.3.1.13)	Probable arabinose 5-phosphate isomerase OS=Arabidopsis thaliana GN=SETH3 PE=2 SV=1	PREDICTED: probable arabinose 5-phosphate isomerase-like [Fragaria vesca subsp. vesca]
T4-21692	111	29	0	0	1.93643	up	[E]	Amino acid transport and metabolism	Molecular Function: cysteine synthase activity (GO:0004124);; Molecular Function: copper ion binding (GO:0005507);; Cellular Component: nucleus (GO:0005634);; Cellular Component: mitochondrion (GO:0005739);; Cellular Component: peroxisome (GO:0005777);; Cellular Component: plasma membrane (GO:0005886);; Biological Process: glycolysis (GO:0006096);; Biological Process: cysteine biosynthetic proces…	K13034|0.0|vvi:100255091|hypothetical protein LOC100255091	L-3-cyanoalanine synthase 1, mitochondrial OS=Malus domestica GN=CAS1 PE=1 SV=1	hypothetical protein VITISV_028023 [Vitis vinifera]
T7-21622	48	9	1e-06	2.03597e-05	2.41504	up	[T]	Signal transduction mechanisms	Biological Process: maltose metabolic process (GO:0000023);; Biological Process: pentose-phosphate shunt (GO:0006098);; Biological Process: rRNA processing (GO:0006364);; Cellular Component: chloroplast thylakoid membrane (GO:0009535);; Cellular Component: chloroplast stroma (GO:0009570);; Biological Process: plastid organization (GO:0009657);; Biological Process: stomatal complex morphogenesis (…	--	Zeaxanthin epoxidase, chloroplastic OS=Solanum lycopersicum PE=2 SV=1	PREDICTED: zeaxanthin epoxidase, chloroplastic [Vitis vinifera]
T6-21671	35	3	0	0	3.54432	up	--	--	Biological Process: protein folding (GO:0006457);; Biological Process: protein transport (GO:0015031);;	--	--	hypothetical protein PRUPE_ppa011327mg [Prunus persica]
T4-25459	33	0	0	0	15.0102	up	[G]	Carbohydrate transport and metabolism	Molecular Function: ATP binding (GO:0005524);; Cellular Component: nucleus (GO:0005634);; Cellular Component: cytosol (GO:0005829);; Biological Process: pyruvate metabolic process (GO:0006090);; Biological Process: lipid biosynthetic process (GO:0008610);; Biological Process: response to light stimulus (GO:0009416);; Cellular Component: chloroplast stroma (GO:0009570);; Biological Process: photos…	K01006|0.0|vvi:100247690|hypothetical protein LOC100247690	Pyruvate, phosphate dikinase, chloroplastic OS=Mesembryanthemum crystallinum GN=PPD PE=2 SV=1	hypothetical protein PRUPE_ppa000892mg [Prunus persica]
T4-26448	43	12	6e-05	0.00083417	1.8413	up	[J]	Translation, ribosomal structure and biogenesis	Molecular Function: DNA binding (GO:0003677);; Molecular Function: sequence-specific DNA binding transcription factor activity (GO:0003700);; Molecular Function: protein binding (GO:0005515);; Biological Process: regulation of transcription from RNA polymerase II promoter (GO:0006357);; Biological Process: RNA processing (GO:0006396);; Biological Process: sex determination (GO:0007530);; Biologic…	--	ZF-HD homeobox protein At4g24660 OS=Arabidopsis thaliana GN=At4g24660 PE=1 SV=1	predicted protein [Populus trichocarpa]
T1-24481	113	44	0	0	1.36075	up	[H]	Coenzyme transport and metabolism	Cellular Component: exocyst (GO:0000145);; Molecular Function: hydroxymethylbilane synthase activity (GO:0004418);; Cellular Component: cytosol (GO:0005829);; Cellular Component: plasma membrane (GO:0005886);; Biological Process: pentose-phosphate shunt (GO:0006098);; Biological Process: rRNA processing (GO:0006364);; Biological Process: ubiquinone biosynthetic process (GO:0006744);; Biological P…	--	Porphobilinogen deaminase, chloroplastic OS=Pisum sativum GN=HEMC PE=1 SV=1	PREDICTED: exocyst complex component 7-like [Fragaria vesca subsp. vesca]
T6-25675	50	0	0	0	15.6096	up	--	--	Biological Process: myo-inositol hexakisphosphate biosynthetic process (GO:0010264);;	--	--	PREDICTED: uncharacterized protein LOC101304648 [Fragaria vesca subsp. vesca]
T2-23908	68	20	1e-06	2.03597e-05	1.76553	up	[R]	General function prediction only	--	--	33 kDa ribonucleoprotein, chloroplastic OS=Nicotiana sylvestris PE=1 SV=1	PREDICTED: 33 kDa ribonucleoprotein, chloroplastic-like [Glycine max]
T6-23668	18	0	3.4e-05	0.0005015	14.1357	up	--	--	Molecular Function: sequence-specific DNA binding transcription factor activity (GO:0003700);; Cellular Component: nucleus (GO:0005634);; Biological Process: sulfate transport (GO:0008272);; Biological Process: DNA mediated transformation (GO:0009294);; Biological Process: response to xenobiotic stimulus (GO:0009410);; Biological Process: cellular response to sulfate starvation (GO:0009970);; Bio…	--	Transcription factor RF2b OS=Oryza sativa subsp. japonica GN=RF2b PE=1 SV=1	hypothetical protein PRUPE_ppa022385mg [Prunus persica]
T1-16955	62	25	0.000173	0.00212152	1.31034	up	[H]	Coenzyme transport and metabolism	Molecular Function: dimethylallyltranstransferase activity (GO:0004161);; Molecular Function: geranyltranstransferase activity (GO:0004337);; Cellular Component: cytoplasm (GO:0005737);; Cellular Component: cytosol (GO:0005829);; Biological Process: acetyl-CoA metabolic process (GO:0006084);; Biological Process: cholesterol biosynthetic process (GO:0006695);; Cellular Component: chloroplast (GO:0…	K00787|0.0|pop:POPTR_560081|hypothetical protein	Farnesyl pyrophosphate synthase 1 OS=Lupinus albus GN=FPS1 PE=1 SV=1	farnesyl pyrophosphate synthase [Humulus lupulus]
T4-24401	36	11	0.000481	0.00516072	1.71049	up	[O]	Posttranslational modification, protein turnover, chaperones	Molecular Function: ATP binding (GO:0005524);; Cellular Component: mitochondrion (GO:0005739);; Biological Process: protein folding (GO:0006457);; Biological Process: response to heat (GO:0009408);; Cellular Component: chloroplast stroma (GO:0009570);; Biological Process: response to high light intensity (GO:0009644);; Biological Process: chloroplast organization (GO:0009658);; Cellular Component…	K03695|0.0|vvi:100252611|hypothetical protein LOC100252611	Chaperone protein ClpB3, chloroplastic OS=Arabidopsis thaliana GN=CLPB3 PE=2 SV=1	PREDICTED: chaperone protein ClpB3, chloroplastic-like [Vitis vinifera]
T2-20489	1668	142	0	0	3.55416	up	[C]	Energy production and conversion	Molecular Function: protein binding (GO:0005515);; Biological Process: pentose-phosphate shunt (GO:0006098);; Biological Process: ferredoxin metabolic process (GO:0006124);; Molecular Function: ferrous iron binding (GO:0008198);; Molecular Function: electron carrier activity (GO:0009055);; Biological Process: response to light stimulus (GO:0009416);; Cellular Component: chloroplast stroma (GO:000…	K02639|5e-78|vvi:100249080|hypothetical protein LOC100249080	Ferredoxin, chloroplastic OS=Capsicum annuum GN=AP1 PE=1 SV=1	PREDICTED: ferredoxin-1, chloroplastic-like [Vitis vinifera]
T7-25633	26	4	9.9e-05	0.00129661	2.70044	up	--	--	Molecular Function: phosphoric diester hydrolase activity (GO:0008081);; Biological Process: primary metabolic process (GO:0044238);; Biological Process: organic substance metabolic process (GO:0071704);;	--	--	glycerophosphoryl diester phosphodiesterase, putative [Ricinus communis]
T6-27958	24	5	0.000659	0.00685553	2.26303	up	[RTKL]	--	Biological Process: transition metal ion transport (GO:0000041);; Biological Process: MAPK cascade (GO:0000165);; Biological Process: respiratory burst involved in defense response (GO:0002679);; Molecular Function: protein kinase activity (GO:0004672);; Biological Process: protein targeting to membrane (GO:0006612);; Biological Process: oligopeptide transport (GO:0006857);; Biological Process: s…	--	Receptor-like protein kinase At3g21340 OS=Arabidopsis thaliana GN=At3g21340 PE=1 SV=1	hypothetical protein PRUPE_ppa017496mg, partial [Prunus persica]
T7-27379	25	2	1.6e-05	0.000254976	3.64386	up	[I]	Lipid transport and metabolism	Cellular Component: endoplasmic reticulum (GO:0005783);; Biological Process: fatty acid biosynthetic process (GO:0006633);; Biological Process: unsaturated fatty acid biosynthetic process (GO:0006636);; Biological Process: response to cold (GO:0009409);; Cellular Component: chloroplast envelope (GO:0009941);; Molecular Function: oxidoreductase activity, acting on paired donors, with oxidation of …	K10257|1e-104|pop:POPTR_1067894|hypothetical protein	Omega-3 fatty acid desaturase, endoplasmic reticulum OS=Vigna radiata var. radiata GN=ARG1 PE=2 SV=1	fatty acid desaturase 3 [Corylus heterophylla]
T7-25229	40	6	1e-06	2.03597e-05	2.73697	up	--	--	Biological Process: protein peptidyl-prolyl isomerization (GO:0000413);; Molecular Function: peptidyl-prolyl cis-trans isomerase activity (GO:0003755);; Molecular Function: dolichyl-diphosphooligosaccharide-protein glycotransferase activity (GO:0004579);; Molecular Function: FK506 binding (GO:0005528);; Cellular Component: endoplasmic reticulum (GO:0005783);; Biological Process: protein folding (…	--	Peptidyl-prolyl cis-trans isomerase FKBP18, chloroplastic OS=Arabidopsis thaliana GN=FKBP18 PE=1 SV=2	PREDICTED: peptidyl-prolyl cis-trans isomerase FKBP18, chloroplastic-like [Cucumis sativus]
T6-17044	54	2	0	0	4.75489	up	[TZDR]	--	Biological Process: mitotic cell cycle (GO:0000278);; Molecular Function: copper ion binding (GO:0005507);; Molecular Function: calcium ion binding (GO:0005509);; Cellular Component: extracellular region (GO:0005576);; Cellular Component: centriole (GO:0005814);; Cellular Component: cytosol (GO:0005829);; Cellular Component: microtubule basal body (GO:0005932);; Biological Process: nucleotide-exc…	--	Calcium-binding protein PBP1 OS=Arabidopsis thaliana GN=PBP1 PE=1 SV=1	PREDICTED: calcium-binding protein PBP1-like [Fragaria vesca subsp. vesca]
T7-27590	33	5	1.1e-05	0.000181972	2.72247	up	--	--	Molecular Function: protein binding (GO:0005515);; Molecular Function: phospholipid binding (GO:0005543);; Biological Process: response to heat (GO:0009408);; Biological Process: response to cold (GO:0009409);; Biological Process: response to wounding (GO:0009611);; Biological Process: response to endogenous stimulus (GO:0009719);; Biological Process: response to salicylic acid stimulus (GO:00097…	--	BON1-associated protein 1 OS=Arabidopsis thaliana GN=BAP1 PE=1 SV=1	hypothetical protein PRUPE_ppa020590mg [Prunus persica]
T3-17423	64	3	0	0	4.41504	up	[O]	Posttranslational modification, protein turnover, chaperones	Molecular Function: DNA binding (GO:0003677);; Molecular Function: protein binding (GO:0005515);; Biological Process: protein folding (GO:0006457);; Biological Process: response to stress (GO:0006950);; Cellular Component: chloroplast (GO:0009507);; Biological Process: primary metabolic process (GO:0044238);; Biological Process: cellular macromolecule metabolic process (GO:0044260);; Molecular Fu…	--	--	hypothetical protein PRUPE_ppa010245mg [Prunus persica]
T7-25960	40	14	0.000748	0.00754182	1.51457	up	[R]	General function prediction only	Cellular Component: chloroplast (GO:0009507);; Biological Process: photosystem II assembly (GO:0010207);; Biological Process: myo-inositol hexakisphosphate biosynthetic process (GO:0010264);; Molecular Function: hydrolase activity (GO:0016787);;	--	--	hypothetical protein PRUPE_ppa016117mg, partial [Prunus persica]
T7-30087	30	7	0.000269	0.00311537	2.09954	up	[R]	General function prediction only	Cellular Component: intracellular (GO:0005622);; Biological Process: metabolic process (GO:0008152);; Cellular Component: membrane (GO:0016020);; Molecular Function: hydrolase activity (GO:0016787);; Biological Process: cellular metabolic process (GO:0044237);; Biological Process: regulation of cellular process (GO:0050794);; Biological Process: cellular response to stimulus (GO:0051716);; Molecu…	--	--	predicted protein [Populus trichocarpa]
T7-31477	69	32	0.000554	0.00588416	1.10852	up	[I]	Lipid transport and metabolism	Biological Process: long-chain fatty acid metabolic process (GO:0001676);; Biological Process: defense response to insect (GO:0002213);; Molecular Function: long-chain fatty acid-CoA ligase activity (GO:0004467);; Molecular Function: binding (GO:0005488);; Cellular Component: nucleus (GO:0005634);; Cellular Component: mitochondrial outer membrane (GO:0005741);; Cellular Component: mitochondrial i…	K01897|0.0|vvi:100265062|hypothetical protein LOC100265062	Long chain acyl-CoA synthetase 4 OS=Arabidopsis thaliana GN=LACS4 PE=2 SV=1	acyl-activating enzyme 2 [Cannabis sativa]
T1-20830	2280	413	0	0	2.46482	up	--	--	Molecular Function: calcium ion binding (GO:0005509);; Cellular Component: cytosol (GO:0005829);; Cellular Component: plasma membrane (GO:0005886);; Molecular Function: poly(U) RNA binding (GO:0008266);; Cellular Component: chloroplast thylakoid membrane (GO:0009535);; Cellular Component: chloroplast stroma (GO:0009570);; Cellular Component: oxygen evolving complex (GO:0009654);; Cellular Compone…	K02717|1e-151|pop:POPTR_551203|photosystem II reaction center psbP protein	Oxygen-evolving enhancer protein 2, chloroplastic OS=Cucumis sativus GN=PSBP PE=2 SV=1	hypothetical protein PRUPE_ppa010093mg [Prunus persica]
T4-16557	89	10	0	0	3.15381	up	--	--	--	--	--	hypothetical protein PRUPE_ppa022086mg [Prunus persica]
T7-32809	109	27	0	0	2.0133	up	[V]	Defense mechanisms	Cellular Component: plant-type vacuole (GO:0000325);; Molecular Function: protein binding (GO:0005515);; Molecular Function: ATP binding (GO:0005524);; Cellular Component: nucleus (GO:0005634);; Cellular Component: vacuolar membrane (GO:0005774);; Cellular Component: Golgi apparatus (GO:0005794);; Cellular Component: plasma membrane (GO:0005886);; Biological Process: ATP catabolic process (GO:000…	--	ABC transporter C family member 4 OS=Arabidopsis thaliana GN=ABCC4 PE=1 SV=2	hypothetical protein PRUPE_ppa000182mg [Prunus persica]
T4-26181	51	21	0.00083	0.00830841	1.28011	up	[H]	Coenzyme transport and metabolism	Biological Process: sulfur amino acid metabolic process (GO:0000096);; Molecular Function: prenyltransferase activity (GO:0004659);; Molecular Function: protein binding (GO:0005515);; Cellular Component: nucleus (GO:0005634);; Cellular Component: plasma membrane (GO:0005886);; Biological Process: glycine catabolic process (GO:0006546);; Biological Process: unsaturated fatty acid biosynthetic proc…	K09833|0.0|vvi:100232967|HGGT	Homogentisate phytyltransferase 1, chloroplastic OS=Arabidopsis thaliana GN=VTE2-1 PE=2 SV=1	homogentisate phytyltransferase [Malus x domestica]
T3-25961	24	3	8.7e-05	0.0011608	3	up	--	--	Cellular Component: ruffle (GO:0001726);; Molecular Function: motor activity (GO:0003774);; Molecular Function: actin binding (GO:0003779);; Molecular Function: ATP binding (GO:0005524);; Cellular Component: peroxisome (GO:0005777);; Biological Process: cell communication (GO:0007154);; Cellular Component: synaptic vesicle (GO:0008021);; Cellular Component: endomembrane system (GO:0012505);; Biol…	--	--	unnamed protein product [Vitis vinifera]
T7-29547	36	7	1.9e-05	0.000297443	2.36257	up	[Q]	Secondary metabolites biosynthesis, transport and catabolism	Biological Process: maltose metabolic process (GO:0000023);; Molecular Function: iron ion binding (GO:0005506);; Biological Process: unsaturated fatty acid biosynthetic process (GO:0006636);; Biological Process: phosphatidylglycerol biosynthetic process (GO:0006655);; Molecular Function: electron carrier activity (GO:0009055);; Cellular Component: chloroplast envelope (GO:0009941);; Biological Pr…	--	Protein LUTEIN DEFICIENT 5, chloroplastic OS=Arabidopsis thaliana GN=CYP97A3 PE=1 SV=1	cytochrome P450, putative [Ricinus communis]
T5-24528	34	3	1e-06	2.03597e-05	3.5025	up	[E]	Amino acid transport and metabolism	Molecular Function: transporter activity (GO:0005215);; Molecular Function: protein binding (GO:0005515);; Cellular Component: Golgi apparatus (GO:0005794);; Cellular Component: plasma membrane (GO:0005886);; Biological Process: polysaccharide metabolic process (GO:0005976);; Biological Process: transport (GO:0006810);; Biological Process: lipid transport (GO:0006869);; Biological Process: intra-…	--	Probable nitrite transporter At1g68570 OS=Arabidopsis thaliana GN=At1g68570 PE=2 SV=1	PREDICTED: probable nitrite transporter At1g68570 [Vitis vinifera]
T7-29226	36	11	0.000481	0.00516072	1.71049	up	[R]	General function prediction only	Molecular Function: metalloendopeptidase activity (GO:0004222);; Cellular Component: mitochondrion (GO:0005739);; Biological Process: rRNA processing (GO:0006364);; Cellular Component: chloroplast (GO:0009507);; Biological Process: dephosphorylation (GO:0016311);; Molecular Function: hydrolase activity (GO:0016787);; Molecular Function: phosphatase activity (GO:0016791);;	K07042|1e-162|rcu:RCOM_0801750|Phosphatase yidA, putative	--	Phosphatase yidA, putative [Ricinus communis]
T7-23696	92	2	0	0	5.52356	up	--	--	Cellular Component: chloroplast thylakoid (GO:0009534);; Cellular Component: plastid (GO:0009536);; Cellular Component: chloroplast envelope (GO:0009941);; Biological Process: secondary shoot formation (GO:0010223);; Biological Process: mRNA modification (GO:0016556);;	--	Beta-carotene isomerase D27, chloroplastic OS=Oryza sativa subsp. japonica GN=D27 PE=1 SV=1	PREDICTED: uncharacterized protein LOC101303472 [Fragaria vesca subsp. vesca]
T4-26986	155	20	0	0	2.9542	up	--	--	--	--	Miraculin OS=Richadella dulcifica PE=1 SV=3	trypsin-like protease inhibitor [Ficus carica]
T4-20205	1284	83	0	0	3.95139	up	[C]	Energy production and conversion	Biological Process: transition metal ion transport (GO:0000041);; Biological Process: fatty acid alpha-oxidation (GO:0001561);; Molecular Function: receptor binding (GO:0005102);; Cellular Component: nucleus (GO:0005634);; Cellular Component: vacuole (GO:0005773);; Cellular Component: peroxisome (GO:0005777);; Cellular Component: peroxisomal matrix (GO:0005782);; Molecular Function: glycolate oxi…	K11517|0.0|pop:POPTR_822988|hypothetical protein	Peroxisomal (S)-2-hydroxy-acid oxidase GLO1 OS=Arabidopsis thaliana GN=GLO1 PE=1 SV=1	peroxisomal (S)-2-hydroxy-acid oxidase GLO1-like [Glycine max]
T4-24579	37	11	0.000324	0.00369987	1.75002	up	--	--	Molecular Function: protein binding (GO:0005515);; Cellular Component: plasma membrane (GO:0005886);; Biological Process: asymmetric cell division (GO:0008356);; Molecular Function: protein transporter activity (GO:0008565);; Cellular Component: chloroplast thylakoid membrane (GO:0009535);; Biological Process: chloroplast organization (GO:0009658);; Cellular Component: chloroplast inner membrane …	--	--	hypothetical protein PRUPE_ppa001268mg [Prunus persica]
T4-25145	89	33	1e-06	2.03597e-05	1.43134	up	--	--	--	--	--	hypothetical protein PRUPE_ppa000852mg [Prunus persica]
T6-28724	47	2	0	0	4.55459	up	--	--	Biological Process: sulfur amino acid metabolic process (GO:0000096);; Molecular Function: sequence-specific DNA binding RNA polymerase II transcription factor activity (GO:0000981);; Cellular Component: nucleus (GO:0005634);; Cellular Component: cytosol (GO:0005829);; Biological Process: chromatin silencing (GO:0006342);; Biological Process: fatty acid metabolic process (GO:0006631);; Biological…	--	BEL1-like homeodomain protein 2 OS=Arabidopsis thaliana GN=BLH2 PE=1 SV=3	hypothetical protein PRUPE_ppa001286mg [Prunus persica]
T6-22815	51	17	8.3e-05	0.0011096	1.58496	up	--	--	Molecular Function: DNA binding (GO:0003677);; Cellular Component: nucleus (GO:0005634);; Cellular Component: cytosol (GO:0005829);; Biological Process: cytoskeleton organization (GO:0007010);; Biological Process: multicellular organismal development (GO:0007275);; Cellular Component: intracellular non-membrane-bounded organelle (GO:0043232);; Biological Process: primary metabolic process (GO:004…	--	Methyl-CpG-binding domain-containing protein 10 OS=Arabidopsis thaliana GN=MBD10 PE=1 SV=1	hypothetical protein PRUPE_ppa008789mg [Prunus persica]
T6-25392	80	14	0	0	2.51457	up	--	--	Molecular Function: inorganic anion exchanger activity (GO:0005452);; Molecular Function: protein binding (GO:0005515);; Cellular Component: endosome (GO:0005768);; Cellular Component: vacuole (GO:0005773);; Biological Process: iron ion transport (GO:0006826);; Biological Process: response to boron-containing substance (GO:0010036);; Biological Process: cellular response to iron ion starvation (G…	--	Boron transporter 1 OS=Arabidopsis thaliana GN=BOR1 PE=1 SV=1	TPA: hypothetical protein ZEAMMB73_787140 [Zea mays]
T7-29465	50	14	1.6e-05	0.000254976	1.8365	up	[L]	Replication, recombination and repair	Biological Process: reproduction (GO:0000003);; Molecular Function: protein binding (GO:0005515);; Cellular Component: extracellular region (GO:0005576);; Cellular Component: nucleus (GO:0005634);; Cellular Component: microtubule (GO:0005874);; Cellular Component: plasma membrane (GO:0005886);; Biological Process: transport (GO:0006810);; Cellular Component: chloroplast (GO:0009507);; Biological …	--	Interactor of constitutive active ROPs 2, chloroplastic OS=Arabidopsis thaliana GN=ICR2 PE=1 SV=1	hypothetical protein PRUPE_ppa003034mg [Prunus persica]
T4-16207	42	0	0	0	15.3581	up	--	--	Molecular Function: protein binding (GO:0005515);; Cellular Component: extracellular region (GO:0005576);; Cellular Component: plasma membrane (GO:0005886);; Cellular Component: plasmodesma (GO:0009506);; Biological Process: response to salt stress (GO:0009651);; Biological Process: response to abscisic acid stimulus (GO:0009737);; Biological Process: gibberellic acid mediated signaling pathway (…	--	Protein GAST1 OS=Solanum lycopersicum GN=GAST1 PE=2 SV=1	unnamed protein product [Vitis vinifera]
T7-27893	339	90	0	0	1.91329	up	[O]	Posttranslational modification, protein turnover, chaperones	Molecular Function: ATP binding (GO:0005524);; Cellular Component: nucleus (GO:0005634);; Cellular Component: mitochondrion (GO:0005739);; Biological Process: protein folding (GO:0006457);; Biological Process: response to heat (GO:0009408);; Biological Process: response to cold (GO:0009409);; Cellular Component: chloroplast stroma (GO:0009570);; Cellular Component: thylakoid (GO:0009579);; Biolog…	--	Stromal 70 kDa heat shock-related protein, chloroplastic OS=Pisum sativum GN=HSP70 PE=1 SV=1	PREDICTED: stromal 70 kDa heat shock-related protein, chloroplastic-like [Fragaria vesca subsp. vesca]
T6-27468	56	18	2.4e-05	0.000367636	1.63743	up	[R]	General function prediction only	Molecular Function: binding (GO:0005488);; Cellular Component: nucleus (GO:0005634);; Biological Process: response to salt stress (GO:0009651);; Biological Process: positive regulation of abscisic acid mediated signaling pathway (GO:0009789);; Biological Process: sterol biosynthetic process (GO:0016126);; Biological Process: cellular macromolecule metabolic process (GO:0044260);;	--	TPR repeat-containing thioredoxin TTL1 OS=Arabidopsis thaliana GN=TTL1 PE=1 SV=1	hypothetical protein PRUPE_ppa002367mg [Prunus persica]
T1-16776	25	1	4e-06	7.22193e-05	4.64386	up	--	--	Cellular Component: Golgi apparatus (GO:0005794);; Molecular Function: glucuronosyltransferase activity (GO:0015020);; Cellular Component: membrane (GO:0016020);; Biological Process: cellular macromolecule biosynthetic process (GO:0034645);; Biological Process: cell wall biogenesis (GO:0042546);; Biological Process: xylan metabolic process (GO:0045491);; Molecular Function: glucuronosyl-N-acetylg…	--	Probable glycosyltransferase At5g03795 OS=Arabidopsis thaliana GN=At5g03795 PE=3 SV=2	unnamed protein product [Vitis vinifera]
T7-18146	4186	497	0	0	3.07425	up	--	--	Molecular Function: protein binding (GO:0005515);; Cellular Component: chloroplast thylakoid membrane (GO:0009535);; Biological Process: response to blue light (GO:0009637);; Biological Process: response to high light intensity (GO:0009644);; Cellular Component: oxygen evolving complex (GO:0009654);; Biological Process: response to sucrose stimulus (GO:0009744);; Biological Process: response to r…	K03541|3e-79|vvi:100243967|hypothetical protein LOC100243967	Photosystem II 10 kDa polypeptide, chloroplastic OS=Nicotiana tabacum GN=PSBR PE=2 SV=1	chloroplast photosystem II PsbR [Prosopis juliflora]
T7-28093	88	3	0	0	4.87447	up	[M]	Cell wall/membrane/envelope biogenesis	Cellular Component: extracellular region (GO:0005576);; Biological Process: proteolysis (GO:0006508);; Molecular Function: peptidase activity (GO:0008233);; Molecular Function: serine-type peptidase activity (GO:0008236);; Cellular Component: chloroplast thylakoid lumen (GO:0009543);; Biological Process: chlorophyll catabolic process (GO:0015996);; Cellular Component: membrane (GO:0016020);; Biol…	--	Carboxyl-terminal-processing protease OS=Synechococcus sp. (strain ATCC 27264 / PCC 7002 / PR-6) GN=ctpA PE=3 SV=2	hypothetical protein PRUPE_ppa004244mg [Prunus persica]
T6-23839	14	0	0.000255	0.00298143	13.7731	up	--	--	Cellular Component: dense fibrillar component (GO:0001651);; Biological Process: defense response to insect (GO:0002213);; Molecular Function: DNA binding (GO:0003677);; Molecular Function: mRNA binding (GO:0003729);; Molecular Function: chitinase activity (GO:0004568);; Molecular Function: structural constituent of cell wall (GO:0005199);; Molecular Function: protein binding (GO:0005515);; Cellu…	--	--	hypothetical protein PDIG_56360 [Penicillium digitatum PHI26]
T6-21245	20	1	5.3e-05	0.000742582	4.32193	up	--	--	Cellular Component: membrane (GO:0016020);; Cellular Component: intracellular membrane-bounded organelle (GO:0043231);; Biological Process: cellular metabolic process (GO:0044237);; Cellular Component: extracellular region part (GO:0044421);; Cellular Component: cytoplasmic part (GO:0044444);; Biological Process: organic substance metabolic process (GO:0071704);;	--	--	hypothetical protein PRUPE_ppa003418mg [Prunus persica]
T7-19178	1297	226	0	0	2.52078	up	--	--	Biological Process: translation (GO:0006412);; Cellular Component: chloroplast thylakoid membrane (GO:0009535);; Cellular Component: chloroplast envelope (GO:0009941);; Cellular Component: plastoglobule (GO:0010287);; Molecular Function: ligase activity, forming aminoacyl-tRNA and related compounds (GO:0016876);; Biological Process: tRNA aminoacylation (GO:0043039);; Molecular Function: organic c…	--	Uncharacterized protein At4g01150, chloroplastic OS=Arabidopsis thaliana GN=At4g01150 PE=1 SV=1	hypothetical protein PRUPE_ppa011635mg [Prunus persica]
T6-26262	63	16	0	0	1.97728	up	--	--	Biological Process: monosaccharide metabolic process (GO:0005996);; Biological Process: defense response (GO:0006952);; Biological Process: signal transduction (GO:0007165);; Molecular Function: mannose-phosphate guanylyltransferase activity (GO:0008905);; Biological Process: response to abiotic stimulus (GO:0009628);; Biological Process: response to jasmonic acid stimulus (GO:0009753);; Biologic…	--	GDP-L-galactose phosphorylase 1 OS=Arabidopsis thaliana GN=VTC2 PE=1 SV=1	PREDICTED: GDP-L-galactose phosphorylase 1-like [Fragaria vesca subsp. vesca]
T6-27509	100	28	0	0	1.8365	up	[P]	Inorganic ion transport and metabolism	Molecular Function: carbonate dehydratase activity (GO:0004089);; Molecular Function: protein binding (GO:0005515);; Cellular Component: cytosol (GO:0005829);; Cellular Component: plasma membrane (GO:0005886);; Biological Process: metabolic process (GO:0008152);; Molecular Function: zinc ion binding (GO:0008270);; Cellular Component: chloroplast stroma (GO:0009570);; Cellular Component: chloropla…	K01673|1e-157|rcu:RCOM_0528440|carbonic anhydrase, putative (EC:4.2.1.1)	Carbonic anhydrase, chloroplastic OS=Nicotiana tabacum PE=2 SV=1	PREDICTED: carbonic anhydrase, chloroplastic-like isoform 1 [Glycine max]
T7-27986	316	59	0	0	2.42114	up	[C]	Energy production and conversion	Cellular Component: cytoplasm (GO:0005737);; Cellular Component: cytosol (GO:0005829);; Biological Process: response to stress (GO:0006950);; Molecular Function: glyceraldehyde-3-phosphate dehydrogenase (NADP+) (non-phosphorylating) activity (GO:0008886);; Biological Process: cellular metabolic process (GO:0044237);; Biological Process: oxidation-reduction process (GO:0055114);; Biological Proces…	K00131|0.0|rcu:RCOM_0700210|NADP-dependent glyceraldehyde-3-phosphate dehydrogenase, putative (EC:1.2.1.9)	NADP-dependent glyceraldehyde-3-phosphate dehydrogenase OS=Nicotiana plumbaginifolia GN=GAPN PE=2 SV=1	NADP-dependent glyceraldehyde-3-phosphate dehydrogenase, putative [Ricinus communis]
T7-27536	25	3	5.4e-05	0.000754694	3.05889	up	--	--	Cellular Component: nucleus (GO:0005634);; Cellular Component: mitochondrion (GO:0005739);;	--	--	hypothetical protein PRUPE_ppa010657mg [Prunus persica]
T6-24826	915	129	0	0	2.8264	up	[G]	Carbohydrate transport and metabolism	Molecular Function: transketolase activity (GO:0004802);; Cellular Component: cytosol (GO:0005829);; Biological Process: gluconeogenesis (GO:0006094);; Biological Process: glycolysis (GO:0006096);; Biological Process: calcium ion transport (GO:0006816);; Biological Process: water transport (GO:0006833);; Biological Process: hyperosmotic response (GO:0006972);; Biological Process: Golgi organizati…	K00615|0.0|rcu:RCOM_1611360|transketolase, putative (EC:2.2.1.1)	Transketolase, chloroplastic OS=Solanum tuberosum PE=2 SV=1	hypothetical protein PRUPE_ppa001865mg [Prunus persica]
T5-24747	57	25	0.000875	0.0087218	1.18903	up	[RTKL]	--	Biological Process: maltose metabolic process (GO:0000023);; Molecular Function: ferrochelatase activity (GO:0004325);; Molecular Function: protein serine/threonine kinase activity (GO:0004674);; Molecular Function: protein serine/threonine/tyrosine kinase activity (GO:0004712);; Molecular Function: non-membrane spanning protein tyrosine kinase activity (GO:0004715);; Molecular Function: protein …	--	Serine/threonine-protein kinase AFC2 OS=Arabidopsis thaliana GN=AFC2 PE=1 SV=1	afc, putative [Ricinus communis]
T7-27467	87	18	0	0	2.27302	up	[P]	Inorganic ion transport and metabolism	Biological Process: maltose metabolic process (GO:0000023);; Biological Process: sulfate assimilation (GO:0000103);; Biological Process: skeletal system development (GO:0001501);; Biological Process: selenium compound metabolic process (GO:0001887);; Molecular Function: adenylylsulfate kinase activity (GO:0004020);; Molecular Function: sulfate adenylyltransferase (ATP) activity (GO:0004781);; Mol…	K13811|0.0|vvi:100252345|hypothetical protein LOC100252345	ATP sulfurylase 2 OS=Arabidopsis thaliana GN=APS2 PE=1 SV=1	hypothetical protein PRUPE_ppa004963mg [Prunus persica]
T7-32918	437	52	0	0	3.07105	up	[H]	Coenzyme transport and metabolism	Molecular Function: ATP binding (GO:0005524);; Cellular Component: mitochondrion (GO:0005739);; Cellular Component: chloroplast (GO:0009507);; Cellular Component: chloroplast stroma (GO:0009570);; Cellular Component: chloroplast inner membrane (GO:0009706);; Cellular Component: magnesium chelatase complex (GO:0010007);; Biological Process: chlorophyll biosynthetic process (GO:0015995);; Molecular…	K03403|0.0|vvi:100258964|CHLH	Magnesium-chelatase subunit ChlH, chloroplastic OS=Arabidopsis thaliana GN=CHLH PE=1 SV=1	PREDICTED: magnesium-chelatase subunit H [Vitis vinifera]
T7-30107	49	3	0	0	4.02975	up	[I]	Lipid transport and metabolism	Biological Process: response to hypoxia (GO:0001666);; Biological Process: long-chain fatty acid metabolic process (GO:0001676);; Biological Process: defense response to insect (GO:0002213);; Molecular Function: long-chain fatty acid-CoA ligase activity (GO:0004467);; Cellular Component: nucleus (GO:0005634);; Cellular Component: mitochondrial outer membrane (GO:0005741);; Cellular Component: mit…	K01897|0.0|pop:POPTR_833082|long-chain-fatty-acid-CoA ligase (EC:6.2.1.3)	Long chain acyl-CoA synthetase 2 OS=Arabidopsis thaliana GN=LACS2 PE=2 SV=1	CCL6 [Humulus lupulus]
T1-17891	818	26	0	0	4.97552	up	--	--	Molecular Function: DNA binding (GO:0003677);; Biological Process: pentose-phosphate shunt (GO:0006098);; Biological Process: rRNA processing (GO:0006364);; Cellular Component: plastid chromosome (GO:0009508);; Cellular Component: chloroplast thylakoid membrane (GO:0009535);; Biological Process: response to abscisic acid stimulus (GO:0009737);; Biological Process: photosynthetic electron transpor…	--	Thylakoid membrane phosphoprotein 14 kDa, chloroplastic OS=Arabidopsis thaliana GN=TMP14 PE=1 SV=2	predicted protein [Populus trichocarpa]
T3-22039	253	48	0	0	2.39803	up	[C]	Energy production and conversion	Molecular Function: copper ion binding (GO:0005507);; Molecular Function: electron carrier activity (GO:0009055);; Biological Process: response to UV (GO:0009411);; Cellular Component: chloroplast thylakoid membrane (GO:0009535);; Cellular Component: chloroplast thylakoid lumen (GO:0009543);; Cellular Component: chloroplast stroma (GO:0009570);; Biological Process: negative regulation of translat…	K02638|2e-80|rcu:RCOM_1599580|Plastocyanin A, chloroplast precursor, putative	Plastocyanin, chloroplastic OS=Solanum lycopersicum GN=PETE PE=2 SV=1	PREDICTED: plastocyanin, chloroplastic-like [Fragaria vesca subsp. vesca]
T1-18788	63	7	0	0	3.16993	up	--	--	Cellular Component: plasma membrane (GO:0005886);; Cellular Component: anchored to membrane (GO:0031225);;	--	Uncharacterized GPI-anchored protein At1g27950 OS=Arabidopsis thaliana GN=At1g27950 PE=1 SV=1	uncharacterized protein LOC100306483 precursor [Glycine max]
T7-21975	58	13	0	0	2.15754	up	[J]	Translation, ribosomal structure and biogenesis	Molecular Function: structural constituent of ribosome (GO:0003735);; Cellular Component: ribosome (GO:0005840);; Biological Process: translation (GO:0006412);; Cellular Component: chloroplast (GO:0009507);; Molecular Function: rRNA binding (GO:0019843);; Biological Process: ribosome biogenesis (GO:0042254);;	--	50S ribosomal protein L34, chloroplastic OS=Spinacia oleracea GN=RPL34 PE=1 SV=1	hypothetical protein PRUPE_ppa011477mg [Prunus persica]
T4-20580	84	31	3e-06	5.56408e-05	1.43812	up	[G]	Carbohydrate transport and metabolism	Cellular Component: protein storage vacuole (GO:0000326);; Biological Process: glycolysis (GO:0006096);; Biological Process: polyamine catabolic process (GO:0006598);; Biological Process: transport (GO:0006810);; Biological Process: calcium ion transport (GO:0006816);; Biological Process: water transport (GO:0006833);; Biological Process: hyperosmotic response (GO:0006972);; Biological Process: G…	--	Aquaporin TIP4-1 OS=Arabidopsis thaliana GN=TIP4-1 PE=2 SV=1	tonoplast intrinsic protein, putative [Ricinus communis]
T6-28644	191	14	0	0	3.77007	up	[HC]	--	Molecular Function: protein binding (GO:0005515);; Cellular Component: cytosol (GO:0005829);; Cellular Component: plasma membrane (GO:0005886);; Biological Process: cellular aromatic compound metabolic process (GO:0006725);; Biological Process: response to osmotic stress (GO:0006970);; Biological Process: response to heat (GO:0009408);; Biological Process: response to water deprivation (GO:000941…	K09838|0.0|pop:POPTR_760467|hypothetical protein	Zeaxanthin epoxidase, chloroplastic OS=Prunus armeniaca PE=2 SV=1	RecName: Full=Zeaxanthin epoxidase, chloroplastic; AltName: Full=PA-ZE; Flags: Precursor
T7-26945	58	10	0	0	2.53605	up	[S]	Function unknown	Cellular Component: chloroplast (GO:0009507);;	--	--	hypothetical protein PRUPE_ppa005402mg [Prunus persica]
T3-16626	29	0	0	0	14.8238	up	--	--	Molecular Function: DNA binding (GO:0003677);; Molecular Function: sequence-specific DNA binding transcription factor activity (GO:0003700);; Molecular Function: protein binding (GO:0005515);; Cellular Component: nucleus (GO:0005634);; Biological Process: regulation of transcription, DNA-dependent (GO:0006355);; Biological Process: cellular amino acid metabolic process (GO:0006520);; Biological P…	--	Transcription factor FER-LIKE IRON DEFICIENCY-INDUCED TRANSCRIPTION FACTOR OS=Arabidopsis thaliana GN=FIT PE=1 SV=1	putative basic helix-loop-helix protein BHLH21 [Lotus japonicus]
T5-19233	34	6	1.8e-05	0.000283528	2.5025	up	[O]	Posttranslational modification, protein turnover, chaperones	Molecular Function: glutathione-disulfide reductase activity (GO:0004362);; Cellular Component: nucleolus (GO:0005730);; Cellular Component: mitochondrion (GO:0005739);; Cellular Component: vacuole (GO:0005773);; Cellular Component: Golgi apparatus (GO:0005794);; Cellular Component: cytosol (GO:0005829);; Cellular Component: plasma membrane (GO:0005886);; Molecular Function: arsenate reductase (g…	K03676|1e-69|vvi:100265126|hypothetical protein LOC100265126	Monothiol glutaredoxin-S12, chloroplastic OS=Arabidopsis thaliana GN=GRXS12 PE=2 SV=2	hypothetical protein PRUPE_ppa012249mg [Prunus persica]
T7-25430	84	41	0.000328	0.0037351	1.03477	up	--	--	Molecular Function: DNA binding (GO:0003677);; Biological Process: multicellular organismal development (GO:0007275);; Cellular Component: intracellular part (GO:0044424);;	--	Putative DNA-binding protein ESCAROLA OS=Arabidopsis thaliana GN=ESC PE=2 SV=1	DNA binding protein, putative [Ricinus communis]
T7-23896	164	71	0	0	1.2078	up	--	--	Molecular Function: dicarboxylic acid transmembrane transporter activity (GO:0005310);; Cellular Component: cell wall (GO:0005618);; Cellular Component: nucleus (GO:0005634);; Cellular Component: mitochondrion (GO:0005739);; Cellular Component: mitochondrial inner membrane (GO:0005743);; Cellular Component: vacuolar membrane (GO:0005774);; Cellular Component: Golgi apparatus (GO:0005794);; Cellul…	--	Mitochondrial dicarboxylate/tricarboxylate transporter DTC OS=Arabidopsis thaliana GN=DTC PE=1 SV=1	mitochondrial oxoglutarate/malate carrier protein, putative [Ricinus communis]
T4-15686	21	3	0.000366	0.00412791	2.80735	up	--	--	--	--	--	unknown [Medicago truncatula]
T7-23189	142	23	0	0	2.62619	up	--	--	Biological Process: pentose-phosphate shunt (GO:0006098);; Biological Process: rRNA processing (GO:0006364);; Cellular Component: chloroplast (GO:0009507);; Biological Process: plastid organization (GO:0009657);; Biological Process: photosynthetic electron transport in photosystem I (GO:0009773);; Biological Process: photosystem II assembly (GO:0010207);; Biological Process: isopentenyl diphospha…	--	--	PREDICTED: uncharacterized protein LOC101296704 [Fragaria vesca subsp. vesca]
T7-22304	87	28	0	0	1.63559	up	[OU]	--	Molecular Function: nucleotide binding (GO:0000166);; Molecular Function: serine-type endopeptidase activity (GO:0004252);; Biological Process: rRNA processing (GO:0006364);; Biological Process: proteolysis (GO:0006508);; Molecular Function: serine-type peptidase activity (GO:0008236);; Cellular Component: chloroplast thylakoid (GO:0009534);; Cellular Component: chloroplastic endopeptidase Clp co…	--	ATP-dependent Clp protease proteolytic subunit-related protein 2, chloroplastic OS=Arabidopsis thaliana GN=CLPR2 PE=1 SV=1	hypothetical protein PRUPE_ppa009510mg [Prunus persica]
T6-21081	41	11	6.4e-05	0.000882569	1.89812	up	[R]	General function prediction only	Biological Process: nematode larval development (GO:0002119);; Cellular Component: nucleus (GO:0005634);; Cellular Component: cytosol (GO:0005829);; Biological Process: determination of adult lifespan (GO:0008340);; Cellular Component: fatty acid elongase complex (GO:0009923);; Cellular Component: integral to membrane (GO:0016021);; Biological Process: cell growth (GO:0016049);; Biological Proces…	--	--	predicted protein [Populus trichocarpa]
T5-20443	227	107	0	0	1.08508	up	[O]	Posttranslational modification, protein turnover, chaperones	Biological Process: protein peptidyl-prolyl isomerization (GO:0000413);; Molecular Function: peptidyl-prolyl cis-trans isomerase activity (GO:0003755);; Cellular Component: mitochondrion (GO:0005739);; Cellular Component: endoplasmic reticulum lumen (GO:0005788);; Biological Process: protein folding (GO:0006457);; Biological Process: glycine catabolic process (GO:0006546);; Biological Process: un…	K03768|1e-137|vvi:100248997|hypothetical protein LOC100248997	Peptidyl-prolyl cis-trans isomerase CYP20-2, chloroplastic OS=Arabidopsis thaliana GN=CYP20-2 PE=1 SV=1	hypothetical protein PRUPE_ppa010146mg [Prunus persica]
T6-18310	200	46	0	0	2.12029	up	--	--	Cellular Component: mitochondrion (GO:0005739);; Cellular Component: vacuolar membrane (GO:0005774);; Cellular Component: Golgi apparatus (GO:0005794);; Cellular Component: plasma membrane (GO:0005886);; Biological Process: intra-Golgi vesicle-mediated transport (GO:0006891);; Biological Process: cellular membrane fusion (GO:0006944);; Cellular Component: plasmodesma (GO:0009506);; Biological Pro…	--	Putative syntaxin-24 OS=Arabidopsis thaliana GN=SYP24 PE=3 SV=1	PREDICTED: putative syntaxin-24-like [Fragaria vesca subsp. vesca]
T7-31938	94	45	0.000101	0.00132111	1.06274	up	[R]	General function prediction only	Molecular Function: metalloendopeptidase activity (GO:0004222);; Cellular Component: mitochondrion (GO:0005739);; Biological Process: proteolysis (GO:0006508);; Cellular Component: chloroplast (GO:0009507);; Cellular Component: chloroplast stroma (GO:0009570);; Biological Process: chloroplast organization (GO:0009658);; Cellular Component: chloroplast envelope (GO:0009941);; Biological Process: p…	K06972|0.0|vvi:100255619|hypothetical protein LOC100255619	Presequence protease 1, chloroplastic/mitochondrial OS=Arabidopsis thaliana GN=PREP1 PE=1 SV=2	PREDICTED: presequence protease 2, chloroplastic/mitochondrial-like [Vitis vinifera]
T7-27490	76	6	0	0	3.66297	up	[O]	Posttranslational modification, protein turnover, chaperones	Biological Process: protein peptidyl-prolyl isomerization (GO:0000413);; Molecular Function: peptidyl-prolyl cis-trans isomerase activity (GO:0003755);; Biological Process: protein folding (GO:0006457);; Biological Process: phosphate-containing compound metabolic process (GO:0006796);; Biological Process: signal transduction (GO:0007165);; Biological Process: lipid biosynthetic process (GO:000861…	--	Peptidyl-prolyl cis-trans isomerase CYP37, chloroplastic OS=Arabidopsis thaliana GN=CYP37 PE=1 SV=3	predicted protein [Populus trichocarpa]
T1-24292	40	12	0.0002	0.00241729	1.73697	up	--	--	Molecular Function: structural constituent of cell wall (GO:0005199);; Cellular Component: extracellular region (GO:0005576);; Cellular Component: cytosol (GO:0005829);; Biological Process: syncytium formation (GO:0006949);; Cellular Component: plant-type cell wall (GO:0009505);; Cellular Component: plasmodesma (GO:0009506);; Cellular Component: chloroplast (GO:0009507);; Biological Process: plan…	--	Expansin-A6 OS=Arabidopsis thaliana GN=EXPA6 PE=2 SV=2	unknown [Populus trichocarpa]
T7-32006	57	4	0	0	3.83289	up	--	--	Molecular Function: catalytic activity (GO:0003824);; Cellular Component: mitochondrion (GO:0005739);; Cellular Component: cytosol (GO:0005829);; Biological Process: polysaccharide metabolic process (GO:0005976);; Cellular Component: plastid (GO:0009536);; Biological Process: embryo development (GO:0009790);; Biological Process: post-embryonic development (GO:0009791);; Biological Process: fruit …	--	Pentatricopeptide repeat-containing protein At5g10690 OS=Arabidopsis thaliana GN=CBSPPR1 PE=2 SV=1	hypothetical protein PRUPE_ppa023621mg, partial [Prunus persica]
T4-18269	381	16	0	0	4.57365	up	[G]	Carbohydrate transport and metabolism	Molecular Function: fructose-2,6-bisphosphate 2-phosphatase activity (GO:0004331);; Cellular Component: nucleus (GO:0005634);; Cellular Component: cytosol (GO:0005829);; Biological Process: starch catabolic process (GO:0005983);; Biological Process: sucrose biosynthetic process (GO:0005986);; Biological Process: gluconeogenesis (GO:0006094);; Biological Process: response to cold (GO:0009409);; Ce…	K03841|0.0|rcu:RCOM_0086620|fructose-1,6-bisphosphatase, putative (EC:1.3.1.74)	Fructose-1,6-bisphosphatase, chloroplastic OS=Pisum sativum GN=FBP PE=1 SV=2	fructose-1,6-bisphosphatase, putative [Ricinus communis]
T3-20982	55	11	0	0	2.32193	up	[H]	Coenzyme transport and metabolism	Cellular Component: plasma membrane (GO:0005886);; Cellular Component: chloroplast (GO:0009507);; Biological Process: photosynthetic electron transport in photosystem II (GO:0009772);; Biological Process: stomatal complex morphogenesis (GO:0010103);; Biological Process: photosystem II assembly (GO:0010207);; Biological Process: plastoquinone biosynthetic process (GO:0010236);; Cellular Component:…	K02548|9e-82|vvi:100256517|hypothetical protein LOC100256517	1,4-dihydroxy-2-naphthoate polyprenyltransferase, chloroplastic OS=Arabidopsis thaliana GN=ABC4 PE=1 SV=2	hypothetical protein PRUPE_ppa016004mg [Prunus persica]
T3-16719	200	33	0	0	2.59946	up	[J]	Translation, ribosomal structure and biogenesis	Molecular Function: structural constituent of ribosome (GO:0003735);; Cellular Component: ribosome (GO:0005840);; Biological Process: translation (GO:0006412);; Cellular Component: chloroplast (GO:0009507);; Cellular Component: chloroplast stroma (GO:0009570);; Cellular Component: chloroplast envelope (GO:0009941);; Cellular Component: membrane (GO:0016020);; Biological Process: methylglyoxal cat…	--	50S ribosomal protein L28, chloroplastic OS=Nicotiana tabacum GN=RPL28 PE=1 SV=1	unknown [Populus trichocarpa]
T7-22983	147	14	0	0	3.39232	up	[J]	Translation, ribosomal structure and biogenesis	Molecular Function: structural constituent of ribosome (GO:0003735);; Cellular Component: ribosome (GO:0005840);; Biological Process: translation (GO:0006412);; Cellular Component: chloroplast stroma (GO:0009570);; Biological Process: embryo development ending in seed dormancy (GO:0009793);; Cellular Component: chloroplast envelope (GO:0009941);; Biological Process: thylakoid membrane organizatio…	--	50S ribosomal protein L19-2, chloroplastic OS=Arabidopsis thaliana GN=At5g47190 PE=2 SV=1	hypothetical protein PRUPE_ppa009692mg [Prunus persica]
T2-26668	103	41	1e-06	2.03597e-05	1.32895	up	--	--	Cellular Component: extracellular region (GO:0005576);; Cellular Component: cytoplasm (GO:0005737);; Cellular Component: cytoskeleton (GO:0005856);; Cellular Component: plant-type cell wall (GO:0009505);; Molecular Function: hydrolase activity (GO:0016787);; Biological Process: evasion or tolerance by virus of host immune response (GO:0030683);; Biological Process: modification by symbiont of hos…	--	Leucine-rich repeat extensin-like protein 3 OS=Arabidopsis thaliana GN=LRX3 PE=1 SV=1	PREDICTED: uncharacterized LOC101219428 [Cucumis sativus]
T6-28549	365	15	0	0	4.60486	up	--	--	Molecular Function: DNA binding (GO:0003677);; Molecular Function: binding (GO:0005488);; Molecular Function: protein binding (GO:0005515);; Cellular Component: nucleus (GO:0005634);; Biological Process: regulation of transcription, DNA-dependent (GO:0006355);; Biological Process: response to light stimulus (GO:0009416);; Biological Process: response to salt stress (GO:0009651);; Biological Proce…	--	Protein LHY OS=Arabidopsis thaliana GN=LHY PE=1 SV=2	late elongated hypocotyl [Castanea sativa]
T7-23842	43	6	0	0	2.8413	up	[E]	Amino acid transport and metabolism	Molecular Function: lactoylglutathione lyase activity (GO:0004462);; Molecular Function: protein binding (GO:0005515);; Cellular Component: mitochondrion (GO:0005739);; Biological Process: carbohydrate metabolic process (GO:0005975);; Biological Process: response to cold (GO:0009409);; Cellular Component: chloroplast stroma (GO:0009570);; Cellular Component: stromule (GO:0010319);; Molecular Func…	K01759|4e-98|pop:POPTR_737640|lactoylglutathione lyase (EC:4.4.1.5)	Probable lactoylglutathione lyase, chloroplast OS=Arabidopsis thaliana GN=At1g67280 PE=2 SV=1	predicted protein [Populus trichocarpa]
T3-19404	179	26	0	0	2.78338	up	--	--	Cellular Component: plant-type cell wall (GO:0009505);; Cellular Component: cytoplasmic membrane-bounded vesicle (GO:0016023);; Biological Process: cellular component organization (GO:0016043);; Biological Process: virus-host interaction (GO:0019048);; Biological Process: cellular macromolecule biosynthetic process (GO:0034645);; Molecular Function: identical protein binding (GO:0042802);; Biolog…	--	Glycine-rich cell wall structural protein 1.8 OS=Phaseolus vulgaris PE=2 SV=1	pherophorin-dz1 protein [Volvox carteri f. nagariensis]
T7-28635	55	6	0	0	3.1964	up	--	--	Molecular Function: sequence-specific DNA binding transcription factor activity (GO:0003700);; Cellular Component: nucleus (GO:0005634);; Biological Process: toxin catabolic process (GO:0009407);; Biological Process: response to water deprivation (GO:0009414);; Biological Process: response to light stimulus (GO:0009416);; Biological Process: pollen development (GO:0009555);; Biological Process: r…	--	Dehydration-responsive element-binding protein 2C OS=Arabidopsis thaliana GN=DREB2C PE=2 SV=2	ERF transcription factor ERF1 [Camellia sinensis]
T6-18033	264	5	0	0	5.72247	up	--	--	Biological Process: defense response (GO:0006952);; Cellular Component: intracellular membrane-bounded organelle (GO:0043231);; Cellular Component: intracellular part (GO:0044424);; Cellular Component: cytoplasmic part (GO:0044444);;	--	MLP-like protein 34 OS=Arabidopsis thaliana GN=MLP34 PE=2 SV=1	hypothetical protein PRUPE_ppa021708m1g, partial [Prunus persica]
T6-24951	93	6	0	0	3.9542	up	[MG]	--	Biological Process: translational initiation (GO:0006413);; Cellular Component: chloroplast stroma (GO:0009570);; Cellular Component: chloroplast envelope (GO:0009941);; Biological Process: regulation of proton transport (GO:0010155);; Biological Process: protein autophosphorylation (GO:0046777);;	--	Uncharacterized protein ycf39 OS=Cyanophora paradoxa GN=ycf39 PE=3 SV=1	unknown [Populus trichocarpa]
T7-28582	30	3	5e-06	8.85256e-05	3.32193	up	[R]	General function prediction only	Biological Process: cell cycle checkpoint (GO:0000075);; Molecular Function: superoxide dismutase activity (GO:0004784);; Molecular Function: protein binding (GO:0005515);; Biological Process: rRNA processing (GO:0006364);; Biological Process: tRNA metabolic process (GO:0006399);; Biological Process: response to DNA damage stimulus (GO:0006974);; Biological Process: mitosis (GO:0007067);; Biologi…	--	--	PREDICTED: anaphase-promoting complex subunit cdc20-like [Glycine max]
T7-27046	21	3	0.000366	0.00412791	2.80735	up	[GEPR]	--	Cellular Component: plasma membrane (GO:0005886);; Biological Process: protein folding (GO:0006457);; Biological Process: purine nucleobase transport (GO:0006863);; Molecular Function: sucrose:hydrogen symporter activity (GO:0008506);; Biological Process: carbohydrate transport (GO:0008643);; Biological Process: response to heat (GO:0009408);; Biological Process: response to high light intensity …	--	Sugar carrier protein A OS=Ricinus communis GN=STA PE=2 SV=1	PREDICTED: sugar transport protein 7-like [Cucumis sativus]
T6-15498	71	21	1e-06	2.03597e-05	1.75743	up	[J]	Translation, ribosomal structure and biogenesis	Molecular Function: tRNA binding (GO:0000049);; Molecular Function: structural constituent of ribosome (GO:0003735);; Biological Process: translation (GO:0006412);; Cellular Component: chloroplast stroma (GO:0009570);; Cellular Component: chloroplast envelope (GO:0009941);; Cellular Component: membrane (GO:0016020);; Biological Process: isopentenyl diphosphate biosynthetic process, mevalonate-ind…	K02931|1e-141|vvi:100251632|hypothetical protein LOC100251632	50S ribosomal protein L5, chloroplastic OS=Arabidopsis thaliana GN=RPL5 PE=2 SV=1	PREDICTED: 50S ribosomal protein L5, chloroplastic [Vitis vinifera]
T4-18645	97	9	0	0	3.42999	up	--	--	Biological Process: response to oxidative stress (GO:0006979);;	--	Phylloplanin OS=Nicotiana tabacum PE=1 SV=1	predicted protein [Populus trichocarpa]
T6-23549	31	8	0.000398	0.00436581	1.9542	up	--	--	Molecular Function: structural constituent of ribosome (GO:0003735);; Cellular Component: ribosome (GO:0005840);; Cellular Component: chloroplast thylakoid membrane (GO:0009535);; Cellular Component: chloroplast stroma (GO:0009570);; Biological Process: stomatal complex morphogenesis (GO:0010103);; Biological Process: isopentenyl diphosphate biosynthetic process, mevalonate-independent pathway (G…	--	30S ribosomal protein 3, chloroplastic OS=Spinacia oleracea GN=PSRP3 PE=1 SV=1	unnamed protein product [Vitis vinifera]
T2-22698	189	20	0	0	3.24031	up	[G]	Carbohydrate transport and metabolism	--	K03841|0.0|pop:POPTR_714722|fructose-bisphosphatase (EC:3.1.3.11)	Fructose-1,6-bisphosphatase, cytosolic OS=Beta vulgaris PE=2 SV=2	predicted protein [Populus trichocarpa]
T7-27508	50	7	0	0	2.8365	up	--	--	Molecular Function: 3-hydroxybutyrate dehydrogenase activity (GO:0003858);; Molecular Function: phosphogluconate dehydrogenase (decarboxylating) activity (GO:0004616);; Cellular Component: mitochondrion (GO:0005739);; Cellular Component: cytosol (GO:0005829);; Biological Process: pentose-phosphate shunt (GO:0006098);; Biological Process: valine metabolic process (GO:0006573);; Biological Process:…	--	Glyoxylate/succinic semialdehyde reductase 2, chloroplastic OS=Arabidopsis thaliana GN=GLYR2 PE=1 SV=1	hypothetical protein PRUPE_ppa008255mg [Prunus persica]
T7-30093	112	10	0	0	3.48543	up	--	--	Biological Process: maltose metabolic process (GO:0000023);; Cellular Component: chloroplast (GO:0009507);; Biological Process: starch biosynthetic process (GO:0019252);;	--	--	predicted protein [Populus trichocarpa]
T6-26129	35	8	7.2e-05	0.000984246	2.12928	up	[O]	Posttranslational modification, protein turnover, chaperones	Biological Process: protein peptidyl-prolyl isomerization (GO:0000413);; Molecular Function: peptidyl-prolyl cis-trans isomerase activity (GO:0003755);; Cellular Component: nucleus (GO:0005634);; Cellular Component: mitochondrion (GO:0005739);; Cellular Component: endoplasmic reticulum lumen (GO:0005788);; Biological Process: protein folding (GO:0006457);; Biological Process: glycine catabolic pr…	--	Peptidyl-prolyl cis-trans isomerase, chloroplastic OS=Vicia faba PE=1 SV=1	PREDICTED: suppressor of disruption of TFIIS-like [Vitis vinifera]
T6-27513	25	2	1.6e-05	0.000254976	3.64386	up	--	--	--	--	Putative E3 ubiquitin-protein ligase LIN-1 OS=Lotus japonicus GN=CERBERUS PE=2 SV=2	hypothetical protein PRUPE_ppa000859mg [Prunus persica]
T4-26089	37	10	0.000155	0.00192624	1.88753	up	[I]	Lipid transport and metabolism	Molecular Function: nucleotide binding (GO:0000166);; Molecular Function: acetyl-CoA carboxylase activity (GO:0003989);; Biological Process: fatty acid biosynthetic process (GO:0006633);; Biological Process: ubiquinone biosynthetic process (GO:0006744);; Cellular Component: acetyl-CoA carboxylase complex (GO:0009317);; Cellular Component: chloroplast (GO:0009507);; Cellular Component: chloroplast…	K01962|0.0|vvi:100256854|hypothetical protein LOC100256854	Acetyl-coenzyme A carboxylase carboxyl transferase subunit alpha, chloroplastic OS=Arabidopsis thaliana GN=CAC3 PE=1 SV=1	hypothetical protein PRUPE_ppa001950mg [Prunus persica]
T2-19546	31	5	2.7e-05	0.000407676	2.63227	up	--	--	Biological Process: regulation of cyclin-dependent protein kinase activity (GO:0000079);; Molecular Function: cyclin-dependent protein kinase activity (GO:0004693);; Molecular Function: protein binding (GO:0005515);; Cellular Component: nucleus (GO:0005634);; Biological Process: trichoblast differentiation (GO:0010054);; Biological Process: stomatal lineage progression (GO:0010440);; Molecular Fu…	--	Cyclin-U1-1 OS=Arabidopsis thaliana GN=CYCU1-1 PE=1 SV=1	Nuc-1 negative regulatory protein preg, putative [Ricinus communis]
T6-23630	770	55	0	0	3.80735	up	--	--	Molecular Function: DNA binding (GO:0003677);; Molecular Function: sequence-specific DNA binding transcription factor activity (GO:0003700);; Cellular Component: nucleus (GO:0005634);; Cellular Component: chloroplast (GO:0009507);; Biological Process: response to wounding (GO:0009611);; Biological Process: response to abiotic stimulus (GO:0009628);; Biological Process: induced systemic resistance…	--	Ethylene-responsive transcription factor 5 OS=Nicotiana tabacum GN=ERF5 PE=2 SV=1	hypothetical protein PRUPE_ppa008915mg [Prunus persica]
T3-27596	83	35	3e-05	0.000449428	1.24576	up	[O]	Posttranslational modification, protein turnover, chaperones	Biological Process: nematode larval development (GO:0002119);; Molecular Function: glutathione peroxidase activity (GO:0004602);; Molecular Function: protein binding (GO:0005515);; Cellular Component: nucleus (GO:0005634);; Cellular Component: mitochondrion (GO:0005739);; Cellular Component: endosome (GO:0005768);; Cellular Component: endoplasmic reticulum (GO:0005783);; Cellular Component: Golgi…	K00432|1e-120|vvi:100245697|hypothetical protein LOC100245697	Phospholipid hydroperoxide glutathione peroxidase 1, chloroplastic OS=Arabidopsis thaliana GN=GPX1 PE=1 SV=2	hypothetical protein PRUPE_ppa010584mg [Prunus persica]
T5-15992	120	13	0	0	3.20645	up	[G]	Carbohydrate transport and metabolism	Cellular Component: protein storage vacuole (GO:0000326);; Cellular Component: endoplasmic reticulum (GO:0005783);; Cellular Component: plasma membrane (GO:0005886);; Biological Process: glycolysis (GO:0006096);; Biological Process: polyamine catabolic process (GO:0006598);; Biological Process: calcium ion transport (GO:0006816);; Biological Process: iron ion transport (GO:0006826);; Biological P…	--	Probable aquaporin TIP1-2 OS=Oryza sativa subsp. japonica GN=TIP1-2 PE=2 SV=1	tonoplast intrinsic protein 1;2 [Mimosa pudica]
T6-24392	510	46	0	0	3.47079	up	[E]	Amino acid transport and metabolism	Molecular Function: glutamate-ammonia ligase activity (GO:0004356);; Molecular Function: ATP binding (GO:0005524);; Cellular Component: mitochondrion (GO:0005739);; Biological Process: glycolysis (GO:0006096);; Biological Process: pentose-phosphate shunt (GO:0006098);; Biological Process: glutamine biosynthetic process (GO:0006542);; Biological Process: water transport (GO:0006833);; Biological P…	K01915|0.0|pop:POPTR_725763|glutamine synthetase	Glutamine synthetase leaf isozyme, chloroplastic OS=Phaseolus vulgaris PE=1 SV=1	predicted protein [Populus trichocarpa]
T6-24404	35	10	0.000351	0.00397117	1.80735	up	[J]	Translation, ribosomal structure and biogenesis	Molecular Function: tRNA binding (GO:0000049);; Molecular Function: magnesium ion binding (GO:0000287);; Molecular Function: phenylalanine-tRNA ligase activity (GO:0004826);; Molecular Function: ATP binding (GO:0005524);; Cellular Component: mitochondrion (GO:0005739);; Biological Process: phenylalanyl-tRNA aminoacylation (GO:0006432);; Biological Process: tRNA processing (GO:0008033);; Cellular …	K01889|1e-146|vvi:100265994|hypothetical protein LOC100265994	Phenylalanine--tRNA ligase, chloroplastic/mitochondrial OS=Arabidopsis thaliana GN=At3g58140 PE=1 SV=1	hypothetical protein PRUPE_ppa006022mg [Prunus persica]
T7-32952	45	16	0.000407	0.00444146	1.49185	up	[RTKL]	--	Biological Process: MAPK cascade (GO:0000165);; Molecular Function: MAP kinase activity (GO:0004707);; Molecular Function: ATP binding (GO:0005524);; Cellular Component: nucleus (GO:0005634);; Cellular Component: mitochondrion (GO:0005739);; Cellular Component: vacuole (GO:0005773);; Cellular Component: cytosol (GO:0005829);; Cellular Component: plasma membrane (GO:0005886);; Biological Process: …	--	Mitogen-activated protein kinase 16 OS=Arabidopsis thaliana GN=MPK16 PE=2 SV=2	PREDICTED: mitogen-activated protein kinase 16-like [Vitis vinifera]
T7-31639	63	22	2.3e-05	0.000353024	1.51785	up	[J]	Translation, ribosomal structure and biogenesis	Molecular Function: tRNA binding (GO:0000049);; Molecular Function: protein histidine kinase activity (GO:0004673);; Molecular Function: glutamate-tRNA ligase activity (GO:0004818);; Molecular Function: receptor activity (GO:0004872);; Molecular Function: protein binding (GO:0005515);; Molecular Function: ATP binding (GO:0005524);; Cellular Component: mitochondrion (GO:0005739);; Cellular Compone…	--	Glutamate--tRNA ligase, chloroplastic/mitochondrial OS=Arabidopsis thaliana GN=At5g64050 PE=1 SV=1	PREDICTED: glutamyl-tRNA synthetase, chloroplastic/mitochondrial [Vitis vinifera]
T6-28740	85	20	0	0	2.08746	up	--	--	Biological Process: reproduction (GO:0000003);; Biological Process: RNA methylation (GO:0001510);; Biological Process: nematode larval development (GO:0002119);; Molecular Function: dolichyl-diphosphooligosaccharide-protein glycotransferase activity (GO:0004579);; Molecular Function: protein binding (GO:0005515);; Cellular Component: extracellular region (GO:0005576);; Cellular Component: nucleol…	--	Dolichyl-diphosphooligosaccharide--protein glycosyltransferase 48 kDa subunit OS=Arabidopsis thaliana GN=OST48 PE=2 SV=1	hypothetical protein PRUPE_ppa000744mg [Prunus persica]
T4-23194	75	0	0	0	16.1946	up	--	--	Biological Process: cell morphogenesis (GO:0000902);; Molecular Function: actin binding (GO:0003779);; Cellular Component: cell wall (GO:0005618);; Cellular Component: mitochondrion (GO:0005739);; Cellular Component: chloroplast inner membrane (GO:0009706);; Cellular Component: membrane (GO:0016020);; Molecular Function: Rho GTPase binding (GO:0017048);; Biological Process: actin filament-based p…	--	Pollen-specific leucine-rich repeat extensin-like protein 1 OS=Arabidopsis thaliana GN=PEX1 PE=2 SV=1	hypothetical protein PRUPE_ppa007145mg [Prunus persica]
T4-23225	47	1	0	0	5.55459	up	--	--	Molecular Function: ATP transmembrane transporter activity (GO:0005347);; Cellular Component: mitochondrial inner membrane (GO:0005743);; Biological Process: glucose catabolic process (GO:0006007);; Biological Process: protein targeting to membrane (GO:0006612);; Biological Process: mitochondrial transport (GO:0006839);; Biological Process: ER to Golgi vesicle-mediated transport (GO:0006888);; Bi…	--	Adenine nucleotide transporter BT1, chloroplastic/mitochondrial OS=Arabidopsis thaliana GN=BT1 PE=1 SV=1	PREDICTED: protein brittle-1, chloroplastic/amyloplastic [Vitis vinifera]
T4-8976	22	0	5e-06	8.85256e-05	14.4252	up	--	--	Biological Process: leaf morphogenesis (GO:0009965);; Cellular Component: cytoplasmic membrane-bounded vesicle (GO:0016023);; Biological Process: cell differentiation (GO:0030154);; Biological Process: positive regulation of transcription, DNA-dependent (GO:0045893);;	--	--	PREDICTED: uncharacterized protein LOC101303248 [Fragaria vesca subsp. vesca]
T7-20325	85	28	0	0	1.60204	up	--	--	Cellular Component: chloroplast thylakoid (GO:0009534);;	--	--	PREDICTED: uncharacterized protein LOC100264834 [Vitis vinifera]
T3-17795	12	0	0.00071	0.0072157	13.5507	up	--	--	Molecular Function: protein binding (GO:0005515);; Cellular Component: extracellular region (GO:0005576);; Cellular Component: plasma membrane (GO:0005886);; Cellular Component: plasmodesma (GO:0009506);; Biological Process: response to salt stress (GO:0009651);; Biological Process: response to abscisic acid stimulus (GO:0009737);; Biological Process: gibberellic acid mediated signaling pathway (…	--	Gibberellin-regulated protein 6 OS=Arabidopsis thaliana GN=GASA6 PE=2 SV=1	PREDICTED: protein GAST1-like isoform 2 [Glycine max]
T7-22600	93	36	2e-06	3.83602e-05	1.36923	up	[T]	Signal transduction mechanisms	Biological Process: G2/M transition of mitotic cell cycle (GO:0000086);; Biological Process: neuron migration (GO:0001764);; Molecular Function: monooxygenase activity (GO:0004497);; Molecular Function: ATP binding (GO:0005524);; Cellular Component: cell wall (GO:0005618);; Cellular Component: nuclear envelope (GO:0005635);; Cellular Component: mitochondrion (GO:0005739);; Cellular Component: cyt…	K06630|1e-166|vvi:100254211|similar to 14-3-3 protein Lil 1433-3	14-3-3-like protein GF14 iota OS=Arabidopsis thaliana GN=GRF12 PE=2 SV=1	hypothetical protein PRUPE_ppa020788mg, partial [Prunus persica]
T6-19091	26	6	0.000656	0.00683128	2.11548	up	--	--	Biological Process: pentose-phosphate shunt (GO:0006098);; Biological Process: rRNA processing (GO:0006364);; Cellular Component: chloroplast thylakoid lumen (GO:0009543);; Biological Process: embryo development ending in seed dormancy (GO:0009793);; Biological Process: thylakoid membrane organization (GO:0010027);; Biological Process: vegetative to reproductive phase transition of meristem (GO:0…	--	Thylakoid lumenal 15.0 kDa protein 2, chloroplastic OS=Arabidopsis thaliana GN=At5g52970 PE=1 SV=2	unknown [Populus trichocarpa x Populus deltoides]
T4-21095	46	13	3.8e-05	0.000553567	1.82312	up	--	--	Molecular Function: S-adenosylmethionine transmembrane transporter activity (GO:0000095);; Biological Process: amino acid transmembrane transport (GO:0003333);; Cellular Component: nucleus (GO:0005634);; Cellular Component: mitochondrial envelope (GO:0005740);; Cellular Component: mitochondrial inner membrane (GO:0005743);; Biological Process: rRNA processing (GO:0006364);; Biological Process: ir…	--	--	hypothetical protein PRUPE_ppa008636mg [Prunus persica]
T7-32502	96	22	0	0	2.12553	up	[J]	Translation, ribosomal structure and biogenesis	Biological Process: sulfur amino acid metabolic process (GO:0000096);; Molecular Function: peroxidase activity (GO:0004601);; Molecular Function: serine-tRNA ligase activity (GO:0004828);; Molecular Function: ATP binding (GO:0005524);; Cellular Component: nucleus (GO:0005634);; Cellular Component: mitochondrion (GO:0005739);; Biological Process: rRNA processing (GO:0006364);; Biological Process: …	K01875|0.0|pop:POPTR_816363|seryl-tRNA synthetase (EC:6.1.1.11)	Thylakoid lumenal 29 kDa protein, chloroplastic OS=Solanum lycopersicum GN=CLEB3J9 PE=3 SV=1	unknown [Populus trichocarpa]
T6-22718	248	5	0	0	5.63227	up	[CR]	--	Biological Process: sulfur amino acid metabolic process (GO:0000096);; Molecular Function: nucleic acid binding (GO:0003676);; Molecular Function: NADPH:quinone reductase activity (GO:0003960);; Biological Process: glycine catabolic process (GO:0006546);; Biological Process: unsaturated fatty acid biosynthetic process (GO:0006636);; Biological Process: oxidoreduction coenzyme metabolic process (G…	--	Quinone oxidoreductase-like protein At1g23740, chloroplastic OS=Arabidopsis thaliana GN=At1g23740 PE=1 SV=2	hypothetical protein PRUPE_ppa006845mg [Prunus persica]
T7-22178	142	9	0	0	3.97982	up	--	--	Cellular Component: 1-phosphatidylinositol-4-phosphate 3-kinase, class IA complex (GO:0005943);; Cellular Component: chloroplast thylakoid (GO:0009534);;	--	--	PREDICTED: uncharacterized protein LOC100252564 [Vitis vinifera]
T7-31832	39	2	0	0	4.2854	up	[O]	Posttranslational modification, protein turnover, chaperones	Cellular Component: mitochondrion (GO:0005739);; Biological Process: protein folding (GO:0006457);; Cellular Component: chloroplast (GO:0009507);; Biological Process: response to high light intensity (GO:0009644);; Biological Process: response to salt stress (GO:0009651);; Biological Process: heat acclimation (GO:0010286);; Biological Process: response to endoplasmic reticulum stress (GO:0034976)…	K13993|2e-94|pop:POPTR_769024|hypothetical protein	Small heat shock protein, chloroplastic OS=Pisum sativum GN=HSP21 PE=2 SV=1	PREDICTED: 25.3 kDa heat shock protein, chloroplastic-like [Fragaria vesca subsp. vesca]
T6-15635	45	7	0	0	2.6845	up	--	--	Cellular Component: chloroplast thylakoid membrane (GO:0009535);; Cellular Component: thylakoid (GO:0009579);; Cellular Component: chloroplast envelope (GO:0009941);; Cellular Component: ribonucleoprotein complex (GO:0030529);; Biological Process: plastid translation (GO:0032544);; Cellular Component: chloroplast part (GO:0044434);;	--	50S ribosomal protein 5, chloroplastic OS=Pisum sativum GN=PSRP5 PE=2 SV=1	predicted protein [Populus trichocarpa]
T6-19810	27	4	6.2e-05	0.000859051	2.75489	up	--	--	Molecular Function: protein binding (GO:0005515);; Cellular Component: nucleus (GO:0005634);; Biological Process: response to water deprivation (GO:0009414);; Biological Process: response to external stimulus (GO:0009605);; Biological Process: response to auxin stimulus (GO:0009733);; Biological Process: response to brassinosteroid stimulus (GO:0009741);; Biological Process: hormone-mediated sign…	--	Auxin-induced protein 22D OS=Vigna radiata var. radiata GN=AUX22D PE=2 SV=1	RecName: Full=Auxin-induced protein 22D; AltName: Full=Indole-3-acetic acid-induced protein ARG13
T7-21107	2316	109	0	0	4.40924	up	--	--	Cellular Component: extracellular region (GO:0005576);; Biological Process: lipid transport (GO:0006869);; Molecular Function: lipid binding (GO:0008289);;	--	14 kDa proline-rich protein DC2.15 OS=Daucus carota PE=2 SV=1	proline-rich protein precursor [Glycine max]
T7-29371	63	11	0	0	2.51785	up	--	--	Molecular Function: protein binding (GO:0005515);; Cellular Component: intracellular (GO:0005622);; Cellular Component: nucleus (GO:0005634);; Biological Process: regulation of transcription, DNA-dependent (GO:0006355);; Biological Process: transport (GO:0006810);; Biological Process: protein localization (GO:0008104);; Molecular Function: peptidase activity (GO:0008233);; Biological Process: chl…	--	Zinc finger protein CONSTANS-LIKE 9 OS=Arabidopsis thaliana GN=COL9 PE=2 SV=1	PREDICTED: uncharacterized protein LOC100252747 [Vitis vinifera]
T7-25802	22	3	0.000227	0.00268792	2.87447	up	--	--	Biological Process: glycerol metabolic process (GO:0006071);; Biological Process: lipid metabolic process (GO:0006629);; Molecular Function: glycerophosphodiester phosphodiesterase activity (GO:0008889);; Cellular Component: membrane (GO:0016020);;	--	--	PREDICTED: uncharacterized protein LOC101308544 [Fragaria vesca subsp. vesca]
T7-30503	12	0	0.00071	0.0072157	13.5507	up	[R]	General function prediction only	Cellular Component: nucleus (GO:0005634);; Cellular Component: mitochondrion (GO:0005739);; Cellular Component: cytosol (GO:0005829);; Cellular Component: plastid (GO:0009536);; Biological Process: cytokinin biosynthetic process (GO:0009691);; Biological Process: maintenance of floral meristem identity (GO:0010076);; Biological Process: maintenance of inflorescence meristem identity (GO:0010077);…	K06966|1e-102|vvi:100255687|hypothetical protein LOC100255687	Cytokinin riboside 5&apos;-monophosphate phosphoribohydrolase LOG5 OS=Arabidopsis thaliana GN=LOG5 PE=1 SV=1	PREDICTED: cytokinin riboside 5&apos;-monophosphate phosphoribohydrolase LOG5-like isoform 2 [Vitis vinifera]
T6-24255	31	2	1e-06	2.03597e-05	3.9542	up	--	--	Molecular Function: nucleic acid binding (GO:0003676);; Molecular Function: sequence-specific DNA binding transcription factor activity (GO:0003700);; Cellular Component: nucleus (GO:0005634);; Biological Process: iron ion transport (GO:0006826);; Molecular Function: zinc ion binding (GO:0008270);; Biological Process: regulation of meristem growth (GO:0010075);; Biological Process: cellular respo…	--	Zinc finger protein MAGPIE OS=Arabidopsis thaliana GN=MGP PE=1 SV=1	hypothetical protein PRUPE_ppa002931mg [Prunus persica]
T6-18140	171	46	0	0	1.89429	up	--	--	--	--	Proline-rich receptor-like protein kinase PERK2 OS=Arabidopsis thaliana GN=PERK2 PE=2 SV=3	PREDICTED: uncharacterized protein LOC101298320 [Fragaria vesca subsp. vesca]
T2-27896	271	79	0	0	1.77837	up	--	--	Molecular Function: DNA binding (GO:0003677);; Molecular Function: sequence-specific DNA binding transcription factor activity (GO:0003700);; Cellular Component: nucleus (GO:0005634);; Biological Process: response to water deprivation (GO:0009414);; Biological Process: jasmonic acid and ethylene-dependent systemic resistance (GO:0009861);; Biological Process: induced systemic resistance, jasmonic…	K09286|4e-76|rcu:RCOM_0273420|Ethylene-responsive transcription factor, putative	Ethylene-responsive transcription factor 5 OS=Arabidopsis thaliana GN=ERF5 PE=2 SV=1	hypothetical protein PRUPE_ppa007892mg [Prunus persica]
T1-23361	31	1	0	0	4.9542	up	--	--	Biological Process: defense response to insect (GO:0002213);; Molecular Function: chitinase activity (GO:0004568);; Molecular Function: protein binding (GO:0005515);; Cellular Component: extracellular region (GO:0005576);; Biological Process: chitin catabolic process (GO:0006032);; Cellular Component: plant-type cell wall (GO:0009505);; Cellular Component: plasmodesma (GO:0009506);; Cellular Comp…	--	--	predicted protein [Populus trichocarpa]
T6-25368	49	9	0	0	2.44478	up	[RTKL]	--	Biological Process: MAPK cascade (GO:0000165);; Molecular Function: MAP kinase activity (GO:0004707);; Molecular Function: calmodulin binding (GO:0005516);; Molecular Function: ATP binding (GO:0005524);; Cellular Component: nucleus (GO:0005634);; Cellular Component: mitochondrion (GO:0005739);; Cellular Component: vacuole (GO:0005773);; Cellular Component: cytosol (GO:0005829);; Cellular Componen…	--	Mitogen-activated protein kinase 8 OS=Arabidopsis thaliana GN=MPK8 PE=2 SV=2	hypothetical protein PRUPE_ppa003297mg [Prunus persica]
T6-23097	84	13	0	0	2.69188	up	[O]	Posttranslational modification, protein turnover, chaperones	Biological Process: MAPK cascade (GO:0000165);; Biological Process: protein peptidyl-prolyl isomerization (GO:0000413);; Molecular Function: peptidyl-prolyl cis-trans isomerase activity (GO:0003755);; Biological Process: pentose-phosphate shunt (GO:0006098);; Biological Process: rRNA processing (GO:0006364);; Biological Process: protein folding (GO:0006457);; Biological Process: protein targeting…	--	Peptidyl-prolyl cis-trans isomerase, chloroplastic OS=Spinacia oleracea GN=TLP40 PE=1 SV=1	hypothetical protein PRUPE_ppa005738mg [Prunus persica]
T4-15799	474	104	0	0	2.1883	up	[O]	Posttranslational modification, protein turnover, chaperones	Biological Process: skeletal system development (GO:0001501);; Molecular Function: peroxidase activity (GO:0004601);; Cellular Component: mitochondrion (GO:0005739);; Molecular Function: thioredoxin peroxidase activity (GO:0008379);; Biological Process: response to cold (GO:0009409);; Cellular Component: chloroplast stroma (GO:0009570);; Cellular Component: thylakoid (GO:0009579);; Cellular Compo…	K03386|1e-149|pop:POPTR_576525|PtrcPrx2-cysA	2-Cys peroxiredoxin BAS1, chloroplastic OS=Oryza sativa subsp. japonica GN=BAS1 PE=1 SV=1	PREDICTED: 2-Cys peroxiredoxin BAS1-like, chloroplastic-like [Cucumis sativus]
T1-17998	25	6	0.001015	0.00992189	2.05889	up	--	--	Cellular Component: plasma membrane (GO:0005886);; Molecular Function: protein transporter activity (GO:0008565);; Biological Process: protein secretion (GO:0009306);; Cellular Component: chloroplast (GO:0009507);; Cellular Component: chloroplast thylakoid membrane (GO:0009535);; Cellular Component: thylakoid (GO:0009579);; Molecular Function: proton motive force dependent protein transmembrane t…	--	Sec-independent protein translocase protein TATB, chloroplastic OS=Pisum sativum GN=TATB PE=1 SV=1	unnamed protein product [Vitis vinifera]
T6-25350	30	1	0	0	4.90689	up	[R]	General function prediction only	Cellular Component: mitochondrion (GO:0005739);; Cellular Component: endoplasmic reticulum (GO:0005783);; Cellular Component: chloroplast (GO:0009507);; Cellular Component: membrane (GO:0016020);; Biological Process: mRNA modification (GO:0016556);; Molecular Function: haloalkane dehalogenase activity (GO:0018786);; Biological Process: response to chemical stimulus (GO:0042221);; Cellular Compone…	--	--	hydrolase, putative [Ricinus communis]
T4-11640	37	7	1.2e-05	0.00019692	2.4021	up	--	--	Molecular Function: sequence-specific DNA binding transcription factor activity (GO:0003700);; Molecular Function: ATP binding (GO:0005524);; Cellular Component: cell wall (GO:0005618);; Cellular Component: nucleus (GO:0005634);; Biological Process: response to cold (GO:0009409);; Biological Process: response to light stimulus (GO:0009416);; Cellular Component: chloroplast thylakoid membrane (GO:…	--	Ribulose bisphosphate carboxylase/oxygenase activase, chloroplastic OS=Malus domestica GN=RCA PE=2 SV=1	ribulose-1,5-bisphosphate carboxylase/oxygenase activase [Pachysandra terminalis]
T4-26213	29	1	1e-06	2.03597e-05	4.85798	up	--	--	Biological Process: maltose metabolic process (GO:0000023);; Biological Process: pentose-phosphate shunt (GO:0006098);; Cellular Component: chloroplast (GO:0009507);; Biological Process: chloroplast relocation (GO:0009902);; Biological Process: stomatal complex morphogenesis (GO:0010103);; Cellular Component: membrane (GO:0016020);; Biological Process: mRNA modification (GO:0016556);; Biological …	--	--	hypothetical protein PRUPE_ppa000610mg [Prunus persica]
T6-22853	470	101	0	0	2.21831	up	--	--	Molecular Function: inorganic phosphate transmembrane transporter activity (GO:0005315);; Cellular Component: mitochondrion (GO:0005739);; Biological Process: vacuole organization (GO:0007033);; Cellular Component: chloroplast thylakoid (GO:0009534);; Biological Process: embryo sac development (GO:0009553);; Biological Process: response to nematode (GO:0009624);; Biological Process: photosyntheti…	--	Triose phosphate/phosphate translocator TPT, chloroplastic OS=Arabidopsis thaliana GN=TPT PE=2 SV=1	predicted protein [Populus trichocarpa]
T7-22121	26	3	3.3e-05	0.000488751	3.11548	up	--	--	Molecular Function: C-5 sterol desaturase activity (GO:0000248);; Molecular Function: iron ion binding (GO:0005506);; Cellular Component: endoplasmic reticulum membrane (GO:0005789);; Biological Process: acetyl-CoA metabolic process (GO:0006084);; Biological Process: fatty acid biosynthetic process (GO:0006633);; Cellular Component: integral to membrane (GO:0016021);; Biological Process: sterol b…	K00227|1e-171|pop:POPTR_831136|hypothetical protein	Delta(7)-sterol-C5(6)-desaturase OS=Nicotiana tabacum PE=2 SV=1	PREDICTED: delta(7)-sterol-C5(6)-desaturase-like [Solanum lycopersicum]
T2-17375	3906	307	0	0	3.66938	up	--	--	Molecular Function: structural molecule activity (GO:0005198);; Biological Process: response to light stimulus (GO:0009416);; Cellular Component: photosystem I (GO:0009522);; Cellular Component: photosystem II (GO:0009523);; Cellular Component: chloroplast thylakoid membrane (GO:0009535);; Biological Process: photosynthesis, light harvesting (GO:0009765);; Cellular Component: integral to membrane…	K08914|4e-91|vvi:100260599|hypothetical protein LOC100260599	Chlorophyll a-b binding protein 13, chloroplastic OS=Solanum lycopersicum GN=CAB13 PE=1 SV=1	hypothetical protein PRUPE_ppa009987mg [Prunus persica]
T6-23435	41	11	6.4e-05	0.000882569	1.89812	up	[E]	Amino acid transport and metabolism	Biological Process: allantoin catabolic process (GO:0000256);; Cellular Component: endoplasmic reticulum (GO:0005783);; Biological Process: proteolysis (GO:0006508);; Molecular Function: metallopeptidase activity (GO:0008237);; Cellular Component: chloroplast (GO:0009507);; Biological Process: ureide catabolic process (GO:0010136);; Biological Process: chlorophyll catabolic process (GO:0015996);;…	--	Allantoate deiminase, chloroplastic OS=Arabidopsis thaliana GN=AAH PE=1 SV=2	hypothetical protein PRUPE_ppa005027mg [Prunus persica]
T6-24784	34	1	0	0	5.08746	up	[G]	Carbohydrate transport and metabolism	Molecular Function: binding (GO:0005488);; Molecular Function: transferase activity (GO:0016740);; Molecular Function: hydrolase activity (GO:0016787);; Biological Process: macromolecule metabolic process (GO:0043170);; Biological Process: primary metabolic process (GO:0044238);; Molecular Function: metal ion binding (GO:0046872);;	--	Retrovirus-related Pol polyprotein from transposon TNT 1-94 OS=Nicotiana tabacum PE=2 SV=1	hypothetical protein VITISV_005765 [Vitis vinifera]
T7-25241	51	1	0	0	5.67243	up	[R]	General function prediction only	Molecular Function: DNA binding (GO:0003677);; Molecular Function: sequence-specific DNA binding transcription factor activity (GO:0003700);; Molecular Function: acid phosphatase activity (GO:0003993);; Molecular Function: protein serine/threonine phosphatase activity (GO:0004722);; Cellular Component: extracellular region (GO:0005576);; Cellular Component: extracellular space (GO:0005615);; Cell…	--	Purple acid phosphatase 3 OS=Arabidopsis thaliana GN=PAP3 PE=2 SV=1	uncharacterized protein LOC100817359 precursor [Glycine max]
T3-23528	50	4	0	0	3.64386	up	[IQR]	--	Biological Process: lipid metabolic process (GO:0006629);; Biological Process: metabolic process (GO:0008152);; Cellular Component: membrane (GO:0016020);; Molecular Function: oxidoreductase activity (GO:0016491);; Molecular Function: steroid dehydrogenase activity, acting on the CH-OH group of donors, NAD or NADP as acceptor (GO:0033764);; Cellular Component: intracellular membrane-bounded organ…	--	11-beta-hydroxysteroid dehydrogenase 1B OS=Arabidopsis thaliana GN=HSD1 PE=1 SV=1	hypothetical protein PRUPE_ppa022641mg [Prunus persica]
T4-14847	21	3	0.000366	0.00412791	2.80735	up	--	--	Biological Process: pentose-phosphate shunt (GO:0006098);; Cellular Component: chloroplast (GO:0009507);; Cellular Component: thylakoid (GO:0009579);; Biological Process: photosynthetic electron transport in photosystem I (GO:0009773);; Cellular Component: NAD(P)H dehydrogenase complex (plastoquinone) (GO:0010598);; Cellular Component: membrane (GO:0016020);; Molecular Function: oxidoreductase ac…	--	NAD(P)H-quinone oxidoreductase subunit L OS=Trichodesmium erythraeum (strain IMS101) GN=ndhL PE=3 SV=1	conserved hypothetical protein [Ricinus communis]
T2-30530	79	25	0	0	1.65992	up	[P]	Inorganic ion transport and metabolism	Cellular Component: mitochondrion (GO:0005739);; Cellular Component: vacuolar membrane (GO:0005774);; Cellular Component: peroxisomal membrane (GO:0005778);; Cellular Component: Golgi apparatus (GO:0005794);; Cellular Component: cytosol (GO:0005829);; Cellular Component: plasma membrane (GO:0005886);; Biological Process: response to oxidative stress (GO:0006979);; Cellular Component: plasmodesma …	K00434|1e-103|rcu:RCOM_0491260|L-ascorbate peroxidase 1, cytosolic, putative (EC:1.11.1.11)	L-ascorbate peroxidase 3, peroxisomal OS=Arabidopsis thaliana GN=APX3 PE=2 SV=1	PREDICTED: L-ascorbate peroxidase 3, peroxisomal-like [Fragaria vesca subsp. vesca]
T6-25013	26	2	1e-05	0.0001666	3.70044	up	--	--	--	--	Remorin OS=Arabidopsis thaliana GN=DBP PE=1 SV=1	hypothetical protein PRUPE_ppa017377mg [Prunus persica]
T3-20597	136	0	0	0	17.0532	up	[I]	Lipid transport and metabolism	Cellular Component: extracellular region (GO:0005576);; Cellular Component: endoplasmic reticulum (GO:0005783);; Biological Process: ubiquinone biosynthetic process (GO:0006744);; Biological Process: response to cold (GO:0009409);; Cellular Component: chloroplast (GO:0009507);; Biological Process: dolichol biosynthetic process (GO:0019408);; Molecular Function: dehydrodolichyl diphosphate synthas…	K11778|1e-129|rcu:RCOM_0612090|undecaprenyl pyrophosphate synthetase, putative (EC:2.5.1.31)	Dehydrodolichyl diphosphate synthase 2 OS=Arabidopsis thaliana GN=At5g58770 PE=2 SV=2	hypothetical protein PRUPE_ppa016682mg [Prunus persica]
T7-31616	40	11	9.7e-05	0.0012726	1.8625	up	--	--	Molecular Function: sequence-specific DNA binding transcription factor activity (GO:0003700);; Cellular Component: nucleus (GO:0005634);; Biological Process: regulation of transcription, DNA-dependent (GO:0006355);; Biological Process: response to water deprivation (GO:0009414);; Biological Process: stomatal movement (GO:0010118);; Biological Process: response to nitrate (GO:0010167);; Biological…	--	Protein NLP6 OS=Arabidopsis thaliana GN=NLP6 PE=2 SV=2	hypothetical protein PRUPE_ppa024146mg, partial [Prunus persica]
T2-29621	76	31	3.9e-05	0.000567595	1.29373	up	--	--	Biological Process: transition metal ion transport (GO:0000041);; Molecular Function: DNA binding (GO:0003677);; Molecular Function: protein binding (GO:0005515);; Cellular Component: nucleus (GO:0005634);; Biological Process: response to xenobiotic stimulus (GO:0009410);; Biological Process: photomorphogenesis (GO:0009640);; Biological Process: response to hormone stimulus (GO:0009725);; Biologi…	--	Transcription factor ICE1 OS=Arabidopsis thaliana GN=SCRM PE=1 SV=1	PREDICTED: transcription factor ICE1 isoform 1 [Vitis vinifera]
T6-16334	149	29	0	0	2.36119	up	[J]	Translation, ribosomal structure and biogenesis	Molecular Function: structural constituent of ribosome (GO:0003735);; Cellular Component: ribosome (GO:0005840);; Biological Process: translation (GO:0006412);; Cellular Component: chloroplast stroma (GO:0009570);; Cellular Component: thylakoid (GO:0009579);; Cellular Component: chloroplast envelope (GO:0009941);; Biological Process: ribosome biogenesis (GO:0042254);;	K02899|8e-98|vvi:100260093|hypothetical protein LOC100260093	50S ribosomal protein L27, chloroplastic OS=Arabidopsis thaliana GN=RPL27 PE=2 SV=1	PREDICTED: 50S ribosomal protein L27, chloroplastic-like [Fragaria vesca subsp. vesca]
T7-25443	125	20	0	0	2.64386	up	--	--	Biological Process: very long-chain fatty acid metabolic process (GO:0000038);; Molecular Function: carboxylesterase activity (GO:0004091);; Cellular Component: extracellular space (GO:0005615);; Cellular Component: cell wall (GO:0005618);; Cellular Component: nucleus (GO:0005634);; Biological Process: lipid metabolic process (GO:0006629);; Biological Process: water transport (GO:0006833);; Cellu…	--	GDSL esterase/lipase At1g29660 OS=Arabidopsis thaliana GN=At1g29660 PE=2 SV=1	PREDICTED: GDSL esterase/lipase At1g29670-like [Fragaria vesca subsp. vesca]
T6-22770	75	3	0	0	4.64386	up	[C]	Energy production and conversion	Molecular Function: binding (GO:0005488);; Biological Process: protein folding (GO:0006457);; Cellular Component: chloroplast (GO:0009507);;	--	Ferredoxin-1 OS=Desulfovibrio africanus GN=fd1 PE=1 SV=3	hypothetical protein PRUPE_ppa008260mg [Prunus persica]
T6-23937	26	3	3.3e-05	0.000488751	3.11548	up	[M]	Cell wall/membrane/envelope biogenesis	Cellular Component: extracellular region (GO:0005576);; Cellular Component: mitochondrion (GO:0005739);; Biological Process: proteolysis (GO:0006508);; Biological Process: phosphatidylglycerol biosynthetic process (GO:0006655);; Molecular Function: peptidase activity (GO:0008233);; Molecular Function: serine-type peptidase activity (GO:0008236);; Cellular Component: plastid (GO:0009536);; Cellula…	--	C-terminal processing peptidase, chloroplastic OS=Scenedesmus obliquus GN=ctpA PE=1 SV=1	PREDICTED: C-terminal processing peptidase, chloroplastic-like [Fragaria vesca subsp. vesca]
T6-19626	106	22	0	0	2.26849	up	[G]	Carbohydrate transport and metabolism	Molecular Function: ribose-5-phosphate isomerase activity (GO:0004751);; Cellular Component: cytoplasm (GO:0005737);; Biological Process: cell death (GO:0008219);; Biological Process: pentose-phosphate shunt, non-oxidative branch (GO:0009052);; Biological Process: vegetative to reproductive phase transition of meristem (GO:0010228);; Biological Process: cellulose biosynthetic process (GO:0030244)…	--	Probable ribose-5-phosphate isomerase OS=Arabidopsis thaliana GN=At2g01290 PE=2 SV=1	PREDICTED: probable ribose-5-phosphate isomerase-like [Glycine max]
T7-31379	44	6	0	0	2.87447	up	--	--	Cellular Component: mitochondrion (GO:0005739);; Cellular Component: cytosol (GO:0005829);; Biological Process: postreplication repair (GO:0006301);; Biological Process: calcium ion transport (GO:0006816);; Biological Process: water transport (GO:0006833);; Biological Process: response to heat (GO:0009408);; Biological Process: response to cold (GO:0009409);; Biological Process: response to salt …	--	BAG family molecular chaperone regulator 1 OS=Arabidopsis thaliana GN=BAG1 PE=1 SV=1	hypothetical protein PRUPE_ppa021099mg [Prunus persica]
T7-23800	94	20	0	0	2.23266	up	[F]	Nucleotide transport and metabolism	Molecular Function: binding (GO:0005488);; Cellular Component: cytoplasm (GO:0005737);; Biological Process: ribonucleoside triphosphate biosynthetic process (GO:0009201);; Biological Process: ribonucleotide biosynthetic process (GO:0009260);; Molecular Function: transferase activity (GO:0016740);; Biological Process: ribonucleoside biosynthetic process (GO:0042455);;	K00940|1e-109|rcu:RCOM_1507310|nucleoside diphosphate kinase, putative (EC:2.7.4.6)	Nucleoside diphosphate kinase 2, chloroplastic OS=Nicotiana tabacum GN=NDPK2 PE=1 SV=1	hypothetical protein PRUPE_ppa010872mg [Prunus persica]
T1-21186	95	18	0	0	2.39993	up	[P]	Inorganic ion transport and metabolism	Cellular Component: plastid (GO:0009536);;	--	--	predicted protein [Populus trichocarpa]
T1-13189	31	5	2.7e-05	0.000407676	2.63227	up	[Z]	Cytoskeleton	Molecular Function: structural constituent of cytoskeleton (GO:0005200);; Molecular Function: ATP binding (GO:0005524);; Cellular Component: cell wall (GO:0005618);; Cellular Component: nucleus (GO:0005634);; Cellular Component: cytoplasm (GO:0005737);; Cellular Component: mitochondrion (GO:0005739);; Cellular Component: cytoskeleton (GO:0005856);; Cellular Component: plasma membrane (GO:0005886)…	--	Actin-85C (Fragment) OS=Solanum tuberosum GN=AC85C PE=3 SV=1	actin [Linum usitatissimum]
T2-28162	48	14	3.5e-05	0.000514515	1.77761	up	[M]	Cell wall/membrane/envelope biogenesis	Molecular Function: metalloendopeptidase activity (GO:0004222);; Molecular Function: serine-type endopeptidase activity (GO:0004252);; Cellular Component: plasma membrane (GO:0005886);; Biological Process: proteolysis (GO:0006508);; Cellular Component: plant-type cell wall (GO:0009505);; Biological Process: chloroplast organization (GO:0009658);; Cellular Component: chloroplast inner membrane (GO…	--	Putative zinc metalloprotease slr1821 OS=Synechocystis sp. (strain PCC 6803 / Kazusa) GN=slr1821 PE=3 SV=1	hypothetical protein PRUPE_ppa001828mg [Prunus persica]
T6-27902	19	2	0.000311	0.00356405	3.24793	up	[O]	Posttranslational modification, protein turnover, chaperones	Molecular Function: serine-type endopeptidase activity (GO:0004252);; Molecular Function: binding (GO:0005488);; Biological Process: metabolic process (GO:0008152);; Molecular Function: serine-type peptidase activity (GO:0008236);; Cellular Component: plant-type cell wall (GO:0009505);; Biological Process: anatomical structure morphogenesis (GO:0009653);; Cellular Component: membrane (GO:0016020)…	--	Cucumisin OS=Cucumis melo PE=1 SV=1	PREDICTED: cucumisin-like [Vitis vinifera]
T4-13211	22	4	0.000639	0.00667582	2.45943	up	--	--	Molecular Function: binding (GO:0005488);;	--	Putative AC transposase OS=Zea mays PE=2 SV=2	hypothetical protein PRUPE_ppa026473mg [Prunus persica]
T7-32122	52	10	0	0	2.37851	up	[IQ]	--	Cellular Component: mitochondrion (GO:0005739);; Cellular Component: cytosol (GO:0005829);; Biological Process: lipid metabolic process (GO:0006629);; Molecular Function: o-succinylbenzoate-CoA ligase activity (GO:0008756);; Cellular Component: plasmodesma (GO:0009506);; Cellular Component: chloroplast stroma (GO:0009570);; Biological Process: positive regulation of seed germination (GO:0010030);…	--	4-coumarate--CoA ligase-like 10 OS=Arabidopsis thaliana GN=4CLL10 PE=2 SV=1	acyl-activating enzyme 8 [Cannabis sativa]
T6-21467	375	88	0	0	2.09132	up	[O]	Posttranslational modification, protein turnover, chaperones	Molecular Function: ATP-dependent peptidase activity (GO:0004176);; Molecular Function: metalloendopeptidase activity (GO:0004222);; Molecular Function: ATP binding (GO:0005524);; Cellular Component: mitochondrion (GO:0005739);; Cellular Component: plasma membrane (GO:0005886);; Biological Process: pentose-phosphate shunt (GO:0006098);; Biological Process: ATP catabolic process (GO:0006200);; Bio…	K03798|0.0|vvi:100250511|hypothetical protein LOC100250511	ATP-dependent zinc metalloprotease FTSH 2, chloroplastic OS=Oryza sativa subsp. japonica GN=FTSH2 PE=2 SV=1	PREDICTED: ATP-dependent zinc metalloprotease FTSH 2, chloroplastic-like [Vitis vinifera]
T6-27011	27	7	0.000975	0.00959829	1.94753	up	--	--	Biological Process: maltose metabolic process (GO:0000023);; Biological Process: sulfur amino acid metabolic process (GO:0000096);; Molecular Function: iron ion binding (GO:0005506);; Molecular Function: protein binding (GO:0005515);; Cellular Component: plasma membrane (GO:0005886);; Biological Process: glycine catabolic process (GO:0006546);; Biological Process: unsaturated fatty acid biosynthe…	--	Linoleate 13S-lipoxygenase 3-1, chloroplastic OS=Solanum tuberosum GN=LOX3.1 PE=1 SV=1	predicted protein [Populus trichocarpa]
T7-30711	150	48	0	0	1.64386	up	--	--	Biological Process: MAPK cascade (GO:0000165);; Biological Process: response to hypoxia (GO:0001666);; Molecular Function: binding (GO:0005488);; Cellular Component: mitochondrion (GO:0005739);; Biological Process: protein targeting to membrane (GO:0006612);; Biological Process: unsaturated fatty acid biosynthetic process (GO:0006636);; Biological Process: phosphatidylglycerol biosynthetic proces…	K09480|0.0|rcu:RCOM_0322290|galactolipid galactosyltransferase, putative	Digalactosyldiacylglycerol synthase 1, chloroplastic OS=Glycine max GN=DGD1 PE=2 SV=1	galactolipid galactosyltransferase, putative [Ricinus communis]
T3-15050	84	14	0	0	2.58496	up	--	--	Biological Process: polysaccharide biosynthetic process (GO:0000271);; Cellular Component: spindle microtubule (GO:0005876);; Cellular Component: plasma membrane (GO:0005886);; Cellular Component: phragmoplast (GO:0009524);; Cellular Component: preprophase band (GO:0009574);; Biological Process: multidimensional cell growth (GO:0009825);; Biological Process: cell tip growth (GO:0009932);; Cellula…	--	Protein SPIRAL1-like 1 OS=Arabidopsis thaliana GN=SP1L1 PE=2 SV=1	PREDICTED: uncharacterized protein LOC100256565 isoform 1 [Vitis vinifera]
T7-24767	932	30	0	0	4.9573	up	[E]	Amino acid transport and metabolism	Molecular Function: serine-pyruvate transaminase activity (GO:0004760);; Molecular Function: protein binding (GO:0005515);; Cellular Component: peroxisome (GO:0005777);; Cellular Component: plasma membrane (GO:0005886);; Biological Process: water transport (GO:0006833);; Molecular Function: alanine-glyoxylate transaminase activity (GO:0008453);; Molecular Function: transaminase activity (GO:00084…	K00830|0.0|rcu:RCOM_0063050|serine-pyruvate aminotransferase, putative (EC:2.6.1.45)	Serine--glyoxylate aminotransferase OS=Arabidopsis thaliana GN=AGT1 PE=1 SV=2	hypothetical protein PRUPE_ppa006653mg [Prunus persica]
T6-19579	15	0	0.000153	0.00190409	13.8727	up	[MG]	--	Molecular Function: RNA binding (GO:0003723);; Molecular Function: calmodulin binding (GO:0005516);; Cellular Component: nucleus (GO:0005634);; Cellular Component: endoplasmic reticulum (GO:0005783);; Biological Process: tRNA modification (GO:0006400);; Biological Process: response to osmotic stress (GO:0006970);; Biological Process: circadian rhythm (GO:0007623);; Biological Process: lipid biosy…	--	Dihydroflavonol-4-reductase OS=Callistephus chinensis GN=F PE=2 SV=1	PREDICTED: dihydroflavonol-4-reductase-like [Fragaria vesca subsp. vesca]
T7-30448	27	6	0.000423	0.00460213	2.16993	up	--	--	--	--	--	PREDICTED: uncharacterized protein LOC100254073 [Vitis vinifera]
T6-19255	45	11	1.2e-05	0.00019692	2.03242	up	--	--	Cellular Component: mitochondrion (GO:0005739);; Cellular Component: chloroplast (GO:0009507);; Biological Process: leaf morphogenesis (GO:0009965);; Biological Process: mRNA modification (GO:0016556);; Biological Process: cell differentiation (GO:0030154);;	--	--	hypothetical protein PRUPE_ppa008762mg [Prunus persica]
T6-20783	38	13	0.000842	0.00840792	1.54749	up	[R]	General function prediction only	Cellular Component: mitochondrion (GO:0005739);; Molecular Function: enzyme activator activity (GO:0008047);; Biological Process: aromatic amino acid family biosynthetic process (GO:0009073);; Cellular Component: chloroplast stroma (GO:0009570);; Biological Process: embryo development ending in seed dormancy (GO:0009793);; Biological Process: thylakoid membrane organization (GO:0010027);; Biologi…	--	SufE-like protein, chloroplastic OS=Arabidopsis thaliana GN=EMB1374 PE=2 SV=2	hypothetical protein PRUPE_ppa007330mg [Prunus persica]
T6-21050	79	7	0	0	3.49643	up	--	--	Cellular Component: chloroplast thylakoid membrane (GO:0009535);;	--	--	uncharacterized protein LOC100305745 [Glycine max]
T6-21679	32	8	0.000261	0.00303362	2	up	[R]	General function prediction only	Molecular Function: tRNA binding (GO:0000049);; Molecular Function: nucleotide binding (GO:0000166);; Biological Process: negative regulation of endothelial cell proliferation (GO:0001937);; Molecular Function: aminoacyl-tRNA ligase activity (GO:0004812);; Molecular Function: receptor binding (GO:0005102);; Cellular Component: extracellular region (GO:0005576);; Cellular Component: nucleus (GO:00…	--	--	PREDICTED: aminoacyl tRNA synthase complex-interacting multifunctional protein 1-like [Vitis vinifera]
T1-22614	182	10	0	0	4.18587	up	--	--	Molecular Function: two-component response regulator activity (GO:0000156);; Molecular Function: sequence-specific DNA binding transcription factor activity (GO:0003700);; Molecular Function: binding (GO:0005488);; Molecular Function: protein binding (GO:0005515);; Cellular Component: nucleus (GO:0005634);; Biological Process: chloroplast organization (GO:0009658);; Biological Process: cytokinin …	--	Probable transcription factor GLK1 OS=Oryza sativa subsp. japonica GN=GLK1 PE=2 SV=1	PREDICTED: transcription activator GLK1-like [Vitis vinifera]
T6-21406	82	11	0	0	2.89812	up	[M]	Cell wall/membrane/envelope biogenesis	Cellular Component: mitochondrion (GO:0005739);; Biological Process: fatty acid metabolic process (GO:0006631);; Biological Process: response to wounding (GO:0009611);; Biological Process: response to fungus (GO:0009620);; Biological Process: jasmonic acid biosynthetic process (GO:0009695);; Cellular Component: chloroplast inner membrane (GO:0009706);; Cellular Component: chloroplast outer membra…	K03715|1e-167|rcu:RCOM_0920510|1,2-diacylglycerol 3-beta-galactosyltransferase, putative	Monogalactosyldiacylglycerol synthase, chloroplastic OS=Cucumis sativus PE=1 SV=1	hypothetical protein PRUPE_ppa003927mg [Prunus persica]
T4-22434	101	40	1e-06	2.03597e-05	1.33628	up	[Q]	Secondary metabolites biosynthesis, transport and catabolism	Molecular Function: monooxygenase activity (GO:0004497);; Molecular Function: iron ion binding (GO:0005506);; Cellular Component: mitochondrion (GO:0005739);; Molecular Function: electron carrier activity (GO:0009055);; Cellular Component: chloroplast (GO:0009507);; Biological Process: flower development (GO:0009908);; Biological Process: vernalization response (GO:0010048);; Biological Process: …	--	Cytochrome P450 77A3 OS=Glycine max GN=CYP77A3 PE=2 SV=1	PREDICTED: cytochrome P450 77A3-like [Fragaria vesca subsp. vesca]
T4-16919	399	68	0	0	2.55278	up	--	--	Molecular Function: structural molecule activity (GO:0005198);; Cellular Component: chloroplast thylakoid (GO:0009534);; Cellular Component: chloroplast envelope (GO:0009941);; Biological Process: cysteine biosynthetic process (GO:0019344);; Biological Process: photosynthesis, light reaction (GO:0019684);; Biological Process: glucosinolate biosynthetic process (GO:0019761);; Biological Process: c…	--	Probable plastid-lipid-associated protein 8, chloroplastic OS=Arabidopsis thaliana GN=PAP8 PE=2 SV=1	hypothetical protein PRUPE_ppa010498mg [Prunus persica]
T4-26454	23	3	0.000141	0.00176985	2.9386	up	--	--	Molecular Function: GTPase activity (GO:0003924);; Molecular Function: transmembrane signaling receptor activity (GO:0004888);; Molecular Function: protein binding (GO:0005515);; Molecular Function: GTP binding (GO:0005525);; Cellular Component: cytosol (GO:0005829);; Biological Process: multicellular organismal development (GO:0007275);; Cellular Component: chloroplast outer membrane (GO:0009707…	--	Translocase of chloroplast 159, chloroplastic OS=Arabidopsis thaliana GN=TOC159 PE=1 SV=1	PREDICTED: translocase of chloroplast 159, chloroplastic-like [Vitis vinifera]
T4-20944	28	4	3.9e-05	0.000567595	2.80735	up	[O]	Posttranslational modification, protein turnover, chaperones	Molecular Function: metalloendopeptidase activity (GO:0004222);; Cellular Component: plasma membrane (GO:0005886);; Biological Process: proteolysis (GO:0006508);; Cellular Component: plastid (GO:0009536);; Molecular Function: hydrolase activity (GO:0016787);;	--	--	hypothetical protein PRUPE_ppa008261mg [Prunus persica]
T7-17634	30	2	1e-06	2.03597e-05	3.90689	up	--	--	Molecular Function: sequence-specific DNA binding transcription factor activity (GO:0003700);; Cellular Component: nucleus (GO:0005634);; Biological Process: response to stress (GO:0006950);; Biological Process: response to abiotic stimulus (GO:0009628);; Biological Process: embryo development ending in seed dormancy (GO:0009793);; Biological Process: multidimensional cell growth (GO:0009825);; B…	--	Ethylene-responsive transcription factor ERF023 OS=Arabidopsis thaliana GN=ERF023 PE=2 SV=1	AP2 domain class transcription factor [Malus x domestica]
T6-23703	83	17	0	0	2.28758	up	--	--	Molecular Function: binding (GO:0005488);; Biological Process: aromatic amino acid family biosynthetic process (GO:0009073);; Cellular Component: chloroplast (GO:0009507);; Cellular Component: chloroplast thylakoid membrane (GO:0009535);; Biological Process: response to blue light (GO:0009637);; Biological Process: response to high light intensity (GO:0009644);; Cellular Component: chloroplast in…	K12271|1e-175|pop:POPTR_557028|hypothetical protein	Signal recognition particle 43 kDa protein, chloroplastic OS=Arabidopsis thaliana GN=CAO PE=1 SV=2	predicted protein [Populus trichocarpa]
T7-26637	30	6	0.000112	0.00145351	2.32193	up	[K]	Transcription	Molecular Function: plastid sigma factor activity (GO:0001053);; Molecular Function: nucleic acid binding (GO:0003676);; Molecular Function: DNA binding (GO:0003677);; Molecular Function: sequence-specific DNA binding transcription factor activity (GO:0003700);; Molecular Function: DNA-directed RNA polymerase activity (GO:0003899);; Molecular Function: protein binding (GO:0005515);; Biological Pr…	--	RNA polymerase sigma factor sigB OS=Arabidopsis thaliana GN=SIGB PE=2 SV=2	PREDICTED: RNA polymerase sigma factor sigB-like [Fragaria vesca subsp. vesca]
T6-25429	394	17	0	0	4.53459	up	[I]	Lipid transport and metabolism	Molecular Function: inositol-3-phosphate synthase activity (GO:0004512);; Cellular Component: cytoplasm (GO:0005737);; Biological Process: inositol biosynthetic process (GO:0006021);; Biological Process: phosphatidylserine biosynthetic process (GO:0006659);; Biological Process: response to heat (GO:0009408);; Biological Process: response to high light intensity (GO:0009644);; Biological Process: …	K01858|0.0|rcu:RCOM_0197350|myo-inositol-1 phosphate synthase, putative (EC:5.5.1.4)	Inositol-3-phosphate synthase OS=Sesamum indicum PE=2 SV=1	PREDICTED: inositol-3-phosphate synthase-like [Fragaria vesca subsp. vesca]
T1-23895	266	68	0	0	1.96782	up	--	--	Molecular Function: catalytic activity (GO:0003824);; Cellular Component: extracellular region (GO:0005576);; Biological Process: carbohydrate metabolic process (GO:0005975);; Biological Process: cellular protein modification process (GO:0006464);; Cellular Component: plant-type cell wall (GO:0009505);; Biological Process: response to brassinosteroid stimulus (GO:0009741);; Cellular Component: me…	--	--	conserved hypothetical protein [Ricinus communis]
T6-14516	20	2	0.00019	0.00230324	3.32193	up	--	--	--	--	--	hypothetical protein VOLCADRAFT_90822 [Volvox carteri f. nagariensis]
T6-19253	84	14	0	0	2.58496	up	[O]	Posttranslational modification, protein turnover, chaperones	Biological Process: protein peptidyl-prolyl isomerization (GO:0000413);; Molecular Function: peptidyl-prolyl cis-trans isomerase activity (GO:0003755);; Molecular Function: binding (GO:0005488);; Biological Process: protein folding (GO:0006457);; Cellular Component: chloroplast (GO:0009507);; Cellular Component: chloroplast thylakoid (GO:0009534);; Cellular Component: membrane (GO:0016020);; Cell…	--	Vegetative cell wall protein gp1 OS=Chlamydomonas reinhardtii GN=GP1 PE=2 SV=1	hypothetical protein PRUPE_ppa009354mg [Prunus persica]
T6-24181	28	2	4e-06	7.22193e-05	3.80735	up	[J]	Translation, ribosomal structure and biogenesis	Molecular Function: iron ion binding (GO:0005506);; Cellular Component: mitochondrion (GO:0005739);; Biological Process: translation (GO:0006412);; Molecular Function: formylmethionine deformylase activity (GO:0008463);; Cellular Component: chloroplast stroma (GO:0009570);; Biological Process: thylakoid membrane organization (GO:0010027);; Biological Process: isopentenyl diphosphate biosynthetic …	K01462|1e-119|pop:POPTR_173925|PDF2	Peptide deformylase 1B, chloroplastic OS=Solanum lycopersicum GN=PDF1B PE=2 SV=1	PREDICTED: peptide deformylase 1B, chloroplastic-like [Fragaria vesca subsp. vesca]
T6-18003	537	8	0	0	6.06878	up	[MG]	--	Biological Process: MAPK cascade (GO:0000165);; Molecular Function: RNA binding (GO:0003723);; Molecular Function: catalytic activity (GO:0003824);; Molecular Function: protein binding (GO:0005515);; Cellular Component: vacuole (GO:0005773);; Cellular Component: peroxisome (GO:0005777);; Cellular Component: Golgi apparatus (GO:0005794);; Cellular Component: ribosome (GO:0005840);; Biological Proc…	--	Chloroplast stem-loop binding protein of 41 kDa b, chloroplastic OS=Arabidopsis thaliana GN=CSP41B PE=1 SV=1	NAD dependent epimerase/dehydratase, putative [Ricinus communis]
T5-25146	33	0	0	0	15.0102	up	[G]	Carbohydrate transport and metabolism	Biological Process: transition metal ion transport (GO:0000041);; Molecular Function: trehalose-phosphatase activity (GO:0004805);; Cellular Component: nucleus (GO:0005634);; Cellular Component: cytoplasm (GO:0005737);; Biological Process: trehalose biosynthetic process (GO:0005992);; Biological Process: response to cold (GO:0009409);; Biological Process: response to salt stress (GO:0009651);; Bi…	--	Probable trehalose-phosphate phosphatase F OS=Arabidopsis thaliana GN=TPPF PE=2 SV=1	hypothetical protein PRUPE_ppa014788mg [Prunus persica]
T7-31029	36	8	4.7e-05	0.000664291	2.16993	up	[J]	Translation, ribosomal structure and biogenesis	Molecular Function: nucleotide binding (GO:0000166);; Molecular Function: aminoacyl-tRNA ligase activity (GO:0004812);; Molecular Function: threonine-tRNA ligase activity (GO:0004829);; Molecular Function: ATP binding (GO:0005524);; Cellular Component: mitochondrion (GO:0005739);; Biological Process: tRNA aminoacylation for protein translation (GO:0006418);; Biological Process: threonyl-tRNA amin…	K01868|0.0|vvi:100256277|hypothetical protein LOC100256277	Threonine--tRNA ligase OS=Synechococcus sp. (strain CC9902) GN=thrS PE=3 SV=1	unnamed protein product [Vitis vinifera]
T3-22329	33	1	0	0	5.04439	up	[I]	Lipid transport and metabolism	Biological Process: positive regulation of cytokine production (GO:0001819);; Biological Process: positive regulation of cytokine-mediated signaling pathway (GO:0001961);; Molecular Function: 1-acylglycerol-3-phosphate O-acyltransferase activity (GO:0003841);; Cellular Component: endoplasmic reticulum membrane (GO:0005789);; Biological Process: phosphatidic acid biosynthetic process (GO:0006654);…	--	1-acyl-sn-glycerol-3-phosphate acyltransferase OS=Cocos nucifera PE=1 SV=1	predicted protein [Populus trichocarpa]
T6-28217	84	9	0	0	3.22239	up	[R]	General function prediction only	Molecular Function: thiamine-phosphate diphosphorylase activity (GO:0004789);; Molecular Function: GTP binding (GO:0005525);; Biological Process: rRNA processing (GO:0006364);; Biological Process: thiamine biosynthetic process (GO:0009228);; Biological Process: embryo development ending in seed dormancy (GO:0009793);; Biological Process: chloroplast relocation (GO:0009902);; Biological Process: t…	--	--	hypothetical protein PRUPE_ppa001060mg [Prunus persica]
T6-25823	54	21	0.000302	0.00346805	1.36257	up	[C]	Energy production and conversion	Molecular Function: NADH dehydrogenase activity (GO:0003954);; Cellular Component: peroxisome (GO:0005777);; Cellular Component: plastid (GO:0009536);; Biological Process: myo-inositol hexakisphosphate biosynthetic process (GO:0010264);; Cellular Component: intrinsic to mitochondrial inner membrane (GO:0031304);; Cellular Component: extrinsic to mitochondrial inner membrane (GO:0031314);; Molecul…	K03885|0.0|pop:POPTR_203252|hypothetical protein	Alternative NAD(P)H dehydrogenase 2, mitochondrial OS=Arabidopsis thaliana GN=NDA2 PE=1 SV=1	hypothetical protein PRUPE_ppa004595mg [Prunus persica]
T6-24988	27	4	6.2e-05	0.000859051	2.75489	up	[Q]	Secondary metabolites biosynthesis, transport and catabolism	Biological Process: maltose metabolic process (GO:0000023);; Biological Process: system process (GO:0003008);; Molecular Function: iron ion binding (GO:0005506);; Biological Process: unsaturated fatty acid biosynthetic process (GO:0006636);; Biological Process: phosphatidylglycerol biosynthetic process (GO:0006655);; Molecular Function: electron carrier activity (GO:0009055);; Cellular Component:…	K09837|0.0|rcu:RCOM_1352230|cytochrome P450, putative (EC:1.14.14.1)	Carotene epsilon-monooxygenase, chloroplastic OS=Arabidopsis thaliana GN=CYP97C1 PE=1 SV=1	hypothetical protein PRUPE_ppa003701mg [Prunus persica]
T6-17136	26	2	1e-05	0.0001666	3.70044	up	--	--	--	--	--	predicted protein [Populus trichocarpa]
T1-22026	56	16	6e-06	0.000104837	1.80735	up	--	--	Molecular Function: protein binding (GO:0005515);; Biological Process: iron ion transport (GO:0006826);; Cellular Component: plastid (GO:0009536);; Biological Process: cellular response to iron ion starvation (GO:0010106);; Biological Process: response to nitrate (GO:0010167);; Biological Process: myo-inositol hexakisphosphate biosynthetic process (GO:0010264);; Molecular Function: arsenite trans…	--	Aquaporin NIP2-1 OS=Zea mays GN=NIP2-1 PE=2 SV=2	PREDICTED: aquaporin NIP2-1-like [Vitis vinifera]
T6-25052	113	39	0	0	1.53478	up	[E]	Amino acid transport and metabolism	Molecular Function: L-ornithine transmembrane transporter activity (GO:0000064);; Biological Process: amino acid transmembrane transport (GO:0003333);; Molecular Function: catalase activity (GO:0004096);; Molecular Function: protein kinase activity (GO:0004672);; Molecular Function: protein binding (GO:0005515);; Cellular Component: cell wall (GO:0005618);; Cellular Component: nucleus (GO:0005634…	--	Cationic amino acid transporter 2, vacuolar OS=Arabidopsis thaliana GN=CAT2 PE=1 SV=1	hypothetical protein PRUPE_ppa002665mg [Prunus persica]
T3-17808	58	2	0	0	4.85798	up	[O]	Posttranslational modification, protein turnover, chaperones	Biological Process: protein peptidyl-prolyl isomerization (GO:0000413);; Molecular Function: peptidyl-prolyl cis-trans isomerase activity (GO:0003755);; Molecular Function: FK506 binding (GO:0005528);; Biological Process: pentose-phosphate shunt (GO:0006098);; Biological Process: rRNA processing (GO:0006364);; Biological Process: protein folding (GO:0006457);; Cellular Component: chloroplast thyl…	K01802|8e-77|ath:AT2G43560|immunophilin / FKBP-type peptidyl-prolyl cis-trans isomerase family protein	Peptidyl-prolyl cis-trans isomerase FKBP16-3, chloroplastic OS=Arabidopsis thaliana GN=FKBP16-3 PE=1 SV=2	hypothetical protein PRUPE_ppa010867mg [Prunus persica]
T7-29468	80	3	0	0	4.73697	up	--	--	Biological Process: circadian rhythm (GO:0007623);; Cellular Component: chloroplast (GO:0009507);; Biological Process: myo-inositol hexakisphosphate biosynthetic process (GO:0010264);;	--	--	PREDICTED: uncharacterized protein LOC100268024 isoform 1 [Vitis vinifera]
T4-15782	15	1	0.000651	0.00678613	3.90689	up	[E]	Amino acid transport and metabolism	Cellular Component: chloroplast thylakoid (GO:0009534);; Molecular Function: oxidoreductase activity (GO:0016491);; Biological Process: oxidation-reduction process (GO:0055114);;	--	--	PREDICTED: uncharacterized protein LOC100251769 [Vitis vinifera]
T7-29987	26	2	1e-05	0.0001666	3.70044	up	--	--	Cellular Component: chloroplast (GO:0009507);;	--	--	hypothetical protein PRUPE_ppa003416mg [Prunus persica]
T6-15043	454	63	0	0	2.84927	up	[OC]	--	Molecular Function: protein binding (GO:0005515);; Cellular Component: nucleoplasm (GO:0005654);; Cellular Component: cytosol (GO:0005829);; Biological Process: glycerol ether metabolic process (GO:0006662);; Biological Process: cellular component movement (GO:0006928);; Biological Process: cell-cell signaling (GO:0007267);; Molecular Function: enzyme activator activity (GO:0008047);; Biological …	--	Thioredoxin F-type, chloroplastic OS=Pisum sativum PE=2 SV=1	PREDICTED: thioredoxin F2, chloroplastic-like [Cucumis sativus]
T4-19860	204	41	0	0	2.31487	up	[J]	Translation, ribosomal structure and biogenesis	Molecular Function: structural constituent of ribosome (GO:0003735);; Cellular Component: ribosome (GO:0005840);; Biological Process: translation (GO:0006412);; Cellular Component: chloroplast stroma (GO:0009570);; Cellular Component: chloroplast envelope (GO:0009941);; Biological Process: isopentenyl diphosphate biosynthetic process, mevalonate-independent pathway (GO:0019288);; Molecular Functi…	K02879|1e-100|vvi:100263106|similar to 50S ribosomal protein L17, chloroplastic	50S ribosomal protein L17, chloroplastic OS=Arabidopsis thaliana GN=RPL17 PE=2 SV=1	uncharacterized protein LOC100500099 [Glycine max]
T4-14604	252	24	0	0	3.39232	up	[OC]	--	Biological Process: maltose metabolic process (GO:0000023);; Molecular Function: protein disulfide isomerase activity (GO:0003756);; Molecular Function: enzyme inhibitor activity (GO:0004857);; Molecular Function: protein binding (GO:0005515);; Biological Process: pentose-phosphate shunt (GO:0006098);; Biological Process: regulation of carbohydrate metabolic process (GO:0006109);; Biological Proc…	--	Thioredoxin M-type, chloroplastic OS=Spinacia oleracea PE=1 SV=2	hypothetical protein PRUPE_ppa012199mg [Prunus persica]
T7-21071	135	29	0	0	2.21883	up	[J]	Translation, ribosomal structure and biogenesis	Molecular Function: RNA binding (GO:0003723);; Molecular Function: structural constituent of ribosome (GO:0003735);; Cellular Component: mitochondrial small ribosomal subunit (GO:0005763);; Biological Process: DNA-dependent transcription, elongation (GO:0006354);; Biological Process: translation (GO:0006412);; Cellular Component: chloroplast stroma (GO:0009570);; Biological Process: photosyntheti…	--	30S ribosomal protein S13, chloroplastic OS=Arabidopsis thaliana GN=RPS13 PE=2 SV=1	predicted protein [Populus trichocarpa]
T6-27723	150	12	0	0	3.64386	up	[RTKL]	--	Biological Process: maltose metabolic process (GO:0000023);; Molecular Function: two-component sensor activity (GO:0000155);; Biological Process: two-component signal transduction system (phosphorelay) (GO:0000160);; Biological Process: mitotic cell cycle (GO:0000278);; Molecular Function: protein serine/threonine kinase activity (GO:0004674);; Molecular Function: protein kinase C activity (GO:00…	--	Phototropin-2 OS=Arabidopsis thaliana GN=PHOT2 PE=1 SV=2	PREDICTED: phototropin-2 [Vitis vinifera]
T6-28449	25	1	4e-06	7.22193e-05	4.64386	up	[RTKL]	--	Molecular Function: protein kinase activity (GO:0004672);; Cellular Component: plasma membrane (GO:0005886);; Biological Process: protein phosphorylation (GO:0006468);; Biological Process: response to stress (GO:0006950);; Biological Process: meiosis (GO:0007126);; Cellular Component: plasmodesma (GO:0009506);; Biological Process: plant-type cell wall organization (GO:0009664);; Biological Proces…	--	Probable leucine-rich repeat receptor-like protein kinase At5g49770 OS=Arabidopsis thaliana GN=At5g49770 PE=2 SV=1	PREDICTED: proline-rich receptor-like protein kinase PERK13-like [Fragaria vesca subsp. vesca]
T6-28661	37	6	5e-06	8.85256e-05	2.62449	up	--	--	Molecular Function: translation initiation factor activity (GO:0003743);; Cellular Component: cytoplasm (GO:0005737);; Biological Process: translational initiation (GO:0006413);; Biological Process: organelle organization (GO:0006996);; Biological Process: mRNA modification (GO:0016556);; Cellular Component: intracellular membrane-bounded organelle (GO:0043231);; Cellular Component: cytoplasmic p…	--	Clustered mitochondria protein OS=Arabidopsis thaliana GN=FMT PE=2 SV=1	hypothetical protein PRUPE_ppa000096mg [Prunus persica]
T7-19361	58	5	0	0	3.53605	up	--	--	Molecular Function: carboxylesterase activity (GO:0004091);; Cellular Component: extracellular region (GO:0005576);; Biological Process: lipid metabolic process (GO:0006629);; Cellular Component: chloroplast (GO:0009507);; Biological Process: response to salicylic acid stimulus (GO:0009751);; Biological Process: stomatal complex morphogenesis (GO:0010103);; Biological Process: response to lithium…	--	GDSL esterase/lipase At5g18430 OS=Arabidopsis thaliana GN=At5g18430 PE=2 SV=1	hypothetical protein PRUPE_ppa007427mg [Prunus persica]
T1-21638	32	4	6e-06	0.000104837	3	up	--	--	--	--	--	hypothetical protein RCOM_1354150 [Ricinus communis]
T6-27365	48	4	0	0	3.58496	up	[S]	Function unknown	Biological Process: response to molecule of bacterial origin (GO:0002237);; Molecular Function: protein serine/threonine kinase activity (GO:0004674);; Molecular Function: protein binding (GO:0005515);; Molecular Function: ATP binding (GO:0005524);; Cellular Component: plasma membrane (GO:0005886);; Biological Process: cellular glucan metabolic process (GO:0006073);; Biological Process: protein p…	--	Probably inactive leucine-rich repeat receptor-like protein kinase At3g28040 OS=Arabidopsis thaliana GN=At3g28040 PE=2 SV=1	PREDICTED: probably inactive leucine-rich repeat receptor-like protein kinase At3g28040-like [Fragaria vesca subsp. vesca]
T7-25218	42	5	0	0	3.07039	up	--	--	Molecular Function: structural molecule activity (GO:0005198);; Molecular Function: protein binding (GO:0005515);; Cellular Component: chloroplast (GO:0009507);; Biological Process: gene expression (GO:0010467);; Biological Process: RNA metabolic process (GO:0016070);; Cellular Component: nuclear lumen (GO:0031981);; Biological Process: cellular macromolecule biosynthetic process (GO:0034645);; B…	--	Probable plastid-lipid-associated protein 11, chloroplastic OS=Arabidopsis thaliana GN=PAP11 PE=2 SV=1	hypothetical protein PRUPE_ppa011530mg [Prunus persica]
T3-26593	33	1	0	0	5.04439	up	--	--	Molecular Function: calcium ion binding (GO:0005509);; Biological Process: nucleobase-containing compound metabolic process (GO:0006139);; Cellular Component: chloroplast thylakoid lumen (GO:0009543);; Cellular Component: oxygen evolving complex (GO:0009654);; Biological Process: photosystem II assembly (GO:0010207);; Biological Process: mRNA modification (GO:0016556);; Biological Process: cystei…	--	PsbP-like protein 2, chloroplastic OS=Arabidopsis thaliana GN=PPL2 PE=1 SV=2	PREDICTED: psbP-like protein 2, chloroplastic [Vitis vinifera]
T4-20979	60	15	1e-06	2.03597e-05	2	up	[G]	Carbohydrate transport and metabolism	Molecular Function: ribokinase activity (GO:0004747);; Biological Process: monosaccharide metabolic process (GO:0005996);; Biological Process: D-ribose metabolic process (GO:0006014);; Cellular Component: chloroplast (GO:0009507);; Biological Process: response to organic substance (GO:0010033);; Molecular Function: kinase activity (GO:0016301);; Biological Process: phosphorylation (GO:0016310);; …	--	--	kinase, putative [Ricinus communis]
T7-31827	61	21	2.5e-05	0.00038048	1.53842	up	--	--	Cellular Component: Golgi apparatus (GO:0005794);; Molecular Function: ceramide glucosyltransferase activity (GO:0008120);;	--	--	hypothetical protein PRUPE_ppa004285mg [Prunus persica]
T4-21088	101	16	0	0	2.65821	up	[MG]	--	Cellular Component: chloroplast stroma (GO:0009570);; Cellular Component: chloroplast envelope (GO:0009941);; Cellular Component: membrane (GO:0016020);; Cellular Component: intracellular membrane-bounded organelle (GO:0043231);; Cellular Component: cytoplasmic part (GO:0044444);; Cellular Component: intracellular organelle part (GO:0044446);;	--	Uncharacterized protein At2g37660, chloroplastic OS=Arabidopsis thaliana GN=At2g37660 PE=1 SV=2	hypothetical protein PRUPE_ppa008365mg [Prunus persica]
T7-26043	19	2	0.000311	0.00356405	3.24793	up	--	--	Molecular Function: structural molecule activity (GO:0005198);; Biological Process: pentose-phosphate shunt (GO:0006098);; Cellular Component: chloroplast thylakoid membrane (GO:0009535);; Cellular Component: chloroplast envelope (GO:0009941);; Biological Process: thylakoid membrane organization (GO:0010027);;	--	Probable plastid-lipid-associated protein 12, chloroplastic OS=Arabidopsis thaliana GN=PAP12 PE=2 SV=1	hypothetical protein PRUPE_ppa009604mg [Prunus persica]
T6-25270	19	1	8.7e-05	0.0011608	4.24793	up	[RTKL]	--	Molecular Function: protein serine/threonine kinase activity (GO:0004674);; Molecular Function: protein binding (GO:0005515);; Molecular Function: ATP binding (GO:0005524);; Cellular Component: plasma membrane (GO:0005886);; Biological Process: protein phosphorylation (GO:0006468);; Biological Process: abscisic acid mediated signaling pathway (GO:0009738);; Biological Process: defense response to…	--	Putative proline-rich receptor-like protein kinase PERK11 OS=Arabidopsis thaliana GN=PERK11 PE=2 SV=2	hypothetical protein PRUPE_ppa005621mg [Prunus persica]
T4-22254	31	5	2.7e-05	0.000407676	2.63227	up	--	--	Molecular Function: DNA binding (GO:0003677);; Molecular Function: sequence-specific DNA binding transcription factor activity (GO:0003700);; Molecular Function: transcription cofactor activity (GO:0003712);; Molecular Function: protein binding (GO:0005515);; Cellular Component: nucleus (GO:0005634);; Cellular Component: cytosol (GO:0005829);; Biological Process: regulation of transcription, DNA-…	--	Transcription factor UNE10 OS=Arabidopsis thaliana GN=UNE10 PE=2 SV=1	DNA binding protein, putative [Ricinus communis]
T6-22069	33	8	0.000171	0.00209909	2.04439	up	[P]	Inorganic ion transport and metabolism	Molecular Function: carbonate dehydratase activity (GO:0004089);; Molecular Function: protein binding (GO:0005515);; Biological Process: metabolic process (GO:0008152);; Molecular Function: zinc ion binding (GO:0008270);; Cellular Component: chloroplast (GO:0009507);; Cellular Component: plastid (GO:0009536);; Biological Process: carbon utilization (GO:0015976);; Molecular Function: lyase activit…	K01673|1e-128|pop:POPTR_258203|hypothetical protein	Carbonic anhydrase, chloroplastic OS=Spinacia oleracea PE=1 SV=2	hypothetical protein PRUPE_ppa008903mg [Prunus persica]
T6-17717	38	4	0	0	3.24793	up	[E]	Amino acid transport and metabolism	Molecular Function: lactoylglutathione lyase activity (GO:0004462);; Molecular Function: protein binding (GO:0005515);; Cellular Component: mitochondrion (GO:0005739);; Biological Process: carbohydrate metabolic process (GO:0005975);; Biological Process: glutathione metabolic process (GO:0006749);; Biological Process: response to cold (GO:0009409);; Cellular Component: chloroplast stroma (GO:0009…	--	Probable lactoylglutathione lyase, chloroplast OS=Arabidopsis thaliana GN=At1g67280 PE=2 SV=1	hypothetical protein PRUPE_ppa007643mg [Prunus persica]
T4-18524	17	1	0.000238	0.002803	4.08746	up	--	--	Molecular Function: binding (GO:0005488);; Biological Process: lipid metabolic process (GO:0006629);; Molecular Function: methyltransferase activity (GO:0008168);; Biological Process: cellular metabolic process (GO:0044237);;	--	3,7-dimethylxanthine N-methyltransferase OS=Coffea canephora GN=DXMT1 PE=1 SV=1	carboxyl methyltransferase 4 [Humulus lupulus]
T7-28927	47	11	5e-06	8.85256e-05	2.09516	up	[G]	Carbohydrate transport and metabolism	Molecular Function: beta-galactosidase activity (GO:0004565);; Cellular Component: extracellular region (GO:0005576);; Cellular Component: vacuolar membrane (GO:0005774);; Cellular Component: cytosol (GO:0005829);; Biological Process: carbohydrate metabolic process (GO:0005975);; Biological Process: acetyl-CoA metabolic process (GO:0006084);; Biological Process: polyamine catabolic process (GO:00…	--	Beta-galactosidase 3 OS=Arabidopsis thaliana GN=BGAL3 PE=1 SV=1	beta-galactosidase [Prunus persica]
T6-20789	30	7	0.000269	0.00311537	2.09954	up	--	--	Molecular Function: nucleic acid binding (GO:0003676);; Biological Process: regulation of transcription, DNA-dependent (GO:0006355);; Biological Process: signal transduction (GO:0007165);; Biological Process: response to heat (GO:0009408);; Biological Process: response to cold (GO:0009409);; Biological Process: response to light intensity (GO:0009642);; Biological Process: response to salt stress…	--	Zinc finger protein ZAT5 OS=Arabidopsis thaliana GN=ZAT5 PE=2 SV=1	PREDICTED: zinc finger protein ZAT5 [Vitis vinifera]
T3-5595	100	5	0	0	4.32193	up	--	--	Biological Process: very long-chain fatty acid metabolic process (GO:0000038);; Cellular Component: extracellular region (GO:0005576);; Biological Process: lipid transport (GO:0006869);; Molecular Function: lipid binding (GO:0008289);; Cellular Component: chloroplast thylakoid membrane (GO:0009535);; Cellular Component: membrane (GO:0016020);; Biological Process: cuticle development (GO:0042335);;	--	14 kDa proline-rich protein DC2.15 OS=Daucus carota PE=2 SV=1	PREDICTED: 14 kDa proline-rich protein DC2.15 isoform 1 [Vitis vinifera]
T6-21978	20	3	0.00059	0.00620731	2.73697	up	[I]	Lipid transport and metabolism	Biological Process: very long-chain fatty acid metabolic process (GO:0000038);; Molecular Function: iron ion binding (GO:0005506);; Cellular Component: plasma membrane (GO:0005886);; Biological Process: cuticle hydrocarbon biosynthetic process (GO:0006723);; Biological Process: response to water deprivation (GO:0009414);; Biological Process: wax biosynthetic process (GO:0010025);; Cellular Compon…	--	Protein ECERIFERUM 3 OS=Arabidopsis thaliana GN=CER3 PE=1 SV=1	hypothetical protein PRUPE_ppa002836mg [Prunus persica]
T6-27850	39	3	0	0	3.70044	up	[J]	Translation, ribosomal structure and biogenesis	Molecular Function: RNA binding (GO:0003723);; Cellular Component: nucleus (GO:0005634);; Biological Process: pentose-phosphate shunt (GO:0006098);; Biological Process: rRNA processing (GO:0006364);; Biological Process: response to cold (GO:0009409);; Cellular Component: chloroplast stroma (GO:0009570);; Biological Process: photosynthetic electron transport in photosystem I (GO:0009773);; Biologi…	--	30S ribosomal protein S1, chloroplastic OS=Spinacia oleracea GN=RPS1 PE=1 SV=1	PREDICTED: 30S ribosomal protein S1 homolog [Vitis vinifera]
T7-30661	49	8	0	0	2.61471	up	[G]	Carbohydrate transport and metabolism	Molecular Function: phosphoglycerate mutase activity (GO:0004619);; Cellular Component: mitochondrion (GO:0005739);; Biological Process: metabolic process (GO:0008152);; Cellular Component: chloroplast (GO:0009507);;	--	--	hypothetical protein PRUPE_ppa004214mg [Prunus persica]
T4-23042	61	22	4.6e-05	0.000653172	1.47131	up	[O]	Posttranslational modification, protein turnover, chaperones	Molecular Function: ATP binding (GO:0005524);; Cellular Component: cell wall (GO:0005618);; Cellular Component: mitochondrion (GO:0005739);; Cellular Component: vacuolar membrane (GO:0005774);; Cellular Component: endoplasmic reticulum (GO:0005783);; Cellular Component: Golgi apparatus (GO:0005794);; Cellular Component: cytosol (GO:0005829);; Cellular Component: plasma membrane (GO:0005886);; Bio…	K04079|0.0|pop:POPTR_564455|hypothetical protein	Endoplasmin homolog OS=Arabidopsis thaliana GN=SHD PE=1 SV=1	hypothetical protein PRUPE_ppa001590mg [Prunus persica]
T7-21784	63	26	0.000209	0.0025196	1.27684	up	--	--	Molecular Function: binding (GO:0005488);; Molecular Function: protein binding (GO:0005515);; Biological Process: response to osmotic stress (GO:0006970);; Biological Process: biosynthetic process (GO:0009058);; Biological Process: response to hormone stimulus (GO:0009725);; Biological Process: post-embryonic development (GO:0009791);; Biological Process: cellular component organization (GO:00160…	--	Agglutinin alpha chain OS=Artocarpus integer PE=1 SV=2	mannose-binding lectin [Morus nigra]
T3-14105	37	8	3e-05	0.000449428	2.20945	up	--	--	Biological Process: pentose-phosphate shunt (GO:0006098);; Biological Process: rRNA processing (GO:0006364);; Cellular Component: chloroplast (GO:0009507);; Biological Process: plastid organization (GO:0009657);; Biological Process: photosynthetic electron transport in photosystem I (GO:0009773);; Biological Process: photosystem II assembly (GO:0010207);; Biological Process: isopentenyl diphospha…	--	--	conserved hypothetical protein [Ricinus communis]
T7-31407	55	8	0	0	2.78136	up	[RTKL]	--	Cellular Component: chloroplast thylakoid lumen (GO:0009543);; Biological Process: chlorophyll biosynthetic process (GO:0015995);;	--	--	PREDICTED: uncharacterized protein LOC101308136 [Fragaria vesca subsp. vesca]
T7-30908	27	7	0.000975	0.00959829	1.94753	up	[R]	General function prediction only	Cellular Component: extracellular region (GO:0005576);; Cellular Component: plasma membrane (GO:0005886);; Biological Process: cytokinin metabolic process (GO:0009690);; Biological Process: cysteine biosynthetic process (GO:0019344);;	--	--	hypothetical protein PRUPE_ppa002885mg [Prunus persica]
T4-19791	38	9	4.6e-05	0.000653172	2.078	up	--	--	Molecular Function: protein binding (GO:0005515);; Biological Process: response to stress (GO:0006950);; Biological Process: cell communication (GO:0007154);; Cellular Component: microtubule cytoskeleton (GO:0015630);; Cellular Component: membrane (GO:0016020);; Cellular Component: cytoskeletal part (GO:0044430);; Cellular Component: cytoplasmic part (GO:0044444);; Biological Process: organ devel…	--	Pollen-specific protein SF21 OS=Helianthus annuus GN=SF21 PE=2 SV=1	pollen specific protein sf21, putative [Ricinus communis]
T6-27704	92	0	0	0	16.4893	up	--	--	Molecular Function: hydrolase activity, hydrolyzing O-glycosyl compounds (GO:0004553);; Biological Process: sucrose biosynthetic process (GO:0005986);; Biological Process: response to oxidative stress (GO:0006979);; Biological Process: metabolic process (GO:0008152);; Biological Process: response to water deprivation (GO:0009414);; Cellular Component: chloroplast (GO:0009507);; Biological Process…	--	Probable galactinol--sucrose galactosyltransferase 2 OS=Arabidopsis thaliana GN=RFS2 PE=2 SV=2	hypothetical protein PRUPE_ppa002422mg [Prunus persica]
T6-23139	26	5	0.000267	0.0030969	2.37851	up	--	--	Molecular Function: calcium ion binding (GO:0005509);; Molecular Function: protein binding (GO:0005515);; Cellular Component: chloroplast thylakoid membrane (GO:0009535);; Cellular Component: chloroplast thylakoid lumen (GO:0009543);; Cellular Component: chloroplast stroma (GO:0009570);; Cellular Component: oxygen evolving complex (GO:0009654);; Biological Process: photosynthesis (GO:0015979);; C…	--	PsbP domain-containing protein 1, chloroplastic OS=Arabidopsis thaliana GN=PPD1 PE=1 SV=1	PsbP domain protein 1 [Gossypium hirsutum]
T7-17988	303	43	0	0	2.81691	up	--	--	Cellular Component: chloroplast thylakoid membrane (GO:0009535);; Biological Process: leaf morphogenesis (GO:0009965);; Biological Process: cellular cation homeostasis (GO:0030003);; Biological Process: cell differentiation (GO:0030154);; Molecular Function: heat shock protein binding (GO:0031072);; Biological Process: positive regulation of catalytic activity (GO:0043085);; Biological Process: p…	--	--	predicted protein [Populus trichocarpa]
T6-21497	60	20	2e-05	0.000311268	1.58496	up	[O]	Posttranslational modification, protein turnover, chaperones	Biological Process: maltose metabolic process (GO:0000023);; Molecular Function: serine-type endopeptidase activity (GO:0004252);; Cellular Component: nucleus (GO:0005634);; Cellular Component: mitochondrion (GO:0005739);; Biological Process: pentose-phosphate shunt (GO:0006098);; Biological Process: proteolysis (GO:0006508);; Molecular Function: serine-type peptidase activity (GO:0008236);; Cell…	--	Protease Do-like 1, chloroplastic OS=Arabidopsis thaliana GN=DEGP1 PE=1 SV=2	PREDICTED: protease Do-like 1, chloroplastic-like [Vitis vinifera]
T4-13693	163	43	0	0	1.92246	up	[O]	Posttranslational modification, protein turnover, chaperones	Biological Process: protein folding (GO:0006457);; Biological Process: tryptophan catabolic process (GO:0006569);; Cellular Component: chloroplast stroma (GO:0009570);; Biological Process: indoleacetic acid biosynthetic process (GO:0009684);; Cellular Component: chloroplast envelope (GO:0009941);; Molecular Function: chaperone binding (GO:0051087);;	--	10 kDa chaperonin OS=Synechococcus sp. (strain ATCC 27144 / PCC 6301 / SAUG 1402/1) GN=groS PE=3 SV=1	PREDICTED: 10 kDa chaperonin-like [Fragaria vesca subsp. vesca]
T7-24941	25	2	1.6e-05	0.000254976	3.64386	up	[C]	Energy production and conversion	Molecular Function: alditol:NADP+ 1-oxidoreductase activity (GO:0004032);; Molecular Function: aldo-keto reductase (NADP) activity (GO:0004033);; Biological Process: cellular aldehyde metabolic process (GO:0006081);; Biological Process: coenzyme metabolic process (GO:0006732);; Biological Process: water-soluble vitamin metabolic process (GO:0006767);; Biological Process: phosphate-containing comp…	--	Uncharacterized oxidoreductase At1g06690, chloroplastic OS=Arabidopsis thaliana GN=At1g06690 PE=1 SV=1	predicted protein [Populus trichocarpa]
T1-13450	26	2	1e-05	0.0001666	3.70044	up	--	--	Cellular Component: spindle microtubule (GO:0005876);; Cellular Component: phragmoplast (GO:0009524);; Cellular Component: preprophase band (GO:0009574);; Biological Process: unidimensional cell growth (GO:0009826);; Cellular Component: cortical microtubule, transverse to long axis (GO:0010005);; Biological Process: cortical microtubule organization (GO:0043622);; Biological Process: anisotropic …	--	Protein SPIRAL1-like 2 OS=Oryza sativa subsp. japonica GN=Os11g0629400 PE=2 SV=1	PREDICTED: uncharacterized protein LOC100256565 isoform 1 [Vitis vinifera]
T6-24820	35	4	1e-06	2.03597e-05	3.12928	up	[Q]	Secondary metabolites biosynthesis, transport and catabolism	Molecular Function: catalytic activity (GO:0003824);; Cellular Component: mitochondrion (GO:0005739);; Cellular Component: chloroplast (GO:0009507);; Cellular Component: membrane (GO:0016020);; Biological Process: carotenoid biosynthetic process (GO:0016117);; Cellular Component: intracellular membrane-bounded organelle (GO:0043231);; Cellular Component: cytoplasmic part (GO:0044444);; Molecular …	--	Prolycopene isomerase, chloroplastic OS=Daucus carota GN=CRTISO PE=2 SV=1	hypothetical protein PRUPE_ppa021157mg [Prunus persica]
T6-23432	41	4	0	0	3.35755	up	[HC]	--	Cellular Component: mitochondrion (GO:0005739);; Biological Process: response to stress (GO:0006950);; Cellular Component: chloroplast (GO:0009507);; Molecular Function: zeaxanthin epoxidase [overall] activity (GO:0009540);; Biological Process: response to abiotic stimulus (GO:0009628);; Cellular Component: chloroplast envelope (GO:0009941);; Biological Process: response to organic substance (GO:…	--	Zeaxanthin epoxidase, chloroplastic OS=Nicotiana plumbaginifolia GN=ABA2 PE=1 SV=1	PREDICTED: FAD-dependent urate hydroxylase-like [Fragaria vesca subsp. vesca]
T6-24700	40	10	4.5e-05	0.000640607	2	up	--	--	--	--	--	hypothetical protein PRUPE_ppa006860mg [Prunus persica]
T7-24248	132	30	0	0	2.1375	up	--	--	--	--	--	metal ion binding protein, putative [Ricinus communis]
T6-20919	88	42	0.00016	0.00197515	1.06711	up	[C]	Energy production and conversion	Biological Process: MAPK cascade (GO:0000165);; Molecular Function: magnesium ion binding (GO:0000287);; Molecular Function: inorganic diphosphatase activity (GO:0004427);; Cellular Component: mitochondrial matrix (GO:0005759);; Cellular Component: cytosol (GO:0005829);; Biological Process: tRNA aminoacylation for protein translation (GO:0006418);; Biological Process: protein targeting to membran…	K01507|1e-172|vvi:100253976|hypothetical protein LOC100253976	Soluble inorganic pyrophosphatase 1, chloroplastic OS=Arabidopsis thaliana GN=PPA1 PE=1 SV=1	hypothetical protein PRUPE_ppa009335mg [Prunus persica]
T3-19486	73	6	0	0	3.60486	up	[MG]	--	Biological Process: alternative nuclear mRNA splicing, via spliceosome (GO:0000380);; Molecular Function: double-stranded DNA binding (GO:0003690);; Molecular Function: single-stranded DNA binding (GO:0003697);; Molecular Function: mRNA binding (GO:0003729);; Molecular Function: catalytic activity (GO:0003824);; Molecular Function: protein kinase activity (GO:0004672);; Molecular Function: calmod…	--	Cinnamoyl-CoA reductase 1 OS=Arabidopsis thaliana GN=CCR1 PE=1 SV=1	PREDICTED: bifunctional dihydroflavonol 4-reductase/flavanone 4-reductase-like [Vitis vinifera]
T7-30940	39	11	0.000145	0.001813	1.82597	up	[R]	General function prediction only	Molecular Function: catalytic activity (GO:0003824);; Molecular Function: binding (GO:0005488);; Cellular Component: plasma membrane (GO:0005886);; Biological Process: metabolic process (GO:0008152);; Cellular Component: chloroplast (GO:0009507);; Cellular Component: plastoglobule (GO:0010287);; Cellular Component: membrane (GO:0016020);; Molecular Function: transferase activity, transferring pho…	--	Uncharacterized protein sll1770 OS=Synechocystis sp. (strain PCC 6803 / Kazusa) GN=sll1770 PE=3 SV=1	PREDICTED: uncharacterized protein sll1770-like [Vitis vinifera]
T6-16449	284	93	0	0	1.61059	up	[H]	Coenzyme transport and metabolism	Biological Process: maltose metabolic process (GO:0000023);; Molecular Function: catalytic activity (GO:0003824);; Cellular Component: cytosol (GO:0005829);; Cellular Component: plasma membrane (GO:0005886);; Biological Process: pentose-phosphate shunt (GO:0006098);; Biological Process: cellular amino acid metabolic process (GO:0006520);; Biological Process: response to lipid hydroperoxide (GO:00…	K06215|0.0|rcu:RCOM_0612540|Pyridoxin biosynthesis protein PDX1, putative	Probable pyridoxal biosynthesis protein PDX1 OS=Hevea brasiliensis GN=PDX1 PE=2 SV=1	Pyridoxin biosynthesis protein PDX1, putative [Ricinus communis]
T7-21420	17	2	0.00083	0.00830841	3.08746	up	[S]	Function unknown	Cellular Component: nucleus (GO:0005634);; Cellular Component: mitochondrion (GO:0005739);; Biological Process: aromatic amino acid family biosynthetic process (GO:0009073);; Cellular Component: chloroplast thylakoid membrane (GO:0009535);; Cellular Component: chloroplast stroma (GO:0009570);; Biological Process: NAD(P)H dehydrogenase complex assembly (GO:0010275);; Biological Process: iron-sulfu…	--	--	hypothetical protein PRUPE_ppa016750mg [Prunus persica]
T7-30756	30	5	4.3e-05	0.000617735	2.58496	up	[C]	Energy production and conversion	Molecular Function: iron ion binding (GO:0005506);; Cellular Component: chloroplast thylakoid membrane (GO:0009535);; Molecular Function: ion binding (GO:0043167);;	--	Rubredoxin OS=Synechocystis sp. (strain PCC 6803 / Kazusa) GN=rub PE=3 SV=1	hypothetical protein PRUPE_ppa011413mg [Prunus persica]
T6-23042	103	21	0	0	2.29418	up	--	--	Molecular Function: nucleic acid binding (GO:0003676);; Molecular Function: DNA binding (GO:0003677);; Molecular Function: chromatin binding (GO:0003682);; Molecular Function: sequence-specific DNA binding transcription factor activity (GO:0003700);; Cellular Component: nucleus (GO:0005634);; Biological Process: regulation of transcription, DNA-dependent (GO:0006355);; Biological Process: respons…	--	Transcription factor MYB1R1 OS=Solanum tuberosum PE=2 SV=1	putative MYB transcription factor [Rosa rugosa]
T1-16428	43	6	0	0	2.8413	up	--	--	Biological Process: defense response to insect (GO:0002213);; Biological Process: respiratory burst involved in defense response (GO:0002679);; Molecular Function: DNA binding (GO:0003677);; Molecular Function: sequence-specific DNA binding transcription factor activity (GO:0003700);; Cellular Component: nucleus (GO:0005634);; Biological Process: regulation of transcription, DNA-dependent (GO:000…	--	Ethylene-responsive transcription factor ERF018 OS=Arabidopsis thaliana GN=ERF018 PE=2 SV=1	PREDICTED: ethylene-responsive transcription factor ERF017 [Vitis vinifera]
T3-22121	16	1	0.000393	0.00440405	4	up	[G]	Carbohydrate transport and metabolism	Molecular Function: glucan exo-1,3-beta-glucosidase activity (GO:0004338);; Molecular Function: beta-galactosidase activity (GO:0004565);; Molecular Function: beta-mannosidase activity (GO:0004567);; Cellular Component: extracellular region (GO:0005576);; Cellular Component: cell wall (GO:0005618);; Cellular Component: mitochondrion (GO:0005739);; Cellular Component: Golgi apparatus (GO:0005794);…	K01188|0.0|rcu:RCOM_0827440|beta-glucosidase, putative (EC:3.2.1.21)	Beta-glucosidase 12 OS=Oryza sativa subsp. japonica GN=BGLU12 PE=2 SV=2	beta-glucosidase, putative [Ricinus communis]
T3-21370	46	11	8e-06	0.000135754	2.06413	up	[R]	General function prediction only	Molecular Function: nucleotide binding (GO:0000166);; Molecular Function: RNA binding (GO:0003723);; Molecular Function: GTP binding (GO:0005525);; Biological Process: small GTPase mediated signal transduction (GO:0007264);; Biological Process: metabolic process (GO:0008152);; Cellular Component: chloroplast (GO:0009507);; Biological Process: embryo development ending in seed dormancy (GO:0009793…	K03595|0.0|rcu:RCOM_0535350|GTP-binding protein era, putative	--	GTP-binding protein era, putative [Ricinus communis]
T7-32648	31	8	0.000398	0.00436581	1.9542	up	--	--	Molecular Function: RNA binding (GO:0003723);; Molecular Function: monooxygenase activity (GO:0004497);; Molecular Function: iron ion binding (GO:0005506);; Cellular Component: endoplasmic reticulum (GO:0005783);; Biological Process: phosphatidylglycerol biosynthetic process (GO:0006655);; Molecular Function: electron carrier activity (GO:0009055);; Cellular Component: chloroplast (GO:0009507);; …	--	Chloroplastic group IIA intron splicing facilitator CRS1, chloroplastic OS=Zea mays GN=CRS1 PE=1 SV=1	hypothetical protein PRUPE_ppa001468mg [Prunus persica]
T6-24023	54	22	0.000516	0.0055121	1.29546	up	--	--	Biological Process: polysaccharide biosynthetic process (GO:0000271);; Molecular Function: guanyl-nucleotide exchange factor activity (GO:0005085);; Molecular Function: Rho guanyl-nucleotide exchange factor activity (GO:0005089);; Cellular Component: nucleus (GO:0005634);; Biological Process: cellular membrane fusion (GO:0006944);; Biological Process: pattern specification process (GO:0007389);; …	--	Rop guanine nucleotide exchange factor 1 OS=Arabidopsis thaliana GN=ROPGEF1 PE=1 SV=2	PREDICTED: rop guanine nucleotide exchange factor 1-like [Fragaria vesca subsp. vesca]
T7-28246	67	13	0	0	2.36565	up	[G]	Carbohydrate transport and metabolism	Molecular Function: beta-N-acetylhexosaminidase activity (GO:0004563);; Cellular Component: lysosome (GO:0005764);; Cellular Component: plasma membrane (GO:0005886);; Biological Process: carbohydrate metabolic process (GO:0005975);; Biological Process: glycosaminoglycan catabolic process (GO:0006027);; Biological Process: glycosphingolipid metabolic process (GO:0006687);; Cellular Component: plan…	K12373|0.0|rcu:RCOM_1076600|beta-hexosaminidase, putative (EC:3.2.1.52)	Beta-hexosaminidase 3 OS=Arabidopsis thaliana GN=HEXO3 PE=1 SV=1	beta-hexosaminidase, putative [Ricinus communis]
T4-20664	1930	226	0	0	3.09421	up	--	--	Molecular Function: DNA binding (GO:0003677);; Cellular Component: nucleus (GO:0005634);; Biological Process: regulation of transcription, DNA-dependent (GO:0006355);; Cellular Component: photosystem I (GO:0009522);; Cellular Component: photosystem II (GO:0009523);; Cellular Component: chloroplast thylakoid membrane (GO:0009535);; Biological Process: response to blue light (GO:0009637);; Biologic…	K08910|1e-161|rcu:RCOM_1471590|chlorophyll A/B binding protein, putative	Chlorophyll a-b binding protein P4, chloroplastic OS=Pisum sativum GN=lhcA-P4 PE=1 SV=1	chlorophyll A/B binding protein, putative [Ricinus communis]
T6-24829	25	3	5.4e-05	0.000754694	3.05889	up	[J]	Translation, ribosomal structure and biogenesis	Cellular Component: cytoplasm (GO:0005737);; Biological Process: translational termination (GO:0006415);; Biological Process: heme biosynthetic process (GO:0006783);; Cellular Component: chloroplast (GO:0009507);; Biological Process: chloroplast relocation (GO:0009902);; Biological Process: thylakoid membrane organization (GO:0010027);; Biological Process: carotenoid biosynthetic process (GO:0016…	K02835|1e-142|vvi:100247720|hypothetical protein LOC100247720	Peptide chain release factor 1 OS=Microcystis aeruginosa (strain NIES-843) GN=prfA PE=3 SV=1	PREDICTED: peptide chain release factor 1 [Vitis vinifera]
T3-16536	106	45	3e-06	5.56408e-05	1.23607	up	--	--	Cellular Component: nucleus (GO:0005634);; Biological Process: L-fucose biosynthetic process (GO:0006005);; Biological Process: response to cold (GO:0009409);; Cellular Component: plant-type cell wall (GO:0009505);; Biological Process: auxin mediated signaling pathway (GO:0009734);; Biological Process: stomatal complex morphogenesis (GO:0010103);; Cellular Component: cytoplasmic membrane-bounded …	--	Auxin-binding protein ABP19a OS=Prunus persica GN=ABP19A PE=3 SV=1	auxin binding protein [Morus alba]
T7-26131	17	2	0.00083	0.00830841	3.08746	up	--	--	Molecular Function: nucleotide binding (GO:0000166);; Molecular Function: nucleic acid binding (GO:0003676);; Molecular Function: RNA binding (GO:0003723);; Molecular Function: zinc ion binding (GO:0008270);; Cellular Component: cell part (GO:0044464);;	--	Zinc finger CCCH domain-containing protein 18 OS=Arabidopsis thaliana GN=At2g05160 PE=2 SV=1	hypothetical protein PRUPE_ppa003564mg [Prunus persica]
T4-25406	146	7	0	0	4.38247	up	[D]	Cell cycle control, cell division, chromosome partitioning	Biological Process: maltose metabolic process (GO:0000023);; Molecular Function: ATP binding (GO:0005524);; Cellular Component: mitochondrion (GO:0005739);; Biological Process: pentose-phosphate shunt (GO:0006098);; Biological Process: rRNA processing (GO:0006364);; Cellular Component: chloroplast stroma (GO:0009570);; Biological Process: chloroplast relocation (GO:0009902);; Biological Process: …	--	--	PREDICTED: protein mrp homolog [Vitis vinifera]
T4-20696	109	26	0	0	2.06774	up	[R]	General function prediction only	Biological Process: MAPK cascade (GO:0000165);; Molecular Function: ATP-dependent peptidase activity (GO:0004176);; Molecular Function: protein binding (GO:0005515);; Biological Process: nucleobase-containing compound metabolic process (GO:0006139);; Biological Process: regulation of transcription, DNA-dependent (GO:0006355);; Biological Process: proteolysis (GO:0006508);; Biological Process: pro…	--	--	hypothetical protein PRUPE_ppa009632mg [Prunus persica]
T3-25148	32	8	0.000261	0.00303362	2	up	[R]	General function prediction only	Molecular Function: ATP binding (GO:0005524);; Molecular Function: GTP binding (GO:0005525);; Cellular Component: cytoplasm (GO:0005737);; Biological Process: endocytosis (GO:0006897);; Biological Process: response to heat (GO:0009408);; Cellular Component: chloroplast (GO:0009507);; Biological Process: viral latency (GO:0019042);; Molecular Function: rRNA binding (GO:0019843);; Molecular Functio…	K03665|0.0|vvi:100247233|hypothetical protein LOC100247233	--	hypothetical protein PRUPE_ppa003744mg [Prunus persica]
T6-16957	70	6	0	0	3.54432	up	[MG]	--	Biological Process: alternative nuclear mRNA splicing, via spliceosome (GO:0000380);; Molecular Function: double-stranded DNA binding (GO:0003690);; Molecular Function: single-stranded DNA binding (GO:0003697);; Molecular Function: mRNA binding (GO:0003729);; Molecular Function: protein kinase activity (GO:0004672);; Molecular Function: calmodulin binding (GO:0005516);; Cellular Component: cell w…	--	Anthocyanidin reductase OS=Arabidopsis thaliana GN=BAN PE=1 SV=2	PREDICTED: anthocyanidin reductase-like [Vitis vinifera]
T6-24379	81	35	5.7e-05	0.000794626	1.21057	up	[R]	General function prediction only	Biological Process: maltose metabolic process (GO:0000023);; Cellular Component: proteasome complex (GO:0000502);; Cellular Component: nucleus (GO:0005634);; Biological Process: plasma membrane pyruvate transport (GO:0006849);; Molecular Function: bile acid:sodium symporter activity (GO:0008508);; Cellular Component: chloroplast thylakoid (GO:0009534);; Biological Process: response to wounding (G…	K03453|0.0|vvi:100254194|hypothetical protein LOC100254194	Sodium/pyruvate cotransporter BASS2, chloroplastic OS=Arabidopsis thaliana GN=BASS2 PE=2 SV=1	hypothetical protein PRUPE_ppa006547mg [Prunus persica]
T1-20957	575	96	0	0	2.58246	up	[P]	Inorganic ion transport and metabolism	Biological Process: MAPK cascade (GO:0000165);; Molecular Function: NADPH dehydrogenase activity (GO:0003959);; Molecular Function: ferredoxin-NADP+ reductase activity (GO:0004324);; Molecular Function: monooxygenase activity (GO:0004497);; Molecular Function: iron ion binding (GO:0005506);; Molecular Function: protein binding (GO:0005515);; Cellular Component: cytosol (GO:0005829);; Biological P…	--	Ferredoxin--NADP reductase, leaf-type isozyme, chloroplastic OS=Nicotiana tabacum GN=PETH PE=2 SV=1	PREDICTED: allene oxide synthase, chloroplastic-like [Fragaria vesca subsp. vesca]
T1-19748	330	85	0	0	1.95693	up	[O]	Posttranslational modification, protein turnover, chaperones	Biological Process: maltose metabolic process (GO:0000023);; Molecular Function: protein binding (GO:0005515);; Molecular Function: ATP binding (GO:0005524);; Cellular Component: nucleolus (GO:0005730);; Cellular Component: mitochondrion (GO:0005739);; Cellular Component: Golgi apparatus (GO:0005794);; Cellular Component: plasma membrane (GO:0005886);; Biological Process: phosphatidylglycerol bio…	--	Chaperonin 60 subunit beta 2, chloroplastic OS=Arabidopsis thaliana GN=CPN60B2 PE=1 SV=1	hypothetical protein PRUPE_ppa003093mg [Prunus persica]
T7-21064	25	0	1e-06	2.03597e-05	14.6096	up	--	--	Cellular Component: extracellular region (GO:0005576);; Biological Process: cell-cell signaling (GO:0007267);; Biological Process: stomatal complex patterning (GO:0010375);; Biological Process: mRNA modification (GO:0016556);; Biological Process: positive regulation of stomatal complex development (GO:2000123);;	--	EPIDERMAL PATTERNING FACTOR-like protein 9 OS=Arabidopsis thaliana GN=EPFL9 PE=1 SV=1	PREDICTED: uncharacterized protein LOC101300010 [Fragaria vesca subsp. vesca]
T6-17011	196	20	0	0	3.29278	up	[J]	Translation, ribosomal structure and biogenesis	Molecular Function: RNA binding (GO:0003723);; Molecular Function: structural constituent of ribosome (GO:0003735);; Cellular Component: ribosome (GO:0005840);; Biological Process: pentose-phosphate shunt (GO:0006098);; Biological Process: rRNA processing (GO:0006364);; Biological Process: translation (GO:0006412);; Cellular Component: chloroplast stroma (GO:0009570);; Biological Process: photosy…	--	50S ribosomal protein L31, chloroplastic OS=Arabidopsis thaliana GN=RPL31 PE=2 SV=1	PREDICTED: 50S ribosomal protein L31, chloroplastic isoform 1 [Vitis vinifera]
T7-30889	64	6	0	0	3.41504	up	--	--	Molecular Function: calmodulin binding (GO:0005516);; Biological Process: zinc ion transport (GO:0006829);;	--	--	predicted protein [Populus trichocarpa]
T3-21660	136	16	0	0	3.08746	up	[T]	Signal transduction mechanisms	Molecular Function: protein serine/threonine phosphatase activity (GO:0004722);; Cellular Component: nucleus (GO:0005634);; Cellular Component: nucleolus (GO:0005730);; Cellular Component: mitochondrion (GO:0005739);; Cellular Component: plasma membrane (GO:0005886);; Biological Process: protein dephosphorylation (GO:0006470);; Biological Process: protein targeting to membrane (GO:0006612);; Biol…	--	Probable protein phosphatase 2C 63 OS=Arabidopsis thaliana GN=At4g33920 PE=2 SV=1	hypothetical protein PRUPE_ppa007190mg [Prunus persica]
T5-12637	20	3	0.00059	0.00620731	2.73697	up	[R]	General function prediction only	Molecular Function: ATP binding (GO:0005524);; Cellular Component: nucleus (GO:0005634);; Molecular Function: glycerate kinase activity (GO:0008887);; Cellular Component: chloroplast stroma (GO:0009570);; Biological Process: photorespiration (GO:0009853);; Cellular Component: chloroplast envelope (GO:0009941);; Biological Process: phosphorylation (GO:0016310);;	--	D-glycerate 3-kinase, chloroplastic OS=Arabidopsis thaliana GN=GLYK PE=1 SV=2	PREDICTED: D-glycerate 3-kinase, chloroplastic-like [Fragaria vesca subsp. vesca]
T6-24254	17	2	0.00083	0.00830841	3.08746	up	--	--	Molecular Function: nucleic acid binding (GO:0003676);; Molecular Function: sequence-specific DNA binding transcription factor activity (GO:0003700);; Cellular Component: nucleus (GO:0005634);; Biological Process: iron ion transport (GO:0006826);; Molecular Function: zinc ion binding (GO:0008270);; Biological Process: regulation of meristem growth (GO:0010075);; Biological Process: cellular respo…	--	Zinc finger protein JACKDAW OS=Arabidopsis thaliana GN=JKD PE=1 SV=1	PREDICTED: zinc finger protein MAGPIE-like [Glycine max]
T6-28588	18	0	3.4e-05	0.0005015	14.1357	up	--	--	Molecular Function: DNA binding (GO:0003677);; Molecular Function: sequence-specific DNA binding transcription factor activity (GO:0003700);; Cellular Component: nucleus (GO:0005634);; Biological Process: transcription, DNA-dependent (GO:0006351);; Biological Process: protein targeting to membrane (GO:0006612);; Biological Process: fatty acid catabolic process (GO:0009062);; Cellular Component: p…	--	B3 domain-containing protein Os02g0683500 OS=Oryza sativa subsp. japonica GN=Os02g0683500 PE=2 SV=1	hypothetical protein PRUPE_ppa019131mg [Prunus persica]
T3-20871	48	3	0	0	4	up	--	--	Cellular Component: chloroplast (GO:0009507);;	--	--	PREDICTED: uncharacterized protein MJ1365-like [Fragaria vesca subsp. vesca]
T2-21652	86	19	0	0	2.17834	up	--	--	Biological Process: polysaccharide biosynthetic process (GO:0000271);; Cellular Component: extracellular region (GO:0005576);; Biological Process: pattern specification process (GO:0007389);; Biological Process: regulation of cell size (GO:0008361);; Biological Process: defense response, incompatible interaction (GO:0009814);; Biological Process: auxin polar transport (GO:0009926);; Biological Pr…	K01728|0.0|pop:POPTR_565107|hypothetical protein	Probable pectate lyase 5 OS=Arabidopsis thaliana GN=At1g67750 PE=2 SV=2	hypothetical protein PRUPE_ppa006665mg [Prunus persica]
T7-27398	56	8	0	0	2.80735	up	[H]	Coenzyme transport and metabolism	Molecular Function: dimethylallyltranstransferase activity (GO:0004161);; Molecular Function: nucleocytoplasmic transporter activity (GO:0005487);; Molecular Function: protein binding (GO:0005515);; Cellular Component: nuclear envelope (GO:0005635);; Cellular Component: mitochondrion (GO:0005739);; Biological Process: fatty acid biosynthetic process (GO:0006633);; Biological Process: phospholipid…	K12501|1e-168|pop:POPTR_819322|hypothetical protein	Homogentisate phytyltransferase 2, chloroplastic OS=Arabidopsis thaliana GN=HPT2 PE=2 SV=1	PREDICTED: homogentisate phytyltransferase 2, chloroplastic-like [Fragaria vesca subsp. vesca]
T6-26781	67	15	0	0	2.1592	up	--	--	Cellular Component: Golgi apparatus (GO:0005794);; Cellular Component: membrane (GO:0016020);; Biological Process: cellular component organization (GO:0016043);; Biological Process: cell wall biogenesis (GO:0042546);; Cellular Component: extracellular region part (GO:0044421);; Biological Process: pectin biosynthetic process (GO:0045489);; Molecular Function: beta-1,3-galactosyltransferase activi…	--	--	hypothetical protein PRUPE_ppa025548mg [Prunus persica]
T4-3420	75	10	0	0	2.90689	up	--	--	Cellular Component: mitochondrion (GO:0005739);; Biological Process: pentose-phosphate shunt (GO:0006098);; Biological Process: rRNA processing (GO:0006364);; Cellular Component: chloroplast thylakoid (GO:0009534);; Cellular Component: chloroplast inner membrane (GO:0009706);; Biological Process: thylakoid membrane organization (GO:0010027);; Biological Process: photosystem II assembly (GO:001020…	--	--	PREDICTED: uncharacterized protein LOC101206421 [Cucumis sativus]
T6-26480	22	2	7.1e-05	0.000972313	3.45943	up	--	--	Biological Process: cell morphogenesis involved in differentiation (GO:0000904);; Molecular Function: protein binding (GO:0005515);; Cellular Component: cytosol (GO:0005829);; Cellular Component: plasma membrane (GO:0005886);; Biological Process: cytoskeleton organization (GO:0007010);; Biological Process: nervous system development (GO:0007399);; Biological Process: response to blue light (GO:00…	--	Protein PLASTID MOVEMENT IMPAIRED 2 OS=Arabidopsis thaliana GN=PMI2 PE=1 SV=1	hypothetical protein PRUPE_ppa002761mg [Prunus persica]
T7-28599	98	6	0	0	4.02975	up	[O]	Posttranslational modification, protein turnover, chaperones	Cellular Component: actin filament (GO:0005884);; Cellular Component: plasma membrane (GO:0005886);; Cellular Component: cilium (GO:0005929);; Biological Process: metabolic process (GO:0008152);; Biological Process: post-embryonic development (GO:0009791);; Biological Process: chloroplast relocation (GO:0009902);; Cellular Component: stereocilium bundle (GO:0032421);; Cellular Component: organell…	--	Uncharacterized protein At5g39865 OS=Arabidopsis thaliana GN=At5g39865 PE=1 SV=1	hypothetical protein VITISV_032100 [Vitis vinifera]
T4-26697	61	3	0	0	4.34577	up	--	--	Molecular Function: mannose-6-phosphate isomerase activity (GO:0004476);; Cellular Component: cytosol (GO:0005829);; Cellular Component: plasma membrane (GO:0005886);; Biological Process: rRNA processing (GO:0006364);; Biological Process: response to light stimulus (GO:0009416);; Biological Process: embryo development ending in seed dormancy (GO:0009793);; Biological Process: chloroplast relocati…	--	--	PREDICTED: uncharacterized protein LOC101305815 [Fragaria vesca subsp. vesca]
T2-17486	26	4	9.9e-05	0.00129661	2.70044	up	--	--	Biological Process: type I hypersensitivity (GO:0016068);; Cellular Component: intracellular membrane-bounded organelle (GO:0043231);; Cellular Component: cytoplasmic part (GO:0044444);;	--	MLP-like protein 34 OS=Arabidopsis thaliana GN=MLP34 PE=2 SV=1	hypothetical protein PRUPE_ppa021708m1g, partial [Prunus persica]
T4-14630	19	0	2e-05	0.000311268	14.2137	up	--	--	Molecular Function: DNA binding (GO:0003677);; Molecular Function: chromatin binding (GO:0003682);; Molecular Function: sequence-specific DNA binding transcription factor activity (GO:0003700);; Cellular Component: nucleus (GO:0005634);; Biological Process: regulation of transcription, DNA-dependent (GO:0006355);; Cellular Component: chloroplast (GO:0009507);; Biological Process: gravitropism (GO…	--	Protein RADIALIS-like 1 OS=Arabidopsis thaliana GN=RL1 PE=2 SV=1	PREDICTED: protein RADIALIS-like 6-like [Fragaria vesca subsp. vesca]
T4-14991	36	4	1e-06	2.03597e-05	3.16993	up	[O]	Posttranslational modification, protein turnover, chaperones	Biological Process: protein peptidyl-prolyl isomerization (GO:0000413);; Molecular Function: peptidyl-prolyl cis-trans isomerase activity (GO:0003755);; Molecular Function: protein binding (GO:0005515);; Molecular Function: FK506 binding (GO:0005528);; Biological Process: protein folding (GO:0006457);; Biological Process: unsaturated fatty acid biosynthetic process (GO:0006636);; Molecular Functi…	--	Peptidyl-prolyl cis-trans isomerase FKBP13, chloroplastic OS=Arabidopsis thaliana GN=FKBP13 PE=1 SV=2	PREDICTED: FKBP-type peptidyl-prolyl cis-trans isomerase 3, chloroplastic [Vitis vinifera]
T6-25812	97	8	0	0	3.59991	up	--	--	Biological Process: sulfur amino acid metabolic process (GO:0000096);; Molecular Function: Rho GTPase activator activity (GO:0005100);; Molecular Function: dicarboxylic acid transmembrane transporter activity (GO:0005310);; Molecular Function: protein binding (GO:0005515);; Molecular Function: phospholipid binding (GO:0005543);; Cellular Component: nucleolus (GO:0005730);; Cellular Component: mit…	--	Mitochondrial uncoupling protein 4 OS=Arabidopsis thaliana GN=PUMP4 PE=2 SV=1	unnamed protein product [Vitis vinifera]
T7-31416	65	28	0.000297	0.00341383	1.21501	up	[O]	Posttranslational modification, protein turnover, chaperones	Molecular Function: nucleic acid binding (GO:0003676);; Molecular Function: ATP-dependent peptidase activity (GO:0004176);; Molecular Function: metalloendopeptidase activity (GO:0004222);; Molecular Function: ATP binding (GO:0005524);; Cellular Component: mitochondrial inner membrane (GO:0005743);; Biological Process: proteolysis (GO:0006508);; Biological Process: misfolded or incompletely synthe…	--	ATP-dependent zinc metalloprotease FTSH 11, chloroplastic/mitochondrial OS=Arabidopsis thaliana GN=FTSH11 PE=1 SV=1	PREDICTED: ATP-dependent zinc metalloprotease FTSH 11, chloroplastic/mitochondrial-like [Fragaria vesca subsp. vesca]
T6-19783	4717	545	0	0	3.11354	up	--	--	Biological Process: rRNA processing (GO:0006364);; Cellular Component: PSII associated light-harvesting complex II (GO:0009517);; Cellular Component: chloroplast stromal thylakoid (GO:0009533);; Biological Process: response to blue light (GO:0009637);; Biological Process: response to high light intensity (GO:0009644);; Biological Process: response to sucrose stimulus (GO:0009744);; Biological Pro…	K08916|0.0|vvi:100246457|hypothetical protein LOC100246457	Chlorophyll a-b binding protein CP26, chloroplastic OS=Arabidopsis thaliana GN=LHCB5 PE=2 SV=1	PREDICTED: chlorophyll a-b binding protein CP26, chloroplastic [Vitis vinifera]
T3-13431	163	16	0	0	3.34873	up	--	--	Biological Process: pentose-phosphate shunt (GO:0006098);; Biological Process: phosphatidylglycerol biosynthetic process (GO:0006655);; Cellular Component: chloroplast stroma (GO:0009570);; Biological Process: isopentenyl diphosphate biosynthetic process, mevalonate-independent pathway (GO:0019288);; Biological Process: response to karrikin (GO:0080167);; Biological Process: granum assembly (GO:0…	--	Protein LHCP TRANSLOCATION DEFECT OS=Arabidopsis thaliana GN=LTD PE=1 SV=1	PREDICTED: protein LHCP TRANSLOCATION DEFECT-like [Fragaria vesca subsp. vesca]
T6-22536	23	1	1.2e-05	0.00019692	4.52356	up	[S]	Function unknown	Cellular Component: lysosomal membrane (GO:0005765);; Cellular Component: Golgi apparatus (GO:0005794);; Biological Process: glucose catabolic process (GO:0006007);; Biological Process: protein N-linked glycosylation (GO:0006487);; Biological Process: cellular calcium ion homeostasis (GO:0006874);; Cellular Component: chloroplast (GO:0009507);; Cellular Component: endosome membrane (GO:0010008);;…	--	GDT1-like protein 1, chloroplastic OS=Arabidopsis thaliana GN=At1g64150 PE=2 SV=2	unnamed protein product [Vitis vinifera]
T6-25592	19	3	0.00095	0.00938234	2.66297	up	[R]	General function prediction only	Cellular Component: mitochondrion (GO:0005739);; Cellular Component: chloroplast (GO:0009507);;	K06962|2e-69|rcu:RCOM_1298920|hypothetical protein	--	PREDICTED: uncharacterized protein LOC101297544 [Fragaria vesca subsp. vesca]
T6-25413	51	10	0	0	2.3505	up	--	--	Cellular Component: chloroplast stroma (GO:0009570);;	--	--	PREDICTED: uncharacterized protein LOC100258940 [Vitis vinifera]
T7-16512	62	15	0	0	2.04731	up	[I]	Lipid transport and metabolism	Cellular Component: mitochondrion (GO:0005739);; Biological Process: steroid biosynthetic process (GO:0006694);; Biological Process: tetracyclic triterpenoid biosynthetic process (GO:0010686);; Cellular Component: membrane (GO:0016020);; Molecular Function: cycloartenol synthase activity (GO:0016871);; Biological Process: pentacyclic triterpenoid biosynthetic process (GO:0019745);; Molecular Func…	--	Lupeol synthase OS=Betula platyphylla GN=OSCBPW PE=1 SV=1	PREDICTED: lupeol synthase-like [Fragaria vesca subsp. vesca]
T6-22444	257	24	0	0	3.42066	up	[PR]	--	Molecular Function: iron ion binding (GO:0005506);; Biological Process: aromatic amino acid family biosynthetic process (GO:0009073);; Cellular Component: chloroplast inner membrane (GO:0009706);; Biological Process: leaf morphogenesis (GO:0009965);; Molecular Function: chlorophyllide a oxygenase [overall] activity (GO:0010277);; Biological Process: chlorophyll biosynthetic process (GO:0015995);;…	K13600|0.0|pop:POPTR_716668|hypothetical protein	Chlorophyllide a oxygenase, chloroplastic OS=Arabidopsis thaliana GN=CAO PE=1 SV=1	predicted protein [Populus trichocarpa]
T4-17970	34	6	1.8e-05	0.000283528	2.5025	up	--	--	Molecular Function: hydrolase activity (GO:0016787);;	--	--	hypothetical protein PRUPE_ppa007150mg [Prunus persica]
T3-27455	48	19	0.000788	0.00792425	1.33703	up	--	--	Cellular Component: chloroplast (GO:0009507);; Biological Process: chloroplast relocation (GO:0009902);; Biological Process: thylakoid membrane organization (GO:0010027);; Biological Process: stomatal complex morphogenesis (GO:0010103);; Biological Process: mRNA modification (GO:0016556);; Biological Process: isopentenyl diphosphate biosynthetic process, mevalonate-independent pathway (GO:0019288…	--	Pentatricopeptide repeat-containing protein At4g34830, chloroplastic OS=Arabidopsis thaliana GN=At4g34830/At4g34820 PE=2 SV=2	PREDICTED: pentatricopeptide repeat-containing protein At4g34830, chloroplastic-like [Vitis vinifera]
T6-27831	27	5	0.000169	0.00207829	2.43296	up	[J]	Translation, ribosomal structure and biogenesis	Molecular Function: tRNA binding (GO:0000049);; Molecular Function: alanine-tRNA ligase activity (GO:0004813);; Molecular Function: ATP binding (GO:0005524);; Cellular Component: mitochondrion (GO:0005739);; Biological Process: alanyl-tRNA aminoacylation (GO:0006419);; Molecular Function: zinc ion binding (GO:0008270);; Cellular Component: chloroplast stroma (GO:0009570);; Biological Process: emb…	K01872|0.0|pop:POPTR_821063|alanyl-tRNA synthetase (EC:6.1.1.7)	Probable alanine--tRNA ligase, chloroplastic OS=Populus trichocarpa GN=POPTRDRAFT_821063 PE=3 SV=1	predicted protein [Populus trichocarpa]
T4-24793	128	45	0	0	1.50815	up	[R]	General function prediction only	Molecular Function: nucleotide binding (GO:0000166);; Biological Process: RNA splicing, via transesterification reactions (GO:0000375);; Molecular Function: nucleic acid binding (GO:0003676);; Molecular Function: RNA binding (GO:0003723);; Cellular Component: nucleoplasm (GO:0005654);; Cellular Component: plasma membrane (GO:0005886);; Biological Process: mRNA processing (GO:0006397);; Cellular C…	--	Aquaporin NIP2-1 OS=Oryza sativa subsp. japonica GN=NIP2-1 PE=1 SV=1	FUS-interacting serine-arginine-rich protein 1, putative [Ricinus communis]
T7-18547	318	111	0	0	1.51847	up	[J]	Translation, ribosomal structure and biogenesis	Cellular Component: plastid small ribosomal subunit (GO:0000312);; Molecular Function: RNA binding (GO:0003723);; Molecular Function: structural constituent of ribosome (GO:0003735);; Cellular Component: chloroplast thylakoid (GO:0009534);; Cellular Component: chloroplast stroma (GO:0009570);; Cellular Component: chloroplast envelope (GO:0009941);; Molecular Function: rRNA binding (GO:0019843);; …	K02961|2e-71|pop:POPTR_705737|hypothetical protein	30S ribosomal protein S17, chloroplastic OS=Arabidopsis thaliana GN=RPS17 PE=2 SV=1	PREDICTED: 30S ribosomal protein S17, chloroplastic-like [Cucumis sativus]
T4-26119	35	3	0	0	3.54432	up	[F]	Nucleotide transport and metabolism	Molecular Function: magnesium ion binding (GO:0000287);; Molecular Function: adenylate kinase activity (GO:0004017);; Molecular Function: protein binding (GO:0005515);; Molecular Function: ATP binding (GO:0005524);; Cellular Component: cytosol (GO:0005829);; Biological Process: ADP biosynthetic process (GO:0006172);; Biological Process: DNA-dependent transcription, elongation (GO:0006354);; Biolo…	K00939|0.0|rcu:RCOM_0701690|adenylate kinase, putative (EC:2.7.4.3)	Probable adenylate kinase 2, chloroplastic OS=Arabidopsis thaliana GN=At5g47840 PE=2 SV=1	PREDICTED: uncharacterized protein LOC100256872 [Vitis vinifera]
T3-19515	104	8	0	0	3.70044	up	--	--	Biological Process: phosphate-containing compound metabolic process (GO:0006796);; Cellular Component: chloroplast thylakoid membrane (GO:0009535);; Biological Process: chloroplast relocation (GO:0009902);; Biological Process: leaf morphogenesis (GO:0009965);; Biological Process: thylakoid membrane organization (GO:0010027);; Biological Process: carotenoid biosynthetic process (GO:0016117);; Mole…	--	--	PREDICTED: uncharacterized protein LOC100779195 [Glycine max]
T3-20503	34	8	0.000111	0.00144267	2.08746	up	--	--	Molecular Function: carboxylesterase activity (GO:0004091);; Molecular Function: binding (GO:0005488);; Cellular Component: nucleus (GO:0005634);; Cellular Component: cytoplasm (GO:0005737);; Biological Process: defense response (GO:0006952);; Biological Process: cell death (GO:0008219);; Biological Process: response to abiotic stimulus (GO:0009628);; Biological Process: anatomical structure morp…	--	Carboxylesterase 1 OS=Actinidia eriantha GN=CXE1 PE=1 SV=1	hypothetical protein PRUPE_ppa026008mg [Prunus persica]
T3-20686	197	62	0	0	1.66786	up	[I]	Lipid transport and metabolism	Cellular Component: nucleus (GO:0005634);; Cellular Component: endoplasmic reticulum membrane (GO:0005789);; Biological Process: lipid metabolic process (GO:0006629);; Biological Process: unsaturated fatty acid biosynthetic process (GO:0006636);; Biological Process: response to cold (GO:0009409);; Cellular Component: chloroplast envelope (GO:0009941);; Cellular Component: integral to membrane (GO…	K10256|0.0|vvi:100258789|hypothetical protein LOC100258789	Omega-6 fatty acid desaturase, endoplasmic reticulum isozyme 2 OS=Glycine max GN=FAD2-2 PE=2 SV=1	omega-6 fatty acid desaturase [Sesamum indicum]
T6-15818	55	0	0	0	15.7471	up	--	--	Biological Process: maltose metabolic process (GO:0000023);; Molecular Function: calcium ion binding (GO:0005509);; Biological Process: pentose-phosphate shunt (GO:0006098);; Cellular Component: nitrite reductase complex [NAD(P)H] (GO:0009344);; Cellular Component: chloroplast thylakoid lumen (GO:0009543);; Cellular Component: oxygen evolving complex (GO:0009654);; Biological Process: photosynthe…	K08901|1e-88|vvi:100243071|hypothetical protein LOC100243071	PsbQ-like protein 1, chloroplastic OS=Arabidopsis thaliana GN=PQL1 PE=1 SV=1	hypothetical protein PRUPE_ppa011707mg [Prunus persica]
T7-28994	195	41	0	0	2.24978	up	[D]	Cell cycle control, cell division, chromosome partitioning	Biological Process: polysaccharide biosynthetic process (GO:0000271);; Molecular Function: sequence-specific DNA binding transcription factor activity (GO:0003700);; Molecular Function: protein serine/threonine kinase activity (GO:0004674);; Molecular Function: ATP binding (GO:0005524);; Cellular Component: nucleus (GO:0005634);; Cellular Component: cytosol (GO:0005829);; Cellular Component: plas…	--	Beta-amylase 1, chloroplastic OS=Arabidopsis thaliana GN=BAM1 PE=1 SV=1	Beta-amylase, putative [Ricinus communis]
T1-24914	47	15	0.000102	0.00133334	1.6477	up	--	--	Molecular Function: calmodulin binding (GO:0005516);; Cellular Component: nucleus (GO:0005634);; Cellular Component: cytosol (GO:0005829);; Cellular Component: plasma membrane (GO:0005886);; Biological Process: acetyl-CoA metabolic process (GO:0006084);; Biological Process: microtubule nucleation (GO:0007020);; Biological Process: regulation of meristem growth (GO:0010075);; Biological Process: s…	--	Protein IQ-DOMAIN 1 OS=Arabidopsis thaliana GN=IQD1 PE=1 SV=1	predicted protein [Populus trichocarpa]
T3-22229	55	3	0	0	4.1964	up	--	--	--	--	Transcription factor EMB1444 OS=Arabidopsis thaliana GN=EMB1444 PE=2 SV=1	hypothetical protein PRUPE_ppa007138mg [Prunus persica]
T6-19931	29	8	0.000919	0.0091277	1.85798	up	[J]	Translation, ribosomal structure and biogenesis	Biological Process: mRNA splicing, via spliceosome (GO:0000398);; Molecular Function: structural constituent of ribosome (GO:0003735);; Cellular Component: nucleus (GO:0005634);; Cellular Component: DNA replication factor C complex (GO:0005663);; Cellular Component: ribosome (GO:0005840);; Biological Process: DNA-dependent DNA replication (GO:0006261);; Biological Process: mitotic recombination (…	--	--	PREDICTED: uncharacterized protein LOC100243195 [Vitis vinifera]
T6-28582	39	8	1.3e-05	0.00021191	2.2854	up	--	--	Molecular Function: binding (GO:0005488);; Cellular Component: plasmodesma (GO:0009506);; Biological Process: regulation of meristem growth (GO:0010075);; Biological Process: cellular component organization (GO:0016043);; Biological Process: cell growth (GO:0016049);; Cellular Component: intracellular part (GO:0044424);; Biological Process: cellular developmental process (GO:0048869);; Biological…	--	Protein LONGIFOLIA 1 OS=Arabidopsis thaliana GN=LNG1 PE=1 SV=1	hypothetical protein PRUPE_ppa000592mg [Prunus persica]
T6-19146	132	15	0	0	3.1375	up	--	--	Biological Process: very long-chain fatty acid metabolic process (GO:0000038);; Biological Process: phosphatidylglycerol biosynthetic process (GO:0006655);; Cellular Component: chloroplast thylakoid membrane (GO:0009535);; Cellular Component: photosystem II reaction center (GO:0009539);; Cellular Component: chloroplast stroma (GO:0009570);; Cellular Component: oxygen evolving complex (GO:0009654)…	K08903|1e-92|vvi:100260011|hypothetical protein LOC100260011	Photosystem II reaction center PSB28 protein, chloroplastic OS=Oryza sativa subsp. japonica GN=PSB28 PE=2 SV=2	hypothetical protein PRUPE_ppa012196mg [Prunus persica]
T4-26941	114	11	0	0	3.37346	up	--	--	Molecular Function: translation initiation factor activity (GO:0003743);; Cellular Component: nucleus (GO:0005634);; Cellular Component: cytoplasm (GO:0005737);; Biological Process: translational initiation (GO:0006413);; Biological Process: phosphatidylglycerol biosynthetic process (GO:0006655);; Biological Process: response to abscisic acid stimulus (GO:0009737);; Biological Process: stomatal c…	--	Clustered mitochondria protein OS=Arabidopsis thaliana GN=FMT PE=2 SV=1	hypothetical protein PRUPE_ppa000089mg [Prunus persica]
T7-24684	29	4	2.4e-05	0.000367636	2.85798	up	--	--	Biological Process: maltose metabolic process (GO:0000023);; Cellular Component: plasma membrane (GO:0005886);; Biological Process: starch biosynthetic process (GO:0019252);; Biological Process: positive regulation of catalytic activity (GO:0043085);;	K02116|1e-117|vvi:100243760|hypothetical protein LOC100243760	--	hypothetical protein VITISV_018738 [Vitis vinifera]
T6-17224	62	3	0	0	4.36923	up	--	--	Molecular Function: protein binding (GO:0005515);; Cellular Component: cytosol (GO:0005829);; Biological Process: protein targeting to membrane (GO:0006612);; Biological Process: macromolecule biosynthetic process (GO:0009059);; Biological Process: response to wounding (GO:0009611);; Biological Process: coumarin biosynthetic process (GO:0009805);; Biological Process: lignin biosynthetic process (…	--	Shikimate O-hydroxycinnamoyltransferase OS=Nicotiana tabacum GN=HST PE=1 SV=1	putative hydroxycinnamoyl CoA shikimate/quinate hydroxycinnamoyl transferase [Hibiscus cannabinus]
T7-18402	106	47	7e-06	0.000120929	1.17333	up	--	--	--	--	--	conserved hypothetical protein [Ricinus communis]
T7-32701	50	17	0.00012	0.00155076	1.55639	up	[RTKL]	--	Molecular Function: protein serine/threonine kinase activity (GO:0004674);; Molecular Function: protein tyrosine kinase activity (GO:0004713);; Molecular Function: ATP binding (GO:0005524);; Cellular Component: nucleus (GO:0005634);; Cellular Component: mitochondrion (GO:0005739);; Cellular Component: cytosol (GO:0005829);; Cellular Component: plasma membrane (GO:0005886);; Biological Process: pr…	--	CBL-interacting serine/threonine-protein kinase 3 OS=Arabidopsis thaliana GN=CIPK3 PE=1 SV=2	CBL-interacting protein kinase [Medicago truncatula]
T7-17504	27	6	0.000423	0.00460213	2.16993	up	--	--	Cellular Component: chloroplast (GO:0009507);;	--	--	conserved hypothetical protein [Ricinus communis]
T7-23015	104	26	0	0	2	up	--	--	Cellular Component: chloroplast (GO:0009507);; Biological Process: thylakoid membrane organization (GO:0010027);; Biological Process: isopentenyl diphosphate biosynthetic process, mevalonate-independent pathway (GO:0019288);;	--	--	hypothetical protein PRUPE_ppa009971mg [Prunus persica]
T7-26451	106	46	5e-06	8.85256e-05	1.20436	up	--	--	Biological Process: MAPK cascade (GO:0000165);; Biological Process: N-terminal protein myristoylation (GO:0006499);; Biological Process: protein targeting to membrane (GO:0006612);; Biological Process: response to cold (GO:0009409);; Biological Process: abscisic acid mediated signaling pathway (GO:0009738);; Biological Process: systemic acquired resistance, salicylic acid mediated signaling pathw…	--	B2 protein OS=Daucus carota PE=2 SV=1	PREDICTED: uncharacterized protein LOC101208173 [Cucumis sativus]
[truncated: 2,076 more rows]
