# Supplementary material for: De Novo Assembly of Expressed Transcripts and Global Transcriptomic Analysis from Seedlings of the Paper Mulberry (Broussonetia kazinoki x Broussonetia papyifera)
Source: PLoS One. 2014 May 21;9(5):e97487. doi: 10.1371/journal.pone.0097487 (PMC4029624; doi:10.1371/journal.pone.0097487)
Supplement: Table S8 — DEGs of Stem vs leaf. (XLSX) [file pone.0097487.s021.xlsx]

## Sheet: T1_vs_T3.annotation
#ID	Leaf	Stem	Chi	Q_value	log2(stem/leaf)	regulated	COG_class	COG_class_annotation	GO_annotation	KEGG_annotation	Swissprot_annotation	nr_annotation
T6-26557	22	0	2e-06	0.000126914	14.4252	up	--	--	Molecular Function: protein phosphatase inhibitor activity (GO:0004864);; Molecular Function: receptor activity (GO:0004872);; Cellular Component: nucleus (GO:0005634);; Cellular Component: mitochondrion (GO:0005739);; Biological Process: tryptophan catabolic process (GO:0006569);; Biological Process: fatty acid catabolic process (GO:0009062);; Cellular Component: chloroplast (GO:0009507);; Biolo…	K14496|1e-108|vvi:100256965|hypothetical protein LOC100256965	Abscisic acid receptor PYL4 OS=Arabidopsis thaliana GN=PYL4 PE=1 SV=1	PREDICTED: abscisic acid receptor PYL4 [Vitis vinifera]
T5-21918	18	1	8.3e-05	0.00348762	4.16993	up	--	--	Cellular Component: Golgi apparatus (GO:0005794);;	--	--	hypothetical protein PRUPE_ppa011920mg [Prunus persica]
T1-22473	55	11	0	0	2.32193	up	--	--	Biological Process: very long-chain fatty acid metabolic process (GO:0000038);; Cellular Component: extracellular region (GO:0005576);; Cellular Component: endoplasmic reticulum (GO:0005783);; Biological Process: polysaccharide metabolic process (GO:0005976);; Biological Process: nucleobase-containing compound metabolic process (GO:0006139);; Biological Process: cellular amino acid metabolic proc…	--	3-ketoacyl-CoA synthase 12 OS=Arabidopsis thaliana GN=KCS12 PE=2 SV=1	hypothetical protein PRUPE_ppa021836mg [Prunus persica]
T6-16068	33	4	1e-06	6.95118e-05	3.04439	up	--	--	--	--	--	predicted protein [Populus trichocarpa]
T6-24704	40	3	0	0	3.73697	up	--	--	Molecular Function: DNA binding (GO:0003677);; Molecular Function: sequence-specific DNA binding transcription factor activity (GO:0003700);; Cellular Component: nucleus (GO:0005634);; Biological Process: regulation of transcription, DNA-dependent (GO:0006355);; Biological Process: pattern specification process (GO:0007389);; Molecular Function: zinc ion binding (GO:0008270);; Biological Process:…	--	Cyclic dof factor 2 OS=Arabidopsis thaliana GN=CDF2 PE=1 SV=2	PREDICTED: dof zinc finger protein DOF5.2-like [Vitis vinifera]
T1-23564	124	51	0	0	1.28177	up	--	--	Cellular Component: cytoplasm (GO:0005737);; Molecular Function: O-acyltransferase activity (GO:0008374);; Biological Process: embryo development ending in seed dormancy (GO:0009793);; Biological Process: flavonoid biosynthetic process (GO:0009813);; Biological Process: trichome morphogenesis (GO:0010090);; Biological Process: cutin biosynthetic process (GO:0010143);; Molecular Function: N-acyltr…	--	BAHD acyltransferase DCR OS=Arabidopsis thaliana GN=DCR PE=2 SV=1	PREDICTED: uncharacterized protein LOC100805268 [Glycine max]
T2-24057	114	55	3e-06	0.000181933	1.05153	up	[J]	Translation, ribosomal structure and biogenesis	--	K02938|0.0|vvi:100248750|hypothetical protein LOC100248750	60S ribosomal protein L8 OS=Solanum lycopersicum GN=RPL8 PE=2 SV=1	PREDICTED: 60S ribosomal protein L8 [Vitis vinifera]
T7-31398	84	35	5e-06	0.000290352	1.26303	up	[P]	Inorganic ion transport and metabolism	Molecular Function: superoxide dismutase activity (GO:0004784);; Molecular Function: iron ion binding (GO:0005506);; Molecular Function: protein binding (GO:0005515);; Cellular Component: cytosol (GO:0005829);; Biological Process: rRNA processing (GO:0006364);; Biological Process: tRNA metabolic process (GO:0006399);; Biological Process: superoxide metabolic process (GO:0006801);; Cellular Compon…	K04564|3e-22|pop:POPTR_253123|iron superoxide dismutase (EC:1.15.1.1)	Superoxide dismutase [Fe], chloroplastic (Fragment) OS=Nicotiana plumbaginifolia GN=SODB PE=2 SV=1	iron superoxide dismutase, partial [Litchi chinensis]
T5-25065	59	22	2.9e-05	0.00143836	1.42321	up	--	--	--	--	--	expressed protein [Arabidopsis lyrata subsp. lyrata]
T1-15207	196	74	0	0	1.40526	up	--	--	Molecular Function: electron carrier activity (GO:0009055);; Biological Process: response to water deprivation (GO:0009414);; Cellular Component: chloroplast thylakoid membrane (GO:0009535);; Biological Process: response to blue light (GO:0009637);; Biological Process: response to high light intensity (GO:0009644);; Biological Process: response to sucrose stimulus (GO:0009744);; Biological Proces…	--	Protein PROTON GRADIENT REGULATION 5, chloroplastic OS=Arabidopsis thaliana GN=PGR5 PE=1 SV=1	PREDICTED: protein PROTON GRADIENT REGULATION 5, chloroplastic-like [Fragaria vesca subsp. vesca]
T2-28081	81	28	0	0	1.5325	up	--	--	Biological Process: transition metal ion transport (GO:0000041);; Cellular Component: nucleus (GO:0005634);; Cellular Component: cytosol (GO:0005829);; Biological Process: cellular amino acid metabolic process (GO:0006520);; Biological Process: protein targeting to membrane (GO:0006612);; Biological Process: anion transport (GO:0006820);; Cellular Component: chloroplast (GO:0009507);; Biological …	K08237|0.0|pop:POPTR_731288|hypothetical protein	Hydroquinone glucosyltransferase OS=Rauvolfia serpentina GN=AS PE=1 SV=1	glycosyltransferase UGT72B9 [Maclura pomifera]
T6-16282	341	97	0	0	1.81372	up	[IQ]	--	Molecular Function: ACP phosphopantetheine attachment site binding involved in fatty acid biosynthetic process (GO:0000036);; Biological Process: very long-chain fatty acid metabolic process (GO:0000038);; Cellular Component: cytosol (GO:0005829);; Biological Process: rRNA processing (GO:0006364);; Biological Process: fatty acid biosynthetic process (GO:0006633);; Biological Process: response to …	--	Acyl carrier protein 4, chloroplastic OS=Cuphea lanceolata GN=ACL1 PE=3 SV=1	PREDICTED: acyl carrier protein 4, chloroplastic [Vitis vinifera]
T4-22853	75	28	2e-06	0.000126914	1.42146	up	[GEPR]	--	Molecular Function: sugar:hydrogen symporter activity (GO:0005351);; Molecular Function: myo-inositol:hydrogen symporter activity (GO:0005366);; Cellular Component: plasma membrane (GO:0005886);; Cellular Component: integral to plasma membrane (GO:0005887);; Biological Process: purine nucleobase transport (GO:0006863);; Biological Process: carbohydrate transport (GO:0008643);; Cellular Component:…	K08150|0.0|vvi:100268023|hypothetical protein LOC100268023	Inositol transporter 1 OS=Arabidopsis thaliana GN=INT1 PE=1 SV=1	hypothetical protein PRUPE_ppa004647mg [Prunus persica]
T7-32092	67	21	1e-06	6.95118e-05	1.67377	up	--	--	--	--	--	PREDICTED: uncharacterized protein LOC101309290 [Fragaria vesca subsp. vesca]
T6-18940	51	10	0	0	2.3505	up	--	--	Molecular Function: protein binding (GO:0005515);; Cellular Component: endosome (GO:0005768);; Cellular Component: vacuolar membrane (GO:0005774);; Cellular Component: endoplasmic reticulum (GO:0005783);; Cellular Component: Golgi apparatus (GO:0005794);; Cellular Component: trans-Golgi network (GO:0005802);; Cellular Component: cytosol (GO:0005829);; Cellular Component: chloroplast (GO:0009507);…	--	PRA1 family protein B3 OS=Arabidopsis thaliana GN=PRA1B3 PE=1 SV=1	hypothetical protein PRUPE_ppa011389mg [Prunus persica]
T6-24274	64	23	8e-06	0.000443009	1.47644	up	--	--	Molecular Function: binding (GO:0005488);; Cellular Component: nucleus (GO:0005634);; Cellular Component: nucleoplasm (GO:0005654);; Biological Process: RNA processing (GO:0006396);; Biological Process: cellular macromolecule biosynthetic process (GO:0034645);;	--	--	PREDICTED: uncharacterized protein LOC100775992 isoform 1 [Glycine max]
T6-26498	49	19	0.000211	0.00768089	1.36678	up	[I]	Lipid transport and metabolism	Molecular Function: acetyl-CoA carboxylase activity (GO:0003989);; Molecular Function: proline dehydrogenase activity (GO:0004657);; Cellular Component: mitochondrion (GO:0005739);; Biological Process: pyruvate metabolic process (GO:0006090);; Biological Process: glutamate biosynthetic process (GO:0006537);; Biological Process: proline catabolic process (GO:0006562);; Biological Process: protein …	K02160|1e-110|rcu:RCOM_1077760|Biotin carboxyl carrier protein subunit of of Het-ACCase (BCCP1) (EC:6.4.1.2)	Proline dehydrogenase 2, mitochondrial OS=Arabidopsis thaliana GN=POX2 PE=2 SV=1	hypothetical protein PRUPE_ppa004722mg [Prunus persica]
T5-14105	35	1	0	0	5.12928	up	--	--	--	--	--	conserved hypothetical protein [Ricinus communis]
T5-23458	82	30	1e-06	6.95118e-05	1.45066	up	[KAD]	--	Biological Process: G1/S transition of mitotic cell cycle (GO:0000082);; Biological Process: negative regulation of transcription from RNA polymerase II promoter (GO:0000122);; Biological Process: cytokinesis by cell plate formation (GO:0000911);; Biological Process: in utero embryonic development (GO:0001701);; Molecular Function: DNA binding (GO:0003677);; Molecular Function: chromatin binding …	K09422|1e-143|vvi:100233128|SREBP	Transcription factor MYB44 OS=Arabidopsis thaliana GN=MYB44 PE=2 SV=1	PREDICTED: transcription factor MYB44 [Vitis vinifera]
T6-25367	30	2	1e-06	6.95118e-05	3.90689	up	[O]	Posttranslational modification, protein turnover, chaperones	Molecular Function: ubiquitin-protein ligase activity (GO:0004842);; Biological Process: metabolic process (GO:0008152);; Biological Process: response to light stimulus (GO:0009416);; Biological Process: defense response, incompatible interaction (GO:0009814);; Biological Process: cellular process (GO:0009987);; Biological Process: response to inorganic substance (GO:0010035);; Biological Process…	--	E3 ubiquitin-protein ligase ATL6 OS=Arabidopsis thaliana GN=ATL6 PE=1 SV=2	PREDICTED: E3 ubiquitin-protein ligase ATL6-like [Glycine max]
T6-20885	245	105	0	0	1.22239	up	[R]	General function prediction only	Cellular Component: mitochondrion (GO:0005739);; Biological Process: metabolic process (GO:0008152);; Molecular Function: phosphoglycolate phosphatase activity (GO:0008967);;	--	--	hypothetical protein PRUPE_ppa009153mg [Prunus persica]
T4-23036	75	33	3.7e-05	0.00175894	1.18442	up	[I]	Lipid transport and metabolism	Biological Process: long-chain fatty acid metabolic process (GO:0001676);; Molecular Function: acetate-CoA ligase activity (GO:0003987);; Molecular Function: long-chain fatty acid-CoA ligase activity (GO:0004467);; Cellular Component: mitochondrion (GO:0005739);; Cellular Component: peroxisome (GO:0005777);; Cellular Component: endoplasmic reticulum membrane (GO:0005789);; Cellular Component: Gol…	K01897|0.0|vvi:100265978|hypothetical protein LOC100265978	Long chain acyl-CoA synthetase 9, chloroplastic OS=Arabidopsis thaliana GN=LACS9 PE=2 SV=1	hypothetical protein PRUPE_ppa002255mg [Prunus persica]
T6-25466	63	28	0.000179	0.00679376	1.16993	up	[T]	Signal transduction mechanisms	Molecular Function: 3-phosphoinositide-dependent protein kinase activity (GO:0004676);; Molecular Function: protein serine/threonine/tyrosine kinase activity (GO:0004712);; Molecular Function: pyruvate dehydrogenase (acetyl-transferring) kinase activity (GO:0004740);; Molecular Function: ATP binding (GO:0005524);; Cellular Component: nucleoplasm (GO:0005654);; Cellular Component: nucleolus (GO:00…	K00898|1e-80|rcu:RCOM_1003500|pyruvate dehydrogenase, putative (EC:2.7.11.2)	[Pyruvate dehydrogenase (acetyl-transferring)] kinase, mitochondrial OS=Arabidopsis thaliana GN=PDK PE=1 SV=1	PREDICTED: Pyruvate dehydrogenase (acetyl-transferring) kinase, mitochondrial-like [Cucumis sativus]
T3-22872	116	51	0	0	1.18556	up	[J]	Translation, ribosomal structure and biogenesis	Biological Process: karyogamy (GO:0000741);; Cellular Component: chromatin (GO:0000785);; Biological Process: RNA methylation (GO:0001510);; Molecular Function: DNA binding (GO:0003677);; Molecular Function: chromatin binding (GO:0003682);; Molecular Function: sequence-specific DNA binding transcription factor activity (GO:0003700);; Molecular Function: RNA binding (GO:0003723);; Molecular Functi…	K02888|5e-83|pop:POPTR_592237|hypothetical protein	50S ribosomal protein L21, chloroplastic OS=Arabidopsis thaliana GN=RPL21 PE=2 SV=1	hypothetical protein PRUPE_ppa011231mg [Prunus persica]
T1-6209	13	0	0.000278	0.00973451	13.6662	up	[RTKL]	--	Molecular Function: nucleotide binding (GO:0000166);; Biological Process: RNA splicing, via endonucleolytic cleavage and ligation (GO:0000394);; Biological Process: cell fate specification (GO:0001708);; Biological Process: response to molecule of bacterial origin (GO:0002237);; Molecular Function: protein serine/threonine kinase activity (GO:0004674);; Molecular Function: calmodulin binding (GO:…	--	G-type lectin S-receptor-like serine/threonine-protein kinase At1g11300 OS=Arabidopsis thaliana GN=At1g11300 PE=2 SV=1	hypothetical protein PRUPE_ppa024908mg, partial [Prunus persica]
T6-23236	69	28	2.2e-05	0.00112807	1.30117	up	[H]	Coenzyme transport and metabolism	Molecular Function: nucleotide binding (GO:0000166);; Molecular Function: GTP cyclohydrolase II activity (GO:0003935);; Cellular Component: extracellular region (GO:0005576);; Biological Process: metabolic process (GO:0008152);; Molecular Function: 3,4-dihydroxy-2-butanone-4-phosphate synthase activity (GO:0008686);; Biological Process: riboflavin biosynthetic process (GO:0009231);; Cellular Comp…	K14652|0.0|vvi:100248717|hypothetical protein LOC100248717	Riboflavin biosynthesis protein ribBA, chloroplastic OS=Arabidopsis thaliana GN=RIBBA PE=2 SV=2	PREDICTED: riboflavin biosynthesis protein ribBA, chloroplastic-like [Vitis vinifera]
T6-22571	937	411	0	0	1.18891	up	--	--	Cellular Component: plastid (GO:0009536);;	--	Protein ycf2 OS=Oenothera biennis GN=ycf2-A PE=3 SV=1	unknown [Glycine max]
T6-25105	16	1	0.000241	0.00860543	4	up	--	--	Molecular Function: glycerol-3-phosphate O-acyltransferase activity (GO:0004366);; Cellular Component: mitochondrion (GO:0005739);; Cellular Component: endoplasmic reticulum (GO:0005783);; Biological Process: phosphatidylglycerol biosynthetic process (GO:0006655);; Biological Process: tissue development (GO:0009888);; Biological Process: flower development (GO:0009908);; Biological Process: root …	K13508|1e-173|vvi:100264200|hypothetical protein LOC100264200	Probable glycerol-3-phosphate acyltransferase 3 OS=Arabidopsis thaliana GN=GPAT3 PE=2 SV=1	hypothetical protein PRUPE_ppa017374mg [Prunus persica]
T7-26962	120	52	0	0	1.20645	up	[R]	General function prediction only	Cellular Component: plastid (GO:0009536);; Molecular Function: kinase activity (GO:0016301);; Biological Process: phosphorylation (GO:0016310);; Molecular Function: hydrolase activity (GO:0016787);;	--	--	PREDICTED: abhydrolase domain-containing protein 11-like [Vitis vinifera]
T4-22117	37	11	0.000139	0.00548722	1.75002	up	[P]	Inorganic ion transport and metabolism	Molecular Function: L-glutamate transmembrane transporter activity (GO:0005313);; Cellular Component: mitochondrion (GO:0005739);; Biological Process: sodium ion transport (GO:0006814);; Biological Process: water transport (GO:0006833);; Cellular Component: chloroplast thylakoid (GO:0009534);; Biological Process: response to nematode (GO:0009624);; Biological Process: response to salt stress (GO:…	K03319|0.0|pop:POPTR_577371|2-oxoglutarate/malate translocator	Dicarboxylate transporter 2.1, chloroplastic OS=Arabidopsis thaliana GN=DIT2-1 PE=1 SV=1	glutamate/malate translocator [Nicotiana tabacum]
T7-23047	78	11	0	0	2.82597	up	--	--	Molecular Function: endopeptidase activity (GO:0004175);; Molecular Function: inorganic diphosphatase activity (GO:0004427);; Cellular Component: nucleus (GO:0005634);; Cellular Component: integral to plasma membrane (GO:0005887);; Biological Process: phospholipid metabolic process (GO:0006644);; Biological Process: cellular response to phosphate starvation (GO:0016036);; Biological Process: deph…	K13248|7e-86|vvi:100242977|hypothetical protein LOC100242977	Inorganic pyrophosphatase 1 OS=Arabidopsis thaliana GN=PS2 PE=1 SV=1	hypothetical protein PRUPE_ppa009904mg [Prunus persica]
T7-27078	121	56	1e-06	6.95118e-05	1.11151	up	[G]	Carbohydrate transport and metabolism	Biological Process: response to hypoxia (GO:0001666);; Molecular Function: glycogen (starch) synthase activity (GO:0004373);; Molecular Function: protein binding (GO:0005515);; Molecular Function: starch synthase activity (GO:0009011);; Cellular Component: amyloplast (GO:0009501);; Cellular Component: chloroplast (GO:0009507);; Cellular Component: amyloplast starch grain (GO:0009568);; Biological…	K13679|0.0|vvi:100243677|hypothetical protein LOC100243677	Granule-bound starch synthase 1, chloroplastic/amyloplastic OS=Antirrhinum majus GN=WAXY PE=2 SV=1	GBSSII-2 [Prunus persica]
T4-16554	48	5	0	0	3.26303	up	--	--	Cellular Component: mitochondrion (GO:0005739);; Cellular Component: chloroplast (GO:0009507);; Biological Process: histone phosphorylation (GO:0016572);;	--	--	predicted protein [Populus trichocarpa]
T6-23079	1549	343	0	0	2.17506	up	[G]	Carbohydrate transport and metabolism	Biological Process: RNA splicing, via endonucleolytic cleavage and ligation (GO:0000394);; Biological Process: respiratory burst involved in defense response (GO:0002679);; Molecular Function: fructose-bisphosphate aldolase activity (GO:0004332);; Molecular Function: protein serine/threonine kinase activity (GO:0004674);; Cellular Component: nucleolus (GO:0005730);; Cellular Component: mitochondr…	K01623|1e-154|vvi:100255859|hypothetical protein LOC100255859	Fructose-bisphosphate aldolase 1, chloroplastic (Fragment) OS=Pisum sativum PE=1 SV=1	PREDICTED: probable fructose-bisphosphate aldolase 2, chloroplastic-like [Glycine max]
T7-22479	71	9	0	0	2.97982	up	[K]	Transcription	Biological Process: respiratory burst involved in defense response (GO:0002679);; Molecular Function: DNA binding (GO:0003677);; Molecular Function: sequence-specific DNA binding transcription factor activity (GO:0003700);; Cellular Component: nucleus (GO:0005634);; Biological Process: transcription, DNA-dependent (GO:0006351);; Biological Process: toxin catabolic process (GO:0009407);; Biologica…	--	Ethylene-responsive transcription factor 1A OS=Arabidopsis thaliana GN=ERF1A PE=1 SV=2	ethylene responsive transcription factor 1a [Prunus salicina]
T6-20061	26	4	4.9e-05	0.00223109	2.70044	up	--	--	Cellular Component: endoplasmic reticulum (GO:0005783);; Cellular Component: plasma membrane (GO:0005886);; Cellular Component: integral to plasma membrane (GO:0005887);; Molecular Function: sucrose transmembrane transporter activity (GO:0008515);; Biological Process: carbohydrate transport (GO:0008643);; Cellular Component: plastid (GO:0009536);; Biological Process: leaf senescence (GO:0010150);…	--	Bidirectional sugar transporter SWEET2 OS=Arabidopsis thaliana GN=SWEET2 PE=2 SV=1	PREDICTED: bidirectional sugar transporter SWEET2a [Vitis vinifera]
T7-29884	67	26	1.5e-05	0.000796818	1.36565	up	[K]	Transcription	Cellular Component: histone acetyltransferase complex (GO:0000123);; Molecular Function: transcription regulatory region sequence-specific DNA binding (GO:0000976);; Molecular Function: sequence-specific DNA binding transcription factor activity (GO:0003700);; Cellular Component: nucleus (GO:0005634);; Biological Process: regulation of transcription, DNA-dependent (GO:0006355);; Biological Proces…	--	Homeobox-leucine zipper protein HAT4 OS=Arabidopsis thaliana GN=HAT4 PE=1 SV=1	PREDICTED: homeobox-leucine zipper protein HAT4-like isoform 1 [Vitis vinifera]
T6-18047	120	17	0	0	2.81943	up	[TZDR]	--	Molecular Function: binding (GO:0005488);; Molecular Function: calcium ion binding (GO:0005509);; Cellular Component: extracellular region (GO:0005576);; Cellular Component: cell wall (GO:0005618);; Cellular Component: cytosol (GO:0005829);; Biological Process: proteolysis (GO:0006508);; Molecular Function: cysteine-type peptidase activity (GO:0008234);; Biological Process: gibberellin biosynthet…	--	Calcium-binding protein CML24 OS=Arabidopsis thaliana GN=CML24 PE=2 SV=2	hypothetical protein PRUPE_ppa012594mg [Prunus persica]
T7-25150	50	19	0.000145	0.00565248	1.39593	up	[R]	General function prediction only	Biological Process: very long-chain fatty acid metabolic process (GO:0000038);; Biological Process: sulfur amino acid metabolic process (GO:0000096);; Molecular Function: nucleotide binding (GO:0000166);; Biological Process: polysaccharide biosynthetic process (GO:0000271);; Molecular Function: transporter activity (GO:0005215);; Cellular Component: nucleus (GO:0005634);; Cellular Component: endo…	K12608|1e-106|vvi:100260023|hypothetical protein LOC100260023	ABC transporter I family member 19 OS=Arabidopsis thaliana GN=ABCI19 PE=2 SV=1	PREDICTED: ABC transporter I family member 19-like [Fragaria vesca subsp. vesca]
T6-21105	317	91	0	0	1.80054	up	--	--	Molecular Function: iron ion binding (GO:0005506);; Biological Process: pentose-phosphate shunt (GO:0006098);; Biological Process: rRNA processing (GO:0006364);; Cellular Component: chloroplast thylakoid membrane (GO:0009535);; Biological Process: response to blue light (GO:0009637);; Biological Process: plastid organization (GO:0009657);; Cellular Component: chloroplast envelope (GO:0009941);; B…	--	--	predicted protein [Populus trichocarpa]
T2-31013	63	27	0.000108	0.0044254	1.22239	up	--	--	Cellular Component: extracellular region (GO:0005576);; Cellular Component: vacuole (GO:0005773);; Biological Process: RNA processing (GO:0006396);; Biological Process: cell adhesion (GO:0007155);; Cellular Component: nuclear lumen (GO:0031981);;	--	Fasciclin-like arabinogalactan protein 15 OS=Arabidopsis thaliana GN=FLA15 PE=2 SV=1	hypothetical protein PRUPE_ppa005721mg [Prunus persica]
T5-25550	34	9	0.000111	0.0045219	1.91754	up	--	--	--	--	--	hypothetical protein PRUPE_ppa006860mg [Prunus persica]
T2-25377	45	16	0.000159	0.00610908	1.49185	up	--	--	--	--	GATA transcription factor 5 OS=Arabidopsis thaliana GN=GATA5 PE=2 SV=1	GATA domain class transcription factor [Malus x domestica]
T5-27573	108	24	0	0	2.16993	up	--	--	--	--	--	conserved hypothetical protein [Ricinus communis]
T7-27541	100	49	1.9e-05	0.000989623	1.02915	up	--	--	Molecular Function: sequence-specific DNA binding transcription factor activity (GO:0003700);; Cellular Component: nucleus (GO:0005634);; Biological Process: transcription, DNA-dependent (GO:0006351);; Biological Process: regulation of translation (GO:0006417);; Biological Process: response to stress (GO:0006950);; Biological Process: response to abiotic stimulus (GO:0009628);; Biological Process…	--	Auxin-responsive protein IAA3 OS=Arabidopsis thaliana GN=IAA3 PE=1 SV=1	predicted protein [Populus trichocarpa]
T6-24127	68	31	0.000145	0.00565248	1.13327	up	[I]	Lipid transport and metabolism	Cellular Component: nucleus (GO:0005634);; Biological Process: tricyclic triterpenoid biosynthetic process (GO:0010263);; Biological Process: tetracyclic triterpenoid biosynthetic process (GO:0010686);; Biological Process: sterol biosynthetic process (GO:0016126);; Biological Process: pentacyclic triterpenoid biosynthetic process (GO:0019745);; Molecular Function: marneral synthase activity (GO:0…	--	Beta-amyrin synthase OS=Betula platyphylla GN=OSCBPY PE=1 SV=1	RecName: Full=Beta-amyrin synthase
T3-20590	274	77	0	0	1.83125	up	--	--	Molecular Function: DNA binding (GO:0003677);; Molecular Function: sequence-specific DNA binding transcription factor activity (GO:0003700);; Cellular Component: nucleus (GO:0005634);; Biological Process: regulation of transcription, DNA-dependent (GO:0006355);; Biological Process: protein targeting to membrane (GO:0006612);; Biological Process: fatty acid catabolic process (GO:0009062);; Cellula…	K09287|1e-140|vvi:100262843|hypothetical protein LOC100262843	AP2/ERF and B3 domain-containing transcription repressor TEM1 OS=Arabidopsis thaliana GN=TEM1 PE=1 SV=1	PREDICTED: AP2/ERF and B3 domain-containing transcription repressor TEM1-like [Fragaria vesca subsp. vesca]
T2-24565	506	103	0	0	2.29649	up	--	--	--	--	--	PREDICTED: uncharacterized protein LOC101217755 [Cucumis sativus]
T6-21652	35	7	1.2e-05	0.0006454	2.32193	up	[IQ]	--	Molecular Function: fatty-acyl-CoA synthase activity (GO:0004321);; Cellular Component: peroxisome (GO:0005777);; Biological Process: autophagy (GO:0006914);; Biological Process: response to stress (GO:0006950);; Cellular Component: chloroplast (GO:0009507);; Biological Process: response to symbiotic fungus (GO:0009610);; Biological Process: jasmonic acid biosynthetic process (GO:0009695);; Biolo…	--	4-coumarate--CoA ligase-like 6 OS=Arabidopsis thaliana GN=4CLL6 PE=2 SV=2	PREDICTED: 4-coumarate--CoA ligase-like 6-like [Fragaria vesca subsp. vesca]
T7-29785	319	118	0	0	1.43477	up	[E]	Amino acid transport and metabolism	Cellular Component: nucleus (GO:0005634);; Biological Process: arginine catabolic process (GO:0006527);; Biological Process: protein targeting to membrane (GO:0006612);; Biological Process: response to oxidative stress (GO:0006979);; Biological Process: spermidine biosynthetic process (GO:0008295);; Molecular Function: arginine decarboxylase activity (GO:0008792);; Biological Process: response to…	K01583|0.0|vvi:100233080|ADC	Arginine decarboxylase OS=Pisum sativum PE=2 SV=1	PREDICTED: arginine decarboxylase-like [Fragaria vesca subsp. vesca]
T2-20165	120	46	0	0	1.38333	up	--	--	Molecular Function: sequence-specific DNA binding transcription factor activity (GO:0003700);; Molecular Function: protein binding (GO:0005515);; Biological Process: regulation of translation (GO:0006417);; Biological Process: signal transduction (GO:0007165);; Biological Process: plastid organization (GO:0009657);; Biological Process: post-embryonic development (GO:0009791);; Biological Process:…	--	Transcription factor TCP4 OS=Arabidopsis thaliana GN=TCP4 PE=2 SV=1	PREDICTED: transcription factor TCP4-like [Fragaria vesca subsp. vesca]
T6-21233	85	41	6e-05	0.00266489	1.05184	up	--	--	Cellular Component: mitochondrion (GO:0005739);; Cellular Component: chloroplast (GO:0009507);; Biological Process: photosynthesis (GO:0015979);;	--	--	unnamed protein product [Vitis vinifera]
T4-22288	72	34	0.00016	0.0061391	1.08246	up	--	--	Cellular Component: extracellular region (GO:0005576);; Cellular Component: endoplasmic reticulum (GO:0005783);; Biological Process: carbohydrate metabolic process (GO:0005975);; Biological Process: chromatin silencing (GO:0006342);; Biological Process: cell communication (GO:0007154);; Cellular Component: plant-type cell wall (GO:0009505);; Cellular Component: plasmodesma (GO:0009506);; Biologic…	--	Glucan endo-1,3-beta-glucosidase 7 OS=Arabidopsis thaliana GN=At4g34480 PE=1 SV=2	hypothetical protein PRUPE_ppa005375mg [Prunus persica]
T5-28148	37	7	5e-06	0.000290352	2.4021	up	--	--	Cellular Component: cytosol (GO:0005829);; Biological Process: metabolic process (GO:0008152);; Biological Process: response to salt stress (GO:0009651);; Biological Process: response to ethylene stimulus (GO:0009723);; Biological Process: response to abscisic acid stimulus (GO:0009737);; Biological Process: hormone-mediated signaling pathway (GO:0009755);; Biological Process: response to inorgan…	--	Putative UDP-glucose flavonoid 3-O-glucosyltransferase 3 OS=Fragaria ananassa GN=GT3 PE=2 SV=1	gylcosyltransferase UGT71A13 [Maclura pomifera]
T5-26203	171	8	0	0	4.41785	up	--	--	Molecular Function: binding (GO:0005488);; Cellular Component: plant-type cell wall (GO:0009505);; Biological Process: anatomical structure morphogenesis (GO:0009653);; Cellular Component: intracellular membrane-bounded organelle (GO:0043231);; Biological Process: cellular protein metabolic process (GO:0044267);; Cellular Component: cytoplasmic part (GO:0044444);; Cellular Component: intracellula…	--	--	predicted protein [Populus trichocarpa]
T3-19605	157	69	0	0	1.1861	up	[R]	General function prediction only	Molecular Function: nucleic acid binding (GO:0003676);; Molecular Function: single-stranded DNA binding (GO:0003697);; Biological Process: transcription, DNA-dependent (GO:0006351);; Biological Process: RNA processing (GO:0006396);; Molecular Function: poly(U) RNA binding (GO:0008266);; Biological Process: response to cold (GO:0009409);; Biological Process: RNA modification (GO:0009451);; Cellula…	--	33 kDa ribonucleoprotein, chloroplastic OS=Nicotiana sylvestris PE=1 SV=1	ribonucleoprotein, chloroplast, putative [Ricinus communis]
T6-26215	49	12	2e-06	0.000126914	2.02975	up	--	--	Molecular Function: ferric-chelate reductase activity (GO:0000293);; Cellular Component: nucleus (GO:0005634);; Cellular Component: mitochondrial respiratory chain complex I (GO:0005747);; Cellular Component: plasma membrane (GO:0005886);; Biological Process: cation transport (GO:0006812);; Biological Process: response to osmotic stress (GO:0006970);; Biological Process: catabolic process (GO:000…	--	Ferric reduction oxidase 7, chloroplastic OS=Arabidopsis thaliana GN=FRO7 PE=2 SV=1	hypothetical protein PRUPE_ppa002259mg [Prunus persica]
T7-27053	29	7	0.000202	0.00742555	2.05063	up	--	--	Biological Process: MAPK cascade (GO:0000165);; Molecular Function: protein binding (GO:0005515);; Cellular Component: nucleus (GO:0005634);; Biological Process: protein targeting to membrane (GO:0006612);; Biological Process: response to cold (GO:0009409);; Biological Process: response to water deprivation (GO:0009414);; Biological Process: pollen development (GO:0009555);; Biological Process: r…	K13464|3e-65|vvi:100254231|hypothetical protein LOC100254231	Protein TIFY 10B OS=Arabidopsis thaliana GN=TIFY10B PE=1 SV=1	jasmonate-zim-domain protein 1 [Prunus persica]
T4-11642	37	11	0.000139	0.00548722	1.75002	up	--	--	Molecular Function: sequence-specific DNA binding transcription factor activity (GO:0003700);; Molecular Function: ATP binding (GO:0005524);; Cellular Component: chloroplast stroma (GO:0009570);;	--	Ribulose bisphosphate carboxylase/oxygenase activase, chloroplastic OS=Vigna radiata var. radiata GN=RCA PE=2 SV=2	Ribulose bisphosphate carboxylase/oxygenase activase 1, chloroplast precursor, putative [Ricinus communis]
T7-23464	45	15	8.3e-05	0.00348762	1.58496	up	--	--	Biological Process: cytokinesis by cell plate formation (GO:0000911);; Cellular Component: extracellular region (GO:0005576);; Cellular Component: cell wall (GO:0005618);; Cellular Component: vacuole (GO:0005773);; Biological Process: regulation of transcription, DNA-dependent (GO:0006355);; Biological Process: signal transduction (GO:0007165);; Cellular Component: plant-type cell wall (GO:000950…	--	Osmotin-like protein OS=Solanum lycopersicum PE=1 SV=1	thaumatin-like protein isoform 3 [Ficus pumila var. awkeotsang]
T6-24902	24	3	4.4e-05	0.00204323	3	up	--	--	Molecular Function: nucleic acid binding (GO:0003676);; Molecular Function: sequence-specific DNA binding transcription factor activity (GO:0003700);; Cellular Component: nucleus (GO:0005634);; Biological Process: regulation of transcription, DNA-dependent (GO:0006355);; Molecular Function: zinc ion binding (GO:0008270);; Biological Process: photomorphogenesis (GO:0009640);; Biological Process: g…	--	Zinc finger protein 6 OS=Arabidopsis thaliana GN=ZFP6 PE=2 SV=1	PREDICTED: uncharacterized protein LOC100267595 [Vitis vinifera]
T4-8381	1156	350	0	0	1.72371	up	--	--	--	--	--	--
T5-15241	48	12	2e-06	0.000126914	2	up	[Z]	Cytoskeleton	Molecular Function: structural constituent of cytoskeleton (GO:0005200);; Molecular Function: protein binding (GO:0005515);; Molecular Function: ATP binding (GO:0005524);; Cellular Component: cell wall (GO:0005618);; Cellular Component: nucleolus (GO:0005730);; Cellular Component: cytoplasm (GO:0005737);; Cellular Component: mitochondrion (GO:0005739);; Cellular Component: cytosol (GO:0005829);; …	--	Actin-1 OS=Sorghum bicolor GN=AC1 PE=2 SV=1	actin, partial [Solanum lycopersicum]
T7-32992	85	27	0	0	1.6545	up	--	--	--	--	--	predicted protein [Populus trichocarpa]
T7-27479	59	26	0.000257	0.00911294	1.1822	up	[V]	Defense mechanisms	Cellular Component: plasma membrane (GO:0005886);; Biological Process: cation transport (GO:0006812);; Biological Process: drug transmembrane transport (GO:0006855);; Biological Process: purine nucleobase transport (GO:0006863);; Cellular Component: plant-type vacuole membrane (GO:0009705);; Biological Process: fruit ripening (GO:0009835);; Biological Process: proanthocyanidin biosynthetic proces…	--	Protein TRANSPARENT TESTA 12 OS=Arabidopsis thaliana GN=TT12 PE=2 SV=1	hypothetical protein PRUPE_ppa004771mg [Prunus persica]
T7-19611	26	5	0.000135	0.00535949	2.37851	up	[J]	Translation, ribosomal structure and biogenesis	Biological Process: ribosomal small subunit assembly (GO:0000028);; Biological Process: nuclear-transcribed mRNA catabolic process, nonsense-mediated decay (GO:0000184);; Molecular Function: structural constituent of ribosome (GO:0003735);; Cellular Component: ribosome (GO:0005840);; Biological Process: rRNA processing (GO:0006364);; Biological Process: translation (GO:0006412);; Biological Proce…	K02962|7e-70|rcu:RCOM_0293410|40S ribosomal protein S17, putative	40S ribosomal protein S17-4 OS=Arabidopsis thaliana GN=RPS17D PE=2 SV=3	PREDICTED: 40S ribosomal protein S17-4-like [Glycine max]
T7-25785	121	57	1e-06	6.95118e-05	1.08597	up	[C]	Energy production and conversion	Molecular Function: pyruvate dehydrogenase (acetyl-transferring) activity (GO:0004739);; Molecular Function: transketolase activity (GO:0004802);; Cellular Component: mitochondrion (GO:0005739);; Biological Process: acetyl-CoA metabolic process (GO:0006084);; Biological Process: glycolysis (GO:0006096);; Biological Process: polyamine catabolic process (GO:0006598);; Biological Process: fatty acid…	K00162|0.0|rcu:RCOM_0632150|pyruvate dehydrogenase, putative (EC:1.2.4.1)	Pyruvate dehydrogenase E1 component subunit beta-3, chloroplastic OS=Arabidopsis thaliana GN=E1-BETA-2 PE=2 SV=1	pyruvate dehydrogenase, putative [Ricinus communis]
T3-22101	98	38	0	0	1.36678	up	[G]	Carbohydrate transport and metabolism	Biological Process: transition metal ion transport (GO:0000041);; Biological Process: RNA splicing, via endonucleolytic cleavage and ligation (GO:0000394);; Biological Process: platelet degranulation (GO:0002576);; Molecular Function: actin binding (GO:0003779);; Molecular Function: fructose-bisphosphate aldolase activity (GO:0004332);; Molecular Function: uracil phosphoribosyltransferase activit…	K00876|0.0|vvi:100259975|hypothetical protein LOC100259975	Uridine kinase-like protein 3 OS=Arabidopsis thaliana GN=UKL3 PE=2 SV=1	hypothetical protein PRUPE_ppa005044mg [Prunus persica]
T6-19308	61	27	0.000214	0.00777496	1.17585	up	[R]	General function prediction only	Molecular Function: hydrolase activity (GO:0016787);;	K07025|1e-178|vvi:100232886|GRIP21	--	PREDICTED: uncharacterized protein LOC101294772 isoform 1 [Fragaria vesca subsp. vesca]
T5-23895	720	341	0	0	1.07823	up	[E]	Amino acid transport and metabolism	Biological Process: response to hypoxia (GO:0001666);; Molecular Function: gamma-glutamyltransferase activity (GO:0003840);; Molecular Function: L-alanine:2-oxoglutarate aminotransferase activity (GO:0004021);; Molecular Function: copper ion binding (GO:0005507);; Molecular Function: ATP binding (GO:0005524);; Cellular Component: mitochondrial matrix (GO:0005759);; Cellular Component: vacuole (GO…	K00814|0.0|vvi:100261274|AlaT1	Glutamate--glyoxylate aminotransferase 2 OS=Arabidopsis thaliana GN=GGAT2 PE=1 SV=1	PREDICTED: LOW QUALITY PROTEIN: glutamate--glyoxylate aminotransferase 2-like [Cucumis sativus]
T7-22629	23	4	0.000216	0.00783241	2.52356	up	--	--	Cellular Component: nucleus (GO:0005634);; Cellular Component: cytoplasm (GO:0005737);;	--	--	hypothetical protein PRUPE_ppa011793mg [Prunus persica]
T7-23823	52	18	3.6e-05	0.00172015	1.53051	up	--	--	Molecular Function: protein binding (GO:0005515);; Cellular Component: endosome (GO:0005768);; Cellular Component: endoplasmic reticulum (GO:0005783);; Cellular Component: Golgi apparatus (GO:0005794);; Cellular Component: trans-Golgi network (GO:0005802);; Cellular Component: cytosol (GO:0005829);; Cellular Component: chloroplast (GO:0009507);; Biological Process: vesicle-mediated transport (GO:…	--	PRA1 family protein B4 OS=Arabidopsis thaliana GN=PRA1B4 PE=1 SV=1	hypothetical protein PRUPE_ppa011121mg [Prunus persica]
T5-27726	77	14	0	0	2.45943	up	--	--	Biological Process: MAPK cascade (GO:0000165);; Biological Process: response to molecule of bacterial origin (GO:0002237);; Biological Process: respiratory burst involved in defense response (GO:0002679);; Molecular Function: sequence-specific DNA binding transcription factor activity (GO:0003700);; Molecular Function: protein binding (GO:0005515);; Cellular Component: nucleus (GO:0005634);; Biol…	--	Probable WRKY transcription factor 40 OS=Arabidopsis thaliana GN=WRKY40 PE=1 SV=1	PREDICTED: probable WRKY transcription factor 40-like [Fragaria vesca subsp. vesca]
T5-21655	105	1	0	0	6.71425	up	--	--	Cellular Component: plasma membrane (GO:0005886);; Cellular Component: chloroplast (GO:0009507);; Cellular Component: intracellular part (GO:0044424);;	--	--	hypothetical protein PRUPE_ppa004524mg [Prunus persica]
T1-24371	67	10	0	0	2.74416	up	[O]	Posttranslational modification, protein turnover, chaperones	Molecular Function: protease binding (GO:0002020);; Molecular Function: receptor activity (GO:0004872);; Molecular Function: KDEL sequence binding (GO:0005046);; Molecular Function: ATP binding (GO:0005524);; Cellular Component: cell wall (GO:0005618);; Cellular Component: mitochondrion (GO:0005739);; Cellular Component: vacuolar membrane (GO:0005774);; Cellular Component: endoplasmic reticulum (…	--	Heat shock cognate 70 kDa protein 2 OS=Solanum lycopersicum GN=HSC-2 PE=1 SV=1	HSP70 [Populus alba]
T6-25800	303	137	0	0	1.14514	up	[J]	Translation, ribosomal structure and biogenesis	Biological Process: maltose metabolic process (GO:0000023);; Molecular Function: translation elongation factor activity (GO:0003746);; Molecular Function: GTPase activity (GO:0003924);; Molecular Function: ATP binding (GO:0005524);; Molecular Function: GTP binding (GO:0005525);; Cellular Component: mitochondrion (GO:0005739);; Biological Process: pentose-phosphate shunt (GO:0006098);; Biological …	K02355|0.0|rcu:RCOM_1679710|translation elongation factor G, putative	Elongation factor G, chloroplastic OS=Glycine max GN=FUSA PE=1 SV=1	hypothetical protein PRUPE_ppa001690mg [Prunus persica]
T3-23232	125	38	0	0	1.71786	up	--	--	Biological Process: very long-chain fatty acid metabolic process (GO:0000038);; Biological Process: sulfur amino acid metabolic process (GO:0000096);; Biological Process: polysaccharide biosynthetic process (GO:0000271);; Cellular Component: extracellular region (GO:0005576);; Cellular Component: nucleus (GO:0005634);; Cellular Component: endoplasmic reticulum (GO:0005783);; Biological Process: a…	--	3-ketoacyl-CoA synthase 10 OS=Arabidopsis thaliana GN=FDH PE=1 SV=2	hypothetical protein PRUPE_ppa004011mg [Prunus persica]
T7-23061	37	10	6.5e-05	0.00285532	1.88753	up	[M]	Cell wall/membrane/envelope biogenesis	Biological Process: acetyl-CoA metabolic process (GO:0006084);; Cellular Component: plant-type cell wall (GO:0009505);; Biological Process: plant-type cell wall organization (GO:0009664);; Biological Process: plant-type cell wall biogenesis (GO:0009832);; Biological Process: regulation of meristem growth (GO:0010075);; Biological Process: cell growth (GO:0016049);; Biological Process: sterol bios…	--	Fasciclin-like arabinogalactan protein 7 OS=Arabidopsis thaliana GN=FLA7 PE=1 SV=1	PREDICTED: fasciclin-like arabinogalactan protein 7 isoform 2 [Vitis vinifera]
T4-20471	192	74	0	0	1.37551	up	--	--	Cellular Component: vacuolar membrane (GO:0005774);; Cellular Component: Golgi apparatus (GO:0005794);; Biological Process: acetyl-CoA metabolic process (GO:0006084);; Biological Process: calcium ion transport (GO:0006816);; Biological Process: Golgi organization (GO:0007030);; Biological Process: pattern specification process (GO:0007389);; Biological Process: regulation of cell size (GO:0008361…	--	Fasciclin-like arabinogalactan protein 10 OS=Arabidopsis thaliana GN=FLA10 PE=1 SV=1	hypothetical protein PRUPE_ppa006158mg [Prunus persica]
T7-18396	117	4	0	0	4.87036	up	--	--	Biological Process: proteolysis (GO:0006508);; Molecular Function: cysteine-type peptidase activity (GO:0008234);; Biological Process: response to wounding (GO:0009611);; Biological Process: response to fungus (GO:0009620);; Biological Process: jasmonic acid biosynthetic process (GO:0009695);; Biological Process: abscisic acid mediated signaling pathway (GO:0009738);; Biological Process: response…	--	--	conserved hypothetical protein [Ricinus communis]
T7-29769	172	70	0	0	1.29698	up	[Z]	Cytoskeleton	Biological Process: mitotic sister chromatid segregation (GO:0000070);; Biological Process: M phase (GO:0000279);; Cellular Component: condensed nuclear chromosome kinetochore (GO:0000778);; Cellular Component: condensed chromosome outer kinetochore (GO:0000940);; Molecular Function: DNA binding (GO:0003677);; Molecular Function: sequence-specific DNA binding transcription factor activity (GO:000…	--	AP2/ERF and B3 domain-containing transcription repressor TEM1 OS=Arabidopsis thaliana GN=TEM1 PE=1 SV=1	hypothetical protein PRUPE_ppa001038mg [Prunus persica]
T3-26139	77	23	0	0	1.74322	up	[GEPR]	--	Biological Process: MAPK cascade (GO:0000165);; Molecular Function: inorganic phosphate transmembrane transporter activity (GO:0005315);; Molecular Function: sugar:hydrogen symporter activity (GO:0005351);; Cellular Component: lysosome (GO:0005764);; Cellular Component: Golgi apparatus (GO:0005794);; Biological Process: pentose-phosphate shunt (GO:0006098);; Biological Process: protein targeting …	--	Probable anion transporter 2, chloroplastic OS=Arabidopsis thaliana GN=ANTR2 PE=2 SV=1	hypothetical protein PRUPE_ppa003069mg [Prunus persica]
T3-22062	58	19	6e-06	0.000342049	1.61005	up	[M]	Cell wall/membrane/envelope biogenesis	Biological Process: gastrulation with mouth forming second (GO:0001702);; Biological Process: inter-male aggressive behavior (GO:0002121);; Molecular Function: UDP-glucose 6-dehydrogenase activity (GO:0003979);; Cellular Component: cell wall (GO:0005618);; Cellular Component: nucleus (GO:0005634);; Cellular Component: cytosol (GO:0005829);; Biological Process: glucose catabolic process (GO:000600…	K00012|0.0|vvi:100261061|hypothetical protein LOC100261061	UDP-glucose 6-dehydrogenase 1 OS=Glycine max GN=UGD1 PE=1 SV=1	PREDICTED: UDP-glucose 6-dehydrogenase-like isoform 1 [Vitis vinifera]
T2-18924	1449	305	0	0	2.24818	up	--	--	Cellular Component: extracellular region (GO:0005576);; Biological Process: lipid transport (GO:0006869);; Biological Process: defense response (GO:0006952);; Molecular Function: lipid binding (GO:0008289);; Biological Process: response to biotic stimulus (GO:0009607);;	--	Non-specific lipid-transfer protein OS=Gossypium hirsutum PE=2 SV=1	lipid transfer protein precursor [Gossypium hirsutum]
T4-23877	33	1	0	0	5.04439	up	[P]	Inorganic ion transport and metabolism	Cellular Component: exosome (RNase complex) (GO:0000178);; Biological Process: response to hypoxia (GO:0001666);; Molecular Function: RNA binding (GO:0003723);; Cellular Component: extracellular region (GO:0005576);; Cellular Component: nucleus (GO:0005634);; Cellular Component: plasma membrane (GO:0005886);; Biological Process: protein targeting to membrane (GO:0006612);; Biological Process: nuc…	--	Ammonium transporter 1 member 2 OS=Solanum lycopersicum GN=AMT1-2 PE=2 SV=1	AMT1;2 [Pyrus betulifolia]
T4-21992	50	18	7.9e-05	0.00337259	1.47393	up	[H]	Coenzyme transport and metabolism	Molecular Function: trans-hexaprenyltranstransferase activity (GO:0000010);; Biological Process: response to hypoxia (GO:0001666);; Molecular Function: dimethylallyltranstransferase activity (GO:0004161);; Cellular Component: nucleus (GO:0005634);; Cellular Component: mitochondrion (GO:0005739);; Cellular Component: endoplasmic reticulum (GO:0005783);; Cellular Component: cytosol (GO:0005829);; C…	K05356|1e-143|pop:POPTR_550337|octaprenyl-diphosphate synthase	Solanesyl diphosphate synthase 1 OS=Arabidopsis thaliana GN=SPS1 PE=1 SV=1	hypothetical protein PRUPE_ppa006010mg [Prunus persica]
T6-25804	36	5	1e-06	6.95118e-05	2.848	up	--	--	Molecular Function: binding (GO:0005488);; Biological Process: defense response (GO:0006952);; Cellular Component: cell part (GO:0044464);;	--	Disease resistance protein RPM1 OS=Arabidopsis thaliana GN=RPM1 PE=1 SV=1	NBS-LRR type disease resistance protein [Malus x domestica]
T6-27522	54	14	1e-06	6.95118e-05	1.94753	up	[G]	Carbohydrate transport and metabolism	Cellular Component: plant-type vacuole (GO:0000325);; Molecular Function: beta-fructofuranosidase activity (GO:0004564);; Molecular Function: sucrose alpha-glucosidase activity (GO:0004575);; Cellular Component: cell wall (GO:0005618);; Cellular Component: plasma membrane (GO:0005886);; Biological Process: carbohydrate metabolic process (GO:0005975);; Biological Process: polyamine catabolic proce…	--	Beta-fructofuranosidase, soluble isoenzyme I OS=Daucus carota GN=INV*DC4 PE=1 SV=2	hypothetical protein PRUPE_ppa002732mg [Prunus persica]
T7-29710	25	5	0.000219	0.00790034	2.32193	up	[J]	Translation, ribosomal structure and biogenesis	Biological Process: respiratory burst involved in defense response (GO:0002679);; Cellular Component: cytoplasm (GO:0005737);; Molecular Function: N-acetyltransferase activity (GO:0008080);; Biological Process: ethylene biosynthetic process (GO:0009693);; Biological Process: abscisic acid mediated signaling pathway (GO:0009738);; Biological Process: ethylene mediated signaling pathway (GO:0009873…	--	--	PREDICTED: uncharacterized N-acetyltransferase p20 [Vitis vinifera]
T6-23368	80	9	0	0	3.152	up	--	--	Cellular Component: extracellular region (GO:0005576);; Cellular Component: cell wall (GO:0005618);; Cellular Component: endoplasmic reticulum (GO:0005783);; Biological Process: carbohydrate metabolic process (GO:0005975);; Biological Process: cell communication (GO:0007154);; Cellular Component: plant-type cell wall (GO:0009505);; Cellular Component: plasmodesma (GO:0009506);; Biological Process…	--	Glucan endo-1,3-beta-glucosidase OS=Triticum aestivum GN=GLC1 PE=2 SV=1	PREDICTED: glucan endo-1,3-beta-glucosidase-like [Cucumis sativus]
T4-23707	557	260	0	0	1.09917	up	--	--	Cellular Component: nucleus (GO:0005634);; Cellular Component: cytoplasm (GO:0005737);; Cellular Component: plasma membrane (GO:0005886);; Biological Process: calcium ion transport (GO:0006816);; Biological Process: Golgi organization (GO:0007030);; Biological Process: response to light stimulus (GO:0009416);; Biological Process: phototropism (GO:0009638);; Biological Process: response to salt st…	--	Root phototropism protein 2 OS=Arabidopsis thaliana GN=RPT2 PE=1 SV=2	PREDICTED: root phototropism protein 2 [Vitis vinifera]
T4-18193	57	17	2e-06	0.000126914	1.74543	up	--	--	Molecular Function: binding (GO:0005488);; Cellular Component: extracellular region (GO:0005576);; Biological Process: gene expression (GO:0010467);; Cellular Component: cell part (GO:0044464);; Biological Process: regulation of cellular process (GO:0050794);; Biological Process: regulation of biological quality (GO:0065008);;	--	36.4 kDa proline-rich protein OS=Solanum lycopersicum GN=TPRP-F1 PE=2 SV=1	PREDICTED: uncharacterized protein LOC100262648 [Vitis vinifera]
T7-31723	102	45	2e-06	0.000126914	1.18057	up	[R]	General function prediction only	Molecular Function: catalytic activity (GO:0003824);; Molecular Function: protein kinase activity (GO:0004672);; Molecular Function: binding (GO:0005488);; Molecular Function: ATP binding (GO:0005524);; Cellular Component: plasma membrane (GO:0005886);; Biological Process: protein phosphorylation (GO:0006468);; Cellular Component: chloroplast (GO:0009507);; Biological Process: response to sucrose…	K08869|0.0|pop:POPTR_547970|hypothetical protein	Uncharacterized protein sll0005 OS=Synechocystis sp. (strain PCC 6803 / Kazusa) GN=sll0005 PE=3 SV=1	predicted protein [Populus trichocarpa]
T6-23861	94	30	0	0	1.6477	up	--	--	Biological Process: microtubule cytoskeleton organization (GO:0000226);; Biological Process: cytokinesis by cell plate formation (GO:0000911);; Cellular Component: endoplasmic reticulum (GO:0005783);; Cellular Component: plasma membrane (GO:0005886);; Biological Process: carbohydrate metabolic process (GO:0005975);; Biological Process: DNA methylation (GO:0006306);; Biological Process: methylatio…	--	Glucan endo-1,3-beta-glucosidase 12 OS=Arabidopsis thaliana GN=At4g29360 PE=1 SV=1	hypothetical protein PRUPE_ppa005206mg [Prunus persica]
T7-27645	42	12	3.4e-05	0.00164561	1.80735	up	--	--	Biological Process: mitotic cell cycle (GO:0000278);; Biological Process: respiratory burst involved in defense response (GO:0002679);; Molecular Function: protein binding (GO:0005515);; Cellular Component: mitochondrion (GO:0005739);; Biological Process: cellular protein modification process (GO:0006464);; Biological Process: lipid metabolic process (GO:0006629);; Biological Process: response to…	--	Nematode resistance protein-like HSPRO2 OS=Arabidopsis thaliana GN=HSPRO2 PE=1 SV=1	hypothetical protein PRUPE_ppa004978mg [Prunus persica]
T4-25694	842	159	0	0	2.40479	up	--	--	Molecular Function: protein binding (GO:0005515);; Cellular Component: extracellular region (GO:0005576);; Cellular Component: plant-type cell wall (GO:0009505);; Cellular Component: plasmodesma (GO:0009506);; Biological Process: virus-host interaction (GO:0019048);; Biological Process: regulation of nucleobase-containing compound metabolic process (GO:0019219);; Biological Process: antibacterial…	--	Sulfated surface glycoprotein 185 OS=Volvox carteri PE=1 SV=1	PREDICTED: uncharacterized protein LOC100777240 [Glycine max]
T4-15677	156	49	0	0	1.67069	up	[O]	Posttranslational modification, protein turnover, chaperones	Cellular Component: Prp19 complex (GO:0000974);; Molecular Function: protease binding (GO:0002020);; Molecular Function: receptor activity (GO:0004872);; Molecular Function: KDEL sequence binding (GO:0005046);; Molecular Function: ATP binding (GO:0005524);; Cellular Component: cell wall (GO:0005618);; Cellular Component: spliceosomal complex (GO:0005681);; Cellular Component: nucleolus (GO:000573…	K03283|0.0|rcu:RCOM_0464250|heat shock protein, putative (EC:1.3.1.74)	Probable mediator of RNA polymerase II transcription subunit 37c OS=Arabidopsis thaliana GN=MED37C PE=1 SV=1	PREDICTED: heat shock cognate 70 kDa protein 2-like isoform 2 [Glycine max]
T7-32613	83	38	2.9e-05	0.00143836	1.12711	up	--	--	Cellular Component: chromosome, telomeric region (GO:0000781);; Molecular Function: double-stranded telomeric DNA binding (GO:0003691);; Cellular Component: nucleus (GO:0005634);; Biological Process: glucose catabolic process (GO:0006007);; Molecular Function: DNA binding, bending (GO:0008301);; Biological Process: response to water deprivation (GO:0009414);; Biological Process: response to ethyl…	--	Telomere repeat-binding protein 3 OS=Arabidopsis thaliana GN=TRP3 PE=1 SV=1	hypothetical protein PRUPE_ppa002374mg [Prunus persica]
T3-13468	46	1	0	0	5.52356	up	[G]	Carbohydrate transport and metabolism	Cellular Component: vacuole (GO:0005773);; Cellular Component: plasma membrane (GO:0005886);; Biological Process: glycolysis (GO:0006096);; Biological Process: calcium ion transport (GO:0006816);; Biological Process: iron ion transport (GO:0006826);; Biological Process: water transport (GO:0006833);; Biological Process: hyperosmotic response (GO:0006972);; Biological Process: Golgi organization (…	K09872|7e-54|rcu:RCOM_1356060|Aquaporin PIP2.2, putative	Aquaporin PIP2-2 OS=Arabidopsis thaliana GN=PIP2-2 PE=1 SV=2	PIP2 protein [Gossypium hirsutum]
T6-22492	78	25	0	0	1.64155	up	[R]	General function prediction only	Cellular Component: peroxisomal membrane (GO:0005778);; Cellular Component: peroxisomal matrix (GO:0005782);; Cellular Component: cytosol (GO:0005829);; Cellular Component: plasma membrane (GO:0005886);; Biological Process: gluconeogenesis (GO:0006094);; Biological Process: glycolysis (GO:0006096);; Biological Process: polyamine catabolic process (GO:0006598);; Biological Process: apoptotic proce…	K08232|0.0|vvi:100267896|hypothetical protein LOC100267896	Probable monodehydroascorbate reductase, cytoplasmic isoform 2 OS=Arabidopsis thaliana GN=At3g27820 PE=2 SV=1	PREDICTED: probable monodehydroascorbate reductase, cytoplasmic isoform 2 [Vitis vinifera]
T6-21265	164	21	0	0	2.96523	up	[E]	Amino acid transport and metabolism	Molecular Function: N4-(beta-N-acetylglucosaminyl)-L-asparaginase activity (GO:0003948);; Molecular Function: asparaginase activity (GO:0004067);; Cellular Component: nucleolus (GO:0005730);; Cellular Component: cytoplasm (GO:0005737);; Biological Process: proteolysis (GO:0006508);; Molecular Function: beta-aspartyl-peptidase activity (GO:0008798);; Cellular Component: microtubule cytoskeleton (G…	K13051|4e-95|vvi:100248834|hypothetical protein	Probable isoaspartyl peptidase/L-asparaginase 2 OS=Arabidopsis thaliana GN=At3g16150 PE=2 SV=2	PREDICTED: probable isoaspartyl peptidase/L-asparaginase 2 [Vitis vinifera]
T7-26819	93	22	0	0	2.07973	up	--	--	Molecular Function: protein binding (GO:0005515);; Cellular Component: extracellular region (GO:0005576);; Cellular Component: nucleoplasm (GO:0005654);; Biological Process: transcription, DNA-dependent (GO:0006351);; Molecular Function: transferase activity, transferring phosphorus-containing groups (GO:0016772);; Biological Process: cellular protein metabolic process (GO:0044267);;	--	--	hypothetical protein PRUPE_ppa007966mg [Prunus persica]
T4-15126	43	0	0	0	15.392	up	--	--	Molecular Function: hydrolase activity, hydrolyzing O-glycosyl compounds (GO:0004553);; Cellular Component: extracellular region (GO:0005576);; Cellular Component: cell wall (GO:0005618);; Cellular Component: Golgi apparatus (GO:0005794);; Biological Process: cellular glucan metabolic process (GO:0006073);; Biological Process: response to heat (GO:0009408);; Biological Process: response to cold (…	K08235|1e-62|vvi:100252949|hypothetical protein LOC100252949	Probable xyloglucan endotransglucosylase/hydrolase protein 23 OS=Arabidopsis thaliana GN=XTH23 PE=2 SV=1	PREDICTED: probable xyloglucan endotransglucosylase/hydrolase protein 23-like [Glycine max]
T4-23730	115	36	0	0	1.67557	up	--	--	Cellular Component: cell wall (GO:0005618);; Cellular Component: plasma membrane (GO:0005886);; Cellular Component: chloroplast (GO:0009507);; Biological Process: gibberellic acid mediated signaling pathway (GO:0009740);; Biological Process: seed dormancy process (GO:0010162);; Biological Process: chlorophyll biosynthetic process (GO:0015995);;	--	--	PREDICTED: uncharacterized protein LOC101216438 [Cucumis sativus]
T2-21870	67	11	0	0	2.60666	up	--	--	Molecular Function: DNA binding (GO:0003677);; Molecular Function: sequence-specific DNA binding transcription factor activity (GO:0003700);; Molecular Function: protein binding (GO:0005515);; Cellular Component: nucleus (GO:0005634);; Biological Process: amino acid transport (GO:0006865);; Biological Process: multicellular organismal development (GO:0007275);; Molecular Function: zinc ion bindin…	K13424|0.0|vvi:100243352|similar to DNA-binding protein	Probable WRKY transcription factor 33 OS=Arabidopsis thaliana GN=WRKY33 PE=1 SV=2	PREDICTED: probable WRKY transcription factor 33-like [Fragaria vesca subsp. vesca]
T4-24322	49	11	1e-06	6.95118e-05	2.15528	up	[C]	Energy production and conversion	Molecular Function: iron ion binding (GO:0005506);;	--	--	JHL07K02.5 [Jatropha curcas]
T7-22996	55	17	5e-06	0.000290352	1.6939	up	--	--	Biological Process: MAPK cascade (GO:0000165);; Biological Process: cytokinesis by cell plate formation (GO:0000911);; Biological Process: respiratory burst involved in defense response (GO:0002679);; Molecular Function: SNAP receptor activity (GO:0005484);; Cellular Component: nucleus (GO:0005634);; Cellular Component: plasma membrane (GO:0005886);; Biological Process: N-terminal protein myristo…	--	SNAP25 homologous protein SNAP33 OS=Arabidopsis thaliana GN=SNAP33 PE=1 SV=1	synaptosomal associated protein, putative [Ricinus communis]
T5-22214	47	18	0.000249	0.00885165	1.38466	up	[O]	Posttranslational modification, protein turnover, chaperones	Molecular Function: structural constituent of ribosome (GO:0003735);; Cellular Component: cell wall (GO:0005618);; Cellular Component: nucleus (GO:0005634);; Cellular Component: nucleolus (GO:0005730);; Cellular Component: vacuolar membrane (GO:0005774);; Cellular Component: Golgi apparatus (GO:0005794);; Cellular Component: plasma membrane (GO:0005886);; Biological Process: translation (GO:00064…	--	Ubiquitin OS=Triticum aestivum PE=3 SV=2	polyubiquitin-like [Solanum tuberosum]
T7-30900	49	16	3.2e-05	0.00155958	1.61471	up	--	--	Molecular Function: peroxidase activity (GO:0004601);; Molecular Function: protein binding (GO:0005515);; Biological Process: exocytosis (GO:0006887);; Biological Process: cell communication (GO:0007154);; Biological Process: cellular component organization (GO:0016043);; Cellular Component: intracellular membrane-bounded organelle (GO:0043231);; Cellular Component: cytoplasmic part (GO:0044444);…	--	--	hypothetical protein PRUPE_ppa000771mg [Prunus persica]
T6-25578	42	11	1.6e-05	0.000845934	1.93289	up	--	--	Biological Process: defense response (GO:0006952);; Biological Process: response to biotic stimulus (GO:0009607);; Molecular Function: hydrolase activity (GO:0016787);; Biological Process: cellular metabolic process (GO:0044237);; Biological Process: regulation of biological process (GO:0050789);; Biological Process: multi-organism process (GO:0051704);; Biological Process: cellular response to s…	--	Basic 7S globulin OS=Glycine max GN=BG PE=1 SV=2	basic 7S globulin 2 precursor small subunit, putative [Ricinus communis]
T7-23551	33	9	0.000172	0.00653693	1.87447	up	--	--	Biological Process: response to cold (GO:0009409);; Cellular Component: chloroplast (GO:0009507);; Cellular Component: chloroplast thylakoid membrane (GO:0009535);; Biological Process: anthocyanin-containing compound biosynthetic process (GO:0009718);; Biological Process: response to sucrose stimulus (GO:0009744);; Biological Process: response to UV-B (GO:0010224);; Cellular Component: membrane (…	--	Early light-induced protein, chloroplastic OS=Pisum sativum PE=2 SV=1	hypothetical protein PRUPE_ppa011747mg [Prunus persica]
T5-16321	41	4	0	0	3.35755	up	[B]	Chromatin structure and dynamics	Cellular Component: nucleosome (GO:0000786);; Biological Process: RNA methylation (GO:0001510);; Molecular Function: DNA binding (GO:0003677);; Cellular Component: cell wall (GO:0005618);; Cellular Component: nucleolus (GO:0005730);; Biological Process: DNA repair (GO:0006281);; Biological Process: nucleosome assembly (GO:0006334);; Biological Process: cell proliferation (GO:0008283);; Biological…	K11251|6e-39|pop:POPTR_827348|HTA909	Probable histone H2AXa OS=Arabidopsis thaliana GN=At1g08880 PE=1 SV=1	PREDICTED: histone H2AX-like [Glycine max]
T6-20409	260	115	0	0	1.17688	up	--	--	Cellular Component: nucleus (GO:0005634);; Cellular Component: nuclear envelope (GO:0005635);; Cellular Component: vacuole (GO:0005773);; Cellular Component: Golgi apparatus (GO:0005794);; Cellular Component: cytosol (GO:0005829);; Cellular Component: plasma membrane (GO:0005886);; Biological Process: protein glycosylation (GO:0006486);; Biological Process: ER to Golgi vesicle-mediated transport …	K06630|1e-167|rcu:RCOM_1037090|14-3-3 protein, putative	14-3-3-like protein OS=Pisum sativum PE=2 SV=1	14-3-3 protein, putative [Ricinus communis]
T4-8648	174	43	0	0	2.01668	up	--	--	Molecular Function: fatty acid binding (GO:0005504);; Molecular Function: zinc ion binding (GO:0008270);; Biological Process: systemic acquired resistance, salicylic acid mediated signaling pathway (GO:0009862);;	--	Putative lipid-transfer protein DIR1 OS=Arabidopsis thaliana GN=DIR1 PE=1 SV=1	hypothetical protein PRUPE_ppa013722mg [Prunus persica]
T5-19168	27	5	8.3e-05	0.00348762	2.43296	up	--	--	Cellular Component: cytoplasmic membrane-bounded vesicle (GO:0016023);;	--	--	conserved hypothetical protein [Ricinus communis]
T7-19450	17	1	0.000141	0.00553889	4.08746	up	--	--	Biological Process: microtubule cytoskeleton organization (GO:0000226);; Biological Process: cytokinesis by cell plate formation (GO:0000911);; Biological Process: response to cyclopentenone (GO:0010583);;	--	--	hypothetical protein PRUPE_ppa016098mg [Prunus persica]
T6-17044	54	1	0	0	5.75489	up	[TZDR]	--	Biological Process: mitotic cell cycle (GO:0000278);; Molecular Function: copper ion binding (GO:0005507);; Molecular Function: calcium ion binding (GO:0005509);; Cellular Component: extracellular region (GO:0005576);; Cellular Component: centriole (GO:0005814);; Cellular Component: cytosol (GO:0005829);; Cellular Component: microtubule basal body (GO:0005932);; Biological Process: nucleotide-exc…	--	Calcium-binding protein PBP1 OS=Arabidopsis thaliana GN=PBP1 PE=1 SV=1	PREDICTED: calcium-binding protein PBP1-like [Fragaria vesca subsp. vesca]
T7-27590	33	1	0	0	5.04439	up	--	--	Molecular Function: protein binding (GO:0005515);; Molecular Function: phospholipid binding (GO:0005543);; Biological Process: response to heat (GO:0009408);; Biological Process: response to cold (GO:0009409);; Biological Process: response to wounding (GO:0009611);; Biological Process: response to endogenous stimulus (GO:0009719);; Biological Process: response to salicylic acid stimulus (GO:00097…	--	BON1-associated protein 1 OS=Arabidopsis thaliana GN=BAP1 PE=1 SV=1	hypothetical protein PRUPE_ppa020590mg [Prunus persica]
T4-16557	89	4	0	0	4.47573	up	--	--	--	--	--	hypothetical protein PRUPE_ppa022086mg [Prunus persica]
T5-24528	34	7	2e-05	0.00103308	2.28011	up	[E]	Amino acid transport and metabolism	Molecular Function: transporter activity (GO:0005215);; Molecular Function: protein binding (GO:0005515);; Cellular Component: Golgi apparatus (GO:0005794);; Cellular Component: plasma membrane (GO:0005886);; Biological Process: polysaccharide metabolic process (GO:0005976);; Biological Process: transport (GO:0006810);; Biological Process: lipid transport (GO:0006869);; Biological Process: intra-…	--	Probable nitrite transporter At1g68570 OS=Arabidopsis thaliana GN=At1g68570 PE=2 SV=1	PREDICTED: probable nitrite transporter At1g68570 [Vitis vinifera]
T7-23696	92	45	3.9e-05	0.00184154	1.03171	up	--	--	Cellular Component: chloroplast thylakoid (GO:0009534);; Cellular Component: plastid (GO:0009536);; Cellular Component: chloroplast envelope (GO:0009941);; Biological Process: secondary shoot formation (GO:0010223);; Biological Process: mRNA modification (GO:0016556);;	--	Beta-carotene isomerase D27, chloroplastic OS=Oryza sativa subsp. japonica GN=D27 PE=1 SV=1	PREDICTED: uncharacterized protein LOC101303472 [Fragaria vesca subsp. vesca]
T6-22939	76	12	0	0	2.66297	up	--	--	Molecular Function: catalytic activity (GO:0003824);; Cellular Component: chloroplast (GO:0009507);; Molecular Function: carotene beta-ring hydroxylase activity (GO:0010291);; Cellular Component: membrane (GO:0016020);; Biological Process: carotenoid biosynthetic process (GO:0016117);; Biological Process: carotene metabolic process (GO:0016119);; Biological Process: xanthophyll biosynthetic proce…	K02294|1e-112|rcu:RCOM_1582530|beta-carotene hydroxylase, putative	Beta-carotene hydroxylase 2, chloroplastic (Fragment) OS=Capsicum annuum GN=CA2 PE=2 SV=1	beta carotene hydroxylase-1 [Morus indica]
T5-25204	21	3	0.000204	0.00747458	2.80735	up	--	--	Molecular Function: inorganic anion exchanger activity (GO:0005452);; Molecular Function: protein binding (GO:0005515);; Cellular Component: endosome (GO:0005768);; Cellular Component: vacuole (GO:0005773);; Biological Process: iron ion transport (GO:0006826);; Biological Process: response to boron-containing substance (GO:0010036);; Biological Process: cellular response to iron ion starvation (G…	--	Boron transporter 1 OS=Arabidopsis thaliana GN=BOR1 PE=1 SV=1	hypothetical protein PRUPE_ppa002104mg [Prunus persica]
T6-23070	96	18	0	0	2.41504	up	[B]	Chromatin structure and dynamics	Cellular Component: nucleosome (GO:0000786);; Molecular Function: DNA binding (GO:0003677);; Cellular Component: nucleus (GO:0005634);; Cellular Component: nucleolus (GO:0005730);; Biological Process: nucleosome assembly (GO:0006334);; Biological Process: cell proliferation (GO:0008283);; Cellular Component: plastid (GO:0009536);; Molecular Function: protein heterodimerization activity (GO:004698…	K11253|7e-90|zma:100192589|H3C4, H3C2, H3C3	Histone H3.2 OS=Nicotiana tabacum GN=B34 PE=1 SV=1	histone H3 [Arabidopsis thaliana]
T6-27509	100	42	1e-06	6.95118e-05	1.25154	up	[P]	Inorganic ion transport and metabolism	Molecular Function: carbonate dehydratase activity (GO:0004089);; Molecular Function: protein binding (GO:0005515);; Cellular Component: cytosol (GO:0005829);; Cellular Component: plasma membrane (GO:0005886);; Biological Process: metabolic process (GO:0008152);; Molecular Function: zinc ion binding (GO:0008270);; Cellular Component: chloroplast stroma (GO:0009570);; Cellular Component: chloropla…	K01673|1e-157|rcu:RCOM_0528440|carbonic anhydrase, putative (EC:4.2.1.1)	Carbonic anhydrase, chloroplastic OS=Nicotiana tabacum PE=2 SV=1	PREDICTED: carbonic anhydrase, chloroplastic-like isoform 1 [Glycine max]
T7-27986	316	125	0	0	1.338	up	[C]	Energy production and conversion	Cellular Component: cytoplasm (GO:0005737);; Cellular Component: cytosol (GO:0005829);; Biological Process: response to stress (GO:0006950);; Molecular Function: glyceraldehyde-3-phosphate dehydrogenase (NADP+) (non-phosphorylating) activity (GO:0008886);; Biological Process: cellular metabolic process (GO:0044237);; Biological Process: oxidation-reduction process (GO:0055114);; Biological Proces…	K00131|0.0|rcu:RCOM_0700210|NADP-dependent glyceraldehyde-3-phosphate dehydrogenase, putative (EC:1.2.1.9)	NADP-dependent glyceraldehyde-3-phosphate dehydrogenase OS=Nicotiana plumbaginifolia GN=GAPN PE=2 SV=1	NADP-dependent glyceraldehyde-3-phosphate dehydrogenase, putative [Ricinus communis]
T7-25987	304	149	0	0	1.02876	up	[H]	Coenzyme transport and metabolism	Molecular Function: adenosylhomocysteinase activity (GO:0004013);; Molecular Function: copper ion binding (GO:0005507);; Cellular Component: vacuolar membrane (GO:0005774);; Cellular Component: Golgi apparatus (GO:0005794);; Cellular Component: cytosol (GO:0005829);; Cellular Component: plasma membrane (GO:0005886);; Biological Process: gluconeogenesis (GO:0006094);; Biological Process: glycolysi…	K01251|0.0|rcu:RCOM_0523500|adenosylhomocysteinase, putative (EC:3.3.1.1)	Adenosylhomocysteinase 1 OS=Arabidopsis thaliana GN=SAHH1 PE=1 SV=1	PREDICTED: adenosylhomocysteinase-like [Glycine max]
T6-24826	915	362	0	0	1.33778	up	[G]	Carbohydrate transport and metabolism	Molecular Function: transketolase activity (GO:0004802);; Cellular Component: cytosol (GO:0005829);; Biological Process: gluconeogenesis (GO:0006094);; Biological Process: glycolysis (GO:0006096);; Biological Process: calcium ion transport (GO:0006816);; Biological Process: water transport (GO:0006833);; Biological Process: hyperosmotic response (GO:0006972);; Biological Process: Golgi organizati…	K00615|0.0|rcu:RCOM_1611360|transketolase, putative (EC:2.2.1.1)	Transketolase, chloroplastic OS=Solanum tuberosum PE=2 SV=1	hypothetical protein PRUPE_ppa001865mg [Prunus persica]
T7-27467	87	22	0	0	1.98351	up	[P]	Inorganic ion transport and metabolism	Biological Process: maltose metabolic process (GO:0000023);; Biological Process: sulfate assimilation (GO:0000103);; Biological Process: skeletal system development (GO:0001501);; Biological Process: selenium compound metabolic process (GO:0001887);; Molecular Function: adenylylsulfate kinase activity (GO:0004020);; Molecular Function: sulfate adenylyltransferase (ATP) activity (GO:0004781);; Mol…	K13811|0.0|vvi:100252345|hypothetical protein LOC100252345	ATP sulfurylase 2 OS=Arabidopsis thaliana GN=APS2 PE=1 SV=1	hypothetical protein PRUPE_ppa004963mg [Prunus persica]
T3-22039	253	125	0	0	1.01721	up	[C]	Energy production and conversion	Molecular Function: copper ion binding (GO:0005507);; Molecular Function: electron carrier activity (GO:0009055);; Biological Process: response to UV (GO:0009411);; Cellular Component: chloroplast thylakoid membrane (GO:0009535);; Cellular Component: chloroplast thylakoid lumen (GO:0009543);; Cellular Component: chloroplast stroma (GO:0009570);; Biological Process: negative regulation of translat…	K02638|2e-80|rcu:RCOM_1599580|Plastocyanin A, chloroplast precursor, putative	Plastocyanin, chloroplastic OS=Solanum lycopersicum GN=PETE PE=2 SV=1	PREDICTED: plastocyanin, chloroplastic-like [Fragaria vesca subsp. vesca]
T4-19862	67	31	0.000201	0.00741308	1.11189	up	--	--	Molecular Function: binding (GO:0005488);; Cellular Component: extracellular region (GO:0005576);; Cellular Component: cytosol (GO:0005829);; Cellular Component: plasma membrane (GO:0005886);; Molecular Function: dTDP-4-dehydrorhamnose 3,5-epimerase activity (GO:0008830);; Molecular Function: dTDP-4-dehydrorhamnose reductase activity (GO:0008831);; Cellular Component: plasmodesma (GO:0009506);; C…	K12451|0.0|pop:POPTR_554291|3,5-epimerase/4-reductase	Probable rhamnose biosynthetic enzyme 1 OS=Arabidopsis thaliana GN=RHM1 PE=1 SV=1	predicted protein [Populus trichocarpa]
T7-22189	15	0	9.4e-05	0.00389728	13.8727	up	--	--	Molecular Function: binding (GO:0005488);; Cellular Component: nucleus (GO:0005634);; Biological Process: RNA processing (GO:0006396);; Biological Process: nitrogen compound metabolic process (GO:0006807);; Biological Process: defense response (GO:0006952);; Biological Process: signal transduction (GO:0007165);; Cellular Component: nuclear lumen (GO:0031981);; Biological Process: cellular metabol…	--	--	PREDICTED: uncharacterized protein LOC101313412 [Fragaria vesca subsp. vesca]
T6-18310	200	16	0	0	3.64386	up	--	--	Cellular Component: mitochondrion (GO:0005739);; Cellular Component: vacuolar membrane (GO:0005774);; Cellular Component: Golgi apparatus (GO:0005794);; Cellular Component: plasma membrane (GO:0005886);; Biological Process: intra-Golgi vesicle-mediated transport (GO:0006891);; Biological Process: cellular membrane fusion (GO:0006944);; Cellular Component: plasmodesma (GO:0009506);; Biological Pro…	--	Putative syntaxin-24 OS=Arabidopsis thaliana GN=SYP24 PE=3 SV=1	PREDICTED: putative syntaxin-24-like [Fragaria vesca subsp. vesca]
T2-26668	103	37	0	0	1.47705	up	--	--	Cellular Component: extracellular region (GO:0005576);; Cellular Component: cytoplasm (GO:0005737);; Cellular Component: cytoskeleton (GO:0005856);; Cellular Component: plant-type cell wall (GO:0009505);; Molecular Function: hydrolase activity (GO:0016787);; Biological Process: evasion or tolerance by virus of host immune response (GO:0030683);; Biological Process: modification by symbiont of hos…	--	Leucine-rich repeat extensin-like protein 3 OS=Arabidopsis thaliana GN=LRX3 PE=1 SV=1	PREDICTED: uncharacterized LOC101219428 [Cucumis sativus]
T6-28549	365	57	0	0	2.67886	up	--	--	Molecular Function: DNA binding (GO:0003677);; Molecular Function: binding (GO:0005488);; Molecular Function: protein binding (GO:0005515);; Cellular Component: nucleus (GO:0005634);; Biological Process: regulation of transcription, DNA-dependent (GO:0006355);; Biological Process: response to light stimulus (GO:0009416);; Biological Process: response to salt stress (GO:0009651);; Biological Proce…	--	Protein LHY OS=Arabidopsis thaliana GN=LHY PE=1 SV=2	late elongated hypocotyl [Castanea sativa]
T7-28635	55	4	0	0	3.78136	up	--	--	Molecular Function: sequence-specific DNA binding transcription factor activity (GO:0003700);; Cellular Component: nucleus (GO:0005634);; Biological Process: toxin catabolic process (GO:0009407);; Biological Process: response to water deprivation (GO:0009414);; Biological Process: response to light stimulus (GO:0009416);; Biological Process: pollen development (GO:0009555);; Biological Process: r…	--	Dehydration-responsive element-binding protein 2C OS=Arabidopsis thaliana GN=DREB2C PE=2 SV=2	ERF transcription factor ERF1 [Camellia sinensis]
T6-24951	93	20	0	0	2.21723	up	[MG]	--	Biological Process: translational initiation (GO:0006413);; Cellular Component: chloroplast stroma (GO:0009570);; Cellular Component: chloroplast envelope (GO:0009941);; Biological Process: regulation of proton transport (GO:0010155);; Biological Process: protein autophosphorylation (GO:0046777);;	--	Uncharacterized protein ycf39 OS=Cyanophora paradoxa GN=ycf39 PE=3 SV=1	unknown [Populus trichocarpa]
T7-27046	21	3	0.000204	0.00747458	2.80735	up	[GEPR]	--	Cellular Component: plasma membrane (GO:0005886);; Biological Process: protein folding (GO:0006457);; Biological Process: purine nucleobase transport (GO:0006863);; Molecular Function: sucrose:hydrogen symporter activity (GO:0008506);; Biological Process: carbohydrate transport (GO:0008643);; Biological Process: response to heat (GO:0009408);; Biological Process: response to high light intensity …	--	Sugar carrier protein A OS=Ricinus communis GN=STA PE=2 SV=1	PREDICTED: sugar transport protein 7-like [Cucumis sativus]
T7-30093	112	52	2e-06	0.000126914	1.10692	up	--	--	Biological Process: maltose metabolic process (GO:0000023);; Cellular Component: chloroplast (GO:0009507);; Biological Process: starch biosynthetic process (GO:0019252);;	--	--	predicted protein [Populus trichocarpa]
T6-23630	770	44	0	0	4.12928	up	--	--	Molecular Function: DNA binding (GO:0003677);; Molecular Function: sequence-specific DNA binding transcription factor activity (GO:0003700);; Cellular Component: nucleus (GO:0005634);; Cellular Component: chloroplast (GO:0009507);; Biological Process: response to wounding (GO:0009611);; Biological Process: response to abiotic stimulus (GO:0009628);; Biological Process: induced systemic resistance…	--	Ethylene-responsive transcription factor 5 OS=Nicotiana tabacum GN=ERF5 PE=2 SV=1	hypothetical protein PRUPE_ppa008915mg [Prunus persica]
T4-23194	75	19	0	0	1.98089	up	--	--	Biological Process: cell morphogenesis (GO:0000902);; Molecular Function: actin binding (GO:0003779);; Cellular Component: cell wall (GO:0005618);; Cellular Component: mitochondrion (GO:0005739);; Cellular Component: chloroplast inner membrane (GO:0009706);; Cellular Component: membrane (GO:0016020);; Molecular Function: Rho GTPase binding (GO:0017048);; Biological Process: actin filament-based p…	--	Pollen-specific leucine-rich repeat extensin-like protein 1 OS=Arabidopsis thaliana GN=PEX1 PE=2 SV=1	hypothetical protein PRUPE_ppa007145mg [Prunus persica]
T7-28506	113	35	0	0	1.6909	up	--	--	Biological Process: transition metal ion transport (GO:0000041);; Cellular Component: extracellular region (GO:0005576);; Cellular Component: Golgi apparatus (GO:0005794);; Cellular Component: plasma membrane (GO:0005886);; Biological Process: microtubule nucleation (GO:0007020);; Biological Process: aging (GO:0007568);; Biological Process: fatty acid catabolic process (GO:0009062);; Cellular Com…	--	Tetraspanin-8 OS=Arabidopsis thaliana GN=TET8 PE=2 SV=1	hypothetical protein PRUPE_ppa010029mg [Prunus persica]
T7-21107	2316	862	0	0	1.42588	up	--	--	Cellular Component: extracellular region (GO:0005576);; Biological Process: lipid transport (GO:0006869);; Molecular Function: lipid binding (GO:0008289);;	--	14 kDa proline-rich protein DC2.15 OS=Daucus carota PE=2 SV=1	proline-rich protein precursor [Glycine max]
T7-29371	63	7	0	0	3.16993	up	--	--	Molecular Function: protein binding (GO:0005515);; Cellular Component: intracellular (GO:0005622);; Cellular Component: nucleus (GO:0005634);; Biological Process: regulation of transcription, DNA-dependent (GO:0006355);; Biological Process: transport (GO:0006810);; Biological Process: protein localization (GO:0008104);; Molecular Function: peptidase activity (GO:0008233);; Biological Process: chl…	--	Zinc finger protein CONSTANS-LIKE 9 OS=Arabidopsis thaliana GN=COL9 PE=2 SV=1	PREDICTED: uncharacterized protein LOC100252747 [Vitis vinifera]
T7-24226	79	36	4.2e-05	0.00196993	1.13386	up	--	--	Biological Process: polysaccharide catabolic process (GO:0000272);; Molecular Function: lysozyme activity (GO:0003796);; Molecular Function: chitinase activity (GO:0004568);; Molecular Function: iron ion binding (GO:0005506);; Cellular Component: extracellular space (GO:0005615);; Cellular Component: cell wall (GO:0005618);; Cellular Component: vacuole (GO:0005773);; Biological Process: chitin ca…	K13076|0.0|vvi:100265385|hypothetical protein LOC100265385	Delta(8)-fatty-acid desaturase OS=Helianthus annuus GN=sld1 PE=1 SV=1	PREDICTED: fatty acid desaturase 3 [Vitis vinifera]
T2-27896	271	17	0	0	3.99469	up	--	--	Molecular Function: DNA binding (GO:0003677);; Molecular Function: sequence-specific DNA binding transcription factor activity (GO:0003700);; Cellular Component: nucleus (GO:0005634);; Biological Process: response to water deprivation (GO:0009414);; Biological Process: jasmonic acid and ethylene-dependent systemic resistance (GO:0009861);; Biological Process: induced systemic resistance, jasmonic…	K09286|4e-76|rcu:RCOM_0273420|Ethylene-responsive transcription factor, putative	Ethylene-responsive transcription factor 5 OS=Arabidopsis thaliana GN=ERF5 PE=2 SV=1	hypothetical protein PRUPE_ppa007892mg [Prunus persica]
T2-22705	87	42	5e-05	0.00226376	1.05063	up	[C]	Energy production and conversion	--	K02134|1e-110|rcu:RCOM_0520230|ATP synthase delta chain, mitochondrial, putative (EC:3.6.3.14)	ATP synthase subunit delta&apos;, mitochondrial OS=Ipomoea batatas PE=1 SV=1	ATP synthase delta subunit 2 [Gossypium hirsutum]
T7-23217	73	23	0	0	1.66626	up	--	--	Cellular Component: plant-type cell wall (GO:0009505);; Cellular Component: plasmodesma (GO:0009506);; Cellular Component: cytoplasmic membrane-bounded vesicle (GO:0016023);; Biological Process: virus-host interaction (GO:0019048);; Biological Process: regulation of nucleobase-containing compound metabolic process (GO:0019219);; Biological Process: cellular macromolecule biosynthetic process (GO:…	--	Glycine-rich cell wall structural protein 1 OS=Petunia hybrida GN=GRP-1 PE=1 SV=1	hypothetical protein PDIG_81210 [Penicillium digitatum PHI26]
T4-20624	34	8	4.8e-05	0.00219984	2.08746	up	--	--	Biological Process: MAPK cascade (GO:0000165);; Biological Process: microtubule cytoskeleton organization (GO:0000226);; Biological Process: cytokinesis by cell plate formation (GO:0000911);; Biological Process: respiratory burst involved in defense response (GO:0002679);; Cellular Component: extracellular region (GO:0005576);; Cellular Component: cell wall (GO:0005618);; Cellular Component: vacu…	--	Thaumatin-like protein OS=Arabidopsis thaliana GN=At1g18250 PE=2 SV=2	hypothetical protein PRUPE_ppa010418mg [Prunus persica]
T2-15136	29	1	0	0	4.85798	up	--	--	Molecular Function: translation initiation factor activity (GO:0003743);; Molecular Function: protein binding (GO:0005515);; Cellular Component: eukaryotic translation initiation factor 3 complex (GO:0005852);; Biological Process: carbohydrate metabolic process (GO:0005975);; Biological Process: translational initiation (GO:0006413);; Biological Process: plant-type cell wall organization (GO:0009…	--	Classical arabinogalactan protein 1 OS=Arabidopsis thaliana GN=AGP1 PE=2 SV=2	hypothetical protein PRUPE_ppa013320mg [Prunus persica]
T3-20597	136	68	1e-06	6.95118e-05	1	up	[I]	Lipid transport and metabolism	Cellular Component: extracellular region (GO:0005576);; Cellular Component: endoplasmic reticulum (GO:0005783);; Biological Process: ubiquinone biosynthetic process (GO:0006744);; Biological Process: response to cold (GO:0009409);; Cellular Component: chloroplast (GO:0009507);; Biological Process: dolichol biosynthetic process (GO:0019408);; Molecular Function: dehydrodolichyl diphosphate synthas…	K11778|1e-129|rcu:RCOM_0612090|undecaprenyl pyrophosphate synthetase, putative (EC:2.5.1.31)	Dehydrodolichyl diphosphate synthase 2 OS=Arabidopsis thaliana GN=At5g58770 PE=2 SV=2	hypothetical protein PRUPE_ppa016682mg [Prunus persica]
T2-29621	76	36	0.00011	0.00449749	1.078	up	--	--	Biological Process: transition metal ion transport (GO:0000041);; Molecular Function: DNA binding (GO:0003677);; Molecular Function: protein binding (GO:0005515);; Cellular Component: nucleus (GO:0005634);; Biological Process: response to xenobiotic stimulus (GO:0009410);; Biological Process: photomorphogenesis (GO:0009640);; Biological Process: response to hormone stimulus (GO:0009725);; Biologi…	--	Transcription factor ICE1 OS=Arabidopsis thaliana GN=SCRM PE=1 SV=1	PREDICTED: transcription factor ICE1 isoform 1 [Vitis vinifera]
T4-14229	43	5	0	0	3.10434	up	--	--	Molecular Function: calmodulin binding (GO:0005516);; Cellular Component: plasma membrane (GO:0005886);; Biological Process: transport (GO:0006810);; Biological Process: lipid transport (GO:0006869);; Biological Process: defense response (GO:0006952);; Biological Process: response to cold (GO:0009409);; Biological Process: response to water deprivation (GO:0009414);; Cellular Component: plant-typ…	--	Non-specific lipid-transfer protein OS=Helianthus annuus PE=3 SV=1	fiber lipid transfer protein [Gossypium barbadense]
T6-19626	106	33	0	0	1.68353	up	[G]	Carbohydrate transport and metabolism	Molecular Function: ribose-5-phosphate isomerase activity (GO:0004751);; Cellular Component: cytoplasm (GO:0005737);; Biological Process: cell death (GO:0008219);; Biological Process: pentose-phosphate shunt, non-oxidative branch (GO:0009052);; Biological Process: vegetative to reproductive phase transition of meristem (GO:0010228);; Biological Process: cellulose biosynthetic process (GO:0030244)…	--	Probable ribose-5-phosphate isomerase OS=Arabidopsis thaliana GN=At2g01290 PE=2 SV=1	PREDICTED: probable ribose-5-phosphate isomerase-like [Glycine max]
T1-13189	31	8	0.000188	0.00701667	1.9542	up	[Z]	Cytoskeleton	Molecular Function: structural constituent of cytoskeleton (GO:0005200);; Molecular Function: ATP binding (GO:0005524);; Cellular Component: cell wall (GO:0005618);; Cellular Component: nucleus (GO:0005634);; Cellular Component: cytoplasm (GO:0005737);; Cellular Component: mitochondrion (GO:0005739);; Cellular Component: cytoskeleton (GO:0005856);; Cellular Component: plasma membrane (GO:0005886)…	--	Actin-85C (Fragment) OS=Solanum tuberosum GN=AC85C PE=3 SV=1	actin [Linum usitatissimum]
T7-32122	52	5	0	0	3.37851	up	[IQ]	--	Cellular Component: mitochondrion (GO:0005739);; Cellular Component: cytosol (GO:0005829);; Biological Process: lipid metabolic process (GO:0006629);; Molecular Function: o-succinylbenzoate-CoA ligase activity (GO:0008756);; Cellular Component: plasmodesma (GO:0009506);; Cellular Component: chloroplast stroma (GO:0009570);; Biological Process: positive regulation of seed germination (GO:0010030);…	--	4-coumarate--CoA ligase-like 10 OS=Arabidopsis thaliana GN=4CLL10 PE=2 SV=1	acyl-activating enzyme 8 [Cannabis sativa]
T6-27011	27	5	8.3e-05	0.00348762	2.43296	up	--	--	Biological Process: maltose metabolic process (GO:0000023);; Biological Process: sulfur amino acid metabolic process (GO:0000096);; Molecular Function: iron ion binding (GO:0005506);; Molecular Function: protein binding (GO:0005515);; Cellular Component: plasma membrane (GO:0005886);; Biological Process: glycine catabolic process (GO:0006546);; Biological Process: unsaturated fatty acid biosynthe…	--	Linoleate 13S-lipoxygenase 3-1, chloroplastic OS=Solanum tuberosum GN=LOX3.1 PE=1 SV=1	predicted protein [Populus trichocarpa]
T7-24767	932	312	0	0	1.57878	up	[E]	Amino acid transport and metabolism	Molecular Function: serine-pyruvate transaminase activity (GO:0004760);; Molecular Function: protein binding (GO:0005515);; Cellular Component: peroxisome (GO:0005777);; Cellular Component: plasma membrane (GO:0005886);; Biological Process: water transport (GO:0006833);; Molecular Function: alanine-glyoxylate transaminase activity (GO:0008453);; Molecular Function: transaminase activity (GO:00084…	K00830|0.0|rcu:RCOM_0063050|serine-pyruvate aminotransferase, putative (EC:2.6.1.45)	Serine--glyoxylate aminotransferase OS=Arabidopsis thaliana GN=AGT1 PE=1 SV=2	hypothetical protein PRUPE_ppa006653mg [Prunus persica]
T6-21050	79	39	0.000162	0.00620311	1.01838	up	--	--	Cellular Component: chloroplast thylakoid membrane (GO:0009535);;	--	--	uncharacterized protein LOC100305745 [Glycine max]
T6-21735	88	44	8.7e-05	0.00363121	1	up	[M]	Cell wall/membrane/envelope biogenesis	Biological Process: gastrulation with mouth forming second (GO:0001702);; Biological Process: inter-male aggressive behavior (GO:0002121);; Molecular Function: UDP-glucose 6-dehydrogenase activity (GO:0003979);; Cellular Component: cell wall (GO:0005618);; Cellular Component: nucleus (GO:0005634);; Cellular Component: cytosol (GO:0005829);; Biological Process: glucose catabolic process (GO:000600…	K00012|0.0|vvi:100264653|hypothetical protein LOC100264653	UDP-glucose 6-dehydrogenase 1 OS=Glycine max GN=UGD1 PE=1 SV=1	PREDICTED: UDP-glucose 6-dehydrogenase [Vitis vinifera]
T5-21065	97	14	0	0	2.79256	up	[S]	Function unknown	Molecular Function: protein binding (GO:0005515);; Cellular Component: extracellular region (GO:0005576);; Cellular Component: cell wall (GO:0005618);; Cellular Component: membrane (GO:0016020);; Biological Process: cellular protein metabolic process (GO:0044267);; Cellular Component: nuclear part (GO:0044428);; Cellular Component: cytoplasmic part (GO:0044444);; Cellular Component: intracellular…	--	--	conserved hypothetical protein [Ricinus communis]
T4-26454	23	3	7.4e-05	0.00318825	2.9386	up	--	--	Molecular Function: GTPase activity (GO:0003924);; Molecular Function: transmembrane signaling receptor activity (GO:0004888);; Molecular Function: protein binding (GO:0005515);; Molecular Function: GTP binding (GO:0005525);; Cellular Component: cytosol (GO:0005829);; Biological Process: multicellular organismal development (GO:0007275);; Cellular Component: chloroplast outer membrane (GO:0009707…	--	Translocase of chloroplast 159, chloroplastic OS=Arabidopsis thaliana GN=TOC159 PE=1 SV=1	PREDICTED: translocase of chloroplast 159, chloroplastic-like [Vitis vinifera]
T3-23863	166	54	0	0	1.62015	up	--	--	Molecular Function: binding (GO:0005488);; Cellular Component: plasma membrane (GO:0005886);; Biological Process: nucleobase-containing compound metabolic process (GO:0006139);; Cellular Component: anchored to membrane (GO:0031225);; Biological Process: regulation of cellular metabolic process (GO:0031323);; Biological Process: cellular macromolecule biosynthetic process (GO:0034645);; Biological…	--	Lysine-rich arabinogalactan protein 18 OS=Arabidopsis thaliana GN=AGP18 PE=2 SV=1	PREDICTED: lysine-rich arabinogalactan protein 17 [Vitis vinifera]
T4-15112	23	4	0.000216	0.00783241	2.52356	up	--	--	Cellular Component: plastid (GO:0009536);;	--	--	hypothetical protein PRUPE_ppa012833mg [Prunus persica]
T6-25429	394	22	0	0	4.16262	up	[I]	Lipid transport and metabolism	Molecular Function: inositol-3-phosphate synthase activity (GO:0004512);; Cellular Component: cytoplasm (GO:0005737);; Biological Process: inositol biosynthetic process (GO:0006021);; Biological Process: phosphatidylserine biosynthetic process (GO:0006659);; Biological Process: response to heat (GO:0009408);; Biological Process: response to high light intensity (GO:0009644);; Biological Process: …	K01858|0.0|rcu:RCOM_0197350|myo-inositol-1 phosphate synthase, putative (EC:5.5.1.4)	Inositol-3-phosphate synthase OS=Sesamum indicum PE=2 SV=1	PREDICTED: inositol-3-phosphate synthase-like [Fragaria vesca subsp. vesca]
T1-23895	266	21	0	0	3.66297	up	--	--	Molecular Function: catalytic activity (GO:0003824);; Cellular Component: extracellular region (GO:0005576);; Biological Process: carbohydrate metabolic process (GO:0005975);; Biological Process: cellular protein modification process (GO:0006464);; Cellular Component: plant-type cell wall (GO:0009505);; Biological Process: response to brassinosteroid stimulus (GO:0009741);; Cellular Component: me…	--	--	conserved hypothetical protein [Ricinus communis]
T6-19253	84	33	2e-06	0.000126914	1.34792	up	[O]	Posttranslational modification, protein turnover, chaperones	Biological Process: protein peptidyl-prolyl isomerization (GO:0000413);; Molecular Function: peptidyl-prolyl cis-trans isomerase activity (GO:0003755);; Molecular Function: binding (GO:0005488);; Biological Process: protein folding (GO:0006457);; Cellular Component: chloroplast (GO:0009507);; Cellular Component: chloroplast thylakoid (GO:0009534);; Cellular Component: membrane (GO:0016020);; Cell…	--	Vegetative cell wall protein gp1 OS=Chlamydomonas reinhardtii GN=GP1 PE=2 SV=1	hypothetical protein PRUPE_ppa009354mg [Prunus persica]
T4-28331	16	0	5.5e-05	0.00246625	13.9658	up	--	--	--	--	--	hypothetical protein PRUPE_ppa011717mg [Prunus persica]
T7-29468	80	25	0	0	1.67807	up	--	--	Biological Process: circadian rhythm (GO:0007623);; Cellular Component: chloroplast (GO:0009507);; Biological Process: myo-inositol hexakisphosphate biosynthetic process (GO:0010264);;	--	--	PREDICTED: uncharacterized protein LOC100268024 isoform 1 [Vitis vinifera]
T7-19361	58	12	0	0	2.27302	up	--	--	Molecular Function: carboxylesterase activity (GO:0004091);; Cellular Component: extracellular region (GO:0005576);; Biological Process: lipid metabolic process (GO:0006629);; Cellular Component: chloroplast (GO:0009507);; Biological Process: response to salicylic acid stimulus (GO:0009751);; Biological Process: stomatal complex morphogenesis (GO:0010103);; Biological Process: response to lithium…	--	GDSL esterase/lipase At5g18430 OS=Arabidopsis thaliana GN=At5g18430 PE=2 SV=1	hypothetical protein PRUPE_ppa007427mg [Prunus persica]
T7-31827	61	21	7e-06	0.000393065	1.53842	up	--	--	Cellular Component: Golgi apparatus (GO:0005794);; Molecular Function: ceramide glucosyltransferase activity (GO:0008120);;	--	--	hypothetical protein PRUPE_ppa004285mg [Prunus persica]
T6-20789	30	1	0	0	4.90689	up	--	--	Molecular Function: nucleic acid binding (GO:0003676);; Biological Process: regulation of transcription, DNA-dependent (GO:0006355);; Biological Process: signal transduction (GO:0007165);; Biological Process: response to heat (GO:0009408);; Biological Process: response to cold (GO:0009409);; Biological Process: response to light intensity (GO:0009642);; Biological Process: response to salt stress…	--	Zinc finger protein ZAT5 OS=Arabidopsis thaliana GN=ZAT5 PE=2 SV=1	PREDICTED: zinc finger protein ZAT5 [Vitis vinifera]
T7-29146	281	132	0	0	1.09003	up	[E]	Amino acid transport and metabolism	Molecular Function: 5-methyltetrahydropteroyltriglutamate-homocysteine S-methyltransferase activity (GO:0003871);; Molecular Function: copper ion binding (GO:0005507);; Cellular Component: vacuolar membrane (GO:0005774);; Cellular Component: peroxisome (GO:0005777);; Cellular Component: Golgi apparatus (GO:0005794);; Cellular Component: cytosol (GO:0005829);; Cellular Component: plasma membrane (…	K00549|0.0|rcu:RCOM_1321820|5-methyltetrahydropteroyltriglutamate--homocysteine methyltransferase, putative (EC:2.1.1.14)	5-methyltetrahydropteroyltriglutamate--homocysteine methyltransferase OS=Catharanthus roseus GN=METE PE=2 SV=1	hypothetical protein PRUPE_ppa001783mg [Prunus persica]
T6-22185	531	258	0	0	1.04134	up	[P]	Inorganic ion transport and metabolism	Cellular Component: cell wall (GO:0005618);; Cellular Component: mitochondrion (GO:0005739);; Cellular Component: vacuolar membrane (GO:0005774);; Cellular Component: peroxisomal membrane (GO:0005778);; Cellular Component: Golgi apparatus (GO:0005794);; Cellular Component: cytosol (GO:0005829);; Cellular Component: plasma membrane (GO:0005886);; Biological Process: response to oxidative stress (G…	K00434|1e-159|pop:POPTR_821619|hypothetical protein	L-ascorbate peroxidase, cytosolic OS=Pisum sativum GN=APX1 PE=1 SV=2	ascorbate peroxidase [Ziziphus jujuba]
T6-24700	40	11	3.8e-05	0.00179886	1.8625	up	--	--	--	--	--	hypothetical protein PRUPE_ppa006860mg [Prunus persica]
T7-24248	132	12	0	0	3.45943	up	--	--	--	--	--	metal ion binding protein, putative [Ricinus communis]
T7-27316	38	9	1.8e-05	0.000944554	2.078	up	[O]	Posttranslational modification, protein turnover, chaperones	Biological Process: mitotic cell cycle (GO:0000278);; Biological Process: response to hypoxia (GO:0001666);; Molecular Function: ATP:ADP antiporter activity (GO:0005471);; Molecular Function: protein binding (GO:0005515);; Molecular Function: ATP binding (GO:0005524);; Cellular Component: nucleus (GO:0005634);; Cellular Component: mitochondrion (GO:0005739);; Cellular Component: endoplasmic retic…	--	--	PREDICTED: uncharacterized protein LOC101302848 [Fragaria vesca subsp. vesca]
T6-16449	284	58	0	0	2.29177	up	[H]	Coenzyme transport and metabolism	Biological Process: maltose metabolic process (GO:0000023);; Molecular Function: catalytic activity (GO:0003824);; Cellular Component: cytosol (GO:0005829);; Cellular Component: plasma membrane (GO:0005886);; Biological Process: pentose-phosphate shunt (GO:0006098);; Biological Process: cellular amino acid metabolic process (GO:0006520);; Biological Process: response to lipid hydroperoxide (GO:00…	K06215|0.0|rcu:RCOM_0612540|Pyridoxin biosynthesis protein PDX1, putative	Probable pyridoxal biosynthesis protein PDX1 OS=Hevea brasiliensis GN=PDX1 PE=2 SV=1	Pyridoxin biosynthesis protein PDX1, putative [Ricinus communis]
T7-20918	49	8	0	0	2.61471	up	--	--	Cellular Component: nucleosome (GO:0000786);; Biological Process: RNA methylation (GO:0001510);; Molecular Function: DNA binding (GO:0003677);; Cellular Component: nucleolus (GO:0005730);; Cellular Component: vacuole (GO:0005773);; Biological Process: nucleosome assembly (GO:0006334);; Biological Process: chromatin remodeling (GO:0006338);; Biological Process: cell proliferation (GO:0008283);; Bi…	K11251|1e-86|pop:POPTR_818688|HTA905	Histone H2A variant 1 OS=Arabidopsis thaliana GN=H2AV PE=1 SV=1	histone 2 [Populus trichocarpa]
T6-23042	103	11	0	0	3.22707	up	--	--	Molecular Function: nucleic acid binding (GO:0003676);; Molecular Function: DNA binding (GO:0003677);; Molecular Function: chromatin binding (GO:0003682);; Molecular Function: sequence-specific DNA binding transcription factor activity (GO:0003700);; Cellular Component: nucleus (GO:0005634);; Biological Process: regulation of transcription, DNA-dependent (GO:0006355);; Biological Process: respons…	--	Transcription factor MYB1R1 OS=Solanum tuberosum PE=2 SV=1	putative MYB transcription factor [Rosa rugosa]
T1-16428	43	15	0.000185	0.0069743	1.51937	up	--	--	Biological Process: defense response to insect (GO:0002213);; Biological Process: respiratory burst involved in defense response (GO:0002679);; Molecular Function: DNA binding (GO:0003677);; Molecular Function: sequence-specific DNA binding transcription factor activity (GO:0003700);; Cellular Component: nucleus (GO:0005634);; Biological Process: regulation of transcription, DNA-dependent (GO:000…	--	Ethylene-responsive transcription factor ERF018 OS=Arabidopsis thaliana GN=ERF018 PE=2 SV=1	PREDICTED: ethylene-responsive transcription factor ERF017 [Vitis vinifera]
T3-25335	68	31	0.000145	0.00565248	1.13327	up	[E]	Amino acid transport and metabolism	Biological Process: sulfate assimilation (GO:0000103);; Molecular Function: protein binding (GO:0005515);; Cellular Component: cytosol (GO:0005829);; Biological Process: cysteine biosynthetic process from serine (GO:0006535);; Biological Process: protein targeting to membrane (GO:0006612);; Molecular Function: serine O-acetyltransferase activity (GO:0009001);; Cellular Component: cysteine synthas…	K00640|1e-179|vvi:100264650|hypothetical protein LOC100264650	Serine acetyltransferase 5 OS=Arabidopsis thaliana GN=SAT5 PE=1 SV=1	PREDICTED: serine acetyltransferase 5-like [Fragaria vesca subsp. vesca]
T6-12709	44	15	0.000124	0.0049685	1.55254	up	--	--	Cellular Component: chloroplast (GO:0009507);;	--	--	PREDICTED: UPF0197 transmembrane protein C11orf10-like [Cucumis sativus]
T7-30889	64	11	0	0	2.54057	up	--	--	Molecular Function: calmodulin binding (GO:0005516);; Biological Process: zinc ion transport (GO:0006829);;	--	--	predicted protein [Populus trichocarpa]
T6-26781	67	25	8e-06	0.000443009	1.42223	up	--	--	Cellular Component: Golgi apparatus (GO:0005794);; Cellular Component: membrane (GO:0016020);; Biological Process: cellular component organization (GO:0016043);; Biological Process: cell wall biogenesis (GO:0042546);; Cellular Component: extracellular region part (GO:0044421);; Biological Process: pectin biosynthetic process (GO:0045489);; Molecular Function: beta-1,3-galactosyltransferase activi…	--	--	hypothetical protein PRUPE_ppa025548mg [Prunus persica]
T7-28599	98	44	4e-06	0.000236194	1.15528	up	[O]	Posttranslational modification, protein turnover, chaperones	Cellular Component: actin filament (GO:0005884);; Cellular Component: plasma membrane (GO:0005886);; Cellular Component: cilium (GO:0005929);; Biological Process: metabolic process (GO:0008152);; Biological Process: post-embryonic development (GO:0009791);; Biological Process: chloroplast relocation (GO:0009902);; Cellular Component: stereocilium bundle (GO:0032421);; Cellular Component: organell…	--	Uncharacterized protein At5g39865 OS=Arabidopsis thaliana GN=At5g39865 PE=1 SV=1	hypothetical protein VITISV_032100 [Vitis vinifera]
T6-25812	97	6	0	0	4.01495	up	--	--	Biological Process: sulfur amino acid metabolic process (GO:0000096);; Molecular Function: Rho GTPase activator activity (GO:0005100);; Molecular Function: dicarboxylic acid transmembrane transporter activity (GO:0005310);; Molecular Function: protein binding (GO:0005515);; Molecular Function: phospholipid binding (GO:0005543);; Cellular Component: nucleolus (GO:0005730);; Cellular Component: mit…	--	Mitochondrial uncoupling protein 4 OS=Arabidopsis thaliana GN=PUMP4 PE=2 SV=1	unnamed protein product [Vitis vinifera]
T6-20097	347	151	0	0	1.20039	up	[G]	Carbohydrate transport and metabolism	Molecular Function: transporter activity (GO:0005215);; Cellular Component: vacuole (GO:0005773);; Cellular Component: plasma membrane (GO:0005886);; Biological Process: glycolysis (GO:0006096);; Biological Process: calcium ion transport (GO:0006816);; Biological Process: iron ion transport (GO:0006826);; Biological Process: water transport (GO:0006833);; Biological Process: response to osmotic s…	--	Probable aquaporin PIP2-5 OS=Arabidopsis thaliana GN=PIP2-5 PE=1 SV=1	plasma membrane intrinsic protein 2-2 [Pyrus communis]
T4-17970	34	10	0.00024	0.00860258	1.76553	up	--	--	Molecular Function: hydrolase activity (GO:0016787);;	--	--	hypothetical protein PRUPE_ppa007150mg [Prunus persica]
T7-18547	318	138	0	0	1.20436	up	[J]	Translation, ribosomal structure and biogenesis	Cellular Component: plastid small ribosomal subunit (GO:0000312);; Molecular Function: RNA binding (GO:0003723);; Molecular Function: structural constituent of ribosome (GO:0003735);; Cellular Component: chloroplast thylakoid (GO:0009534);; Cellular Component: chloroplast stroma (GO:0009570);; Cellular Component: chloroplast envelope (GO:0009941);; Molecular Function: rRNA binding (GO:0019843);; …	K02961|2e-71|pop:POPTR_705737|hypothetical protein	30S ribosomal protein S17, chloroplastic OS=Arabidopsis thaliana GN=RPS17 PE=2 SV=1	PREDICTED: 30S ribosomal protein S17, chloroplastic-like [Cucumis sativus]
T4-19697	66	15	0	0	2.1375	up	--	--	Biological Process: response to hypoxia (GO:0001666);; Biological Process: respiratory burst involved in defense response (GO:0002679);; Molecular Function: DNA binding (GO:0003677);; Molecular Function: sequence-specific DNA binding transcription factor activity (GO:0003700);; Molecular Function: protein binding (GO:0005515);; Cellular Component: nucleolus (GO:0005730);; Biological Process: prot…	--	Ethylene-responsive transcription factor 4 OS=Nicotiana sylvestris GN=ERF4 PE=2 SV=1	unknown [Lotus japonicus]
T3-20686	197	91	0	0	1.11426	up	[I]	Lipid transport and metabolism	Cellular Component: nucleus (GO:0005634);; Cellular Component: endoplasmic reticulum membrane (GO:0005789);; Biological Process: lipid metabolic process (GO:0006629);; Biological Process: unsaturated fatty acid biosynthetic process (GO:0006636);; Biological Process: response to cold (GO:0009409);; Cellular Component: chloroplast envelope (GO:0009941);; Cellular Component: integral to membrane (GO…	K10256|0.0|vvi:100258789|hypothetical protein LOC100258789	Omega-6 fatty acid desaturase, endoplasmic reticulum isozyme 2 OS=Glycine max GN=FAD2-2 PE=2 SV=1	omega-6 fatty acid desaturase [Sesamum indicum]
T7-28994	195	46	0	0	2.08377	up	[D]	Cell cycle control, cell division, chromosome partitioning	Biological Process: polysaccharide biosynthetic process (GO:0000271);; Molecular Function: sequence-specific DNA binding transcription factor activity (GO:0003700);; Molecular Function: protein serine/threonine kinase activity (GO:0004674);; Molecular Function: ATP binding (GO:0005524);; Cellular Component: nucleus (GO:0005634);; Cellular Component: cytosol (GO:0005829);; Cellular Component: plas…	--	Beta-amylase 1, chloroplastic OS=Arabidopsis thaliana GN=BAM1 PE=1 SV=1	Beta-amylase, putative [Ricinus communis]
T7-22931	181	78	0	0	1.21444	up	--	--	Cellular Component: nucleosome (GO:0000786);; Biological Process: RNA methylation (GO:0001510);; Molecular Function: DNA binding (GO:0003677);; Cellular Component: cell wall (GO:0005618);; Cellular Component: nucleolus (GO:0005730);; Biological Process: nucleosome assembly (GO:0006334);; Biological Process: cell proliferation (GO:0008283);; Biological Process: DNA mediated transformation (GO:0009…	K11251|1e-87|vvi:100257319|hypothetical protein LOC100257319	Histone H2AX OS=Cicer arietinum GN=HIS2A PE=2 SV=1	hypothetical protein PRUPE_ppa013072mg [Prunus persica]
T1-24495	94	15	0	0	2.6477	up	[G]	Carbohydrate transport and metabolism	Cellular Component: plant-type vacuole (GO:0000325);; Biological Process: respiratory burst involved in defense response (GO:0002679);; Molecular Function: sucrose alpha-glucosidase activity (GO:0004575);; Cellular Component: cell wall (GO:0005618);; Cellular Component: plasma membrane (GO:0005886);; Biological Process: starch metabolic process (GO:0005982);; Biological Process: sucrose metabolic…	K01193|0.0|pop:POPTR_817289|hypothetical protein	Acid beta-fructofuranosidase OS=Vigna radiata var. radiata GN=INVA PE=1 SV=1	hypothetical protein PRUPE_ppa002334mg [Prunus persica]
T6-17224	62	5	0	0	3.63227	up	--	--	Molecular Function: protein binding (GO:0005515);; Cellular Component: cytosol (GO:0005829);; Biological Process: protein targeting to membrane (GO:0006612);; Biological Process: macromolecule biosynthetic process (GO:0009059);; Biological Process: response to wounding (GO:0009611);; Biological Process: coumarin biosynthetic process (GO:0009805);; Biological Process: lignin biosynthetic process (…	--	Shikimate O-hydroxycinnamoyltransferase OS=Nicotiana tabacum GN=HST PE=1 SV=1	putative hydroxycinnamoyl CoA shikimate/quinate hydroxycinnamoyl transferase [Hibiscus cannabinus]
T7-18402	106	39	0	0	1.44252	up	--	--	--	--	--	conserved hypothetical protein [Ricinus communis]
T4-21726	58	14	0	0	2.05063	up	--	--	Molecular Function: binding (GO:0005488);; Biological Process: gene expression (GO:0010467);; Biological Process: RNA metabolic process (GO:0016070);;	--	--	PREDICTED: uncharacterized protein LOC101207471 [Cucumis sativus]
T7-26451	106	27	0	0	1.97303	up	--	--	Biological Process: MAPK cascade (GO:0000165);; Biological Process: N-terminal protein myristoylation (GO:0006499);; Biological Process: protein targeting to membrane (GO:0006612);; Biological Process: response to cold (GO:0009409);; Biological Process: abscisic acid mediated signaling pathway (GO:0009738);; Biological Process: systemic acquired resistance, salicylic acid mediated signaling pathw…	--	B2 protein OS=Daucus carota PE=2 SV=1	PREDICTED: uncharacterized protein LOC101208173 [Cucumis sativus]
T6-22276	88	18	0	0	2.28951	up	[C]	Energy production and conversion	Biological Process: glycerol metabolic process (GO:0006071);; Biological Process: lipid metabolic process (GO:0006629);; Biological Process: phospholipid metabolic process (GO:0006644);; Molecular Function: glycerophosphodiester phosphodiesterase activity (GO:0008889);; Molecular Function: glycerophosphoinositol glycerophosphodiesterase activity (GO:0047395);;	--	--	Glycerophosphodiester phosphodiesterase GDE1 [Triticum urartu]
T7-26136	35	10	0.000156	0.00604349	1.80735	up	--	--	Biological Process: respiratory burst involved in defense response (GO:0002679);; Molecular Function: ubiquitin-protein ligase activity (GO:0004842);; Cellular Component: cytoplasm (GO:0005737);; Cellular Component: plasmodesma (GO:0009506);; Biological Process: defense response, incompatible interaction (GO:0009814);; Biological Process: response to chitin (GO:0010200);; Biological Process: prog…	--	U-box domain-containing protein 28 OS=Arabidopsis thaliana GN=PUB28 PE=1 SV=1	hypothetical protein PRUPE_ppa006165mg [Prunus persica]
T6-15622	153	76	0	0	1.00946	up	[J]	Translation, ribosomal structure and biogenesis	Biological Process: nuclear-transcribed mRNA catabolic process, nonsense-mediated decay (GO:0000184);; Molecular Function: RNA binding (GO:0003723);; Molecular Function: structural constituent of ribosome (GO:0003735);; Biological Process: translation (GO:0006412);; Biological Process: translational initiation (GO:0006413);; Biological Process: translational elongation (GO:0006414);; Biological P…	--	40S ribosomal protein S29 OS=Arabidopsis thaliana GN=RPS29A PE=2 SV=2	PREDICTED: 40S ribosomal protein S29-like [Vitis vinifera]
T2-22864	36	9	4.5e-05	0.00208106	2	up	--	--	--	--	Protein LURP-one-related 8 OS=Arabidopsis thaliana GN=At2g38640 PE=2 SV=1	hypothetical protein PRUPE_ppa011092mg [Prunus persica]
T6-24698	109	10	0	0	3.44626	up	[E]	Amino acid transport and metabolism	Cellular Component: cytoplasm (GO:0005737);; Biological Process: regulation of translation (GO:0006417);; Biological Process: ethylene biosynthetic process (GO:0009693);; Biological Process: response to cytokinin stimulus (GO:0009735);; Biological Process: fruit ripening (GO:0009835);; Biological Process: response to chitin (GO:0010200);; Molecular Function: 1-aminocyclopropane-1-carboxylate synt…	K01762|0.0|rcu:RCOM_1688460|acc synthase, putative (EC:4.4.1.14)	1-aminocyclopropane-1-carboxylate synthase OS=Glycine max GN=ACS1 PE=2 SV=1	ACC synthetase [Boehmeria nivea]
T7-28949	59	12	0	0	2.29768	up	[C]	Energy production and conversion	Biological Process: glycerol metabolic process (GO:0006071);; Biological Process: lipid metabolic process (GO:0006629);; Molecular Function: glycerophosphodiester phosphodiesterase activity (GO:0008889);; Biological Process: cellular metabolic process (GO:0044237);; Molecular Function: glycerophosphoinositol glycerophosphodiesterase activity (GO:0047395);;	--	--	predicted protein [Populus trichocarpa]
T6-25903	106	30	0	0	1.82103	up	[T]	Signal transduction mechanisms	Biological Process: response to reactive oxygen species (GO:0000302);; Molecular Function: translation elongation factor activity (GO:0003746);; Molecular Function: GTPase activity (GO:0003924);; Molecular Function: GTP binding (GO:0005525);; Cellular Component: plasma membrane (GO:0005886);; Biological Process: GTP catabolic process (GO:0006184);; Biological Process: translation (GO:0006412);; B…	K06207|0.0|vvi:100264026|hypothetical protein LOC100264026	GTP-binding protein TypA/BipA homolog OS=Synechocystis sp. (strain PCC 6803 / Kazusa) GN=typA PE=3 SV=1	PREDICTED: GTP-binding protein TypA/BipA homolog isoform 1 [Vitis vinifera]
T6-24327	25	5	0.000219	0.00790034	2.32193	up	--	--	Molecular Function: nucleotide binding (GO:0000166);; Molecular Function: nucleic acid binding (GO:0003676);;	--	--	hypothetical protein VITISV_029929 [Vitis vinifera]
T6-26274	30	6	5.1e-05	0.00230346	2.32193	up	[O]	Posttranslational modification, protein turnover, chaperones	Biological Process: G1 phase of mitotic cell cycle (GO:0000080);; Biological Process: S phase of mitotic cell cycle (GO:0000084);; Biological Process: M phase of mitotic cell cycle (GO:0000087);; Biological Process: mitotic anaphase (GO:0000090);; Biological Process: negative regulation of transcription from RNA polymerase II promoter (GO:0000122);; Biological Process: activation of MAPK activity…	K08770|9e-51|cre:CHLREDRAFT_140045|UBQ1a, UBQ1b	Polyubiquitin (Fragment) OS=Hordeum vulgare PE=2 SV=1	ubiquitin-like protein [Vanilla planifolia]
T7-27065	243	102	0	0	1.25239	up	--	--	Molecular Function: protein binding (GO:0005515);; Biological Process: phosphorus metabolic process (GO:0006793);; Biological Process: sodium ion transport (GO:0006814);; Biological Process: calcium ion transport (GO:0006816);; Biological Process: cellular calcium ion homeostasis (GO:0006874);; Biological Process: cellular zinc ion homeostasis (GO:0006882);; Biological Process: response to stress…	K07300|0.0|rcu:RCOM_0643910|Vacuolar cation/proton exchanger 1a, putative	Vacuolar cation/proton exchanger 3 OS=Arabidopsis thaliana GN=CAX3 PE=1 SV=1	Ca2+/H+ exchanging protein [Morus alba var. multicaulis]
T6-14727	319	123	0	0	1.3749	up	--	--	Cellular Component: plasma membrane (GO:0005886);; Cellular Component: anchored to membrane (GO:0031225);; Cellular Component: aleurone grain membrane (GO:0032578);;	--	Arabinogalactan peptide 15 OS=Arabidopsis thaliana GN=AGP15 PE=1 SV=1	hypothetical protein PRUPE_ppa014503mg [Prunus persica]
T1-23164	82	30	1e-06	6.95118e-05	1.45066	up	--	--	Cellular Component: endoplasmic reticulum (GO:0005783);; Cellular Component: plasma membrane (GO:0005886);; Biological Process: carbohydrate metabolic process (GO:0005975);; Biological Process: chromatin silencing (GO:0006342);; Biological Process: cell communication (GO:0007154);; Cellular Component: plant-type cell wall (GO:0009505);; Cellular Component: plasmodesma (GO:0009506);; Biological Pr…	--	Glucan endo-1,3-beta-glucosidase 12 OS=Arabidopsis thaliana GN=At4g29360 PE=1 SV=1	beta-1,3-glucanase 2 [Ziziphus jujuba]
T1-14959	36	7	8e-06	0.000443009	2.36257	up	[Z]	Cytoskeleton	Molecular Function: structural constituent of cytoskeleton (GO:0005200);; Molecular Function: ATP binding (GO:0005524);; Cellular Component: cell wall (GO:0005618);; Cellular Component: nucleus (GO:0005634);; Cellular Component: cytoplasm (GO:0005737);; Cellular Component: mitochondrion (GO:0005739);; Cellular Component: cytosol (GO:0005829);; Cellular Component: cytoskeleton (GO:0005856);; Cellu…	--	Actin OS=Gossypium hirsutum PE=3 SV=1	actin 2 [Papaver somniferum]
T6-27297	131	63	1e-06	6.95118e-05	1.05614	up	[P]	Inorganic ion transport and metabolism	Molecular Function: magnesium ion binding (GO:0000287);; Cellular Component: cytoplasmic mRNA processing body (GO:0000932);; Molecular Function: mRNA binding (GO:0003729);; Cellular Component: nucleus (GO:0005634);; Cellular Component: vacuole (GO:0005773);; Cellular Component: plasma membrane (GO:0005886);; Biological Process: regulation of transcription, DNA-dependent (GO:0006355);; Biological …	K14445|0.0|vvi:100255398|hypothetical protein LOC100255398	Tonoplast dicarboxylate transporter OS=Arabidopsis thaliana GN=TDT PE=2 SV=2	hypothetical protein PRUPE_ppa004013mg [Prunus persica]
T3-18364	416	201	0	0	1.04939	up	[C]	Energy production and conversion	Biological Process: sulfur amino acid metabolic process (GO:0000096);; Biological Process: MAPK cascade (GO:0000165);; Molecular Function: copper ion binding (GO:0005507);; Cellular Component: cell wall (GO:0005618);; Cellular Component: nucleolus (GO:0005730);; Cellular Component: mitochondrial matrix (GO:0005759);; Cellular Component: vacuolar membrane (GO:0005774);; Cellular Component: Golgi a…	K00026|0.0|vvi:100253198|hypothetical protein LOC100253198	Malate dehydrogenase, glyoxysomal OS=Citrullus lanatus PE=1 SV=1	PREDICTED: malate dehydrogenase, glyoxysomal [Vitis vinifera]
T7-19274	32	7	5e-05	0.00226376	2.19265	up	--	--	Biological Process: very long-chain fatty acid metabolic process (GO:0000038);; Cellular Component: extracellular region (GO:0005576);; Biological Process: lipid transport (GO:0006869);; Molecular Function: lipid binding (GO:0008289);; Cellular Component: chloroplast thylakoid membrane (GO:0009535);; Biological Process: cuticle development (GO:0042335);;	--	14 kDa proline-rich protein DC2.15 OS=Daucus carota PE=2 SV=1	14 kDa proline-rich protein DC2.15 precursor, putative [Ricinus communis]
T6-26925	59	10	0	0	2.56071	up	--	--	Cellular Component: exocyst (GO:0000145);; Biological Process: RNA processing (GO:0006396);; Biological Process: exocytosis (GO:0006887);; Cellular Component: nuclear lumen (GO:0031981);; Biological Process: cellular macromolecule biosynthetic process (GO:0034645);; Biological Process: cellular protein metabolic process (GO:0044267);; Cellular Component: cytoplasmic part (GO:0044444);; Molecular …	--	--	PREDICTED: uncharacterized protein LOC101308554 [Fragaria vesca subsp. vesca]
T7-20124	110	18	0	0	2.61143	up	--	--	Cellular Component: nucleosome (GO:0000786);; Molecular Function: DNA binding (GO:0003677);; Cellular Component: nucleolus (GO:0005730);; Biological Process: nucleosome assembly (GO:0006334);; Biological Process: calcium ion transport (GO:0006816);; Biological Process: Golgi organization (GO:0007030);; Biological Process: response to salt stress (GO:0009651);; Molecular Function: protein heterodi…	K11251|1e-57|rcu:RCOM_1433070|histone h2a, putative	Histone H2A.1 OS=Solanum lycopersicum PE=2 SV=1	hypothetical protein PRUPE_ppa012864mg [Prunus persica]
T5-20438	150	64	0	0	1.22882	up	--	--	Molecular Function: DNA binding (GO:0003677);; Molecular Function: sequence-specific DNA binding transcription factor activity (GO:0003700);; Molecular Function: protein binding (GO:0005515);; Cellular Component: nucleus (GO:0005634);; Biological Process: regulation of translation (GO:0006417);; Biological Process: signal transduction (GO:0007165);; Cellular Component: chloroplast (GO:0009507);; …	--	Transcription factor TCP4 OS=Arabidopsis thaliana GN=TCP4 PE=2 SV=1	PREDICTED: transcription factor TCP4-like [Fragaria vesca subsp. vesca]
T6-26700	91	44	3.5e-05	0.00168384	1.04836	up	[E]	Amino acid transport and metabolism	Molecular Function: 3-deoxy-7-phosphoheptulonate synthase activity (GO:0003849);; Molecular Function: protein binding (GO:0005515);; Cellular Component: cell wall (GO:0005618);; Cellular Component: cytosol (GO:0005829);; Cellular Component: plasma membrane (GO:0005886);; Biological Process: aromatic amino acid family biosynthetic process (GO:0009073);; Biological Process: chorismate biosynthetic …	K01626|0.0|rcu:RCOM_0768440|Phospho-2-dehydro-3-deoxyheptonate aldolase 1, chloroplast precursor, putative (EC:2.5.1.54)	Phospho-2-dehydro-3-deoxyheptonate aldolase 2, chloroplastic OS=Solanum tuberosum GN=SHKB PE=2 SV=1	3-deoxy-D-arabino-heptulosonate-7-phosphate synthase 01 [Vitis vinifera]
T2-25842	24	4	0.000132	0.00527023	2.58496	up	[C]	Energy production and conversion	Biological Process: glycerol metabolic process (GO:0006071);; Biological Process: lipid metabolic process (GO:0006629);; Molecular Function: glycerophosphodiester phosphodiesterase activity (GO:0008889);; Cellular Component: cytoplasmic membrane-bounded vesicle (GO:0016023);; Biological Process: cellular metabolic process (GO:0044237);; Molecular Function: glycerophosphoinositol glycerophosphodie…	--	Glycerophosphodiester phosphodiesterase GDE1 OS=Ashbya gossypii (strain ATCC 10895 / CBS 109.51 / FGSC 9923 / NRRL Y-1056) GN=GDE1 PE=3 SV=2	predicted protein [Populus trichocarpa]
T6-23219	68	19	0	0	1.83954	up	[EH]	--	Biological Process: sulfate assimilation (GO:0000103);; Molecular Function: phosphoadenylyl-sulfate reductase (thioredoxin) activity (GO:0004604);; Biological Process: cellular amino acid biosynthetic process (GO:0008652);; Cellular Component: chloroplast (GO:0009507);; Cellular Component: chloroplast stroma (GO:0009570);; Molecular Function: adenylyl-sulfate reductase activity (GO:0009973);; Mol…	--	5&apos;-adenylylsulfate reductase 1, chloroplastic OS=Arabidopsis thaliana GN=APR1 PE=1 SV=2	adenosine 5&apos;-phosphosulfate reductase [Glycine max]
T4-21528	119	1	0	0	6.89482	up	[T]	Signal transduction mechanisms	Molecular Function: phosphoprotein phosphatase activity (GO:0004721);; Molecular Function: protein serine/threonine phosphatase activity (GO:0004722);; Cellular Component: nucleus (GO:0005634);; Biological Process: response to osmotic stress (GO:0006970);; Biological Process: response to cold (GO:0009409);; Cellular Component: chloroplast (GO:0009507);; Biological Process: response to wounding (G…	--	Probable protein phosphatase 2C 25 OS=Arabidopsis thaliana GN=At2g30020 PE=1 SV=1	PREDICTED: probable protein phosphatase 2C 25-like [Glycine max]
T5-23091	159	68	0	0	1.22542	up	--	--	Molecular Function: transporter activity (GO:0005215);; Cellular Component: mitochondrial inner membrane (GO:0005743);; Biological Process: nitrogen compound metabolic process (GO:0006807);; Biological Process: mitochondrial transport (GO:0006839);; Cellular Component: chloroplast (GO:0009507);; Biological Process: embryo development ending in birth or egg hatching (GO:0009792);; Biological Proce…	K03454|0.0|vvi:100257503|similar to mitochondrial carrier protein	Mitochondrial carnitine/acylcarnitine carrier-like protein OS=Arabidopsis thaliana GN=BOU PE=1 SV=1	PREDICTED: mitochondrial carnitine/acylcarnitine carrier-like protein-like isoform 1 [Vitis vinifera]
T7-21281	39	2	0	0	4.2854	up	[TZDR]	--	Molecular Function: calcium ion binding (GO:0005509);; Cellular Component: nucleus (GO:0005634);; Cellular Component: plasma membrane (GO:0005886);; Biological Process: response to cold (GO:0009409);; Biological Process: response to wounding (GO:0009611);; Biological Process: response to fungus (GO:0009620);; Biological Process: jasmonic acid biosynthetic process (GO:0009695);; Biological Process…	--	Probable calcium-binding protein CML41 OS=Arabidopsis thaliana GN=CML41 PE=2 SV=2	PREDICTED: probable calcium-binding protein CML41-like [Vitis vinifera]
T4-23363	51	17	2.8e-05	0.0013999	1.58496	up	[P]	Inorganic ion transport and metabolism	Molecular Function: binding (GO:0005488);; Cellular Component: vacuolar membrane (GO:0005774);; Cellular Component: plasma membrane (GO:0005886);; Biological Process: potassium ion transport (GO:0006813);; Biological Process: cell tip growth (GO:0009932);; Biological Process: cellular process (GO:0009987);; Molecular Function: potassium ion transmembrane transporter activity (GO:0015079);; Cellul…	--	Potassium transporter 10 OS=Oryza sativa subsp. japonica GN=HAK10 PE=2 SV=1	hypothetical protein PRUPE_ppa022818mg [Prunus persica]
T6-22622	52	2	0	0	4.70044	up	[D]	Cell cycle control, cell division, chromosome partitioning	Molecular Function: protein binding (GO:0005515);; Cellular Component: nucleus (GO:0005634);; Biological Process: response to oxidative stress (GO:0006979);; Biological Process: response to cold (GO:0009409);; Biological Process: response to water deprivation (GO:0009414);; Biological Process: response to wounding (GO:0009611);; Biological Process: response to high light intensity (GO:0009644);; …	--	Zinc finger protein ZAT10 OS=Arabidopsis thaliana GN=ZAT10 PE=2 SV=1	C2H2L domain class transcription factor [Malus x domestica]
T6-16537	79	32	5e-06	0.000290352	1.30378	up	--	--	Cellular Component: chloroplast (GO:0009507);;	--	--	PREDICTED: uncharacterized protein LOC101310536 [Fragaria vesca subsp. vesca]
T2-25755	109	29	0	0	1.9102	up	--	--	Molecular Function: aspartic-type endopeptidase activity (GO:0004190);; Biological Process: proteolysis (GO:0006508);; Cellular Component: plant-type cell wall (GO:0009505);; Cellular Component: apoplast (GO:0048046);;	--	Aspartic proteinase nepenthesin-1 OS=Nepenthes gracilis GN=nep1 PE=1 SV=1	Aspartic proteinase nepenthesin-1 precursor, putative [Ricinus communis]
T6-18146	265	65	0	0	2.02748	up	[S]	Function unknown	Cellular Component: cytoplasm (GO:0005737);; Biological Process: cellular aromatic compound metabolic process (GO:0006725);; Molecular Function: ferrous iron binding (GO:0008198);; Molecular Function: zinc ion binding (GO:0008270);; Molecular Function: oxidoreductase activity, acting on single donors with incorporation of molecular oxygen (GO:0016701);; Molecular Function: oxidoreductase activity…	--	4,5-DOPA dioxygenase extradiol-like protein OS=Arabidopsis thaliana GN=At4g15093 PE=2 SV=1	PREDICTED: 4,5-DOPA dioxygenase extradiol-like protein [Vitis vinifera]
T4-25913	79	31	3e-06	0.000181933	1.34958	up	[Z]	Cytoskeleton	Molecular Function: ATP binding (GO:0005524);; Cellular Component: cell wall (GO:0005618);; Cellular Component: nucleus (GO:0005634);; Cellular Component: cytoplasm (GO:0005737);; Cellular Component: mitochondrion (GO:0005739);; Cellular Component: cytoskeleton (GO:0005856);; Cellular Component: plasma membrane (GO:0005886);; Biological Process: root hair elongation (GO:0048767);;	--	Actin-93 (Fragment) OS=Nicotiana tabacum PE=3 SV=1	actin, partial [Corchorus capsularis]
T4-12619	19	1	4.9e-05	0.00223109	4.24793	up	[R]	General function prediction only	Molecular Function: binding (GO:0005488);; Cellular Component: cytoplasm (GO:0005737);; Biological Process: cellular protein modification process (GO:0006464);;	--	--	PREDICTED: uncharacterized protein LOC101212136 [Cucumis sativus]
T1-18331	83	21	0	0	1.98272	up	--	--	Molecular Function: protein binding (GO:0005515);; Biological Process: polysaccharide metabolic process (GO:0005976);; Biological Process: multicellular organismal development (GO:0007275);; Cellular Component: plant-type cell wall (GO:0009505);; Biological Process: anatomical structure morphogenesis (GO:0009653);; Biological Process: plant-type cell wall organization (GO:0009664);; Cellular Comp…	--	Classical arabinogalactan protein 4 OS=Arabidopsis thaliana GN=AGP4 PE=1 SV=1	arabinogalactan-protein [Pyrus communis]
T4-25084	154	12	0	0	3.68182	up	[DZ]	--	Biological Process: mitotic cell cycle (GO:0000278);; Biological Process: M phase (GO:0000279);; Cellular Component: chromatin (GO:0000785);; Molecular Function: chromatin binding (GO:0003682);; Molecular Function: small GTPase regulator activity (GO:0005083);; Molecular Function: guanyl-nucleotide exchange factor activity (GO:0005085);; Cellular Component: nucleus (GO:0005634);; Cellular Compone…	--	Ultraviolet-B receptor UVR8 OS=Arabidopsis thaliana GN=UVR8 PE=1 SV=1	PREDICTED: X-linked retinitis pigmentosa GTPase regulator [Vitis vinifera]
T4-20528	34	5	3e-06	0.000181933	2.76553	up	[F]	Nucleotide transport and metabolism	Biological Process: regulation of transcription involved in G1/S phase of mitotic cell cycle (GO:0000083);; Biological Process: kidney development (GO:0001822);; Biological Process: renal system process (GO:0003014);; Molecular Function: ribonucleoside-diphosphate reductase activity, thioredoxin disulfide as acceptor (GO:0004748);; Molecular Function: protein binding (GO:0005515);; Cellular Compo…	K10808|0.0|rcu:RCOM_1677000|ribonucleoside-diphosphate reductase small chain, putative (EC:1.17.4.1)	Ribonucleoside-diphosphate reductase small chain OS=Nicotiana tabacum PE=2 SV=1	ribonucleoside-diphosphate reductase small chain, putative [Ricinus communis]
T6-21085	40	12	8.1e-05	0.00343965	1.73697	up	[KAD]	--	Cellular Component: condensed chromosome (GO:0000793);; Molecular Function: DNA binding (GO:0003677);; Molecular Function: chromatin binding (GO:0003682);; Cellular Component: nucleolus (GO:0005730);; Cellular Component: mitochondrion (GO:0005739);; Biological Process: response to stress (GO:0006950);; Biological Process: asymmetric cell division (GO:0008356);; Biological Process: response to vir…	--	Transcription factor AS1 OS=Arabidopsis thaliana GN=AS1 PE=1 SV=1	leaf dorsal-ventral developmental protein [Morus alba var. multicaulis]
T5-14425	17	1	0.000141	0.00553889	4.08746	up	[G]	Carbohydrate transport and metabolism	Molecular Function: fructose-bisphosphate aldolase activity (GO:0004332);; Cellular Component: mitochondrion (GO:0005739);; Biological Process: gluconeogenesis (GO:0006094);; Biological Process: glycolysis (GO:0006096);; Biological Process: pentose-phosphate shunt (GO:0006098);; Biological Process: response to oxidative stress (GO:0006979);; Cellular Component: chloroplast thylakoid (GO:0009534);…	K01623|4e-62|vvi:100267988|hypothetical protein LOC100267988	Probable fructose-bisphosphate aldolase 3, chloroplastic OS=Arabidopsis thaliana GN=FBA3 PE=1 SV=1	plastidic aldolase [Solanum palustre]
T7-23597	23	3	7.4e-05	0.00318825	2.9386	up	--	--		--	UPF0496 protein 4 OS=Oryza sativa subsp. japonica GN=Os10g0513300 PE=2 SV=1	hypothetical protein PRUPE_ppa008924mg [Prunus persica]
T6-19812	42	0	0	0	15.3581	up	[D]	Cell cycle control, cell division, chromosome partitioning	Molecular Function: DNA binding (GO:0003677);; Molecular Function: sequence-specific DNA binding transcription factor activity (GO:0003700);; Cellular Component: nucleus (GO:0005634);; Biological Process: regulation of transcription, DNA-dependent (GO:0006355);; Biological Process: response to heat (GO:0009408);; Biological Process: response to water deprivation (GO:0009414);; Cellular Component:…	--	Dehydration-responsive element-binding protein 1D OS=Arabidopsis thaliana GN=DREB1D PE=2 SV=1	CRT/DRE binding factor 1 [Morus alba var. multicaulis]
T4-21322	76	19	0	0	2	up	--	--	Biological Process: MAPK cascade (GO:0000165);; Biological Process: response to hypoxia (GO:0001666);; Molecular Function: DNA binding (GO:0003677);; Molecular Function: sequence-specific DNA binding transcription factor activity (GO:0003700);; Cellular Component: nucleus (GO:0005634);; Biological Process: regulation of transcription, DNA-dependent (GO:0006355);; Biological Process: protein targe…	--	NAC domain-containing protein 2 OS=Arabidopsis thaliana GN=NAC002 PE=2 SV=2	nam-like protein [Camellia sinensis]
T7-28175	295	116	0	0	1.34659	up	[C]	Energy production and conversion	Molecular Function: copper ion binding (GO:0005507);; Molecular Function: electron carrier activity (GO:0009055);; Biological Process: response to UV (GO:0009411);; Cellular Component: chloroplast thylakoid membrane (GO:0009535);; Cellular Component: chloroplast thylakoid lumen (GO:0009543);; Cellular Component: chloroplast stroma (GO:0009570);; Biological Process: negative regulation of translat…	K02638|5e-75|rcu:RCOM_1599580|Plastocyanin A, chloroplast precursor, putative	Plastocyanin, chloroplastic OS=Solanum lycopersicum GN=PETE PE=2 SV=1	uncharacterized protein LOC100499708 [Glycine max]
T3-23356	79	36	4.2e-05	0.00196993	1.13386	up	--	--	Cellular Component: mitochondrion (GO:0005739);; Cellular Component: plastid (GO:0009536);; Biological Process: chloroplast organization (GO:0009658);; Biological Process: PSII associated light-harvesting complex II catabolic process (GO:0010304);; Biological Process: chlorophyll catabolic process (GO:0015996);;	--	--	hypothetical protein PRUPE_ppa010416mg [Prunus persica]
T6-13774	29	6	8.3e-05	0.00348762	2.27302	up	--	--	Cellular Component: plasma membrane (GO:0005886);; Biological Process: tryptophan catabolic process (GO:0006569);; Biological Process: iron ion transport (GO:0006826);; Biological Process: response to mechanical stimulus (GO:0009612);; Biological Process: indoleacetic acid biosynthetic process (GO:0009684);; Biological Process: trichoblast differentiation (GO:0010054);; Biological Process: cellul…	--	Arabinogalactan peptide 20 OS=Arabidopsis thaliana GN=AGP20 PE=3 SV=1	PREDICTED: arabinogalactan peptide 20 [Vitis vinifera]
T7-20659	21	2	6.3e-05	0.00277834	3.39232	up	--	--	Biological Process: defense response (GO:0006952);; Biological Process: response to bacterium (GO:0009617);; Cellular Component: membrane (GO:0016020);; Cellular Component: intracellular membrane-bounded organelle (GO:0043231);; Cellular Component: cytoplasmic part (GO:0044444);;	--	Putative syntaxin-24 OS=Arabidopsis thaliana GN=SYP24 PE=3 SV=1	syntaxin, plant, putative [Ricinus communis]
T7-31374	698	43	0	0	4.02082	up	[R]	General function prediction only	Biological Process: respiratory burst involved in defense response (GO:0002679);; Molecular Function: nucleic acid binding (GO:0003676);; Molecular Function: DNA binding (GO:0003677);; Molecular Function: sequence-specific DNA binding transcription factor activity (GO:0003700);; Molecular Function: RNA binding (GO:0003723);; Cellular Component: nucleus (GO:0005634);; Cellular Component: cytoplasm…	--	Zinc finger CCCH domain-containing protein 29 OS=Arabidopsis thaliana GN=At2g40140 PE=2 SV=1	hypothetical protein PRUPE_ppa002415mg [Prunus persica]
T6-16980	25	1	2e-06	0.000126914	4.64386	up	--	--	--	--	--	unknown [Medicago truncatula]
T6-18459	31	8	0.000188	0.00701667	1.9542	up	--	--	Cellular Component: chloroplast thylakoid membrane (GO:0009535);;	--	--	uncharacterized protein [Arabidopsis thaliana]
T1-22469	29	7	0.000202	0.00742555	2.05063	up	[V]	Defense mechanisms	Cellular Component: plant-type vacuole (GO:0000325);; Molecular Function: ATP binding (GO:0005524);; Cellular Component: nucleus (GO:0005634);; Cellular Component: cytoplasm (GO:0005737);; Cellular Component: vacuolar membrane (GO:0005774);; Cellular Component: integral to plasma membrane (GO:0005887);; Biological Process: ATP catabolic process (GO:0006200);; Biological Process: drug transmembran…	--	ABC transporter C family member 12 OS=Arabidopsis thaliana GN=ABCC12 PE=2 SV=1	multidrug resistance protein ABC transporter family [Populus trichocarpa]
T6-14153	30	1	0	0	4.90689	up	--	--	Molecular Function: protein kinase activity (GO:0004672);; Molecular Function: protein binding (GO:0005515);; Cellular Component: vacuole (GO:0005773);; Biological Process: carbohydrate metabolic process (GO:0005975);; Biological Process: protein phosphorylation (GO:0006468);; Biological Process: multicellular organismal development (GO:0007275);; Cellular Component: chloroplast (GO:0009507);; Bi…	--	Classical arabinogalactan protein 1 OS=Arabidopsis thaliana GN=AGP1 PE=2 SV=2	unknown [Lotus japonicus]
T7-26753	94	25	0	0	1.91073	up	--	--	Biological Process: long-chain fatty acid metabolic process (GO:0001676);; Molecular Function: iron ion binding (GO:0005506);; Biological Process: fatty acid biosynthetic process (GO:0006633);; Biological Process: sphingolipid metabolic process (GO:0006665);; Biological Process: response to organic substance (GO:0010033);; Cellular Component: integral to membrane (GO:0016021);; Molecular Function…	K13076|0.0|rcu:RCOM_0797300|fatty acid desaturase, putative	Delta(8)-fatty-acid desaturase OS=Helianthus annuus GN=sld1 PE=1 SV=1	D8-sphingolipid desaturase [Jatropha curcas]
T6-27554	161	46	0	0	1.80735	up	[S]	Function unknown	Molecular Function: protein kinase activity (GO:0004672);; Molecular Function: protein binding (GO:0005515);; Cellular Component: plasma membrane (GO:0005886);; Biological Process: carbohydrate metabolic process (GO:0005975);; Biological Process: protein phosphorylation (GO:0006468);; Biological Process: cellular component organization (GO:0016043);; Cellular Component: organelle membrane (GO:003…	--	Classical arabinogalactan protein 9 OS=Arabidopsis thaliana GN=AGP9 PE=1 SV=2	hypothetical protein PRUPE_ppb010066mg [Prunus persica]
T4-18250	41	6	0	0	2.77259	up	--	--	Cellular Component: integral to peroxisomal membrane (GO:0005779);; Biological Process: pentose-phosphate shunt (GO:0006098);; Biological Process: peroxisome fission (GO:0016559);; Molecular Function: identical protein binding (GO:0042802);;	--	Peroxisomal membrane protein 11-4 OS=Oryza sativa subsp. japonica GN=PEX11-4 PE=2 SV=2	peroxisomal biogenesis factor, putative [Ricinus communis]
T7-28314	72	22	0	0	1.71049	up	--	--	Molecular Function: protein binding (GO:0005515);; Cellular Component: extracellular region (GO:0005576);; Cellular Component: plasma membrane (GO:0005886);; Cellular Component: plant-type cell wall (GO:0009505);; Cellular Component: plasmodesma (GO:0009506);; Biological Process: response to jasmonic acid stimulus (GO:0009753);; Biological Process: antibacterial humoral response (GO:0019731);; Bi…	--	Pistil-specific extensin-like protein OS=Nicotiana tabacum PE=2 SV=1	HyPRP1 [Gossypium hirsutum]
T6-21223	34	5	3e-06	0.000181933	2.76553	up	--	--	Biological Process: unsaturated fatty acid biosynthetic process (GO:0006636);; Cellular Component: chloroplast (GO:0009507);; Biological Process: phosphatidylglycerol metabolic process (GO:0046471);; Molecular Function: delta 3-trans-hexadecenoic acid phosphatidylglycerol desaturase activity (GO:0052637);; Biological Process: response to karrikin (GO:0080167);;	--	Vacuolar protein sorting-associated protein 22 homolog 1 OS=Arabidopsis thaliana GN=VP22-1 PE=2 SV=2	PREDICTED: transmembrane protein 189-like [Fragaria vesca subsp. vesca]
T6-27407	127	61	1e-06	6.95118e-05	1.05795	up	[IQ]	--	Biological Process: very long-chain fatty acid metabolic process (GO:0000038);; Biological Process: sulfur amino acid metabolic process (GO:0000096);; Biological Process: response to hypoxia (GO:0001666);; Molecular Function: 3-oxoacyl-[acyl-carrier-protein] synthase activity (GO:0004315);; Molecular Function: protein binding (GO:0005515);; Cellular Component: cytosol (GO:0005829);; Biological Pr…	K09458|0.0|vvi:100253210|hypothetical protein LOC100253210	3-oxoacyl-[acyl-carrier-protein] synthase II, chloroplastic OS=Arabidopsis thaliana GN=KAS2 PE=1 SV=1	hypothetical protein PRUPE_ppa003597mg [Prunus persica]
T6-14457	20	1	2.9e-05	0.00143836	4.32193	up	[O]	Posttranslational modification, protein turnover, chaperones	Cellular Component: synaptonemal complex (GO:0000795);; Cellular Component: male germ cell nucleus (GO:0001673);; Molecular Function: protease binding (GO:0002020);; Molecular Function: receptor activity (GO:0004872);; Molecular Function: KDEL sequence binding (GO:0005046);; Molecular Function: ATP binding (GO:0005524);; Cellular Component: cell wall (GO:0005618);; Cellular Component: mitochondri…	--	Heat shock 70 kDa protein 18 OS=Arabidopsis thaliana GN=HSP70-18 PE=2 SV=1	predicted protein [Populus trichocarpa]
T6-6272	62	5	0	0	3.63227	up	--	--	Biological Process: mitotic cell cycle (GO:0000278);; Cellular Component: spindle pole (GO:0000922);; Molecular Function: copper ion binding (GO:0005507);; Molecular Function: calcium ion binding (GO:0005509);; Cellular Component: extracellular region (GO:0005576);; Cellular Component: centriole (GO:0005814);; Cellular Component: cytosol (GO:0005829);; Cellular Component: microtubule basal body (…	--	Calcium-binding protein PBP1 OS=Arabidopsis thaliana GN=PBP1 PE=1 SV=1	hypothetical protein PRUPE_ppa013497mg [Prunus persica]
T7-25460	89	43	4.2e-05	0.00196993	1.04947	up	--	--	Molecular Function: protein binding (GO:0005515);; Cellular Component: mitochondrion (GO:0005739);; Cellular Component: mitochondrial inner membrane (GO:0005743);; Biological Process: response to cold (GO:0009409);; Molecular Function: alternative oxidase activity (GO:0009916);; Cellular Component: integral to membrane (GO:0016021);; Biological Process: electron transport chain (GO:0022900);; Bio…	K00540|0.0|ath:AT3G22370|AOX1A	Ubiquinol oxidase 1a, mitochondrial OS=Arabidopsis thaliana GN=AOX1A PE=1 SV=2	unnamed protein product [Thellungiella halophila]
T4-12673	134	15	0	0	3.1592	up	--	--	Molecular Function: sequence-specific DNA binding transcription factor activity (GO:0003700);; Cellular Component: nucleus (GO:0005634);; Biological Process: DNA repair (GO:0006281);; Biological Process: regulation of transcription, DNA-dependent (GO:0006355);; Biological Process: circadian rhythm (GO:0007623);; Molecular Function: zinc ion binding (GO:0008270);; Biological Process: response to b…	--	Zinc finger protein CONSTANS-LIKE 14 OS=Arabidopsis thaliana GN=COL14 PE=2 SV=2	DNA binding protein, putative [Ricinus communis]
T1-23093	120	2	0	0	5.90689	up	[Q]	Secondary metabolites biosynthesis, transport and catabolism	Molecular Function: iron ion binding (GO:0005506);; Cellular Component: extracellular region (GO:0005576);; Biological Process: lipid biosynthetic process (GO:0008610);; Molecular Function: electron carrier activity (GO:0009055);; Biological Process: response to water deprivation (GO:0009414);; Biological Process: response to red or far red light (GO:0009639);; Biological Process: abscisic acid m…	K09843|0.0|pop:POPTR_783291|hypothetical protein	Abscisic acid 8&apos;-hydroxylase 1 OS=Arabidopsis thaliana GN=CYP707A1 PE=2 SV=1	hypothetical protein PRUPE_ppa005059mg [Prunus persica]
T4-21389	80	35	1.8e-05	0.000944554	1.19265	up	[E]	Amino acid transport and metabolism	Biological Process: very long-chain fatty acid metabolic process (GO:0000038);; Biological Process: polysaccharide biosynthetic process (GO:0000271);; Molecular Function: 1-acylglycerol-3-phosphate O-acyltransferase activity (GO:0003841);; Cellular Component: mitochondrion (GO:0005739);; Cellular Component: endoplasmic reticulum (GO:0005783);; Biological Process: phosphatidylglycerol biosynthetic…	K13508|0.0|pop:POPTR_560888|glycerol-3-phosphate acyltransferase (EC:2.3.1.51)	Glycerol-3-phosphate 2-O-acyltransferase 6 OS=Arabidopsis thaliana GN=GPAT6 PE=1 SV=1	predicted protein [Populus trichocarpa]
T6-22746	221	37	0	0	2.57845	up	--	--	Molecular Function: structural constituent of cell wall (GO:0005199);; Cellular Component: extracellular region (GO:0005576);; Cellular Component: cytosol (GO:0005829);; Biological Process: syncytium formation (GO:0006949);; Cellular Component: plant-type cell wall (GO:0009505);; Cellular Component: plasmodesma (GO:0009506);; Cellular Component: chloroplast (GO:0009507);; Biological Process: plan…	--	Expansin-A15 OS=Arabidopsis thaliana GN=EXPA15 PE=2 SV=2	PREDICTED: expansin-A1-like [Fragaria vesca subsp. vesca]
T7-29027	112	49	0	0	1.19265	up	[E]	Amino acid transport and metabolism	Cellular Component: extracellular region (GO:0005576);; Biological Process: alcohol metabolic process (GO:0006066);; Biological Process: response to stress (GO:0006950);; Biological Process: cell-cell signaling (GO:0007267);; Molecular Function: choline dehydrogenase activity (GO:0008812);; Biological Process: embryo sac development (GO:0009553);; Biological Process: fatty acid omega-oxidation (G…	--	Protein HOTHEAD OS=Arabidopsis thaliana GN=HTH PE=1 SV=1	hypothetical protein PRUPE_ppa016983mg, partial [Prunus persica]
T6-24266	202	33	0	0	2.61382	up	[P]	Inorganic ion transport and metabolism	Molecular Function: L-glutamate transmembrane transporter activity (GO:0005313);; Cellular Component: mitochondrion (GO:0005739);; Biological Process: sodium ion transport (GO:0006814);; Biological Process: water transport (GO:0006833);; Cellular Component: chloroplast thylakoid (GO:0009534);; Biological Process: response to nematode (GO:0009624);; Biological Process: response to salt stress (GO:…	--	Dicarboxylate transporter 1, chloroplastic OS=Arabidopsis thaliana GN=DIT1 PE=1 SV=1	hypothetical protein PRUPE_ppa003549mg [Prunus persica]
T6-22333	55	11	0	0	2.32193	up	--	--	Biological Process: microtubule cytoskeleton organization (GO:0000226);; Biological Process: cytokinesis by cell plate formation (GO:0000911);; Molecular Function: protein binding (GO:0005515);; Cellular Component: cytoplasm (GO:0005737);; Biological Process: signal transduction (GO:0007165);; Biological Process: small GTPase mediated signal transduction (GO:0007264);; Biological Process: multice…	--	--	hypothetical protein PRUPE_ppa005198mg [Prunus persica]
T1-24592	45	14	4.2e-05	0.00196993	1.6845	up	--	--	Molecular Function: protein binding (GO:0005515);;	--	--	Protein bem46, putative [Ricinus communis]
T5-26659	43	14	9.5e-05	0.00393003	1.61891	up	--	--	Biological Process: respiratory burst involved in defense response (GO:0002679);; Molecular Function: sequence-specific DNA binding transcription factor activity (GO:0003700);; Cellular Component: nucleus (GO:0005634);; Biological Process: transcription, DNA-dependent (GO:0006351);; Biological Process: regulation of transcription, DNA-dependent (GO:0006355);; Biological Process: tryptophan metabo…	--	Scarecrow-like protein 11 OS=Arabidopsis thaliana GN=SCL11 PE=2 SV=1	hypothetical protein PRUPE_ppa021807mg [Prunus persica]
T7-29424	48	9	0	0	2.41504	up	--	--	Biological Process: response to molecule of bacterial origin (GO:0002237);; Biological Process: immune effector process (GO:0002252);; Biological Process: developmental process involved in reproduction (GO:0003006);; Molecular Function: sequence-specific DNA binding transcription factor activity (GO:0003700);; Molecular Function: protein binding (GO:0005515);; Cellular Component: nucleus (GO:0005…	K13424|1e-161|vvi:100243352|similar to DNA-binding protein	Probable WRKY transcription factor 33 OS=Arabidopsis thaliana GN=WRKY33 PE=1 SV=2	WRKY39 [Glycine max]
T6-22896	30	5	1.9e-05	0.000989623	2.58496	up	--	--	Cellular Component: lysosome (GO:0005764);; Biological Process: cation transport (GO:0006812);; Molecular Function: cation transmembrane transporter activity (GO:0008324);; Molecular Function: basic amino acid transmembrane transporter activity (GO:0015174);; Biological Process: basic amino acid transport (GO:0015802);; Cellular Component: membrane (GO:0016020);; Cellular Component: integral to m…	--	--	hypothetical protein PRUPE_ppa007096mg [Prunus persica]
T7-28756	72	31	3.7e-05	0.00175894	1.21573	up	--	--	Molecular Function: sequence-specific DNA binding transcription factor activity (GO:0003700);; Molecular Function: protein binding (GO:0005515);; Cellular Component: nucleus (GO:0005634);; Biological Process: chromatin assembly or disassembly (GO:0006333);; Biological Process: regulation of transcription, DNA-dependent (GO:0006355);; Biological Process: response to abscisic acid stimulus (GO:0009…	--	Axial regulator YABBY 1 OS=Arabidopsis thaliana GN=YAB1 PE=1 SV=1	hypothetical protein PRUPE_ppa011209mg [Prunus persica]
T6-24344	90	36	1e-06	6.95118e-05	1.32193	up	--	--	Molecular Function: protein kinase activity (GO:0004672);; Cellular Component: mitochondrion (GO:0005739);;	--	Pentatricopeptide repeat-containing protein At5g21222 OS=Arabidopsis thaliana GN=ATC401 PE=2 SV=1	hypothetical protein PRUPE_ppa003144mg [Prunus persica]
T7-22191	74	28	4e-06	0.000236194	1.4021	up	--	--	Cellular Component: plasma membrane (GO:0005886);; Cellular Component: anchored to membrane (GO:0031225);; Cellular Component: intracellular membrane-bounded organelle (GO:0043231);; Biological Process: primary metabolic process (GO:0044238);; Cellular Component: cytoplasmic part (GO:0044444);; Biological Process: organic substance metabolic process (GO:0071704);;	--	Non-specific lipid-transfer protein-like protein At2g13820 OS=Arabidopsis thaliana GN=At2g13820 PE=1 SV=1	lipid binding protein, putative [Ricinus communis]
T6-21865	40	8	3e-06	0.000181933	2.32193	up	--	--	Biological Process: maltose metabolic process (GO:0000023);; Molecular Function: protein binding (GO:0005515);; Biological Process: starch catabolic process (GO:0005983);; Biological Process: protein dephosphorylation (GO:0006470);; Molecular Function: protein tyrosine/serine/threonine phosphatase activity (GO:0008138);; Cellular Component: chloroplast (GO:0009507);; Cellular Component: chloropla…	--	Phosphoglucan phosphatase LSF2, chloroplastic OS=Arabidopsis thaliana GN=LSF2 PE=2 SV=1	unnamed protein product [Vitis vinifera]
T1-19050	105	46	1e-06	6.95118e-05	1.19068	up	--	--	Molecular Function: transporter activity (GO:0005215);; Cellular Component: mitochondrial inner membrane (GO:0005743);; Biological Process: nitrogen compound metabolic process (GO:0006807);; Biological Process: mitochondrial transport (GO:0006839);; Cellular Component: chloroplast (GO:0009507);; Biological Process: embryo development ending in birth or egg hatching (GO:0009792);; Biological Proce…	K03454|0.0|vvi:100257503|similar to mitochondrial carrier protein	Mitochondrial carnitine/acylcarnitine carrier-like protein OS=Arabidopsis thaliana GN=BOU PE=1 SV=1	PREDICTED: mitochondrial carnitine/acylcarnitine carrier-like protein-like isoform 1 [Vitis vinifera]
T2-21111	111	18	0	0	2.62449	up	[A]	RNA processing and modification	Biological Process: MAPK cascade (GO:0000165);; Biological Process: nuclear-transcribed mRNA poly(A) tail shortening (GO:0000289);; Biological Process: deadenylation-dependent decapping of nuclear-transcribed mRNA (GO:0000290);; Biological Process: cell morphogenesis (GO:0000902);; Biological Process: cytokinesis (GO:0000910);; Cellular Component: cytoplasmic mRNA processing body (GO:0000932);; B…	--	Probable CCR4-associated factor 1 homolog 9 OS=Arabidopsis thaliana GN=CAF1-9 PE=2 SV=1	hypothetical protein PRUPE_ppa009650mg [Prunus persica]
T6-23657	253	42	0	0	2.59068	up	[GEPR]	--	Molecular Function: sugar:hydrogen symporter activity (GO:0005351);; Molecular Function: galactose transmembrane transporter activity (GO:0005354);; Molecular Function: glucose transmembrane transporter activity (GO:0005355);; Molecular Function: myo-inositol transmembrane transporter activity (GO:0005365);; Cellular Component: vacuolar membrane (GO:0005774);; Cellular Component: plasma membrane …	--	Polyol transporter 5 OS=Arabidopsis thaliana GN=PLT5 PE=1 SV=2	sorbitol transporter [Malus x domestica]
T4-22358	417	72	0	0	2.53398	up	[H]	Coenzyme transport and metabolism	Molecular Function: N2-acetyl-L-ornithine:2-oxoglutarate 5-aminotransferase activity (GO:0003992);; Cellular Component: nucleus (GO:0005634);; Cellular Component: mitochondrion (GO:0005739);; Cellular Component: vacuolar membrane (GO:0005774);; Cellular Component: Golgi apparatus (GO:0005794);; Cellular Component: cytosol (GO:0005829);; Cellular Component: plasma membrane (GO:0005886);; Biologica…	--	Gamma aminobutyrate transaminase 3, chloroplastic OS=Solanum lycopersicum GN=GABA-TP3 PE=1 SV=1	predicted protein [Populus trichocarpa]
T2-26275	227	98	0	0	1.21184	up	[G]	Carbohydrate transport and metabolism	Cellular Component: protein storage vacuole (GO:0000326);; Cellular Component: Golgi apparatus (GO:0005794);; Cellular Component: plasma membrane (GO:0005886);; Biological Process: calcium ion transport (GO:0006816);; Biological Process: water transport (GO:0006833);; Biological Process: Golgi organization (GO:0007030);; Cellular Component: plant-type cell wall (GO:0009505);; Cellular Component: …	--	Aquaporin TIP2-1 OS=Arabidopsis thaliana GN=TIP2-1 PE=1 SV=2	aquaporin TIP2;3 [Gossypium hirsutum]
T7-19625	31	6	3.2e-05	0.00155958	2.36923	up	--	--	--	--	--	conserved hypothetical protein [Ricinus communis]
T7-22686	203	31	0	0	2.71114	up	[RTKL]	--	Molecular Function: nucleotide binding (GO:0000166);; Biological Process: toll-like receptor signaling pathway (GO:0002224);; Biological Process: defense response to oomycetes (GO:0002229);; Biological Process: respiratory burst involved in defense response (GO:0002679);; Molecular Function: protein serine/threonine kinase activity (GO:0004674);; Molecular Function: MAP kinase kinase activity (GO…	--	Mitogen-activated protein kinase kinase 5 OS=Arabidopsis thaliana GN=MKK5 PE=1 SV=2	PREDICTED: mitogen-activated protein kinase kinase 5-like [Fragaria vesca subsp. vesca]
T1-23916	173	71	0	0	1.28488	up	--	--	Biological Process: polysaccharide biosynthetic process (GO:0000271);; Biological Process: establishment of planar polarity (GO:0001736);; Cellular Component: endosome (GO:0005768);; Cellular Component: Golgi apparatus (GO:0005794);; Cellular Component: plasma membrane (GO:0005886);; Biological Process: acetyl-CoA metabolic process (GO:0006084);; Biological Process: amino acid transport (GO:00068…	K13946|0.0|vvi:100233126|LAX1	Auxin transporter protein 1 OS=Arabidopsis thaliana GN=AUX1 PE=1 SV=1	auxin influx carrier, partial [Malus x domestica]
T7-30731	74	35	0.000133	0.00529508	1.08017	up	[M]	Cell wall/membrane/envelope biogenesis	Molecular Function: ion channel activity (GO:0005216);; Cellular Component: plasma membrane (GO:0005886);; Biological Process: response to osmotic stress (GO:0006970);; Cellular Component: chloroplast (GO:0009507);; Cellular Component: plastid envelope (GO:0009526);; Biological Process: jasmonic acid metabolic process (GO:0009694);; Biological Process: response to jasmonic acid stimulus (GO:00097…	--	Mechanosensitive ion channel protein 2, chloroplastic OS=Arabidopsis thaliana GN=MSL2 PE=2 SV=1	PREDICTED: mechanosensitive ion channel protein 2, chloroplastic-like [Fragaria vesca subsp. vesca]
T4-24620	61	16	0	0	1.93074	up	[RTKL]	--	Molecular Function: nucleotide binding (GO:0000166);; Molecular Function: protein serine/threonine kinase activity (GO:0004674);; Molecular Function: protein binding (GO:0005515);; Molecular Function: ATP binding (GO:0005524);; Cellular Component: nucleus (GO:0005634);; Cellular Component: cytoplasm (GO:0005737);; Cellular Component: plasma membrane (GO:0005886);; Biological Process: protein phos…	--	Serine/threonine-protein kinase WNK1 OS=Arabidopsis thaliana GN=WNK1 PE=1 SV=1	hypothetical protein PRUPE_ppa001963mg [Prunus persica]
T6-26044	169	44	0	0	1.94145	up	[PR]	--	Molecular Function: binding (GO:0005488);; Biological Process: cellular aromatic compound metabolic process (GO:0006725);; Biological Process: steroid metabolic process (GO:0008202);; Molecular Function: electron carrier activity (GO:0009055);; Cellular Component: thylakoid (GO:0009579);; Biological Process: post-embryonic development (GO:0009791);; Cellular Component: chloroplast envelope (GO:00…	--	Protochlorophyllide-dependent translocon component 52, chloroplastic OS=Arabidopsis thaliana GN=PTC52 PE=2 SV=1	hypothetical protein PRUPE_ppa004005mg [Prunus persica]
T1-23097	165	38	0	0	2.11839	up	[M]	Cell wall/membrane/envelope biogenesis	Biological Process: developmental process involved in reproduction (GO:0003006);; Molecular Function: polygalacturonase activity (GO:0004650);; Cellular Component: extracellular region (GO:0005576);; Cellular Component: cell wall (GO:0005618);; Biological Process: carbohydrate metabolic process (GO:0005975);; Biological Process: multicellular organismal development (GO:0007275);; Cellular Compone…	--	Probable polygalacturonase OS=Vitis vinifera GN=GSVIVT00026920001 PE=1 SV=1	PREDICTED: probable polygalacturonase-like [Glycine max]
T6-12668	206	99	0	0	1.05714	up	--	--	--	--	--	Mitochondrial protein, putative [Medicago truncatula]
T5-22177	38	3	0	0	3.66297	up	[H]	Coenzyme transport and metabolism	Molecular Function: methionine adenosyltransferase activity (GO:0004478);; Molecular Function: copper ion binding (GO:0005507);; Molecular Function: ATP binding (GO:0005524);; Cellular Component: cytoplasm (GO:0005737);; Cellular Component: cytosol (GO:0005829);; Cellular Component: plasma membrane (GO:0005886);; Biological Process: S-adenosylmethionine biosynthetic process (GO:0006556);; Biologi…	K00789|0.0|rcu:RCOM_1354270|s-adenosylmethionine synthetase, putative (EC:2.5.1.6)	S-adenosylmethionine synthase 2 OS=Actinidia chinensis GN=SAM2 PE=2 SV=1	s-adenosylmethionine synthetase, putative [Ricinus communis]
T7-27946	100	40	0	0	1.32193	up	[S]	Function unknown	Cellular Component: chloroplast (GO:0009507);; Biological Process: myo-inositol hexakisphosphate biosynthetic process (GO:0010264);; Cellular Component: membrane (GO:0016020);; Cellular Component: cell part (GO:0044464);;	--	TVP38/TMEM64 family membrane protein slr0305 OS=Synechocystis sp. (strain PCC 6803 / Kazusa) GN=slr0305 PE=3 SV=1	PREDICTED: TVP38/TMEM64 family membrane protein slr0305-like [Cucumis sativus]
T7-22469	48	8	0	0	2.58496	up	--	--	--	--	Auxin-induced in root cultures protein 12 OS=Arabidopsis thaliana GN=AIR12 PE=1 SV=3	hypothetical protein PRUPE_ppa010457mg [Prunus persica]
T5-23805	44	12	1.4e-05	0.000747235	1.87447	up	--	--	Molecular Function: signal transducer activity (GO:0004871);; Molecular Function: protein binding (GO:0005515);; Biological Process: plant-type hypersensitive response (GO:0009626);; Biological Process: defense response to bacterium, incompatible interaction (GO:0009816);; Biological Process: defense response to fungus, incompatible interaction (GO:0009817);; Biological Process: positive regulati…	--	Protein NDR1 OS=Arabidopsis thaliana GN=NDR1 PE=1 SV=1	PREDICTED: protein NDR1-like [Fragaria vesca subsp. vesca]
T6-20350	171	2	0	0	6.41785	up	[T]	Signal transduction mechanisms	Biological Process: developmental process involved in reproduction (GO:0003006);; Molecular Function: protein serine/threonine phosphatase activity (GO:0004722);; Cellular Component: nucleus (GO:0005634);; Cellular Component: chloroplast (GO:0009507);; Biological Process: response to wounding (GO:0009611);; Biological Process: response to abiotic stimulus (GO:0009628);; Biological Process: abscis…	--	Probable protein phosphatase 2C 25 OS=Arabidopsis thaliana GN=At2g30020 PE=1 SV=1	PREDICTED: probable protein phosphatase 2C 25-like [Glycine max]
T6-22794	27	4	3e-05	0.00147751	2.75489	up	--	--	Molecular Function: DNA binding (GO:0003677);; Molecular Function: chromatin binding (GO:0003682);; Molecular Function: sequence-specific DNA binding transcription factor activity (GO:0003700);; Cellular Component: nucleus (GO:0005634);; Biological Process: regulation of transcription, DNA-dependent (GO:0006355);; Biological Process: response to salt stress (GO:0009651);; Biological Process: resp…	--	Transcription factor ASG4 OS=Arabidopsis thaliana GN=ASG4 PE=2 SV=1	MYB transcription factor [Catharanthus roseus]
T4-14595	115	15	0	0	2.9386	up	[I]	Lipid transport and metabolism	Biological Process: isoprenoid biosynthetic process (GO:0008299);; Cellular Component: chloroplast (GO:0009507);; Cellular Component: plastid (GO:0009536);; Biological Process: carotenoid biosynthetic process (GO:0016117);; Molecular Function: transferase activity, transferring alkyl or aryl (other than methyl) groups (GO:0016765);; Molecular Function: geranylgeranyl-diphosphate geranylgeranyltra…	K02291|2e-79|vvi:100252385|hypothetical protein LOC100252385	Phytoene synthase, chloroplastic OS=Daucus carota GN=PSY PE=2 SV=1	hypothetical protein PRUPE_ppa006596mg [Prunus persica]
T6-25101	54	22	0.000182	0.00689829	1.29546	up	[RTKL]	--	Molecular Function: nucleotide binding (GO:0000166);; Biological Process: regionalization (GO:0003002);; Molecular Function: protein kinase activity (GO:0004672);; Molecular Function: transmembrane receptor protein serine/threonine kinase activity (GO:0004675);; Molecular Function: protein binding (GO:0005515);; Cellular Component: plasma membrane (GO:0005886);; Biological Process: cellular gluca…	--	Probable receptor protein kinase TMK1 OS=Arabidopsis thaliana GN=TMK1 PE=2 SV=1	hypothetical protein PRUPE_ppa001041mg [Prunus persica]
T7-29384	147	52	0	0	1.49923	up	--	--	Molecular Function: binding (GO:0005488);; Cellular Component: membrane (GO:0016020);; Cellular Component: nuclear lumen (GO:0031981);; Biological Process: cellular metabolic process (GO:0044237);; Biological Process: organic substance metabolic process (GO:0071704);;	--	Wound-induced protein 1 OS=Solanum tuberosum GN=WUN1 PE=2 SV=1	hypothetical protein PRUPE_ppa008958mg [Prunus persica]
T6-26613	776	374	0	0	1.05302	up	[F]	Nucleotide transport and metabolism	Biological Process: MAPK cascade (GO:0000165);; Molecular Function: hydrolase activity, hydrolyzing O-glycosyl compounds (GO:0004553);; Molecular Function: protein serine/threonine kinase activity (GO:0004674);; Molecular Function: calmodulin-dependent protein kinase activity (GO:0004683);; Molecular Function: protein binding (GO:0005515);; Molecular Function: ATP binding (GO:0005524);; Cellular …	--	Phosphoribulokinase, chloroplastic OS=Mesembryanthemum crystallinum PE=2 SV=1	hypothetical protein PRUPE_ppa006023mg [Prunus persica]
T6-27870	113	45	0	0	1.32833	up	[L]	Replication, recombination and repair	Biological Process: maltose metabolic process (GO:0000023);; Molecular Function: deoxyribodipyrimidine photo-lyase activity (GO:0003904);; Cellular Component: nucleus (GO:0005634);; Biological Process: DNA repair (GO:0006281);; Biological Process: phosphatidylglycerol biosynthetic process (GO:0006655);; Biological Process: carotenoid biosynthetic process (GO:0016117);; Molecular Function: lyase a…	--	Blue-light photoreceptor PHR2 OS=Arabidopsis thaliana GN=PHR2 PE=2 SV=2	hypothetical protein PRUPE_ppa005477mg [Prunus persica]
T1-21017	49	19	0.000211	0.00768089	1.36678	up	--	--	Cellular Component: nucleus (GO:0005634);; Cellular Component: mitochondrion (GO:0005739);; Biological Process: autophagy (GO:0006914);; Biological Process: response to water deprivation (GO:0009414);; Cellular Component: chloroplast (GO:0009507);;	--	Protein DEHYDRATION-INDUCED 19 homolog 4 OS=Arabidopsis thaliana GN=DI19-4 PE=1 SV=1	unnamed protein product [Vitis vinifera]
T7-31514	32	2	0	0	4	up	--	--	Biological Process: autophagic vacuole fusion (GO:0000046);; Biological Process: myeloid cell activation involved in immune response (GO:0002275);; Biological Process: myeloid leukocyte mediated immunity (GO:0002444);; Molecular Function: protein binding (GO:0005515);; Cellular Component: lysosomal membrane (GO:0005765);; Cellular Component: endosome (GO:0005768);; Cellular Component: vacuole (GO…	K08515|5e-25|pop:POPTR_650388|hypothetical protein	Vesicle-associated membrane protein 714 OS=Arabidopsis thaliana GN=VAMP714 PE=2 SV=1	PREDICTED: vesicle-associated membrane protein 714-like [Cucumis sativus]
T5-16292	44	10	3e-06	0.000181933	2.1375	up	[TZDR]	--	Molecular Function: calcium ion binding (GO:0005509);; Cellular Component: nucleus (GO:0005634);; Cellular Component: mitochondrion (GO:0005739);; Cellular Component: vacuole (GO:0005773);; Cellular Component: plasma membrane (GO:0005886);; Biological Process: response to cold (GO:0009409);; Biological Process: regulation of flower development (GO:0009909);; Biological Process: cellular process i…	K13448|4e-66|vvi:100253496|hypothetical protein LOC100253496	Probable calcium-binding protein CML23 OS=Arabidopsis thaliana GN=CML23 PE=2 SV=1	PREDICTED: calcium-binding allergen Ole e 8 [Vitis vinifera]
T4-20049	67	10	0	0	2.74416	up	[KR]	--	Molecular Function: N-acetyltransferase activity (GO:0008080);; Cellular Component: plastid (GO:0009536);;	--	--	PREDICTED: uncharacterized protein LOC101310838 [Fragaria vesca subsp. vesca]
T6-26957	26	5	0.000135	0.00535949	2.37851	up	--	--	Biological Process: response to brassinosteroid stimulus (GO:0009741);; Cellular Component: membrane (GO:0016020);;	--	Probable membrane-associated kinase regulator 6 OS=Arabidopsis thaliana GN=MAKR6 PE=2 SV=1	predicted protein [Populus trichocarpa]
T5-13260	266	128	0	0	1.05528	up	--	--	Biological Process: nuclear-transcribed mRNA catabolic process, nonsense-mediated decay (GO:0000184);; Biological Process: RNA methylation (GO:0001510);; Molecular Function: RNA binding (GO:0003723);; Molecular Function: structural constituent of ribosome (GO:0003735);; Molecular Function: protein binding (GO:0005515);; Cellular Component: nucleolus (GO:0005730);; Cellular Component: mitochondrio…	K02983|2e-38|zma:100282946|gpm447	40S ribosomal protein S30 OS=Arabidopsis thaliana GN=RPS30A PE=2 SV=3	unnamed protein product [Vitis vinifera]
T3-10710	75	2	0	0	5.22882	up	--	--	Biological Process: response to endogenous stimulus (GO:0009719);; Biological Process: response to organic substance (GO:0010033);; Cellular Component: membrane (GO:0016020);; Cellular Component: intracellular membrane-bounded organelle (GO:0043231);; Cellular Component: cytoplasmic part (GO:0044444);;	--	--	conserved hypothetical protein [Ricinus communis]
T5-27102	30	3	2e-06	0.000126914	3.32193	up	[G]	Carbohydrate transport and metabolism	Molecular Function: transporter activity (GO:0005215);; Cellular Component: vacuole (GO:0005773);; Cellular Component: plasma membrane (GO:0005886);; Biological Process: glycolysis (GO:0006096);; Biological Process: calcium ion transport (GO:0006816);; Biological Process: iron ion transport (GO:0006826);; Biological Process: water transport (GO:0006833);; Biological Process: response to osmotic s…	--	Aquaporin PIP2-1 OS=Zea mays GN=PIP2-1 PE=1 SV=2	plasma membrane intrinsic protein PIP2.1 [Populus trichocarpa x Populus deltoides]
T6-22967	29	7	0.000202	0.00742555	2.05063	up	--	--	Molecular Function: sequence-specific DNA binding transcription factor activity (GO:0003700);; Cellular Component: nucleus (GO:0005634);; Biological Process: glycolysis (GO:0006096);; Biological Process: regulation of transcription, DNA-dependent (GO:0006355);; Biological Process: water transport (GO:0006833);; Biological Process: hyperosmotic response (GO:0006972);; Biological Process: Golgi org…	--	Probable salt tolerance-like protein At1g78600 OS=Arabidopsis thaliana GN=At1g78600 PE=1 SV=2	predicted protein [Populus trichocarpa]
T3-26505	71	169	0	0	-1.25113	down	--	--	Biological Process: alternative nuclear mRNA splicing, via spliceosome (GO:0000380);; Molecular Function: second spliceosomal transesterification activity (GO:0000386);; Biological Process: nuclear mRNA 3'-splice site recognition (GO:0000389);; Molecular Function: nucleic acid binding (GO:0003676);; Molecular Function: DNA binding (GO:0003677);; Cellular Component: nucleolus (GO:0005730);; Cellul…	--	Pre-mRNA-splicing factor SLU7-A OS=Arabidopsis thaliana GN=At1g65660 PE=1 SV=2	PREDICTED: two-component response regulator-like APRR7-like [Fragaria vesca subsp. vesca]
T3-25564	1	22	1.4e-05	0.000747235	-4.45943	down	--	--	--	--	Uncharacterized protein At4g30180 OS=Arabidopsis thaliana GN=At4g30180 PE=2 SV=1	predicted protein [Populus trichocarpa]
T3-10709	30	113	0	0	-1.91329	down	--	--	Molecular Function: protein binding (GO:0005515);; Cellular Component: plasma membrane (GO:0005886);; Cellular Component: plasmodesma (GO:0009506);; Biological Process: heat acclimation (GO:0010286);; Biological Process: metal ion transport (GO:0030001);; Molecular Function: metal ion binding (GO:0046872);;	--	Heavy metal-associated isoprenylated plant protein 26 OS=Arabidopsis thaliana GN=HIPP26 PE=1 SV=1	hypothetical protein PRUPE_ppa012978mg [Prunus persica]
T3-24250	1	36	0	0	-5.16993	down	[V]	Defense mechanisms	Cellular Component: plasma membrane (GO:0005886);; Biological Process: drug transmembrane transport (GO:0006855);; Cellular Component: plant-type vacuole membrane (GO:0009705);; Biological Process: response to ethylene stimulus (GO:0009723);; Biological Process: proanthocyanidin biosynthetic process (GO:0010023);; Biological Process: maintenance of seed dormancy (GO:0010231);; Molecular Function:…	--	MATE efflux family protein 9 OS=Arabidopsis thaliana GN=DTXL5 PE=2 SV=1	predicted protein [Populus trichocarpa]
T2-30950	30	70	8.9e-05	0.00370367	-1.22239	down	--	--	Molecular Function: phospholipase D activity (GO:0004630);; Molecular Function: calcium ion binding (GO:0005509);; Molecular Function: protein binding (GO:0005515);; Molecular Function: phosphatidylinositol-4,5-bisphosphate binding (GO:0005546);; Cellular Component: nucleus (GO:0005634);; Cellular Component: plasma membrane (GO:0005886);; Biological Process: response to oxidative stress (GO:00069…	K01115|0.0|rcu:RCOM_1613030|phospholipase d beta, putative (EC:3.1.4.4)	Phospholipase D beta 1 OS=Arabidopsis thaliana GN=PLDBETA1 PE=2 SV=4	hypothetical protein PRUPE_ppa000580mg [Prunus persica]
T7-29427	54	211	0	0	-1.96621	down	--	--	Cellular Component: plant-type vacuole (GO:0000325);; Molecular Function: calcium:sodium antiporter activity (GO:0005432);; Molecular Function: calcium ion binding (GO:0005509);; Cellular Component: extracellular region (GO:0005576);; Cellular Component: vacuolar membrane (GO:0005774);; Biological Process: Golgi organization (GO:0007030);; Biological Process: vacuole organization (GO:0007033);; C…	--	--	PREDICTED: uncharacterized protein LOC101313777 [Fragaria vesca subsp. vesca]
T4-18664	24	100	0	0	-2.05889	down	[OC]	--	Biological Process: glycerol ether metabolic process (GO:0006662);; Molecular Function: electron carrier activity (GO:0009055);; Cellular Component: chloroplast thylakoid (GO:0009534);; Cellular Component: chloroplast stroma (GO:0009570);; Molecular Function: protein disulfide oxidoreductase activity (GO:0015035);; Biological Process: electron transport chain (GO:0022900);; Biological Process: ce…	--	Thioredoxin-like 3-1, chloroplastic OS=Arabidopsis thaliana GN=WCRKC1 PE=2 SV=3	PREDICTED: thioredoxin-like 3-1, chloroplastic-like [Fragaria vesca subsp. vesca]
T7-32495	5	77	0	0	-3.94486	down	--	--	--	--	Formin-like protein 5 OS=Oryza sativa subsp. japonica GN=FH5 PE=2 SV=2	hypothetical protein PRUPE_ppa026894mg [Prunus persica]
T6-19436	72	146	1e-06	6.95118e-05	-1.0199	down	--	--	Cellular Component: nucleus (GO:0005634);; Biological Process: response to water deprivation (GO:0009414);; Cellular Component: chloroplast (GO:0009507);; Biological Process: blue light signaling pathway (GO:0009785);; Biological Process: red light signaling pathway (GO:0010161);;	--	Protein DEHYDRATION-INDUCED 19 homolog 7 OS=Arabidopsis thaliana GN=DI19-7 PE=1 SV=2	PREDICTED: protein DEHYDRATION-INDUCED 19 homolog 7-like [Fragaria vesca subsp. vesca]
T6-25839	38	91	5e-06	0.000290352	-1.25987	down	[V]	Defense mechanisms	Cellular Component: plasma membrane (GO:0005886);; Biological Process: cation transport (GO:0006812);; Biological Process: drug transmembrane transport (GO:0006855);; Molecular Function: drug transmembrane transporter activity (GO:0015238);; Molecular Function: antiporter activity (GO:0015297);; Biological Process: response to chemical stimulus (GO:0042221);; Biological Process: organic substance…	--	MATE efflux family protein DTX1 OS=Arabidopsis thaliana GN=DTX1 PE=2 SV=1	hypothetical protein PRUPE_ppa004487mg [Prunus persica]
T7-26897	2	84	0	0	-5.39232	down	[O]	Posttranslational modification, protein turnover, chaperones	Cellular Component: peroxisome (GO:0005777);;	K13993|7e-60|vvi:100267696|hypothetical protein LOC100267696	--	PREDICTED: uncharacterized protein LOC100267696 [Vitis vinifera]
T1-23417	32	100	0	0	-1.64386	down	--	--	Biological Process: Group II intron splicing (GO:0000373);; Molecular Function: RNA binding (GO:0003723);; Molecular Function: protein binding (GO:0005515);; Cellular Component: chloroplast (GO:0009507);; Biological Process: mRNA metabolic process (GO:0016071);; Cellular Component: nuclear body (GO:0016604);; Cellular Component: ribonucleoprotein complex (GO:0030529);; Cellular Component: intrace…	--	CRS2-associated factor 2, chloroplastic OS=Arabidopsis thaliana GN=At1g23400 PE=2 SV=1	hypothetical protein PRUPE_ppa003604mg [Prunus persica]
T7-16829	144	486	0	0	-1.75489	down	--	--	Molecular Function: metal ion binding (GO:0046872);;	--	Metallothionein-like protein type 3 OS=Malus domestica GN=MT2 PE=3 SV=1	metallothionein class I type 3 [Avicennia marina]
T7-28049	8	37	2e-05	0.00103308	-2.20945	down	--	--	Biological Process: protein polyubiquitination (GO:0000209);; Biological Process: response to hypoxia (GO:0001666);; Cellular Component: XY body (GO:0001741);; Biological Process: placenta development (GO:0001890);; Molecular Function: protease binding (GO:0002020);; Molecular Function: transcription coactivator activity (GO:0003713);; Molecular Function: ubiquitin-protein ligase activity (GO:000…	--	--	hypothetical protein PRUPE_ppa005259mg [Prunus persica]
T7-24420	46	92	0.000133	0.00529508	-1	down	--	--	Molecular Function: steroid hormone receptor activity (GO:0003707);; Molecular Function: steroid binding (GO:0005496);; Cellular Component: extracellular space (GO:0005615);; Cellular Component: nucleus (GO:0005634);; Cellular Component: endoplasmic reticulum (GO:0005783);; Cellular Component: cytosol (GO:0005829);; Cellular Component: plasma membrane (GO:0005886);; Molecular Function: growth fac…	--	Membrane steroid-binding protein 1 OS=Arabidopsis thaliana GN=MSBP1 PE=1 SV=2	steroid binding protein, putative [Ricinus communis]
T3-14980	0	15	0.000122	0.00490941	-13.8727	down	--	--	Biological Process: reproduction (GO:0000003);; Molecular Function: carboxylesterase activity (GO:0004091);; Cellular Component: extracellular region (GO:0005576);; Biological Process: lipid metabolic process (GO:0006629);; Biological Process: root morphogenesis (GO:0010015);; Biological Process: regulation of hormone levels (GO:0010817);; Biological Process: cell growth (GO:0016049);; Biological…	--	GDSL esterase/lipase At4g26790 OS=Arabidopsis thaliana GN=At4g26790 PE=2 SV=1	unnamed protein product [Vitis vinifera]
T7-29843	32	89	0	0	-1.47573	down	[O]	Posttranslational modification, protein turnover, chaperones	Cellular Component: acrosomal vesicle (GO:0001669);; Molecular Function: ATPase activator activity (GO:0001671);; Molecular Function: iron ion binding (GO:0005506);; Cellular Component: nucleolus (GO:0005730);; Cellular Component: centrosome (GO:0005813);; Biological Process: protein folding (GO:0006457);; Biological Process: response to stress (GO:0006950);; Biological Process: response to unfol…	--	Chaperone protein DnaJ OS=Sulfurovum sp. (strain NBC37-1) GN=dnaJ PE=3 SV=1	unnamed protein product [Vitis vinifera]
T3-27582	0	14	0.000206	0.0075184	-13.7731	down	--	--	Molecular Function: acid phosphatase activity (GO:0003993);; Molecular Function: protein serine/threonine phosphatase activity (GO:0004722);; Molecular Function: binding (GO:0005488);; Cellular Component: extracellular region (GO:0005576);; Biological Process: cellular aromatic compound metabolic process (GO:0006725);; Biological Process: signal transduction (GO:0007165);; Biological Process: res…	--	Purple acid phosphatase 8 OS=Arabidopsis thaliana GN=PAP8 PE=2 SV=1	unknown [Lotus japonicus]
T7-26340	10	37	0.000103	0.00425157	-1.88753	down	--	--	Biological Process: mitotic cell cycle (GO:0000278);; Cellular Component: condensed nuclear chromosome, centromeric region (GO:0000780);; Biological Process: nuclear-transcribed mRNA catabolic process (GO:0000956);; Molecular Function: transcription coactivator activity (GO:0003713);; Molecular Function: protein binding (GO:0005515);; Cellular Component: nucleus (GO:0005634);; Biological Process:…	--	GRF1-interacting factor 1 OS=Arabidopsis thaliana GN=GIF1 PE=1 SV=1	PREDICTED: GRF1-interacting factor 1-like isoform 2 [Cucumis sativus]
T7-32757	10	39	4.4e-05	0.00204323	-1.96347	down	[G]	Carbohydrate transport and metabolism	Molecular Function: protein histidine kinase activity (GO:0004673);; Molecular Function: protein binding (GO:0005515);; Molecular Function: ATP binding (GO:0005524);; Cellular Component: mitochondrion (GO:0005739);; Biological Process: carbohydrate metabolic process (GO:0005975);; Biological Process: starch catabolic process (GO:0005983);; Biological Process: circadian rhythm (GO:0007623);; Cellu…	--	Alpha-glucan water dikinase, chloroplastic OS=Citrus reticulata GN=R1 PE=2 SV=1	hypothetical protein PRUPE_ppa000209mg [Prunus persica]
T2-28840	42	203	0	0	-2.27302	down	[R]	General function prediction only	Biological Process: reproduction (GO:0000003);; Molecular Function: tRNA binding (GO:0000049);; Molecular Function: nucleotide binding (GO:0000166);; Biological Process: negative regulation of endothelial cell proliferation (GO:0001937);; Biological Process: nematode larval development (GO:0002119);; Molecular Function: aminoacyl-tRNA ligase activity (GO:0004812);; Molecular Function: receptor bi…	--	Probable methionine--tRNA ligase OS=Oryza sativa subsp. japonica GN=Os06g0508700 PE=2 SV=2	hypothetical protein PRUPE_ppa006649mg [Prunus persica]
T6-21474	32	87	1e-06	6.95118e-05	-1.44294	down	[R]	General function prediction only	Biological Process: MAPK cascade (GO:0000165);; Biological Process: regulation of transcription, DNA-dependent (GO:0006355);; Biological Process: protein targeting to membrane (GO:0006612);; Cellular Component: chloroplast thylakoid membrane (GO:0009535);; Biological Process: response to bacterium (GO:0009617);; Biological Process: systemic acquired resistance, salicylic acid mediated signaling p…	--	--	PREDICTED: uncharacterized protein LOC101306335 [Fragaria vesca subsp. vesca]
T3-19295	1	23	9e-06	0.000491591	-4.52356	down	[GEPR]	--	Molecular Function: sugar:hydrogen symporter activity (GO:0005351);; Cellular Component: nucleus (GO:0005634);; Cellular Component: Golgi apparatus (GO:0005794);; Cellular Component: plasma membrane (GO:0005886);; Biological Process: carbohydrate transport (GO:0008643);; Biological Process: response to water deprivation (GO:0009414);; Biological Process: response to salt stress (GO:0009651);; Bio…	--	Sugar transporter ERD6-like 16 OS=Arabidopsis thaliana GN=At5g18840 PE=2 SV=2	hypothetical protein PRUPE_ppa004636mg [Prunus persica]
T6-26887	49	98	8.1e-05	0.00343965	-1	down	--	--	--	--	--	PREDICTED: uncharacterized protein LOC100783136 [Glycine max]
T7-18233	7	53	0	0	-2.92057	down	--	--	--	--	--	hypothetical protein VITISV_011279 [Vitis vinifera]
T5-22797	5	27	0.000122	0.00490941	-2.43296	down	[C]	Energy production and conversion	Molecular Function: oxidoreductase activity (GO:0016491);; Molecular Function: oxidoreductase activity, acting on CH-OH group of donors (GO:0016614);; Cellular Component: cell part (GO:0044464);;	--	Cannabidiolic acid synthase-like 1 OS=Cannabis sativa GN=CBDAS2 PE=2 SV=1	hypothetical protein [Cannabis sativa]
T7-24877	15	75	0	0	-2.32193	down	--	--	Cellular Component: chloroplast envelope (GO:0009941);;	--	--	conserved hypothetical protein [Ricinus communis]
T5-24404	37	225	0	0	-2.60433	down	[R]	General function prediction only	Molecular Function: nuclease activity (GO:0004518);; Cellular Component: nucleus (GO:0005634);; Cellular Component: cytoplasm (GO:0005737);; Biological Process: iron ion transport (GO:0006826);; Biological Process: response to wounding (GO:0009611);; Biological Process: ethylene biosynthetic process (GO:0009693);; Molecular Function: 1-aminocyclopropane-1-carboxylate oxidase activity (GO:0009815)…	K05933|1e-179|vvi:100252394|hypothetical protein LOC100252394	1-aminocyclopropane-1-carboxylate oxidase 5 OS=Arabidopsis thaliana GN=At1g77330 PE=2 SV=1	hypothetical protein PRUPE_ppa008537mg [Prunus persica]
T7-24415	316	791	0	0	-1.32375	down	--	--	Cellular Component: nucleus (GO:0005634);; Cellular Component: chromosome (GO:0005694);; Cellular Component: intracellular non-membrane-bounded organelle (GO:0043232);; Cellular Component: intracellular organelle part (GO:0044446);;	K11275|9e-79|rcu:RCOM_0292320|histone h1/h5, putative	Histone H1 OS=Solanum pennellii PE=2 SV=1	hypothetical protein PRUPE_ppa011941mg [Prunus persica]
T7-27783	17	117	0	0	-2.7829	down	--	--	Cellular Component: cytoplasm (GO:0005737);; Biological Process: protein folding (GO:0006457);; Biological Process: response to stress (GO:0006950);;	--	--	predicted protein [Populus trichocarpa]
T2-28437	97	207	0	0	-1.09357	down	--	--	Molecular Function: transporter activity (GO:0005215);; Cellular Component: intracellular (GO:0005622);; Cellular Component: plasma membrane (GO:0005886);; Biological Process: CDP-choline pathway (GO:0006657);; Biological Process: transport (GO:0006810);; Biological Process: post-Golgi vesicle-mediated transport (GO:0006892);; Biological Process: positive regulation of biosynthetic process (GO:00…	--	--	PREDICTED: uncharacterized protein LOC101290835 [Fragaria vesca subsp. vesca]
T3-25765	25	63	7.1e-05	0.00309465	-1.33342	down	[RTKL]	--	Biological Process: cytokinesis by cell plate formation (GO:0000911);; Molecular Function: protein serine/threonine kinase activity (GO:0004674);; Molecular Function: calmodulin-dependent protein kinase activity (GO:0004683);; Molecular Function: ATP binding (GO:0005524);; Cellular Component: nucleus (GO:0005634);; Cellular Component: mitochondrion (GO:0005739);; Cellular Component: cytosol (GO:0…	--	CBL-interacting protein kinase 32 OS=Oryza sativa subsp. japonica GN=CIPK32 PE=2 SV=2	CBL-interacting serine/threonine-protein kinase, putative [Ricinus communis]
T7-20849	5	40	0	0	-3	down	--	--	Molecular Function: zinc ion binding (GO:0008270);; Cellular Component: chloroplast (GO:0009507);; Biological Process: malate transport (GO:0015743);;	--	--	conserved hypothetical protein [Ricinus communis]
T7-19616	42	88	8.1e-05	0.00343965	-1.06711	down	--	--	Molecular Function: cysteine-type endopeptidase inhibitor activity (GO:0004869);; Cellular Component: extracellular region (GO:0005576);; Cellular Component: plasma membrane (GO:0005886);; Biological Process: proteolysis (GO:0006508);; Biological Process: defense response (GO:0006952);; Molecular Function: peptidase activity (GO:0008233);; Cellular Component: plastid (GO:0009536);; Biological Pro…	--	Cysteine proteinase inhibitor 1 OS=Oryza sativa subsp. japonica GN=Os01g0803200 PE=1 SV=2	hypothetical protein VITISV_031522 [Vitis vinifera]
T2-20601	10	80	0	0	-3	down	--	--	--	--	--	conserved hypothetical protein [Ricinus communis]
T3-19662	62	129	2e-06	0.000126914	-1.05703	down	--	--	Biological Process: response to oxidative stress (GO:0006979);;	--	--	conserved hypothetical protein [Ricinus communis]
T7-30223	43	132	0	0	-1.61813	down	--	--	Molecular Function: monooxygenase activity (GO:0004497);; Molecular Function: binding (GO:0005488);; Molecular Function: iron ion binding (GO:0005506);; Biological Process: tryptophan catabolic process (GO:0006569);; Biological Process: fatty acid metabolic process (GO:0006631);; Molecular Function: electron carrier activity (GO:0009055);; Biological Process: response to wounding (GO:0009611);; B…	--	Allene oxide synthase OS=Parthenium argentatum GN=CYP74A2 PE=1 SV=2	PREDICTED: allene oxide synthase, chloroplastic-like [Fragaria vesca subsp. vesca]
T7-8096	34	120	0	0	-1.81943	down	--	--	--	--	--	predicted protein [Populus trichocarpa]
T3-13774	0	23	2e-06	0.000126914	-14.4893	down	--	--	--	--	--	hypothetical protein PRUPE_ppa013267mg [Prunus persica]
T6-20208	14	44	0.000106	0.00435617	-1.65208	down	[O]	Posttranslational modification, protein turnover, chaperones	Biological Process: maltose metabolic process (GO:0000023);; Biological Process: protein peptidyl-prolyl isomerization (GO:0000413);; Molecular Function: peptidyl-prolyl cis-trans isomerase activity (GO:0003755);; Molecular Function: FK506 binding (GO:0005528);; Biological Process: protein folding (GO:0006457);; Cellular Component: chloroplast thylakoid membrane (GO:0009535);; Biological Process:…	--	Peptidyl-prolyl cis-trans isomerase FKBP17-2, chloroplastic OS=Arabidopsis thaliana GN=FKBP17-2 PE=1 SV=1	hypothetical protein VITISV_002168 [Vitis vinifera]
T7-22126	0	59	0	0	-15.8484	down	--	--	Cellular Component: plastid (GO:0009536);;	--	--	hypothetical protein PRUPE_ppa025570mg [Prunus persica]
T3-25435	79	285	0	0	-1.85104	down	--	--	Molecular Function: cysteine-type endopeptidase activity (GO:0004197);; Molecular Function: protein binding (GO:0005515);; Cellular Component: extracellular space (GO:0005615);; Cellular Component: nucleolus (GO:0005730);; Cellular Component: lysosome (GO:0005764);; Cellular Component: vacuole (GO:0005773);; Biological Process: proteolysis (GO:0006508);; Biological Process: embryo development end…	--	--	PREDICTED: cathepsin B-like [Glycine max]
T1-23682	106	731	0	0	-2.78581	down	[H]	Coenzyme transport and metabolism	Biological Process: maltose metabolic process (GO:0000023);; Cellular Component: nucleus (GO:0005634);; Cellular Component: mitochondrion (GO:0005739);; Cellular Component: cytosol (GO:0005829);; Biological Process: response to DNA damage stimulus (GO:0006974);; Molecular Function: zinc ion binding (GO:0008270);; Biological Process: thiamine biosynthetic process (GO:0009228);; Biological Process:…	K03146|1e-171|rcu:RCOM_0184550|electron transfer flavoprotein-ubiquinone oxidoreductase, putative	Thiamine thiazole synthase, chloroplastic OS=Citrus sinensis GN=THI1 PE=2 SV=1	RecName: Full=Thiamine thiazole synthase, chloroplastic; AltName: Full=Thiazole biosynthetic enzyme; Flags: Precursor
T3-23371	3	59	0	0	-4.29768	down	[C]	Energy production and conversion	Molecular Function: binding (GO:0005488);; Molecular Function: ATP binding (GO:0005524);; Cellular Component: cytoplasm (GO:0005737);; Biological Process: DNA replication (GO:0006260);; Biological Process: protein folding (GO:0006457);; Molecular Function: zinc ion binding (GO:0008270);; Biological Process: response to heat (GO:0009408);; Molecular Function: heat shock protein binding (GO:0031072…	--	Chaperone protein DnaJ OS=Halothermothrix orenii (strain H 168 / OCM 544 / DSM 9562) GN=dnaJ PE=3 SV=1	hypothetical protein PRUPE_ppa018025mg, partial [Prunus persica]
T5-18850	11	67	0	0	-2.60666	down	[IQR]	--	Biological Process: very long-chain fatty acid metabolic process (GO:0000038);; Molecular Function: carbonyl reductase (NADPH) activity (GO:0004090);; Cellular Component: nucleolus (GO:0005730);; Cellular Component: cytoplasm (GO:0005737);; Cellular Component: cytosol (GO:0005829);; Cellular Component: plasma membrane (GO:0005886);; Biological Process: defense response (GO:0006952);; Molecular Fu…	--	(+)-neomenthol dehydrogenase OS=Arabidopsis thaliana GN=SDR1 PE=1 SV=1	predicted protein [Populus trichocarpa]
T5-23238	10	35	0.000241	0.00860543	-1.80735	down	--	--	Molecular Function: procollagen-proline 4-dioxygenase activity (GO:0004656);; Molecular Function: binding (GO:0005488);; Molecular Function: iron ion binding (GO:0005506);; Cellular Component: nucleus (GO:0005634);; Cellular Component: cytoplasm (GO:0005737);; Cellular Component: endoplasmic reticulum (GO:0005783);; Molecular Function: L-ascorbic acid binding (GO:0031418);; Molecular Function: pe…	K00472|0.0|rcu:RCOM_0679070|prolyl 4-hydroxylase alpha subunit, putative (EC:1.14.11.2)	--	prolyl 4-hydroxylase alpha subunit, putative [Ricinus communis]
T3-21912	21	63	7e-06	0.000393065	-1.58496	down	--	--	Molecular Function: sucrose alpha-glucosidase activity (GO:0004575);; Molecular Function: protein binding (GO:0005515);; Cellular Component: nucleus (GO:0005634);; Cellular Component: mitochondrion (GO:0005739);; Cellular Component: cytosol (GO:0005829);; Cellular Component: plasma membrane (GO:0005886);; Biological Process: starch metabolic process (GO:0005982);; Biological Process: sucrose cata…	--	Alkaline/neutral invertase CINV2 OS=Arabidopsis thaliana GN=CINV2 PE=2 SV=1	hypothetical protein PRUPE_ppa002614mg [Prunus persica]
T6-24969	23	58	0.000136	0.00538775	-1.33442	down	--	--	Biological Process: fatty acid metabolic process (GO:0006631);; Cellular Component: membrane (GO:0016020);; Molecular Function: lyase activity (GO:0016829);; Cellular Component: chloroplast part (GO:0044434);; Molecular Function: metal ion binding (GO:0046872);;	--	Allene oxide synthase OS=Parthenium argentatum GN=CYP74A2 PE=1 SV=2	hypothetical protein PRUPE_ppa005231mg [Prunus persica]
T6-25037	21	53	0.000262	0.00925513	-1.3356	down	[V]	Defense mechanisms	Molecular Function: nucleic acid binding (GO:0003676);; Molecular Function: endonuclease activity (GO:0004519);; Cellular Component: nucleus (GO:0005634);; Biological Process: response to desiccation (GO:0009269);; Biological Process: response to cold (GO:0009409);; Biological Process: response to salt stress (GO:0009651);; Biological Process: response to abscisic acid stimulus (GO:0009737);;	--	--	hypothetical protein PRUPE_ppa009743mg [Prunus persica]
T3-16914	7	35	2e-05	0.00103308	-2.32193	down	--	--	--	--	--	predicted protein [Populus trichocarpa]
T3-18782	1	19	6.6e-05	0.00289019	-4.24793	down	--	--	Cellular Component: chloroplast (GO:0009507);;	--	Formin-like protein 6 OS=Oryza sativa subsp. japonica GN=FH6 PE=2 SV=2	conserved hypothetical protein [Ricinus communis]
T5-22876	16	48	8.3e-05	0.00348762	-1.58496	down	[R]	General function prediction only	Molecular Function: catalytic activity (GO:0003824);; Molecular Function: protein binding (GO:0005515);; Cellular Component: cytosol (GO:0005829);; Biological Process: epidermal growth factor receptor signaling pathway (GO:0007173);; Biological Process: insulin receptor signaling pathway (GO:0008286);; Biological Process: fibroblast growth factor receptor signaling pathway (GO:0008543);; Molecula…	K08266|0.0|rcu:RCOM_0891600|WD-repeat protein, putative (EC:2.7.11.7)	--	uncharacterized protein LOC100781599 [Glycine max]
T7-31984	9	36	7.2e-05	0.00313094	-2	down	[G]	Carbohydrate transport and metabolism	Molecular Function: glucosylceramidase activity (GO:0004348);; Cellular Component: vacuole (GO:0005773);; Cellular Component: Golgi apparatus (GO:0005794);; Cellular Component: plasma membrane (GO:0005886);; Biological Process: glucosylceramide catabolic process (GO:0006680);; Biological Process: glycosphingolipid metabolic process (GO:0006687);; Biological Process: bile acid metabolic process (G…	--	--	predicted protein [Populus trichocarpa]
T2-29557	0	16	7.3e-05	0.00316461	-13.9658	down	[K]	Transcription	Molecular Function: sequence-specific DNA binding transcription factor activity (GO:0003700);; Molecular Function: protein binding (GO:0005515);; Cellular Component: nucleus (GO:0005634);; Cellular Component: mitochondrion (GO:0005739);; Biological Process: protein folding (GO:0006457);; Biological Process: toxin catabolic process (GO:0009407);; Cellular Component: chloroplast (GO:0009507);; Biol…	--	Heat stress transcription factor A-2 OS=Arabidopsis thaliana GN=HSFA2 PE=1 SV=1	hypothetical protein PRUPE_ppa016533mg [Prunus persica]
T6-24448	12	44	2.5e-05	0.00126799	-1.87447	down	--	--	Molecular Function: two-component response regulator activity (GO:0000156);; Molecular Function: DNA binding (GO:0003677);; Molecular Function: sequence-specific DNA binding transcription factor activity (GO:0003700);; Cellular Component: nucleus (GO:0005634);; Cellular Component: mitochondrion (GO:0005739);; Biological Process: DNA repair (GO:0006281);; Molecular Function: zinc ion binding (GO:0…	--	Zinc finger protein CONSTANS-LIKE 16 OS=Arabidopsis thaliana GN=COL16 PE=2 SV=2	PREDICTED: zinc finger protein CONSTANS-LIKE 16 [Vitis vinifera]
T5-17792	4	25	0.000115	0.0046679	-2.64386	down	--	--	Cellular Component: mitochondrion (GO:0005739);; Biological Process: response to oxidative stress (GO:0006979);;	--	--	PREDICTED: uncharacterized protein LOC101246482 isoform 2 [Solanum lycopersicum]
T7-24473	52	188	0	0	-1.85415	down	--	--	Biological Process: nucleobase-containing compound metabolic process (GO:0006139);; Biological Process: cellular protein modification process (GO:0006464);; Biological Process: protein phosphorylation (GO:0006468);; Biological Process: phosphate-containing compound metabolic process (GO:0006796);; Cellular Component: chloroplast thylakoid membrane (GO:0009535);; Biological Process: photosynthesis…	--	Uncharacterized protein PAM68-like OS=Arabidopsis thaliana GN=At5g52780 PE=2 SV=1	hypothetical protein PRUPE_ppa026735mg [Prunus persica]
T7-24650	104	703	0	0	-2.75694	down	--	--	Cellular Component: nucleus (GO:0005634);; Biological Process: response to sucrose stimulus (GO:0009744);; Biological Process: response to glucose stimulus (GO:0009749);; Biological Process: response to fructose stimulus (GO:0009750);;	--	Auxin-repressed 12.5 kDa protein OS=Fragaria ananassa PE=2 SV=1	putative auxin-repressed/dormancy-associated protein [Citrus hybrid cultivar]
T7-25001	10	36	0.000158	0.00608734	-1.848	down	--	--	Cellular Component: plastid (GO:0009536);; Biological Process: response to absence of light (GO:0009646);;	--	--	predicted protein [Populus trichocarpa]
T3-22385	39	89	1.5e-05	0.000796818	-1.19033	down	[R]	General function prediction only	--	--	--	protein binding protein, putative [Ricinus communis]
T7-32238	15	44	0.000205	0.00749653	-1.55254	down	[R]	General function prediction only	Molecular Function: DNA binding (GO:0003677);; Molecular Function: chromatin binding (GO:0003682);; Molecular Function: RNA binding (GO:0003723);; Biological Process: rRNA processing (GO:0006364);; Cellular Component: chloroplast (GO:0009507);; Biological Process: embryo development ending in seed dormancy (GO:0009793);; Biological Process: photosynthesis (GO:0015979);; Molecular Function: hydrol…	--	--	hypothetical protein PRUPE_ppa001238mg [Prunus persica]
T7-24372	148	353	0	0	-1.25407	down	[J]	Translation, ribosomal structure and biogenesis	Molecular Function: translation initiation factor activity (GO:0003743);; Molecular Function: translation elongation factor activity (GO:0003746);; Cellular Component: nucleus (GO:0005634);; Cellular Component: Golgi apparatus (GO:0005794);; Biological Process: gluconeogenesis (GO:0006094);; Biological Process: glycolysis (GO:0006096);; Biological Process: rRNA processing (GO:0006364);; Biologica…	K03263|1e-105|vvi:100253611|hypothetical protein LOC100253611	Eukaryotic translation initiation factor 5A-2 OS=Nicotiana plumbaginifolia GN=EIF-5A2 PE=2 SV=1	eukaryotic translation initiation factor 5A isoform I [Hevea brasiliensis]
T2-28299	5	66	0	0	-3.72247	down	--	--	--	--	--	hypothetical protein VITISV_039443 [Vitis vinifera]
T6-16563	68	137	3e-06	0.000181933	-1.01057	down	[OC]	--	Molecular Function: enzyme inhibitor activity (GO:0004857);; Cellular Component: cell wall (GO:0005618);; Cellular Component: mitochondrion (GO:0005739);; Cellular Component: vacuole (GO:0005773);; Cellular Component: Golgi apparatus (GO:0005794);; Cellular Component: cytosol (GO:0005829);; Cellular Component: plasma membrane (GO:0005886);; Biological Process: protein folding (GO:0006457);; Biolo…	--	Thioredoxin H-type OS=Ricinus communis PE=3 SV=1	unknown [Populus trichocarpa]
T6-28087	14	43	0.000157	0.00606966	-1.61891	down	--	--	Molecular Function: binding (GO:0005488);; Cellular Component: mitochondrion (GO:0005739);; Biological Process: pentose-phosphate shunt (GO:0006098);; Biological Process: rRNA processing (GO:0006364);; Biological Process: tRNA metabolic process (GO:0006399);; Biological Process: signal transduction (GO:0007165);; Cellular Component: chloroplast (GO:0009507);; Cellular Component: plastid (GO:00095…	--	Pentatricopeptide repeat-containing protein At3g59040 OS=Arabidopsis thaliana GN=At3g59040 PE=2 SV=2	hypothetical protein PRUPE_ppa002772mg [Prunus persica]
T7-30901	29	91	0	0	-1.64981	down	--	--	Molecular Function: DNA binding (GO:0003677);; Cellular Component: mitochondrion (GO:0005739);; Cellular Component: chloroplast (GO:0009507);; Biological Process: plastid organization (GO:0009657);; Biological Process: chloroplast-nucleus signaling pathway (GO:0010019);; Biological Process: gene expression (GO:0010467);; Biological Process: RNA metabolic process (GO:0016070);; Biological Process:…	--	Pentatricopeptide repeat-containing protein At2g31400, chloroplastic OS=Arabidopsis thaliana GN=At2g31400 PE=2 SV=1	hypothetical protein PRUPE_ppa001263mg [Prunus persica]
T7-28364	7	105	0	0	-3.90689	down	[H]	Coenzyme transport and metabolism	Biological Process: maltose metabolic process (GO:0000023);; Biological Process: pentose-phosphate shunt (GO:0006098);; Molecular Function: zinc ion binding (GO:0008270);; Biological Process: thiamine biosynthetic process (GO:0009228);; Biological Process: thiamine diphosphate biosynthetic process (GO:0009229);; Cellular Component: chloroplast stroma (GO:0009570);; Biological Process: response to…	K03147|0.0|pop:POPTR_879767|HMP-P synthase	Phosphomethylpyrimidine synthase, chloroplastic OS=Arabidopsis thaliana GN=THIC PE=1 SV=1	predicted protein [Populus trichocarpa]
T7-17753	73	157	0	0	-1.1048	down	--	--	Molecular Function: protein binding (GO:0005515);; Cellular Component: extracellular region (GO:0005576);; Cellular Component: plant-type cell wall (GO:0009505);; Cellular Component: plasmodesma (GO:0009506);; Cellular Component: cytoplasmic membrane-bounded vesicle (GO:0016023);; Molecular Function: hydrolase activity (GO:0016787);; Biological Process: antibacterial humoral response (GO:0019731)…	--	Glycine-rich cell wall structural protein OS=Hordeum vulgare GN=GRP PE=2 SV=1	hypothetical protein PDIG_56360 [Penicillium digitatum PHI26]
T2-29608	3	31	2e-06	0.000126914	-3.36923	down	[M]	Cell wall/membrane/envelope biogenesis	Cellular Component: mitochondrion (GO:0005739);; Cellular Component: endoplasmic reticulum (GO:0005783);; Cellular Component: Golgi apparatus (GO:0005794);; Cellular Component: plasma membrane (GO:0005886);; Biological Process: hyperosmotic response (GO:0006972);; Biological Process: response to salt stress (GO:0009651);; Biological Process: plant-type cell wall organization (GO:0009664);; Biolog…	--	Cellulose synthase-like protein E6 OS=Oryza sativa subsp. japonica GN=CSLE6 PE=2 SV=1	hypothetical protein PRUPE_ppa001952mg [Prunus persica]
T3-17214	2	22	5.3e-05	0.00238611	-3.45943	down	--	--	--	--	--	hypothetical protein MTR_2g094290 [Medicago truncatula]
T1-17906	178	395	0	0	-1.14998	down	--	--	Molecular Function: protein binding (GO:0005515);; Cellular Component: cytoplasm (GO:0005737);; Biological Process: glycolysis (GO:0006096);; Biological Process: water transport (GO:0006833);; Biological Process: hyperosmotic response (GO:0006972);; Biological Process: Golgi organization (GO:0007030);; Biological Process: response to temperature stimulus (GO:0009266);; Biological Process: respons…	--	Protein EARLY RESPONSIVE TO DEHYDRATION 15 OS=Arabidopsis thaliana GN=ERD15 PE=1 SV=1	hypothetical protein PRUPE_ppa012915mg [Prunus persica]
T4-13057	18	59	4e-06	0.000236194	-1.71272	down	[Q]	Secondary metabolites biosynthesis, transport and catabolism	Biological Process: system process (GO:0003008);; Molecular Function: monooxygenase activity (GO:0004497);; Molecular Function: iron ion binding (GO:0005506);; Molecular Function: protein binding (GO:0005515);; Cellular Component: endoplasmic reticulum (GO:0005783);; Biological Process: ion transport (GO:0006811);; Biological Process: isoprenoid biosynthetic process (GO:0008299);; Molecular Funct…	--	Cytochrome P450 94A1 OS=Vicia sativa GN=CYP94A1 PE=2 SV=2	PREDICTED: cytochrome P450 94A1 [Vitis vinifera]
T4-23008	9	34	0.000171	0.00650774	-1.91754	down	[R]	General function prediction only	Cellular Component: plasma membrane (GO:0005886);; Molecular Function: transferase activity (GO:0016740);;	--	--	hypothetical protein PRUPE_ppa001985mg [Prunus persica]
T4-4030	59	538	0	0	-3.18882	down	[R]	General function prediction only	Cellular Component: endoplasmic reticulum (GO:0005783);; Cellular Component: Golgi apparatus (GO:0005794);; Cellular Component: plasma membrane (GO:0005886);; Biological Process: proteolysis (GO:0006508);; Molecular Function: metallopeptidase activity (GO:0008237);; Cellular Component: chloroplast (GO:0009507);; Biological Process: response to wounding (GO:0009611);; Biological Process: auxin met…	K14664|1e-158|vvi:100251400|hypothetical protein LOC100251400	IAA-amino acid hydrolase ILR1-like 4 OS=Arabidopsis thaliana GN=ILL4 PE=1 SV=2	PREDICTED: IAA-amino acid hydrolase ILR1-like 4-like [Glycine max]
T3-18435	13	78	0	0	-2.58496	down	[C]	Energy production and conversion	Molecular Function: formamidase activity (GO:0004328);; Cellular Component: vacuole (GO:0005773);; Biological Process: metabolic process (GO:0008152);; Biological Process: systemic acquired resistance (GO:0009627);; Molecular Function: hydrolase activity (GO:0016787);; Biological Process: regulation of defense response (GO:0031347);;	K01455|0.0|vvi:100250701|hypothetical protein LOC100250701	--	PREDICTED: formamidase-like [Fragaria vesca subsp. vesca]
T6-17220	10	37	0.000103	0.00425157	-1.88753	down	--	--	Molecular Function: triglyceride lipase activity (GO:0004806);; Biological Process: water transport (GO:0006833);; Molecular Function: phosphatidylcholine 1-acylhydrolase activity (GO:0008970);; Cellular Component: chloroplast (GO:0009507);; Cellular Component: chloroplast stroma (GO:0009570);; Biological Process: UV protection (GO:0009650);; Biological Process: response to salt stress (GO:000965…	--	Phospholipase A1-IIdelta OS=Arabidopsis thaliana GN=At2g42690 PE=1 SV=1	hypothetical protein PRUPE_ppa005547mg [Prunus persica]
T7-32530	6	28	0.000195	0.00722505	-2.22239	down	[O]	Posttranslational modification, protein turnover, chaperones	Biological Process: response to molecule of fungal origin (GO:0002238);; Molecular Function: ubiquitin-protein ligase activity (GO:0004842);; Cellular Component: nucleus (GO:0005634);; Cellular Component: plasma membrane (GO:0005886);; Biological Process: signal transduction (GO:0007165);; Molecular Function: zinc ion binding (GO:0008270);; Biological Process: pollen development (GO:0009555);; Bi…	--	RING-H2 finger protein ATL72 OS=Arabidopsis thaliana GN=ATL72 PE=2 SV=1	PREDICTED: RING-H2 finger protein ATL72-like [Fragaria vesca subsp. vesca]
T7-16658	118	246	0	0	-1.05987	down	--	--	--	--	Histone H1-beta, late embryonic OS=Strongylocentrotus purpuratus PE=3 SV=1	predicted protein [Populus trichocarpa]
T7-32497	37	83	4e-05	0.00188558	-1.16559	down	[E]	Amino acid transport and metabolism	Molecular Function: aminopeptidase activity (GO:0004177);; Cellular Component: vacuole (GO:0005773);; Cellular Component: cytosol (GO:0005829);; Cellular Component: plasma membrane (GO:0005886);; Biological Process: proteolysis (GO:0006508);; Biological Process: drug transmembrane transport (GO:0006855);; Molecular Function: metallopeptidase activity (GO:0008237);; Molecular Function: zinc ion bi…	K01256|0.0|pop:POPTR_548443|hypothetical protein	--	PREDICTED: aminopeptidase N-like [Fragaria vesca subsp. vesca]
T7-30816	11	45	7e-06	0.000393065	-2.03242	down	--	--	Cellular Component: vacuole (GO:0005773);;	--	--	hypothetical protein [Trifolium pratense]
T3-10698	11	40	6.3e-05	0.00277834	-1.8625	down	--	--	Molecular Function: transporter activity (GO:0005215);; Molecular Function: ATP:ADP antiporter activity (GO:0005471);; Molecular Function: copper ion binding (GO:0005507);; Cellular Component: cell wall (GO:0005618);; Cellular Component: nucleolus (GO:0005730);; Cellular Component: mitochondrial inner membrane (GO:0005743);; Cellular Component: vacuole (GO:0005773);; Cellular Component: plasma me…	K05863|1e-127|rcu:RCOM_1173510|ADP,ATP carrier protein, putative	ADP,ATP carrier protein 3, mitochondrial OS=Arabidopsis thaliana GN=AAC3 PE=1 SV=1	PREDICTED: ADP,ATP carrier protein 3, mitochondrial-like [Fragaria vesca subsp. vesca]
T6-15246	12	52	1e-06	6.95118e-05	-2.11548	down	[KAD]	--	Molecular Function: DNA binding (GO:0003677);; Molecular Function: chromatin binding (GO:0003682);; Molecular Function: sequence-specific DNA binding transcription factor activity (GO:0003700);; Cellular Component: nucleus (GO:0005634);; Biological Process: polyamine catabolic process (GO:0006598);; Biological Process: oligopeptide transport (GO:0006857);; Biological Process: purine nucleobase tr…	K09422|1e-146|rcu:RCOM_0491270|r2r3-myb transcription factor, putative	Myb-related protein 308 OS=Antirrhinum majus GN=MYB308 PE=2 SV=1	MYB transcription factor [Morus alba var. multicaulis]
T6-23231	13	46	2.3e-05	0.00117505	-1.82312	down	[B]	Chromatin structure and dynamics	Molecular Function: sequence-specific DNA binding transcription factor activity (GO:0003700);; Cellular Component: nucleus (GO:0005634);; Biological Process: regulation of transcription, DNA-dependent (GO:0006355);; Cellular Component: CCAAT-binding factor complex (GO:0016602);; Molecular Function: sequence-specific DNA binding (GO:0043565);; Biological Process: cellular lipid metabolic process (…	--	Nuclear transcription factor Y subunit B-2 OS=Arabidopsis thaliana GN=NFYB2 PE=2 SV=1	PREDICTED: nuclear transcription factor Y subunit B-3-like [Cucumis sativus]
T7-32229	1	18	0.000111	0.0045219	-4.16993	down	[G]	Carbohydrate transport and metabolism	Molecular Function: alpha-amylase activity (GO:0004556);; Molecular Function: calcium ion binding (GO:0005509);; Biological Process: starch catabolic process (GO:0005983);; Biological Process: sucrose catabolic process (GO:0005987);; Biological Process: circadian rhythm (GO:0007623);; Cellular Component: chloroplast stroma (GO:0009570);; Biological Process: response to abscisic acid stimulus (GO:…	--	Alpha-amylase 3, chloroplastic OS=Arabidopsis thaliana GN=AMY3 PE=2 SV=1	PREDICTED: alpha-amylase 3, chloroplastic-like [Fragaria vesca subsp. vesca]
T7-22973	13	40	0.000263	0.00926712	-1.62149	down	--	--	Molecular Function: structural molecule activity (GO:0005198);; Cellular Component: nucleus (GO:0005634);; Cellular Component: endoplasmic reticulum (GO:0005783);; Cellular Component: plasma membrane (GO:0005886);; Biological Process: protein phosphorylation (GO:0006468);; Biological Process: N-terminal protein myristoylation (GO:0006499);; Biological Process: protein targeting to vacuole (GO:000…	--	Vesicle-associated protein 4-1 OS=Arabidopsis thaliana GN=PVA41 PE=2 SV=1	hypothetical protein PRUPE_ppa010173mg [Prunus persica]
T2-22768	7	30	0.00019	0.00707249	-2.09954	down	--	--	--	--	Dehydrin Rab16B OS=Oryza sativa subsp. japonica GN=RAB16B PE=2 SV=1	dehydrin [Nicotiana tabacum]
T4-20585	27	63	0.000201	0.00741308	-1.22239	down	--	--	Molecular Function: ubiquitin-protein ligase activity (GO:0004842);; Molecular Function: protein binding (GO:0005515);; Cellular Component: nucleus (GO:0005634);; Cellular Component: cytosol (GO:0005829);; Biological Process: amino acid transport (GO:0006865);; Biological Process: negative regulation of abscisic acid mediated signaling pathway (GO:0009788);; Biological Process: response to chitin…	--	E3 ubiquitin-protein ligase RING1-like OS=Arabidopsis thaliana GN=At3g19950 PE=2 SV=1	PREDICTED: uncharacterized protein LOC101208708 [Cucumis sativus]
T3-18554	2	39	0	0	-4.2854	down	[O]	Posttranslational modification, protein turnover, chaperones	Cellular Component: cytoplasm (GO:0005737);; Molecular Function: arsenate reductase (glutaredoxin) activity (GO:0008794);; Molecular Function: electron carrier activity (GO:0009055);; Molecular Function: protein disulfide oxidoreductase activity (GO:0015035);; Cellular Component: cytoplasmic membrane-bounded vesicle (GO:0016023);; Biological Process: methylglyoxal catabolic process to D-lactate (…	--	Monothiol glutaredoxin-S2 OS=Arabidopsis thaliana GN=GRXS2 PE=3 SV=1	PREDICTED: monothiol glutaredoxin-S2-like [Glycine max]
T7-10167	10	44	5e-06	0.000290352	-2.1375	down	--	--	--	--	--	predicted protein [Populus trichocarpa]
T6-27034	32	84	2e-06	0.000126914	-1.39232	down	[IQR]	--	Molecular Function: nucleotide binding (GO:0000166);; Molecular Function: protein binding (GO:0005515);; Cellular Component: chloroplast (GO:0009507);; Cellular Component: thylakoid (GO:0009579);; Biological Process: PSII associated light-harvesting complex II catabolic process (GO:0010304);; Biological Process: chlorophyll catabolic process (GO:0015996);; Molecular Function: chlorophyll(ide) b r…	K13606|0.0|rcu:RCOM_1052710|short-chain dehydrogenase, putative (EC:1.1.1.47)	Probable chlorophyll(ide) b reductase NYC1, chloroplastic OS=Oryza sativa subsp. japonica GN=NYC1 PE=1 SV=1	hypothetical protein PRUPE_ppa004339mg [Prunus persica]
T3-23239	34	76	8.9e-05	0.00370367	-1.16046	down	[V]	Defense mechanisms	Cellular Component: vacuole (GO:0005773);; Cellular Component: plasma membrane (GO:0005886);; Biological Process: cation transport (GO:0006812);; Biological Process: drug transmembrane transport (GO:0006855);; Biological Process: purine nucleobase transport (GO:0006863);; Biological Process: response to nematode (GO:0009624);; Cellular Component: plant-type vacuole membrane (GO:0009705);; Biologi…	--	Protein TRANSPARENT TESTA 12 OS=Arabidopsis thaliana GN=TT12 PE=2 SV=1	hypothetical protein PRUPE_ppa004113mg [Prunus persica]
T2-26207	20	112	0	0	-2.48543	down	--	--	--	--	F-box/kelch-repeat protein At1g15670 OS=Arabidopsis thaliana GN=At1g15670 PE=2 SV=1	hypothetical protein PRUPE_ppa008266mg [Prunus persica]
T3-19469	155	1294	0	0	-3.0615	down	[H]	Coenzyme transport and metabolism	Biological Process: maltose metabolic process (GO:0000023);; Cellular Component: nucleus (GO:0005634);; Cellular Component: mitochondrion (GO:0005739);; Cellular Component: cytosol (GO:0005829);; Biological Process: response to DNA damage stimulus (GO:0006974);; Molecular Function: zinc ion binding (GO:0008270);; Biological Process: thiamine biosynthetic process (GO:0009228);; Biological Process:…	K03146|0.0|rcu:RCOM_0184550|electron transfer flavoprotein-ubiquinone oxidoreductase, putative	Thiamine thiazole synthase, chloroplastic OS=Citrus sinensis GN=THI1 PE=2 SV=1	PREDICTED: thiamine thiazole synthase 2, chloroplastic-like [Fragaria vesca subsp. vesca]
T3-16410	0	17	4.3e-05	0.00200509	-14.0532	down	--	--	--	--	--	hypothetical protein PRUPE_ppa018180mg [Prunus persica]
T4-26986	155	331	0	0	-1.09456	down	--	--	--	--	Miraculin OS=Richadella dulcifica PE=1 SV=3	trypsin-like protease inhibitor [Ficus carica]
T2-21949	44	88	0.000187	0.00700264	-1	down	--	--	Biological Process: amino acid transport (GO:0006865);; Biological Process: metabolic process (GO:0008152);; Cellular Component: plant-type cell wall (GO:0009505);; Cellular Component: membrane (GO:0016020);; Molecular Function: hydrolase activity (GO:0016787);; Cellular Component: intracellular membrane-bounded organelle (GO:0043231);; Cellular Component: cytoplasmic part (GO:0044444);; Biologic…	--	21 kDa protein OS=Daucus carota PE=2 SV=1	predicted protein [Populus trichocarpa]
T2-31128	16	49	5.6e-05	0.00249911	-1.61471	down	[C]	Energy production and conversion	Molecular Function: ATP:ADP antiporter activity (GO:0005471);; Molecular Function: ATP binding (GO:0005524);; Biological Process: transport (GO:0006810);; Cellular Component: integral to membrane (GO:0016021);; Cellular Component: chloroplast membrane (GO:0031969);;	K03301|0.0|pop:POPTR_817085|PtrAATP2	Plastidic ATP/ADP-transporter OS=Solanum tuberosum PE=2 SV=2	ATP/ADP transporter [Populus trichocarpa]
T2-22733	25	74	1e-06	6.95118e-05	-1.5656	down	[J]	Translation, ribosomal structure and biogenesis	--	K03231|0.0|cme:CMH226C|eukaryotic translation elongation factor 1 alpha (eEF-1a)	Elongation factor 1-alpha OS=Blastobotrys adeninivorans GN=TEF PE=3 SV=1	unnamed protein product [Pneumocystis jirovecii]
T3-12809	157	460	0	0	-1.55087	down	--	--	Molecular Function: nucleic acid binding (GO:0003676);; Cellular Component: nucleolus (GO:0005730);; Biological Process: RNA processing (GO:0006396);; Biological Process: defense response (GO:0006952);; Biological Process: response to biotic stimulus (GO:0009607);; Biological Process: response to abiotic stimulus (GO:0009628);; Biological Process: post-embryonic development (GO:0009791);; Biologi…	--	Glycine-rich protein OS=Nicotiana tabacum GN=GRP PE=2 SV=1	PREDICTED: uncharacterized protein LOC100267070 [Vitis vinifera]
T2-17944	28	80	1e-06	6.95118e-05	-1.51457	down	--	--	Biological Process: phosphatidylinositol biosynthetic process (GO:0006661);; Cellular Component: plastid (GO:0009536);; Cellular Component: membrane (GO:0016020);;	--	--	predicted protein [Populus trichocarpa]
T7-17400	5	26	0.000194	0.0071975	-2.37851	down	--	--	--	--	--	uncharacterized protein LOC100527400 [Glycine max]
T5-12725	1	26	2e-06	0.000126914	-4.70044	down	--	--	Biological Process: cell morphogenesis (GO:0000902);; Molecular Function: actin binding (GO:0003779);; Cellular Component: nucleus (GO:0005634);; Cellular Component: cytoplasm (GO:0005737);; Cellular Component: mitochondrion (GO:0005739);; Cellular Component: cytosol (GO:0005829);; Cellular Component: plasma membrane (GO:0005886);; Biological Process: gluconeogenesis (GO:0006094);; Biological Pro…	--	Actin-depolymerizing factor 5 OS=Arabidopsis thaliana GN=ADF5 PE=1 SV=1	uncharacterized protein LOC100526982 [Glycine max]
T7-26216	2	31	1e-06	6.95118e-05	-3.9542	down	[Q]	Secondary metabolites biosynthesis, transport and catabolism	Molecular Function: monooxygenase activity (GO:0004497);; Molecular Function: iron ion binding (GO:0005506);; Molecular Function: steroid hydroxylase activity (GO:0008395);; Molecular Function: electron carrier activity (GO:0009055);; Biological Process: response to light stimulus (GO:0009416);; Cellular Component: plasmodesma (GO:0009506);; Biological Process: response to auxin stimulus (GO:0009…	--	Cytochrome P450 734A1 OS=Arabidopsis thaliana GN=CYP734A1 PE=2 SV=1	PREDICTED: secologanin synthase [Vitis vinifera]
T7-28709	41	95	6e-06	0.000342049	-1.2123	down	[R]	General function prediction only	Biological Process: endonucleolytic cleavage involved in rRNA processing (GO:0000478);; Molecular Function: DNA binding (GO:0003677);; Molecular Function: RNA binding (GO:0003723);; Cellular Component: nucleolus (GO:0005730);; Cellular Component: mitochondrion (GO:0005739);; Biological Process: mRNA processing (GO:0006397);; Biological Process: leaf vascular tissue pattern formation (GO:0010305);…	K11294|1e-113|vvi:100262769|hypothetical protein LOC100262769	Nucleolin 2 OS=Oryza sativa subsp. japonica GN=Os04g0620700 PE=2 SV=2	PREDICTED: uncharacterized protein LOC101223830, partial [Cucumis sativus]
T2-14342	6	33	1.9e-05	0.000989623	-2.45943	down	[G]	Carbohydrate transport and metabolism	Molecular Function: protein binding (GO:0005515);; Cellular Component: extracellular region (GO:0005576);; Biological Process: transcription, DNA-dependent (GO:0006351);; Cellular Component: plant-type cell wall (GO:0009505);; Cellular Component: plasmodesma (GO:0009506);; Cellular Component: cytoplasmic membrane-bounded vesicle (GO:0016023);; Molecular Function: hydrolase activity (GO:0016787);;…	--	Glycine-rich cell wall structural protein OS=Arabidopsis thaliana GN=At3g17050 PE=4 SV=2	hypothetical protein ZEAMMB73_817356, partial [Zea mays]
T2-14886	1	17	0.000186	0.0069932	-4.08746	down	--	--	Molecular Function: magnesium ion binding (GO:0000287);; Biological Process: metabolic process (GO:0008152);; Biological Process: response to heat (GO:0009408);; Biological Process: response to cold (GO:0009409);; Cellular Component: chloroplast stroma (GO:0009570);; Biological Process: response to wounding (GO:0009611);; Biological Process: response to jasmonic acid stimulus (GO:0009753);; Molec…	--	Tricyclene synthase EBOS, chloroplastic OS=Lotus japonicus GN=EBOS PE=1 SV=1	(E)-beta-ocimene synthase [Malus x domestica]
T2-23631	7	34	3.1e-05	0.00152141	-2.28011	down	--	--	--	--	RING-H2 finger protein ATL74 OS=Arabidopsis thaliana GN=ATL74 PE=2 SV=1	hypothetical protein PRUPE_ppa011446mg [Prunus persica]
T7-31938	94	222	0	0	-1.23983	down	[R]	General function prediction only	Molecular Function: metalloendopeptidase activity (GO:0004222);; Cellular Component: mitochondrion (GO:0005739);; Biological Process: proteolysis (GO:0006508);; Cellular Component: chloroplast (GO:0009507);; Cellular Component: chloroplast stroma (GO:0009570);; Biological Process: chloroplast organization (GO:0009658);; Cellular Component: chloroplast envelope (GO:0009941);; Biological Process: p…	K06972|0.0|vvi:100255619|hypothetical protein LOC100255619	Presequence protease 1, chloroplastic/mitochondrial OS=Arabidopsis thaliana GN=PREP1 PE=1 SV=2	PREDICTED: presequence protease 2, chloroplastic/mitochondrial-like [Vitis vinifera]
T6-21091	85	181	0	0	-1.09045	down	--	--	Biological Process: alternative nuclear mRNA splicing, via spliceosome (GO:0000380);; Molecular Function: RNA binding transcription antitermination factor activity (GO:0001072);; Molecular Function: double-stranded DNA binding (GO:0003690);; Molecular Function: single-stranded DNA binding (GO:0003697);; Molecular Function: RNA binding (GO:0003723);; Molecular Function: mRNA binding (GO:0003729);;…	--	Glycine-rich RNA-binding protein 3, mitochondrial OS=Arabidopsis thaliana GN=RBG3 PE=2 SV=1	PREDICTED: uncharacterized protein LOC100256940 [Vitis vinifera]
T6-27021	47	99	2.6e-05	0.0013116	-1.07477	down	[Q]	Secondary metabolites biosynthesis, transport and catabolism	Biological Process: very long-chain fatty acid metabolic process (GO:0000038);; Molecular Function: iron ion binding (GO:0005506);; Cellular Component: extracellular region (GO:0005576);; Cellular Component: endoplasmic reticulum (GO:0005783);; Biological Process: intra-Golgi vesicle-mediated transport (GO:0006891);; Biological Process: cellular membrane fusion (GO:0006944);; Molecular Function: …	K09755|1e-134|rcu:RCOM_0193830|flavonoid 3-hydroxylase, putative (EC:1.14.13.88)	Flavonoid 3&apos;,5&apos;-hydroxylase OS=Eustoma exaltatum subsp. russellianum GN=CYP75A7 PE=2 SV=1	unnamed protein product [Vitis vinifera]
T6-20129	23	105	0	0	-2.19068	down	[R]	General function prediction only	Biological Process: cellular aromatic compound metabolic process (GO:0006725);; Cellular Component: plastid chromosome (GO:0009508);; Cellular Component: chloroplast stroma (GO:0009570);; Biological Process: cellular nitrogen compound metabolic process (GO:0034641);; Biological Process: primary metabolic process (GO:0044238);; Biological Process: small molecule metabolic process (GO:0044281);; Bi…	--	--	PREDICTED: COBW domain-containing protein 1-like [Fragaria vesca subsp. vesca]
T4-26089	37	95	1e-06	6.95118e-05	-1.3604	down	[I]	Lipid transport and metabolism	Molecular Function: nucleotide binding (GO:0000166);; Molecular Function: acetyl-CoA carboxylase activity (GO:0003989);; Biological Process: fatty acid biosynthetic process (GO:0006633);; Biological Process: ubiquinone biosynthetic process (GO:0006744);; Cellular Component: acetyl-CoA carboxylase complex (GO:0009317);; Cellular Component: chloroplast (GO:0009507);; Cellular Component: chloroplast…	K01962|0.0|vvi:100256854|hypothetical protein LOC100256854	Acetyl-coenzyme A carboxylase carboxyl transferase subunit alpha, chloroplastic OS=Arabidopsis thaliana GN=CAC3 PE=1 SV=1	hypothetical protein PRUPE_ppa001950mg [Prunus persica]
T3-27596	83	166	0	0	-1	down	[O]	Posttranslational modification, protein turnover, chaperones	Biological Process: nematode larval development (GO:0002119);; Molecular Function: glutathione peroxidase activity (GO:0004602);; Molecular Function: protein binding (GO:0005515);; Cellular Component: nucleus (GO:0005634);; Cellular Component: mitochondrion (GO:0005739);; Cellular Component: endosome (GO:0005768);; Cellular Component: endoplasmic reticulum (GO:0005783);; Cellular Component: Golgi…	K00432|1e-120|vvi:100245697|hypothetical protein LOC100245697	Phospholipid hydroperoxide glutathione peroxidase 1, chloroplastic OS=Arabidopsis thaliana GN=GPX1 PE=1 SV=2	hypothetical protein PRUPE_ppa010584mg [Prunus persica]
T7-31342	1	33	0	0	-5.04439	down	[GEPR]	--	Molecular Function: sugar:hydrogen symporter activity (GO:0005351);; Cellular Component: nucleus (GO:0005634);; Cellular Component: Golgi apparatus (GO:0005794);; Cellular Component: plasma membrane (GO:0005886);; Biological Process: response to water deprivation (GO:0009414);; Biological Process: response to salt stress (GO:0009651);; Cellular Component: plant-type vacuole membrane (GO:0009705);…	--	Sugar transporter ERD6-like 5 OS=Arabidopsis thaliana GN=At1g54730 PE=2 SV=2	unnamed protein product [Vitis vinifera]
T7-30560	167	334	0	0	-1	down	[R]	General function prediction only	Molecular Function: nucleotide binding (GO:0000166);; Molecular Function: RNA binding transcription antitermination factor activity (GO:0001072);; Molecular Function: double-stranded DNA binding (GO:0003690);; Molecular Function: single-stranded DNA binding (GO:0003697);; Molecular Function: sequence-specific DNA binding transcription factor activity (GO:0003700);; Molecular Function: copper ion …	--	Ribonucleoprotein At2g37220, chloroplastic OS=Arabidopsis thaliana GN=At2g37220 PE=1 SV=1	hypothetical protein PRUPE_ppa009295mg [Prunus persica]
T5-18597	75	157	0	0	-1.0658	down	[K]	Transcription	Molecular Function: DNA binding (GO:0003677);; Molecular Function: sequence-specific DNA binding transcription factor activity (GO:0003700);; Molecular Function: transcription coactivator activity (GO:0003713);; Molecular Function: histone acetyltransferase activity (GO:0004402);; Molecular Function: protein binding (GO:0005515);; Cellular Component: transcription factor TFIID complex (GO:0005669…	K03627|5e-83|vvi:100245498|hypothetical protein LOC100245498	Multiprotein-bridging factor 1b OS=Arabidopsis thaliana GN=MBF1B PE=2 SV=1	hypothetical protein PRUPE_ppa013074mg [Prunus persica]
T7-26490	6	42	0	0	-2.80735	down	[O]	Posttranslational modification, protein turnover, chaperones	Cellular Component: acrosomal vesicle (GO:0001669);; Molecular Function: ATPase activator activity (GO:0001671);; Molecular Function: DNA binding (GO:0003677);; Cellular Component: nucleus (GO:0005634);; Cellular Component: nucleolus (GO:0005730);; Cellular Component: cytoplasm (GO:0005737);; Cellular Component: centrosome (GO:0005813);; Biological Process: protein folding (GO:0006457);; Biologic…	--	--	hypothetical protein PRUPE_ppa012272mg [Prunus persica]
T7-27294	32	133	0	0	-2.05528	down	[CR]	--	Molecular Function: nucleotide binding (GO:0000166);; Molecular Function: nucleic acid binding (GO:0003676);; Molecular Function: zinc ion binding (GO:0008270);; Cellular Component: plastid envelope (GO:0009526);; Cellular Component: membrane (GO:0016020);; Molecular Function: oxidoreductase activity (GO:0016491);; Molecular Function: ion binding (GO:0043167);; Cellular Component: chloroplast par…	--	Quinone oxidoreductase-like protein At1g23740, chloroplastic OS=Arabidopsis thaliana GN=At1g23740 PE=1 SV=2	hypothetical protein PRUPE_ppa008680mg [Prunus persica]
T4-26990	125	412	0	0	-1.72072	down	--	--	--	--	--	flavin containing amine oxidoreductase [Glomerella graminicola M1.001]
T6-21852	45	167	0	0	-1.89185	down	[R]	General function prediction only	Molecular Function: nucleotide binding (GO:0000166);; Biological Process: mRNA splicing, via spliceosome (GO:0000398);; Molecular Function: RNA binding (GO:0003723);; Molecular Function: single-stranded RNA binding (GO:0003727);; Molecular Function: protein binding (GO:0005515);; Cellular Component: nucleus (GO:0005634);; Cellular Component: spliceosomal complex (GO:0005681);; Biological Process:…	--	28 kDa ribonucleoprotein, chloroplastic OS=Nicotiana sylvestris PE=1 SV=1	hypothetical protein PRUPE_ppa009133mg [Prunus persica]
T7-27318	30	74	2.3e-05	0.00117505	-1.30256	down	[C]	Energy production and conversion	Biological Process: polysaccharide biosynthetic process (GO:0000271);; Molecular Function: calmodulin binding (GO:0005516);; Cellular Component: nucleus (GO:0005634);; Cellular Component: vacuole (GO:0005773);; Cellular Component: endoplasmic reticulum (GO:0005783);; Cellular Component: plasma membrane (GO:0005886);; Biological Process: cholesterol biosynthetic process (GO:0006695);; Biological P…	K09828|0.0|vvi:100258158|hypothetical protein LOC100258158	Delta(24)-sterol reductase OS=Pisum sativum GN=DIM PE=1 SV=1	PREDICTED: delta(24)-sterol reductase-like [Vitis vinifera]
T3-26510	21	59	3e-05	0.00147751	-1.49033	down	[O]	Posttranslational modification, protein turnover, chaperones	Molecular Function: serine-type endopeptidase activity (GO:0004252);; Biological Process: proteolysis (GO:0006508);; Cellular Component: plant-type cell wall (GO:0009505);; Cellular Component: external side of plasma membrane (GO:0009897);; Biological Process: stomatal complex morphogenesis (GO:0010103);; Molecular Function: 2-alkenal reductase [NAD(P)] activity (GO:0032440);; Biological Process:…	--	Subtilisin-like protease SDD1 OS=Arabidopsis thaliana GN=SDD1 PE=2 SV=1	PREDICTED: subtilisin-like protease [Vitis vinifera]
T4-24980	52	141	0	0	-1.43911	down	--	--	Cellular Component: nucleus (GO:0005634);;	--	--	hypothetical protein PRUPE_ppa006575mg [Prunus persica]
T2-31070	50	115	1e-06	6.95118e-05	-1.20163	down	--	--	Biological Process: nuclear-transcribed mRNA catabolic process (GO:0000956);; Molecular Function: GTPase activity (GO:0003924);; Molecular Function: GTP binding (GO:0005525);; Cellular Component: nucleus (GO:0005634);; Cellular Component: vacuolar membrane (GO:0005774);; Cellular Component: endoplasmic reticulum membrane (GO:0005789);; Cellular Component: plasma membrane (GO:0005886);; Biological…	--	Protein ROOT HAIR DEFECTIVE 3 homolog 2 OS=Arabidopsis thaliana GN=At5g45160 PE=2 SV=1	hypothetical protein PRUPE_ppa001419mg [Prunus persica]
T6-27423	85	183	0	0	-1.10631	down	[V]	Defense mechanisms	Cellular Component: plasma membrane (GO:0005886);; Biological Process: iron ion transport (GO:0006826);; Biological Process: drug transmembrane transport (GO:0006855);; Biological Process: cellular iron ion homeostasis (GO:0006879);; Cellular Component: plastid (GO:0009536);; Biological Process: cellular response to iron ion starvation (GO:0010106);; Biological Process: response to nitrate (GO:00…	--	MATE efflux family protein 2, chloroplastic OS=Arabidopsis thaliana GN=DTX44 PE=2 SV=1	PREDICTED: MATE efflux family protein 2, chloroplastic [Vitis vinifera]
T2-26514	61	206	0	0	-1.75576	down	--	--	Biological Process: autophagic vacuole assembly (GO:0000045);; Molecular Function: aspartic-type endopeptidase activity (GO:0004190);; Cellular Component: extracellular space (GO:0005615);; Cellular Component: mitochondrion (GO:0005739);; Cellular Component: cytosol (GO:0005829);; Biological Process: glycolysis (GO:0006096);; Biological Process: proteolysis (GO:0006508);; Biological Process: prot…	K08245|0.0|pop:POPTR_834438|hypothetical protein	Aspartic proteinase OS=Oryza sativa subsp. japonica GN=RAP PE=2 SV=2	hypothetical protein PRUPE_ppa004505mg [Prunus persica]
T2-29550	12	50	2e-06	0.000126914	-2.05889	down	[Q]	Secondary metabolites biosynthesis, transport and catabolism	Molecular Function: copper ion binding (GO:0005507);; Cellular Component: extracellular region (GO:0005576);; Cellular Component: nucleus (GO:0005634);; Cellular Component: vacuole (GO:0005773);; Biological Process: nitric oxide biosynthetic process (GO:0006809);; Molecular Function: primary amine oxidase activity (GO:0008131);; Biological Process: amine metabolic process (GO:0009308);; Biologica…	--	Primary amine oxidase OS=Arabidopsis thaliana GN=At1g62810 PE=2 SV=1	Amine oxidase [copper-containing] precursor, putative [Ricinus communis]
T7-21357	41	557	0	0	-3.76398	down	--	--	--	--	Light-regulated protein OS=Oryza sativa subsp. japonica GN=LIR1 PE=2 SV=1	CCR protein [x Citrofortunella microcarpa]
T2-12411	0	22	3e-06	0.000181933	-14.4252	down	--	--	Cellular Component: mitochondrion (GO:0005739);;	--	--	hypothetical protein PRUPE_ppa025812mg [Prunus persica]
T4-16919	399	1053	0	0	-1.40004	down	--	--	Molecular Function: structural molecule activity (GO:0005198);; Cellular Component: chloroplast thylakoid (GO:0009534);; Cellular Component: chloroplast envelope (GO:0009941);; Biological Process: cysteine biosynthetic process (GO:0019344);; Biological Process: photosynthesis, light reaction (GO:0019684);; Biological Process: glucosinolate biosynthetic process (GO:0019761);; Biological Process: c…	--	Probable plastid-lipid-associated protein 8, chloroplastic OS=Arabidopsis thaliana GN=PAP8 PE=2 SV=1	hypothetical protein PRUPE_ppa010498mg [Prunus persica]
T1-21400	33	76	5.5e-05	0.00246625	-1.20353	down	[P]	Inorganic ion transport and metabolism	Molecular Function: superoxide dismutase activity (GO:0004784);; Molecular Function: copper ion binding (GO:0005507);; Cellular Component: extracellular region (GO:0005576);; Cellular Component: vacuole (GO:0005773);; Cellular Component: peroxisome (GO:0005777);; Cellular Component: endoplasmic reticulum (GO:0005783);; Biological Process: superoxide metabolic process (GO:0006801);; Biological Pro…	K04565|7e-90|pop:POPTR_729962|hypothetical protein	Superoxide dismutase [Cu-Zn] 2 OS=Mesembryanthemum crystallinum GN=SODCC.2 PE=2 SV=1	hypothetical protein PRUPE_ppa012725mg [Prunus persica]
T4-19154	17	128	0	0	-2.91254	down	--	--	--	--	--	hypothetical protein MTR_2g026420 [Medicago truncatula]
T4-22935	2	65	0	0	-5.02237	down	--	--	Molecular Function: protein serine/threonine kinase activity (GO:0004674);; Molecular Function: binding (GO:0005488);; Cellular Component: nucleus (GO:0005634);; Biological Process: protein phosphorylation (GO:0006468);; Biological Process: defense response (GO:0006952);; Biological Process: virus-host interaction (GO:0019048);; Biological Process: positive regulation of transcription, DNA-depend…	--	Chitin-binding lectin 1 OS=Solanum tuberosum PE=1 SV=2	hypothetical protein PRUPE_ppa008693mg [Prunus persica]
T1-20739	23	68	3e-06	0.000181933	-1.5639	down	--	--	Molecular Function: protein binding (GO:0005515);; Cellular Component: nucleus (GO:0005634);; Biological Process: segment specification (GO:0007379);; Biological Process: response to water deprivation (GO:0009414);; Cellular Component: plastid (GO:0009536);; Biological Process: response to abscisic acid stimulus (GO:0009737);; Biological Process: jasmonic acid mediated signaling pathway (GO:00098…	--	--	hypothetical protein PRUPE_ppa007560mg [Prunus persica]
T6-23848	34	123	0	0	-1.85505	down	--	--	Biological Process: carbohydrate metabolic process (GO:0005975);; Biological Process: RNA processing (GO:0006396);; Biological Process: phosphate-containing compound metabolic process (GO:0006796);; Biological Process: aromatic amino acid family biosynthetic process (GO:0009073);; Cellular Component: chloroplast (GO:0009507);; Biological Process: plastid organization (GO:0009657);; Biological Pro…	--	Pentatricopeptide repeat-containing protein At5g46580, chloroplastic OS=Arabidopsis thaliana GN=At5g46580 PE=2 SV=1	hypothetical protein PRUPE_ppa002049mg [Prunus persica]
T2-30909	12	101	0	0	-3.07325	down	[MG]	--	Biological Process: alternative nuclear mRNA splicing, via spliceosome (GO:0000380);; Molecular Function: double-stranded DNA binding (GO:0003690);; Molecular Function: single-stranded DNA binding (GO:0003697);; Molecular Function: mRNA binding (GO:0003729);; Molecular Function: alcohol dehydrogenase (NAD) activity (GO:0004022);; Molecular Function: protein kinase activity (GO:0004672);; Molecula…	--	Cinnamoyl-CoA reductase 1 OS=Arabidopsis thaliana GN=CCR1 PE=1 SV=1	putative cinnamyl alcohol dehydrogenase [Malus x domestica]
T6-20696	6	29	0.000123	0.00493548	-2.27302	down	[H]	Coenzyme transport and metabolism	Molecular Function: hydro-lyase activity (GO:0016836);;	K01724|4e-63|pop:POPTR_887818|hypothetical protein	--	hypothetical protein PRUPE_ppa012266mg [Prunus persica]
T3-23794	4	24	0.000187	0.00700264	-2.58496	down	[Q]	Secondary metabolites biosynthesis, transport and catabolism	Biological Process: response to UV (GO:0009411);; Cellular Component: chloroplast (GO:0009507);; Biological Process: response to auxin stimulus (GO:0009733);; Biological Process: flavonoid biosynthetic process (GO:0009813);; Biological Process: response to zinc ion (GO:0010043);; Cellular Component: membrane (GO:0016020);; Molecular Function: oxidoreductase activity (GO:0016491);; Molecular Funct…	--	Cytochrome P450 82C4 OS=Arabidopsis thaliana GN=CYP82C4 PE=2 SV=1	cytochrome P450 [Populus trichocarpa]
T7-29921	39	95	2e-06	0.000126914	-1.28445	down	[R]	General function prediction only	Molecular Function: protein binding (GO:0005515);; Cellular Component: chloroplast (GO:0009507);; Biological Process: chlorophyll catabolic process (GO:0015996);; Molecular Function: pheophytinase activity (GO:0080124);;	--	--	PREDICTED: uncharacterized protein LOC100265442 [Vitis vinifera]
T3-21506	39	114	0	0	-1.54749	down	--	--	Molecular Function: DNA binding (GO:0003677);; Molecular Function: chromatin binding (GO:0003682);; Biological Process: response to hormone stimulus (GO:0009725);; Biological Process: flower development (GO:0009908);; Cellular Component: intracellular part (GO:0044424);; Biological Process: determination of dorsal/ventral asymmetry (GO:0048262);;	--	Transcription factor MYB1R1 OS=Solanum tuberosum PE=2 SV=1	hypothetical protein PRUPE_ppa009283mg [Prunus persica]
T6-15464	41	102	1e-06	6.95118e-05	-1.31487	down	[R]	General function prediction only	Molecular Function: nucleotide binding (GO:0000166);; Biological Process: alternative nuclear mRNA splicing, via spliceosome (GO:0000380);; Molecular Function: RNA binding transcription antitermination factor activity (GO:0001072);; Molecular Function: nucleic acid binding (GO:0003676);; Molecular Function: double-stranded DNA binding (GO:0003690);; Molecular Function: single-stranded DNA binding…	--	Glycine-rich RNA-binding protein 2, mitochondrial OS=Arabidopsis thaliana GN=RBG2 PE=1 SV=1	uncharacterized protein LOC100527220 [Glycine max]
T4-18524	17	48	0.000157	0.00606966	-1.4975	down	--	--	Molecular Function: binding (GO:0005488);; Biological Process: lipid metabolic process (GO:0006629);; Molecular Function: methyltransferase activity (GO:0008168);; Biological Process: cellular metabolic process (GO:0044237);;	--	3,7-dimethylxanthine N-methyltransferase OS=Coffea canephora GN=DXMT1 PE=1 SV=1	carboxyl methyltransferase 4 [Humulus lupulus]
T7-16803	3	22	0.00017	0.00648288	-2.87447	down	[Q]	Secondary metabolites biosynthesis, transport and catabolism	Molecular Function: copper ion binding (GO:0005507);; Cellular Component: extracellular region (GO:0005576);; Biological Process: tryptophan catabolic process (GO:0006569);; Biological Process: nitric oxide biosynthetic process (GO:0006809);; Molecular Function: primary amine oxidase activity (GO:0008131);; Biological Process: amine metabolic process (GO:0009308);; Cellular Component: chloroplast…	--	Primary amine oxidase OS=Pisum sativum PE=1 SV=1	PREDICTED: primary amine oxidase [Vitis vinifera]
T2-25065	1	17	0.000186	0.0069932	-4.08746	down	--	--	Biological Process: adaptive immune response (GO:0002250);; Molecular Function: catalytic activity (GO:0003824);; Molecular Function: cysteine-type endopeptidase activity (GO:0004197);; Cellular Component: lysosome (GO:0005764);; Biological Process: proteolysis (GO:0006508);; Biological Process: response to stress (GO:0006950);; Molecular Function: structural constituent of chitin-based larval cu…	--	Digestive cysteine proteinase 3 OS=Homarus americanus GN=LCP3 PE=2 SV=1	PREDICTED: vignain-like [Fragaria vesca subsp. vesca]
T2-24192	20	71	0	0	-1.82782	down	[G]	Carbohydrate transport and metabolism	Molecular Function: catalytic activity (GO:0003824);; Biological Process: biosynthetic process (GO:0009058);; Molecular Function: strictosidine synthase activity (GO:0016844);;	--	--	PREDICTED: adipocyte plasma membrane-associated protein-like [Fragaria vesca subsp. vesca]
T4-23042	61	145	0	0	-1.24917	down	[O]	Posttranslational modification, protein turnover, chaperones	Molecular Function: ATP binding (GO:0005524);; Cellular Component: cell wall (GO:0005618);; Cellular Component: mitochondrion (GO:0005739);; Cellular Component: vacuolar membrane (GO:0005774);; Cellular Component: endoplasmic reticulum (GO:0005783);; Cellular Component: Golgi apparatus (GO:0005794);; Cellular Component: cytosol (GO:0005829);; Cellular Component: plasma membrane (GO:0005886);; Bio…	K04079|0.0|pop:POPTR_564455|hypothetical protein	Endoplasmin homolog OS=Arabidopsis thaliana GN=SHD PE=1 SV=1	hypothetical protein PRUPE_ppa001590mg [Prunus persica]
T3-14105	37	81	7.4e-05	0.00318825	-1.1304	down	--	--	Biological Process: pentose-phosphate shunt (GO:0006098);; Biological Process: rRNA processing (GO:0006364);; Cellular Component: chloroplast (GO:0009507);; Biological Process: plastid organization (GO:0009657);; Biological Process: photosynthetic electron transport in photosystem I (GO:0009773);; Biological Process: photosystem II assembly (GO:0010207);; Biological Process: isopentenyl diphospha…	--	--	conserved hypothetical protein [Ricinus communis]
T7-26807	33	100	0	0	-1.59946	down	[CR]	--	Molecular Function: mRNA 3'-UTR binding (GO:0003730);; Molecular Function: NADPH:quinone reductase activity (GO:0003960);; Cellular Component: vacuole (GO:0005773);; Cellular Component: Golgi apparatus (GO:0005794);; Cellular Component: cytosol (GO:0005829);; Cellular Component: plasma membrane (GO:0005886);; Molecular Function: zinc ion binding (GO:0008270);; Cellular Component: chloroplast thyl…	--	Putative quinone-oxidoreductase homolog, chloroplastic OS=Arabidopsis thaliana GN=At4g13010 PE=2 SV=1	predicted protein [Populus trichocarpa]
T2-21015	2	23	3.2e-05	0.00155958	-3.52356	down	--	--	--	--	--	predicted protein [Populus trichocarpa]
T4-18532	35	98	0	0	-1.48543	down	--	--	Molecular Function: protein binding (GO:0005515);; Cellular Component: plasma membrane (GO:0005886);; Biological Process: macromolecule catabolic process (GO:0009057);; Biological Process: response to brassinosteroid stimulus (GO:0009741);; Biological Process: response to chitin (GO:0010200);; Cellular Component: integral to membrane (GO:0016021);; Molecular Function: ligase activity (GO:0016874)…	--	RING-H2 finger protein ATL66 OS=Arabidopsis thaliana GN=ATL66 PE=2 SV=1	PREDICTED: E3 ubiquitin-protein ligase arkadia-like isoform 1 [Vitis vinifera]
T4-19287	2	28	3e-06	0.000181933	-3.80735	down	--	--	--	--	--	Mitochondrial protein, putative [Medicago truncatula]
T3-16536	106	381	0	0	-1.84573	down	--	--	Cellular Component: nucleus (GO:0005634);; Biological Process: L-fucose biosynthetic process (GO:0006005);; Biological Process: response to cold (GO:0009409);; Cellular Component: plant-type cell wall (GO:0009505);; Biological Process: auxin mediated signaling pathway (GO:0009734);; Biological Process: stomatal complex morphogenesis (GO:0010103);; Cellular Component: cytoplasmic membrane-bounded …	--	Auxin-binding protein ABP19a OS=Prunus persica GN=ABP19A PE=3 SV=1	auxin binding protein [Morus alba]
T3-23848	0	48	0	0	-15.5507	down	[L]	Replication, recombination and repair	Cellular Component: kinetochore (GO:0000776);; Cellular Component: condensed chromosome, centromeric region (GO:0000779);; Molecular Function: protein binding (GO:0005515);; Biological Process: phosphate-containing compound metabolic process (GO:0006796);; Biological Process: response to stress (GO:0006950);; Biological Process: mitosis (GO:0007067);; Cellular Component: chloroplast (GO:0009507);…	--	Protein CHUP1, chloroplastic OS=Arabidopsis thaliana GN=CHUP1 PE=1 SV=1	hypothetical protein PRUPE_ppa017260mg, partial [Prunus persica]
T7-25280	102	321	0	0	-1.654	down	--	--	Biological Process: autophagic vacuole assembly (GO:0000045);; Cellular Component: protein storage vacuole (GO:0000326);; Molecular Function: aspartic-type endopeptidase activity (GO:0004190);; Cellular Component: proteinaceous extracellular matrix (GO:0005578);; Cellular Component: cell wall (GO:0005618);; Cellular Component: mitochondrion (GO:0005739);; Cellular Component: lysosome (GO:0005764)…	K08245|0.0|rcu:RCOM_1303660|Aspartic proteinase precursor, putative (EC:3.4.23.40)	Cyprosin (Fragment) OS=Cynara cardunculus GN=CYPRO1 PE=1 SV=2	hypothetical protein PRUPE_ppa004375mg [Prunus persica]
T3-10766	15	49	2.9e-05	0.00143836	-1.70782	down	--	--	Molecular Function: cholinesterase activity (GO:0004104);; Molecular Function: alpha-L-fucosidase activity (GO:0004560);; Cellular Component: extracellular region (GO:0005576);; Cellular Component: plant-type cell wall (GO:0009505);; Cellular Component: plasmodesma (GO:0009506);; Molecular Function: lipase activity (GO:0016298);; Molecular Function: hydrolase activity, acting on ester bonds (GO:0…	--	GDSL esterase/lipase At5g14450 OS=Arabidopsis thaliana GN=At5g14450 PE=2 SV=1	hypothetical protein PRUPE_ppa021457mg, partial [Prunus persica]
T7-27195	15	45	0.000139	0.00548722	-1.58496	down	--	--	Molecular Function: RNA binding (GO:0003723);; Molecular Function: ribonuclease III activity (GO:0004525);; Cellular Component: chloroplast (GO:0009507);; Biological Process: thylakoid membrane organization (GO:0010027);; Biological Process: production of ta-siRNAs involved in RNA interference (GO:0010267);; Biological Process: rRNA catabolic process (GO:0016075);; Biological Process: isopentenyl…	--	--	unnamed protein product [Vitis vinifera]
T7-19930	30	85	0	0	-1.5025	down	--	--	Molecular Function: protein binding (GO:0005515);; Biological Process: translation (GO:0006412);; Biological Process: transmembrane receptor protein tyrosine kinase signaling pathway (GO:0007169);; Biological Process: cell proliferation (GO:0008283);; Cellular Component: cell part (GO:0044464);;	--	--	predicted protein [Populus trichocarpa]
T4-14449	4	35	1e-06	6.95118e-05	-3.12928	down	--	--	--	--	--	PREDICTED: uncharacterized protein LOC100801579 [Glycine max]
T3-24254	11	50	1e-06	6.95118e-05	-2.18442	down	[S]	Function unknown	Biological Process: metabolic process (GO:0008152);; Cellular Component: membrane (GO:0016020);; Biological Process: mRNA modification (GO:0016556);;	K10532|1e-147|pop:POPTR_1096163|hypothetical protein	--	hypothetical protein PRUPE_ppa005302mg [Prunus persica]
T7-24156	28	114	0	0	-2.02554	down	[Q]	Secondary metabolites biosynthesis, transport and catabolism	Cellular Component: mitochondrion (GO:0005739);; Cellular Component: chloroplast stroma (GO:0009570);; Biological Process: stomatal complex morphogenesis (GO:0010103);; Molecular Function: hydrolase activity (GO:0016787);; Biological Process: cysteine biosynthetic process (GO:0019344);;	K01061|1e-142|pop:POPTR_1108355|hypothetical protein	--	hypothetical protein PRUPE_ppa024601mg [Prunus persica]
T6-19882	8	35	4.8e-05	0.00219984	-2.12928	down	--	--	Molecular Function: cysteine-type endopeptidase inhibitor activity (GO:0004869);; Cellular Component: extracellular region (GO:0005576);; Biological Process: response to stress (GO:0006950);; Cellular Component: plastid (GO:0009536);; Biological Process: negative regulation of peptidase activity (GO:0010466);; Cellular Component: cytoplasmic membrane-bounded vesicle (GO:0016023);;	--	Cysteine proteinase inhibitor 7 OS=Arabidopsis thaliana GN=CYS7 PE=2 SV=2	PREDICTED: cysteine proteinase inhibitor 12-like [Vitis vinifera]
T2-25150	22	72	0	0	-1.71049	down	--	--	Molecular Function: carboxylesterase activity (GO:0004091);; Cellular Component: cell wall (GO:0005618);; Biological Process: lipid metabolic process (GO:0006629);; Cellular Component: chloroplast stroma (GO:0009570);; Biological Process: plant-type cell wall biogenesis (GO:0009832);; Biological Process: glucuronoxylan metabolic process (GO:0010413);; Molecular Function: hydrolase activity, actin…	--	GDSL esterase/lipase At1g54790 OS=Arabidopsis thaliana GN=At1g54790 PE=2 SV=1	PREDICTED: GDSL esterase/lipase At1g54790-like isoform 2 [Fragaria vesca subsp. vesca]
T2-20665	22	69	1e-06	6.95118e-05	-1.64909	down	--	--	Molecular Function: copper ion binding (GO:0005507);; Molecular Function: protein binding (GO:0005515);; Biological Process: glucose catabolic process (GO:0006007);; Biological Process: response to light stimulus (GO:0009416);; Cellular Component: chloroplast (GO:0009507);; Cellular Component: chloroplast stroma (GO:0009570);; Biological Process: response to blue light (GO:0009637);; Biological P…	--	Calvin cycle protein CP12-3, chloroplastic OS=Arabidopsis thaliana GN=CP12-3 PE=1 SV=1	conserved hypothetical protein [Ricinus communis]
T2-17486	26	65	6.1e-05	0.00270075	-1.32193	down	--	--	Biological Process: type I hypersensitivity (GO:0016068);; Cellular Component: intracellular membrane-bounded organelle (GO:0043231);; Cellular Component: cytoplasmic part (GO:0044444);;	--	MLP-like protein 34 OS=Arabidopsis thaliana GN=MLP34 PE=2 SV=1	hypothetical protein PRUPE_ppa021708m1g, partial [Prunus persica]
T3-19278	15	48	4.3e-05	0.00200509	-1.67807	down	--	--	--	--	--	predicted protein [Populus trichocarpa]
T6-15269	35	75	0.000193	0.00716989	-1.09954	down	--	--	Cellular Component: mitochondrion (GO:0005739);; Biological Process: protein folding (GO:0006457);; Biological Process: ER-nucleus signaling pathway (GO:0006984);; Biological Process: response to heat (GO:0009408);; Biological Process: response to high light intensity (GO:0009644);; Biological Process: negative regulation of defense response (GO:0031348);; Biological Process: response to endoplas…	--	--	uncharacterized protein LOC100526958 [Glycine max]
T7-32879	39	96	1e-06	6.95118e-05	-1.29956	down	[C]	Energy production and conversion	Molecular Function: RNA binding (GO:0003723);; Molecular Function: carbonate dehydratase activity (GO:0004089);; Molecular Function: calcium channel activity (GO:0005262);; Molecular Function: calcium-transporting ATPase activity (GO:0005388);; Molecular Function: calmodulin binding (GO:0005516);; Molecular Function: ATP binding (GO:0005524);; Cellular Component: endoplasmic reticulum (GO:0005783…	--	Calcium-transporting ATPase 1, chloroplastic OS=Arabidopsis thaliana GN=ACA1 PE=1 SV=3	hypothetical protein PRUPE_ppa000745mg [Prunus persica]
T2-26886	19	50	0.000248	0.00882729	-1.39593	down	[G]	Carbohydrate transport and metabolism	Molecular Function: glucan exo-1,3-beta-glucosidase activity (GO:0004338);; Molecular Function: beta-galactosidase activity (GO:0004565);; Molecular Function: beta-mannosidase activity (GO:0004567);; Cellular Component: mitochondrion (GO:0005739);; Cellular Component: Golgi apparatus (GO:0005794);; Cellular Component: cytosol (GO:0005829);; Molecular Function: zinc ion binding (GO:0008270);; Mole…	--	Beta-glucosidase 42 OS=Arabidopsis thaliana GN=BGLU42 PE=2 SV=1	PREDICTED: beta-glucosidase 42-like [Fragaria vesca subsp. vesca]
T7-25231	11	59	0	0	-2.42321	down	[C]	Energy production and conversion	Cellular Component: extracellular region (GO:0005576);; Biological Process: metabolic process (GO:0008152);; Molecular Function: oxidoreductase activity (GO:0016491);;	--	Tetrahydrocannabinolic acid synthase OS=Cannabis sativa PE=1 SV=1	hypothetical protein [Cannabis sativa]
T7-19235	1	23	9e-06	0.000491591	-4.52356	down	[O]	Posttranslational modification, protein turnover, chaperones	Biological Process: response to stress (GO:0006950);; Molecular Function: ion binding (GO:0043167);; Biological Process: primary metabolic process (GO:0044238);; Biological Process: cellular macromolecule metabolic process (GO:0044260);;	--	Chaperone protein dnaJ 11, chloroplastic OS=Arabidopsis thaliana GN=ATJ11 PE=1 SV=2	PREDICTED: chaperone protein dnaJ 11, chloroplastic [Vitis vinifera]
T3-16165	34	95	0	0	-1.48239	down	--	--	--	--	--	PREDICTED: uncharacterized protein LOC100853006 [Vitis vinifera]
T4-19648	18	49	0.000199	0.00736353	-1.44478	down	[R]	General function prediction only	Biological Process: maltose metabolic process (GO:0000023);; Molecular Function: protein kinase activity (GO:0004672);; Molecular Function: ATP binding (GO:0005524);; Cellular Component: mitochondrion (GO:0005739);; Cellular Component: plasma membrane (GO:0005886);; Biological Process: protein phosphorylation (GO:0006468);; Cellular Component: plastoglobule (GO:0010287);; Biological Process: chlo…	--	Uncharacterized aarF domain-containing protein kinase At5g05200, chloroplastic OS=Arabidopsis thaliana GN=At5g05200 PE=1 SV=1	hypothetical protein PRUPE_ppa003710mg [Prunus persica]
T6-19390	198	402	0	0	-1.0217	down	--	--	Molecular Function: structural molecule activity (GO:0005198);; Molecular Function: protein binding (GO:0005515);; Cellular Component: nucleus (GO:0005634);; Biological Process: response to cold (GO:0009409);; Cellular Component: chromoplast (GO:0009509);; Cellular Component: chloroplast thylakoid membrane (GO:0009535);; Biological Process: response to abscisic acid stimulus (GO:0009737);; Biolog…	--	Plastid-lipid-associated protein, chloroplastic OS=Citrus unshiu GN=PAP PE=2 SV=1	RecName: Full=Plastid-lipid-associated protein, chloroplastic; AltName: Full=CitPAP; Flags: Precursor
T4-26400	20	58	2.3e-05	0.00117505	-1.53605	down	[RTKL]	--	Molecular Function: protein kinase activity (GO:0004672);; Biological Process: glycolysis (GO:0006096);; Biological Process: water transport (GO:0006833);; Biological Process: hyperosmotic response (GO:0006972);; Biological Process: Golgi organization (GO:0007030);; Biological Process: meiosis (GO:0007126);; Biological Process: response to temperature stimulus (GO:0009266);; Cellular Component: p…	--	Receptor-like protein kinase FERONIA OS=Arabidopsis thaliana GN=FER PE=1 SV=1	hypothetical protein PRUPE_ppa001157mg [Prunus persica]
T2-20851	17	52	3.4e-05	0.00164561	-1.61298	down	--	--	Cellular Component: extracellular region (GO:0005576);; Biological Process: lipid transport (GO:0006869);; Biological Process: defense response (GO:0006952);; Molecular Function: lipid binding (GO:0008289);; Biological Process: response to biotic stimulus (GO:0009607);; Biological Process: multi-organism process (GO:0051704);;	--	Non-specific lipid-transfer protein OS=Prunus avium PE=1 SV=1	lipid transfer protein precursor [Gossypium hirsutum]
T6-22120	29	78	3e-06	0.000181933	-1.42742	down	--	--	--	--	--	PREDICTED: uncharacterized protein LOC101217053 isoform 1 [Cucumis sativus]
T2-23662	11	37	0.000219	0.00790034	-1.75002	down	--	--	--	--	--	PREDICTED: uncharacterized protein LOC101313135 [Fragaria vesca subsp. vesca]
T7-31647	2	23	3.2e-05	0.00155958	-3.52356	down	[LK]	--	Molecular Function: nucleic acid binding (GO:0003676);; Molecular Function: damaged DNA binding (GO:0003684);; Molecular Function: ATP binding (GO:0005524);; Cellular Component: nucleus (GO:0005634);; Cellular Component: mitochondrion (GO:0005739);; Cellular Component: cytosol (GO:0005829);; Cellular Component: plasma membrane (GO:0005886);; Biological Process: DNA repair (GO:0006281);; Biologica…	--	Transcription-repair-coupling factor OS=Synechocystis sp. (strain PCC 6803 / Kazusa) GN=mfd PE=3 SV=1	hypothetical protein PRUPE_ppa001550mg [Prunus persica]
T7-27688	4	36	1e-06	6.95118e-05	-3.16993	down	--	--	Biological Process: cellular metabolic process (GO:0044237);; Biological Process: primary metabolic process (GO:0044238);; Biological Process: organic substance metabolic process (GO:0071704);;	--	F-box protein SKIP23 OS=Arabidopsis thaliana GN=SKIP23 PE=1 SV=1	PREDICTED: F-box protein SKIP23-like [Fragaria vesca subsp. vesca]
T3-25816	29	76	7e-06	0.000393065	-1.38995	down	--	--	--	--	--	hypothetical protein PRUPE_ppa011382mg [Prunus persica]
T7-20062	34	77	6.5e-05	0.00285532	-1.17932	down	[R]	General function prediction only	Cellular Component: PCAF complex (GO:0000125);; Biological Process: mRNA splicing, via spliceosome (GO:0000398);; Molecular Function: nucleic acid binding (GO:0003676);; Molecular Function: sequence-specific DNA binding transcription factor activity (GO:0003700);; Molecular Function: transcription coactivator activity (GO:0003713);; Molecular Function: mRNA binding (GO:0003729);; Molecular Functi…	--	Glycine-rich cell wall structural protein OS=Hordeum vulgare GN=GRP PE=2 SV=1	PREDICTED: uncharacterized protein LOC101208913 [Cucumis sativus]
T7-20198	161	336	0	0	-1.0614	down	--	--	Molecular Function: binding (GO:0005488);; Cellular Component: nucleoplasm (GO:0005654);; Cellular Component: cytoplasm (GO:0005737);; Biological Process: transcription, DNA-dependent (GO:0006351);; Cellular Component: intracellular part (GO:0044424);;	--	Uncharacterized protein At5g39570 OS=Arabidopsis thaliana GN=At5g39570 PE=1 SV=1	PREDICTED: uncharacterized protein At5g39570 [Vitis vinifera]
T7-32192	51	141	0	0	-1.46713	down	[T]	Signal transduction mechanisms	Molecular Function: two-component response regulator activity (GO:0000156);; Molecular Function: sequence-specific DNA binding transcription factor activity (GO:0003700);; Molecular Function: protein binding (GO:0005515);; Cellular Component: nucleus (GO:0005634);; Cellular Component: cytoplasm (GO:0005737);; Biological Process: chromatin assembly or disassembly (GO:0006333);; Biological Process:…	--	Two-component response regulator-like PRR37 OS=Oryza sativa subsp. indica GN=PRR37 PE=2 SV=2	PREDICTED: two-component response regulator-like PRR73-like [Vitis vinifera]
T7-28011	33	73	0.000144	0.005637	-1.14543	down	[S]	Function unknown	Cellular Component: mitochondrion (GO:0005739);; Biological Process: phosphatidylglycerol biosynthetic process (GO:0006655);; Biological Process: aromatic amino acid family biosynthetic process (GO:0009073);; Cellular Component: chloroplast (GO:0009507);; Biological Process: stomatal complex morphogenesis (GO:0010103);; Biological Process: iron-sulfur cluster assembly (GO:0016226);; Biological Pr…	--	Protein Iojap, chloroplastic OS=Arabidopsis thaliana GN=IJ PE=2 SV=1	hypothetical protein PRUPE_ppa010681mg [Prunus persica]
T7-23612	339	764	0	0	-1.17229	down	--	--	Molecular Function: protein binding (GO:0005515);; Cellular Component: cell wall (GO:0005618);; Cellular Component: nucleus (GO:0005634);; Cellular Component: mitochondrion (GO:0005739);; Cellular Component: vacuole (GO:0005773);; Cellular Component: Golgi apparatus (GO:0005794);; Cellular Component: cytosol (GO:0005829);; Cellular Component: plasma membrane (GO:0005886);; Biological Process: pro…	--	Thioredoxin-like protein CDSP32, chloroplastic OS=Arabidopsis thaliana GN=CDSP32 PE=1 SV=1	PREDICTED: thioredoxin-like protein CDSP32, chloroplastic [Vitis vinifera]
T7-27574	44	129	0	0	-1.5518	down	[G]	Carbohydrate transport and metabolism	Molecular Function: purine nucleobase binding (GO:0002060);; Molecular Function: ATP binding (GO:0005524);; Cellular Component: cytosol (GO:0005829);; Cellular Component: plasma membrane (GO:0005886);; Biological Process: glycogen metabolic process (GO:0005977);; Molecular Function: drug binding (GO:0008144);; Molecular Function: glycogen phosphorylase activity (GO:0008184);; Biological Process: …	K00688|0.0|rcu:RCOM_0524530|glycogen phosphorylase, putative (EC:2.4.1.1)	Alpha-1,4 glucan phosphorylase L isozyme, chloroplastic/amyloplastic OS=Vicia faba GN=PHO1 PE=1 SV=2	hypothetical protein PRUPE_ppa000827mg [Prunus persica]
T3-26006	4	36	1e-06	6.95118e-05	-3.16993	down	[R]	General function prediction only	Biological Process: morphogenesis of an epithelium (GO:0002009);; Molecular Function: catalytic activity (GO:0003824);; Cellular Component: cytoskeleton (GO:0005856);; Biological Process: intracellular protein transport (GO:0006886);; Biological Process: response to stress (GO:0006950);; Biological Process: signal transduction (GO:0007165);; Biological Process: nervous system development (GO:0007…	--	Ankyrin repeat-containing protein At3g12360 OS=Arabidopsis thaliana GN=At3g12360 PE=2 SV=1	ankyrin repeat-containing protein, putative [Ricinus communis]
T7-26749	73	189	0	0	-1.37242	down	--	--	Molecular Function: protein binding (GO:0005515);; Cellular Component: extracellular region (GO:0005576);; Cellular Component: vacuolar membrane (GO:0005774);; Cellular Component: endoplasmic reticulum (GO:0005783);; Cellular Component: Golgi apparatus (GO:0005794);; Cellular Component: plasma membrane (GO:0005886);; Biological Process: glucose catabolic process (GO:0006007);; Biological Process:…	--	--	hypothetical protein PRUPE_ppa005720mg [Prunus persica]
T7-33018	120	294	0	0	-1.29278	down	--	--	--	--	--	hypothetical protein PRUPE_ppa013500mg [Prunus persica]
T5-17179	51	116	1e-06	6.95118e-05	-1.18556	down	[O]	Posttranslational modification, protein turnover, chaperones	Cellular Component: cell wall (GO:0005618);; Cellular Component: plasma membrane (GO:0005886);; Biological Process: protein folding (GO:0006457);; Biological Process: response to heat (GO:0009408);; Biological Process: regulation of gene expression (GO:0010468);; Biological Process: growth (GO:0040007);; Molecular Function: ion binding (GO:0043167);;	--	Chaperone protein dnaJ 11, chloroplastic OS=Arabidopsis thaliana GN=ATJ11 PE=1 SV=2	Chaperone protein dnaJ 11, chloroplast precursor, putative [Ricinus communis]
T3-14199	11	37	0.000219	0.00790034	-1.75002	down	--	--	Cellular Component: mitochondrion (GO:0005739);; Cellular Component: plasma membrane (GO:0005886);;	--	--	uncharacterized protein [Arabidopsis thaliana]
T4-23687	7	42	1e-06	6.95118e-05	-2.58496	down	--	--	Cellular Component: cytoplasm (GO:0005737);; Biological Process: cellular process (GO:0009987);; Cellular Component: membrane (GO:0016020);; Biological Process: developmental process (GO:0032502);; Biological Process: pigmentation (GO:0043473);;	--	--	PREDICTED: putative transporter arsB isoform 1 [Vitis vinifera]
T7-31701	18	79	0	0	-2.13386	down	--	--	Cellular Component: cytoplasm (GO:0005737);; Biological Process: cell adhesion (GO:0007155);; Biological Process: proximal/distal pattern formation (GO:0009954);; Biological Process: floral organ abscission (GO:0010227);; Biological Process: flower morphogenesis (GO:0048439);;	--	BTB/POZ domain-containing protein At2g30600 OS=Arabidopsis thaliana GN=At2g30600/At2g30610 PE=2 SV=1	hypothetical protein PRUPE_ppa001540mg [Prunus persica]
T7-22591	67	214	0	0	-1.67538	down	--	--	Molecular Function: binding (GO:0005488);; Biological Process: rRNA processing (GO:0006364);; Biological Process: tRNA metabolic process (GO:0006399);; Biological Process: aromatic amino acid family biosynthetic process (GO:0009073);; Biological Process: RNA modification (GO:0009451);; Cellular Component: chloroplast (GO:0009507);; Cellular Component: chloroplast stroma (GO:0009570);; Biological …	--	DAG protein, chloroplastic OS=Antirrhinum majus GN=DAG PE=2 SV=1	hypothetical protein PRUPE_ppa011005mg [Prunus persica]
T7-20225	61	132	1e-06	6.95118e-05	-1.11366	down	--	--	Cellular Component: chloroplast (GO:0009507);;	--	--	PREDICTED: uncharacterized protein LOC101223108 [Cucumis sativus]
T6-15685	10	38	6.7e-05	0.00292713	-1.926	down	--	--	Molecular Function: binding (GO:0005488);; Molecular Function: zinc ion binding (GO:0008270);; Molecular Function: ligase activity (GO:0016874);;	--	--	PREDICTED: uncharacterized protein LOC101297125 [Fragaria vesca subsp. vesca]
T3-25943	32	88	1e-06	6.95118e-05	-1.45943	down	[J]	Translation, ribosomal structure and biogenesis	Biological Process: nematode larval development (GO:0002119);; Molecular Function: glutamine-tRNA ligase activity (GO:0004819);; Molecular Function: protein binding (GO:0005515);; Molecular Function: ATP binding (GO:0005524);; Cellular Component: cytosol (GO:0005829);; Cellular Component: microtubule associated complex (GO:0005875);; Biological Process: glutamyl-tRNA aminoacylation (GO:0006424);;…	K01886|0.0|vvi:100258244|similar to Glutaminyl-tRNA synthetase	Glutamine--tRNA ligase OS=Lupinus luteus PE=2 SV=2	hypothetical protein PRUPE_ppa001599mg [Prunus persica]
T6-18444	57	125	1e-06	6.95118e-05	-1.13289	down	[O]	Posttranslational modification, protein turnover, chaperones	Cellular Component: mitochondrion (GO:0005739);; Biological Process: protein folding (GO:0006457);; Biological Process: response to stress (GO:0006950);; Cellular Component: chloroplast (GO:0009507);; Biological Process: response to high light intensity (GO:0009644);; Biological Process: response to salt stress (GO:0009651);; Biological Process: heat acclimation (GO:0010286);; Biological Process:…	K13993|2e-94|pop:POPTR_1095126|hypothetical protein	Small heat shock protein, chloroplastic OS=Pisum sativum GN=HSP21 PE=2 SV=1	hypothetical protein PRUPE_ppa011103mg [Prunus persica]
T6-18560	6	31	4.9e-05	0.00223109	-2.36923	down	[B]	Chromatin structure and dynamics	Biological Process: MAPK cascade (GO:0000165);; Molecular Function: DNA binding (GO:0003677);; Molecular Function: double-stranded DNA binding (GO:0003690);; Molecular Function: sequence-specific DNA binding transcription factor activity (GO:0003700);; Cellular Component: nucleus (GO:0005634);; Cellular Component: polytene chromosome (GO:0005700);; Cellular Component: nucleolus (GO:0005730);; Cel…	--	High mobility group B protein 9 OS=Arabidopsis thaliana GN=HMGB9 PE=2 SV=1	high mobility group family [Cucumis melo subsp. melo]
T7-22916	91	236	0	0	-1.37485	down	[P]	Inorganic ion transport and metabolism	Molecular Function: ferroxidase activity (GO:0004322);; Cellular Component: mitochondrion (GO:0005739);; Biological Process: iron ion transport (GO:0006826);; Biological Process: cellular iron ion homeostasis (GO:0006879);; Biological Process: response to oxidative stress (GO:0006979);; Molecular Function: ferric iron binding (GO:0008199);; Biological Process: response to cold (GO:0009409);; Cell…	K00522|1e-137|pop:POPTR_822369|hypothetical protein	Ferritin-3, chloroplastic OS=Glycine max PE=2 SV=1	hypothetical protein PRUPE_ppa009703mg [Prunus persica]
T5-22370	15	50	1.9e-05	0.000989623	-1.73697	down	--	--	Biological Process: regulation of cellular process (GO:0050794);;	--	--	PREDICTED: uncharacterized protein LOC100788810 [Glycine max]
T3-26903	22	62	1.8e-05	0.000944554	-1.49476	down	[A]	RNA processing and modification	Molecular Function: magnesium ion binding (GO:0000287);; Biological Process: mRNA splicing, via spliceosome (GO:0000398);; Molecular Function: RNA binding (GO:0003723);; Molecular Function: polynucleotide adenylyltransferase activity (GO:0004652);; Molecular Function: ATP binding (GO:0005524);; Cellular Component: nucleus (GO:0005634);; Cellular Component: nucleoplasm (GO:0005654);; Cellular Comp…	K14376|0.0|vvi:100263460|hypothetical protein LOC100263460	--	PREDICTED: poly(A) polymerase-like [Vitis vinifera]
T6-18295	16	54	8e-06	0.000443009	-1.75489	down	--	--	--	--	Protein ASPARTIC PROTEASE IN GUARD CELL 2 OS=Arabidopsis thaliana GN=ASPG2 PE=2 SV=1	PREDICTED: protein ASPARTIC PROTEASE IN GUARD CELL 2-like [Fragaria vesca subsp. vesca]
T3-26649	86	210	0	0	-1.28798	down	--	--	Cellular Component: Golgi apparatus (GO:0005794);; Cellular Component: cytosol (GO:0005829);; Cellular Component: plant-type cell wall (GO:0009505);; Cellular Component: plasmodesma (GO:0009506);; Cellular Component: chloroplast (GO:0009507);; Cellular Component: membrane (GO:0016020);; Biological Process: response to arsenic-containing substance (GO:0046685);;	--	--	PREDICTED: uncharacterized protein LOC101213735 [Cucumis sativus]
T7-28130	8	37	2e-05	0.00103308	-2.20945	down	--	--	Biological Process: RNA methylation (GO:0001510);; Molecular Function: catalytic activity (GO:0003824);; Molecular Function: binding (GO:0005488);; Cellular Component: nucleus (GO:0005634);; Biological Process: protein import into nucleus (GO:0006606);; Biological Process: protein targeting to mitochondrion (GO:0006626);; Molecular Function: 2-alkenal reductase [NAD(P)] activity (GO:0032440);; Bi…	--	Probable rRNA-processing protein EBP2 homolog OS=Arabidopsis thaliana GN=At3g22660 PE=2 SV=1	PREDICTED: probable rRNA-processing protein EBP2 homolog [Vitis vinifera]
T7-30562	21	54	0.000184	0.0069553	-1.36257	down	[S]	Function unknown	Molecular Function: protein binding (GO:0005515);; Cellular Component: cytoplasm (GO:0005737);; Cellular Component: plasma membrane (GO:0005886);; Biological Process: ubiquitin-dependent protein catabolic process (GO:0006511);; Biological Process: signal transduction (GO:0007165);; Biological Process: protein ubiquitination (GO:0016567);; Biological Process: innate immune response (GO:0045087);; …	--	--	hypothetical protein PRUPE_ppa004098mg [Prunus persica]
T3-21854	8	80	0	0	-3.32193	down	[K]	Transcription	Cellular Component: chromosome (GO:0005694);; Biological Process: chromosome condensation (GO:0030261);; Biological Process: multicellular organismal process (GO:0032501);;	--	Spermatid-specific protein T2 OS=Sepia officinalis PE=1 SV=2	PREDICTED: uncharacterized protein LOC100241338 [Vitis vinifera]
T7-27239	7	30	0.00019	0.00707249	-2.09954	down	[GEPR]	--	Molecular Function: sequence-specific DNA binding transcription factor activity (GO:0003700);; Molecular Function: sugar:hydrogen symporter activity (GO:0005351);; Cellular Component: nucleus (GO:0005634);; Cellular Component: vacuole (GO:0005773);; Cellular Component: plasma membrane (GO:0005886);; Biological Process: tryptophan catabolic process (GO:0006569);; Biological Process: oligopeptide t…	--	Probable polyol transporter 3 OS=Arabidopsis thaliana GN=PLT3 PE=3 SV=1	hypothetical protein PRUPE_ppa017052mg [Prunus persica]
T7-30070	37	81	7.4e-05	0.00318825	-1.1304	down	[LKJ]	--	Biological Process: Group II intron splicing (GO:0000373);; Molecular Function: nucleic acid binding (GO:0003676);; Molecular Function: DNA binding (GO:0003677);; Molecular Function: RNA binding (GO:0003723);; Molecular Function: helicase activity (GO:0004386);; Cellular Component: cell wall (GO:0005618);; Cellular Component: nucleolus (GO:0005730);; Cellular Component: mitochondrion (GO:0005739)…	--	DEAD-box ATP-dependent RNA helicase 53 OS=Arabidopsis thaliana GN=RH53 PE=2 SV=1	hypothetical protein PRUPE_ppa002643mg [Prunus persica]
T3-21259	6	51	0	0	-3.08746	down	--	--	Cellular Component: nucleus (GO:0005634);; Biological Process: response to stress (GO:0006950);; Biological Process: response to light intensity (GO:0009642);; Biological Process: cellular process (GO:0009987);; Biological Process: response to inorganic substance (GO:0010035);;	--	Protein EARLY RESPONSIVE TO DEHYDRATION 15 OS=Arabidopsis thaliana GN=ERD15 PE=1 SV=1	PREDICTED: polyadenylate-binding protein-interacting protein 2 [Vitis vinifera]
T7-26802	9	45	1e-06	6.95118e-05	-2.32193	down	--	--	--	--	--	conserved hypothetical protein [Ricinus communis]
T4-9563	1	27	1e-06	6.95118e-05	-4.75489	down	[GEPR]	--	Molecular Function: sugar:hydrogen symporter activity (GO:0005351);; Cellular Component: nucleus (GO:0005634);; Cellular Component: Golgi apparatus (GO:0005794);; Cellular Component: plasma membrane (GO:0005886);; Biological Process: carbohydrate transport (GO:0008643);; Biological Process: response to water deprivation (GO:0009414);; Biological Process: response to salt stress (GO:0009651);; Bio…	--	Sugar transporter ERD6-like 16 OS=Arabidopsis thaliana GN=At5g18840 PE=2 SV=2	hypothetical protein PRUPE_ppa004636mg [Prunus persica]
T6-23102	3	183	0	0	-5.93074	down	--	--	--	--	--	hypothetical protein PRUPE_ppa012003mg [Prunus persica]
T3-13068	0	19	1.5e-05	0.000796818	-14.2137	down	--	--	--	--	--	conserved hypothetical protein [Ricinus communis]
T6-26278	22	81	0	0	-1.88042	down	[G]	Carbohydrate transport and metabolism	Cellular Component: cytosol (GO:0005829);; Biological Process: glycogen catabolic process (GO:0005980);; Biological Process: glucose metabolic process (GO:0006006);; Molecular Function: glycogen phosphorylase activity (GO:0008184);; Biological Process: response to cold (GO:0009409);; Biological Process: response to water deprivation (GO:0009414);; Cellular Component: chloroplast (GO:0009507);; Ce…	K00688|0.0|pop:POPTR_821505|hypothetical protein	Alpha-glucan phosphorylase, H isozyme OS=Vicia faba PE=1 SV=1	predicted protein [Populus trichocarpa]
T7-18753	2	19	0.00024	0.00860258	-3.24793	down	--	--	--	--	--	predicted protein [Populus trichocarpa]
T3-25876	19	52	0.000119	0.00481632	-1.45251	down	[T]	Signal transduction mechanisms	Molecular Function: nucleotide binding (GO:0000166);; Molecular Function: actin monomer binding (GO:0003785);; Molecular Function: protein binding (GO:0005515);; Molecular Function: ATP binding (GO:0005524);; Cellular Component: nucleus (GO:0005634);; Cellular Component: cytosol (GO:0005829);; Biological Process: carbohydrate metabolic process (GO:0005975);; Biological Process: N-terminal protein…	K00889|0.0|vvi:100260604|hypothetical protein LOC100260604	Phosphatidylinositol 4-phosphate 5-kinase 9 OS=Arabidopsis thaliana GN=PIP5K9 PE=1 SV=2	hypothetical protein VITISV_032250 [Vitis vinifera]
T5-28454	29	68	0.000105	0.00432458	-1.22948	down	[S]	Function unknown	Cellular Component: plasma membrane (GO:0005886);;	--	--	conserved hypothetical protein [Ricinus communis]
T7-24672	36	78	0.00012	0.00484631	-1.11548	down	--	--	Biological Process: mRNA splicing, via spliceosome (GO:0000398);; Molecular Function: RNA binding (GO:0003723);; Molecular Function: protein binding (GO:0005515);; Cellular Component: spliceosomal complex (GO:0005681);; Cellular Component: catalytic step 2 spliceosome (GO:0071013);;	K12863|1e-107|vvi:100260003|hypothetical protein LOC100260003	--	PREDICTED: protein CWC15 homolog A-like [Cucumis sativus]
T2-26331	11	54	0	0	-2.29546	down	[G]	Carbohydrate transport and metabolism	Cellular Component: extracellular region (GO:0005576);; Biological Process: carbohydrate metabolic process (GO:0005975);; Biological Process: seed germination (GO:0009845);; Biological Process: determination of bilateral symmetry (GO:0009855);; Biological Process: polarity specification of adaxial/abaxial axis (GO:0009944);; Biological Process: meristem initiation (GO:0010014);; Biological Proces…	--	Mannan endo-1,4-beta-mannosidase 7 OS=Arabidopsis thaliana GN=MAN7 PE=2 SV=1	endo-1,4-beta-mannosidase protein 2 [Prunus persica]
T7-28848	20	65	2e-06	0.000126914	-1.70044	down	--	--	Molecular Function: sucrose alpha-glucosidase activity (GO:0004575);; Molecular Function: protein binding (GO:0005515);; Cellular Component: nucleus (GO:0005634);; Cellular Component: mitochondrion (GO:0005739);; Cellular Component: cytosol (GO:0005829);; Cellular Component: plasma membrane (GO:0005886);; Biological Process: sucrose catabolic process (GO:0005987);; Biological Process: cellular am…	--	Alkaline/neutral invertase CINV2 OS=Arabidopsis thaliana GN=CINV2 PE=2 SV=1	neutral invertase [Malus x domestica]
T7-29795	2	47	0	0	-4.55459	down	[O]	Posttranslational modification, protein turnover, chaperones	Biological Process: maltose metabolic process (GO:0000023);; Molecular Function: ATP binding (GO:0005524);; Cellular Component: nucleolus (GO:0005730);; Cellular Component: mitochondrion (GO:0005739);; Cellular Component: Golgi apparatus (GO:0005794);; Biological Process: phosphatidylglycerol biosynthetic process (GO:0006655);; Cellular Component: chloroplast stroma (GO:0009570);; Biological Proc…	--	Chaperonin 60 subunit beta 4, chloroplastic OS=Arabidopsis thaliana GN=CPN60B4 PE=1 SV=1	PREDICTED: chaperonin 60 subunit beta 4, chloroplastic-like [Vitis vinifera]
T7-22502	8	65	0	0	-3.02237	down	--	--	Biological Process: long-chain fatty acid metabolic process (GO:0001676);; Biological Process: defense response to insect (GO:0002213);; Molecular Function: transcription cofactor activity (GO:0003712);; Cellular Component: nucleus (GO:0005634);; Biological Process: regulation of transcription, DNA-dependent (GO:0006355);; Biological Process: fatty acid biosynthetic process (GO:0006633);; Biologi…	--	Mediator of RNA polymerase II transcription subunit 15a OS=Arabidopsis thaliana GN=MED15A PE=1 SV=1	predicted protein [Populus trichocarpa]
T3-23834	13	42	0.000118	0.00478275	-1.69188	down	[LKJ]	--	Molecular Function: nucleotide binding (GO:0000166);; Molecular Function: nucleic acid binding (GO:0003676);; Molecular Function: RNA binding (GO:0003723);; Molecular Function: ATP-dependent RNA helicase activity (GO:0004004);; Molecular Function: ATP binding (GO:0005524);; Cellular Component: nucleus (GO:0005634);; Biological Process: rRNA processing (GO:0006364);; Biological Process: tRNA metab…	--	DEAD-box ATP-dependent RNA helicase 50 OS=Arabidopsis thaliana GN=RH50 PE=2 SV=2	PREDICTED: DEAD-box ATP-dependent RNA helicase 50-like [Fragaria vesca subsp. vesca]
T6-14452	9	46	1e-06	6.95118e-05	-2.35364	down	--	--	Cellular Component: nucleus (GO:0005634);; Biological Process: protein targeting to membrane (GO:0006612);; Biological Process: ion transport (GO:0006811);; Biological Process: water transport (GO:0006833);; Biological Process: response to insect (GO:0009625);; Biological Process: response to salt stress (GO:0009651);; Biological Process: response to fructose stimulus (GO:0009750);; Biological Pr…	--	Protein PHLOEM PROTEIN 2-LIKE A1 OS=Arabidopsis thaliana GN=PP2A1 PE=2 SV=1	hypothetical protein PRUPE_ppa014565mg [Prunus persica]
T7-26800	15	53	6e-06	0.000342049	-1.82103	down	--	--	Cellular Component: chloroplast thylakoid membrane (GO:0009535);; Cellular Component: chloroplast envelope (GO:0009941);; Molecular Function: oxidoreductase activity, acting on NADH or NADPH, quinone or similar compound as acceptor (GO:0016655);; Biological Process: oxidation-reduction process (GO:0055114);;	--	Uncharacterized protein At4g37920, chloroplastic OS=Arabidopsis thaliana GN=At4g37920 PE=1 SV=2	hypothetical protein PRUPE_ppa006103mg [Prunus persica]
T7-29520	24	58	0.000232	0.0083318	-1.27302	down	--	--	--	--	--	PREDICTED: uncharacterized protein LOC101296120 [Fragaria vesca subsp. vesca]
T7-28908	19	127	0	0	-2.74076	down	[G]	Carbohydrate transport and metabolism	Biological Process: maltose metabolic process (GO:0000023);; Molecular Function: phosphoacetylglucosamine mutase activity (GO:0004610);; Molecular Function: phosphoglucomutase activity (GO:0004614);; Molecular Function: phosphomannomutase activity (GO:0004615);; Cellular Component: cytosol (GO:0005829);; Biological Process: carbohydrate metabolic process (GO:0005975);; Biological Process: UDP-N-a…	--	--	hypothetical protein PRUPE_ppa002940mg [Prunus persica]
T1-23206	49	109	3e-06	0.000181933	-1.15347	down	[E]	Amino acid transport and metabolism	Molecular Function: 3-deoxy-7-phosphoheptulonate synthase activity (GO:0003849);; Molecular Function: protein serine/threonine kinase activity (GO:0004674);; Molecular Function: protein binding (GO:0005515);; Cellular Component: cell wall (GO:0005618);; Cellular Component: nucleus (GO:0005634);; Cellular Component: cytosol (GO:0005829);; Cellular Component: plasma membrane (GO:0005886);; Biologic…	K01626|0.0|pop:POPTR_559072|DHS4	Phospho-2-dehydro-3-deoxyheptonate aldolase 2, chloroplastic OS=Arabidopsis thaliana GN=DHS2 PE=2 SV=2	hypothetical protein PRUPE_ppa004348mg [Prunus persica]
T3-25820	9	76	0	0	-3.078	down	--	--	Cellular Component: chloroplast (GO:0009507);;	--	--	catalytic, putative [Ricinus communis]
T7-25262	3	30	3e-06	0.000181933	-3.32193	down	[C]	Energy production and conversion	Molecular Function: binding (GO:0005488);; Cellular Component: plastid (GO:0009536);;	--	--	predicted protein [Populus trichocarpa]
T3-26782	52	104	4.9e-05	0.00223109	-1	down	[R]	General function prediction only	Molecular Function: binding (GO:0005488);; Cellular Component: nucleus (GO:0005634);; Cellular Component: plasma membrane (GO:0005886);; Molecular Function: zinc ion binding (GO:0008270);; Biological Process: response to cold (GO:0009409);; Biological Process: response to water deprivation (GO:0009414);; Cellular Component: plastid (GO:0009536);; Biological Process: response to salt stress (GO:00…	--	--	hypothetical protein PRUPE_ppa007956mg [Prunus persica]
T4-3014	523	1377	0	0	-1.39665	down	--	--	Cellular Component: mitochondrion (GO:0005739);; Cellular Component: photosystem I (GO:0009522);; Cellular Component: photosystem II (GO:0009523);; Cellular Component: chloroplast thylakoid membrane (GO:0009535);; Biological Process: response to blue light (GO:0009637);; Biological Process: photosynthesis, light harvesting (GO:0009765);; Cellular Component: chloroplast envelope (GO:0009941);; Bio…	--	Chlorophyll a-b binding protein 1D (Fragment) OS=Solanum lycopersicum GN=CAB1D PE=3 SV=1	hypothetical protein [Camellia sinensis]
T4-19733	3	33	1e-06	6.95118e-05	-3.45943	down	--	--	Molecular Function: binding (GO:0005488);; Biological Process: transcription, DNA-dependent (GO:0006351);; Biological Process: gravitropism (GO:0009630);; Biological Process: response to salt stress (GO:0009651);; Biological Process: response to auxin stimulus (GO:0009733);; Biological Process: response to gibberellin stimulus (GO:0009739);; Biological Process: response to salicylic acid stimulus…	--	Transcription factor DIVARICATA OS=Antirrhinum majus GN=DIVARICATA PE=2 SV=1	PREDICTED: transcription factor DIVARICATA-like [Fragaria vesca subsp. vesca]
T7-31464	56	131	0	0	-1.22607	down	--	--	Cellular Component: chloroplast (GO:0009507);; Biological Process: systemic acquired resistance (GO:0009627);; Biological Process: regulation of defense response (GO:0031347);;	--	--	hypothetical protein PRUPE_ppa010447mg [Prunus persica]
T4-20824	32	77	2.4e-05	0.00122169	-1.26679	down	--	--	Molecular Function: hydrolase activity (GO:0016787);;	--	--	hypothetical protein PRUPE_ppa010711mg [Prunus persica]
T7-8405	40	81	0.000275	0.00965357	-1.01792	down	--	--	Cellular Component: chloroplast (GO:0009507);; Cellular Component: photosystem II reaction center (GO:0009539);; Biological Process: photosynthesis (GO:0015979);;	K02712|2e-31|vvi:4025108|psbK	Photosystem II reaction center protein K OS=Morus indica GN=psbK PE=3 SV=1	PSII K protein [Morus indica]
T7-30899	29	67	0.000146	0.00567176	-1.20811	down	--	--	Molecular Function: binding (GO:0005488);; Biological Process: cell differentiation (GO:0030154);; Biological Process: primary metabolic process (GO:0044238);; Biological Process: cellular macromolecule metabolic process (GO:0044260);; Cellular Component: nuclear part (GO:0044428);; Biological Process: system development (GO:0048731);;	--	--	hypothetical protein PRUPE_ppa004686mg [Prunus persica]
T7-31612	16	68	0	0	-2.08746	down	[G]	Carbohydrate transport and metabolism	Biological Process: maltose catabolic process (GO:0000025);; Molecular Function: 4-alpha-glucanotransferase activity (GO:0004134);; Cellular Component: cytosol (GO:0005829);; Biological Process: starch catabolic process (GO:0005983);; Biological Process: circadian rhythm (GO:0007623);; Cellular Component: chloroplast (GO:0009507);; Biological Process: plant-type cell wall organization (GO:0009664…	K00705|0.0|pop:POPTR_818982|4-alpha-glucanotransferase (EC:2.4.1.25)	4-alpha-glucanotransferase DPE2 OS=Arabidopsis thaliana GN=DPE2 PE=2 SV=1	hypothetical protein PRUPE_ppa000782mg [Prunus persica]
T3-25265	0	18	2.6e-05	0.0013116	-14.1357	down	[C]	Energy production and conversion	Molecular Function: NADH dehydrogenase activity (GO:0003954);; Molecular Function: calcium ion binding (GO:0005509);; Cellular Component: peroxisome (GO:0005777);; Cellular Component: plasma membrane (GO:0005886);; Molecular Function: NADH dehydrogenase (ubiquinone) activity (GO:0008137);; Biological Process: aerobic respiration (GO:0009060);; Cellular Component: plastid (GO:0009536);; Biological…	K03885|0.0|vvi:100249308|hypothetical protein LOC100249308	NAD(P)H dehydrogenase B4, mitochondrial OS=Arabidopsis thaliana GN=NDB4 PE=1 SV=1	NADH dehydrogenase [Cucumis melo subsp. melo]
T6-20262	757	2150	0	0	-1.50597	down	--	--	Molecular Function: structural molecule activity (GO:0005198);; Molecular Function: protein binding (GO:0005515);; Cellular Component: cytosol (GO:0005829);; Cellular Component: plasma membrane (GO:0005886);; Biological Process: transport (GO:0006810);; Biological Process: plant-type cell wall modification (GO:0009827);; Biological Process: pollen tube growth (GO:0009860);; Biological Process: ch…	--	RNA replication protein OS=Citrus leaf blotch virus (isolate Nagami kumquat/France/SRA-153/1984) GN=ORF1 PE=3 SV=1	PREDICTED: protein WEAK CHLOROPLAST MOVEMENT UNDER BLUE LIGHT 1-like [Vitis vinifera]
T7-30616	45	107	1e-06	6.95118e-05	-1.24961	down	[E]	Amino acid transport and metabolism	Molecular Function: serine-type carboxypeptidase activity (GO:0004185);; Cellular Component: extracellular region (GO:0005576);; Cellular Component: vacuole (GO:0005773);; Cellular Component: peroxisome (GO:0005777);; Cellular Component: endoplasmic reticulum membrane (GO:0005789);; Cellular Component: cytosol (GO:0005829);; Biological Process: proteolysis (GO:0006508);; Cellular Component: cytop…	K13289|0.0|rcu:RCOM_0721950|Serine carboxypeptidase, putative (EC:3.4.16.5)	Serine carboxypeptidase-like 49 OS=Arabidopsis thaliana GN=SCPL49 PE=2 SV=2	hypothetical protein PRUPE_ppa003691mg [Prunus persica]
T4-26460	113	332	0	0	-1.55486	down	--	--	Molecular Function: DNA binding (GO:0003677);; Molecular Function: sequence-specific DNA binding transcription factor activity (GO:0003700);; Molecular Function: protein binding (GO:0005515);; Cellular Component: extracellular region (GO:0005576);; Biological Process: response to water deprivation (GO:0009414);; Biological Process: response to gibberellin stimulus (GO:0009739);; Cellular Componen…	--	Transcription factor HB29 OS=Arabidopsis thaliana GN=HB29 PE=1 SV=1	PREDICTED: uncharacterized protein LOC101291847 [Fragaria vesca subsp. vesca]
T7-24019	5	79	0	0	-3.98185	down	--	--	Cellular Component: nucleus (GO:0005634);; Cellular Component: chloroplast (GO:0009507);; Biological Process: embryo development ending in seed dormancy (GO:0009793);; Biological Process: defense response to fungus (GO:0050832);;	--	--	conserved hypothetical protein [Ricinus communis]
T3-19806	18	122	0	0	-2.76081	down	[O]	Posttranslational modification, protein turnover, chaperones	Cellular Component: acrosomal vesicle (GO:0001669);; Molecular Function: ATPase activator activity (GO:0001671);; Molecular Function: DNA binding (GO:0003677);; Cellular Component: nucleolus (GO:0005730);; Cellular Component: cytoplasm (GO:0005737);; Cellular Component: centrosome (GO:0005813);; Biological Process: protein folding (GO:0006457);; Biological Process: response to stress (GO:0006950)…	--	--	unknown [Glycine max]
T2-30199	4	37	0	0	-3.20945	down	[Q]	Secondary metabolites biosynthesis, transport and catabolism	Molecular Function: copper ion binding (GO:0005507);; Cellular Component: extracellular region (GO:0005576);; Cellular Component: endosome (GO:0005768);; Cellular Component: vacuole (GO:0005773);; Cellular Component: Golgi apparatus (GO:0005794);; Cellular Component: trans-Golgi network (GO:0005802);; Biological Process: nitric oxide biosynthetic process (GO:0006809);; Molecular Function: primary…	--	Primary amine oxidase OS=Arabidopsis thaliana GN=At1g62810 PE=2 SV=1	Amine oxidase [copper-containing] precursor, putative [Ricinus communis]
T3-21751	12	61	0	0	-2.34577	down	--	--	Molecular Function: SNAP receptor activity (GO:0005484);; Cellular Component: nucleus (GO:0005634);; Cellular Component: Golgi apparatus (GO:0005794);; Cellular Component: plasma membrane (GO:0005886);; Biological Process: ER to Golgi vesicle-mediated transport (GO:0006888);; Biological Process: cellular membrane fusion (GO:0006944);; Molecular Function: protein transporter activity (GO:0008565);;	K08504|2e-73|pop:POPTR_559667|hypothetical protein	Bet1-like SNARE 1-1 OS=Arabidopsis thaliana GN=BET11 PE=1 SV=1	predicted protein [Populus trichocarpa]
T7-31309	9	43	3e-06	0.000181933	-2.25634	down	[G]	Carbohydrate transport and metabolism	Molecular Function: glucosylceramidase activity (GO:0004348);; Molecular Function: hydrolase activity, hydrolyzing O-glycosyl compounds (GO:0004553);; Cellular Component: vacuole (GO:0005773);; Cellular Component: Golgi apparatus (GO:0005794);; Cellular Component: plasma membrane (GO:0005886);; Biological Process: sphingolipid metabolic process (GO:0006665);; Biological Process: glucosylceramide …	--	--	hypothetical protein PRUPE_ppa000954mg [Prunus persica]
T2-25815	0	34	0	0	-15.0532	down	[R]	General function prediction only	Molecular Function: catalytic activity (GO:0003824);; Cellular Component: vacuole (GO:0005773);; Cellular Component: plant-type cell wall (GO:0009505);; Cellular Component: plasmodesma (GO:0009506);; Cellular Component: membrane (GO:0016020);;	--	--	catalytic, putative [Ricinus communis]
T4-10929	7	38	5e-06	0.000290352	-2.44057	down	[J]	Translation, ribosomal structure and biogenesis	Molecular Function: translation initiation factor activity (GO:0003743);; Cellular Component: cytoplasm (GO:0005737);; Biological Process: translational initiation (GO:0006413);; Biological Process: translational elongation (GO:0006414);; Molecular Function: translation factor activity, nucleic acid binding (GO:0008135);; Biological Process: xylem development (GO:0010089);; Biological Process: po…	K03263|3e-56|zma:542537|eif5a, TIF5A	--	eukaryotic translation initiation factor 5A [Spathaspora passalidarum NRRL Y-27907]
T4-26186	47	181	0	0	-1.94526	down	--	--	Cellular Component: nucleoplasm (GO:0005654);; Biological Process: response to cold (GO:0009409);; Biological Process: response to blue light (GO:0009637);; Biological Process: flower development (GO:0009908);; Biological Process: response to far red light (GO:0010218);; Biological Process: inflorescence development (GO:0010229);; Biological Process: temperature compensation of the circadian cloc…	--	Protein GIGANTEA OS=Arabidopsis thaliana GN=GI PE=1 SV=2	hypothetical protein PRUPE_ppa000556mg [Prunus persica]
T6-16126	13	45	3.5e-05	0.00168384	-1.79141	down	--	--	Molecular Function: binding (GO:0005488);; Biological Process: lipid metabolic process (GO:0006629);; Molecular Function: methyltransferase activity (GO:0008168);; Biological Process: cellular metabolic process (GO:0044237);; Cellular Component: intracellular part (GO:0044424);; Biological Process: response to stimulus (GO:0050896);;	--	Theobromine synthase 2 OS=Coffea arabica GN=CTS2 PE=1 SV=1	carboxyl methyltransferase 4 [Humulus lupulus]
T7-31265	103	224	0	0	-1.12085	down	--	--	--	--	--	hypothetical protein PRUPE_ppa005682mg [Prunus persica]
T6-29326	11	37	0.000219	0.00790034	-1.75002	down	--	--	--	--	--	hypothetical protein PRUPE_ppa012313mg [Prunus persica]
T2-15775	0	14	0.000206	0.0075184	-13.7731	down	[O]	Posttranslational modification, protein turnover, chaperones	Molecular Function: arsenate reductase (glutaredoxin) activity (GO:0008794);; Molecular Function: electron carrier activity (GO:0009055);; Molecular Function: protein disulfide oxidoreductase activity (GO:0015035);; Cellular Component: cytoplasmic membrane-bounded vesicle (GO:0016023);; Biological Process: methylglyoxal catabolic process to D-lactate (GO:0019243);; Molecular Function: heme bindin…	--	Monothiol glutaredoxin-S10 OS=Arabidopsis thaliana GN=GRXS10 PE=3 SV=1	glutaredoxin [Populus trichocarpa]
T1-21077	54	150	0	0	-1.47393	down	[R]	General function prediction only	Biological Process: transition metal ion transport (GO:0000041);; Cellular Component: cytosol (GO:0005829);; Biological Process: toxin catabolic process (GO:0009407);; Biological Process: response to water deprivation (GO:0009414);; Cellular Component: plasmodesma (GO:0009506);; Biological Process: response to wounding (GO:0009611);; Biological Process: phenylpropanoid biosynthetic process (GO:00…	--	1-aminocyclopropane-1-carboxylate oxidase homolog 1 OS=Arabidopsis thaliana GN=At1g06620 PE=2 SV=1	predicted protein [Populus trichocarpa]
T7-28966	8	44	1e-06	6.95118e-05	-2.45943	down	[H]	Coenzyme transport and metabolism	Cellular Component: extracellular region (GO:0005576);;	--	--	hypothetical protein PRUPE_ppa004168mg [Prunus persica]
T2-25969	39	146	0	0	-1.90442	down	[D]	Cell cycle control, cell division, chromosome partitioning	Biological Process: maltose metabolic process (GO:0000023);; Molecular Function: nucleotide binding (GO:0000166);; Biological Process: polysaccharide catabolic process (GO:0000272);; Biological Process: barrier septum assembly (GO:0000917);; Molecular Function: GTPase activity (GO:0003924);; Molecular Function: structural molecule activity (GO:0005198);; Molecular Function: GTP binding (GO:000552…	K03531|0.0|rcu:RCOM_0516940|Cell division protein ftsZ, putative	Cell division protein FtsZ homolog 2-2, chloroplastic OS=Arabidopsis thaliana GN=FTSZ2-2 PE=1 SV=1	hypothetical protein PRUPE_ppa005084mg [Prunus persica]
T7-26323	42	88	8.1e-05	0.00343965	-1.06711	down	--	--	Molecular Function: protein binding (GO:0005515);; Cellular Component: plasma membrane (GO:0005886);; Cellular Component: plasmodesma (GO:0009506);; Biological Process: heat acclimation (GO:0010286);; Cellular Component: intracellular organelle (GO:0043229);;	--	Heavy metal-associated isoprenylated plant protein 26 OS=Arabidopsis thaliana GN=HIPP26 PE=1 SV=1	hypothetical protein PRUPE_ppa006491mg [Prunus persica]
T2-21291	6	30	7.8e-05	0.00333498	-2.32193	down	--	--	Biological Process: response to stress (GO:0006950);; Biological Process: response to abiotic stimulus (GO:0009628);;	--	--	PREDICTED: uncharacterized protein LOC100854417 [Vitis vinifera]
T7-32306	8	37	2e-05	0.00103308	-2.20945	down	[E]	Amino acid transport and metabolism	Molecular Function: catalytic activity (GO:0003824);; Molecular Function: folic acid binding (GO:0005542);; Cellular Component: cytoplasm (GO:0005737);; Biological Process: cellular aromatic compound metabolic process (GO:0006725);; Biological Process: metabolic process (GO:0008152);; Molecular Function: transferase activity (GO:0016740);; Biological Process: cellular nitrogen compound metabolic …	--	--	hypothetical protein PRUPE_ppa008822mg [Prunus persica]
T7-23606	24	61	8.2e-05	0.00346376	-1.34577	down	--	--	Cellular Component: nucleus (GO:0005634);;	--	--	PREDICTED: uncharacterized protein LOC101290944 [Fragaria vesca subsp. vesca]
T3-20811	5	41	0	0	-3.03562	down	--	--	Cellular Component: peroxisome (GO:0005777);; Biological Process: response to heat (GO:0009408);; Biological Process: photorespiration (GO:0009853);; Biological Process: starch biosynthetic process (GO:0019252);;	K13993|1e-19|vvi:100267696|hypothetical protein LOC100267696	--	hypothetical protein PRUPE_ppa010560mg [Prunus persica]
T3-15442	62	169	0	0	-1.44668	down	--	--	Molecular Function: DNA topoisomerase activity (GO:0003916);; Molecular Function: protein binding (GO:0005515);; Cellular Component: cytoplasm (GO:0005737);; Cellular Component: cytoskeleton (GO:0005856);; Biological Process: mRNA processing (GO:0006397);; Biological Process: RNA splicing (GO:0008380);; Biological Process: anatomical structure morphogenesis (GO:0009653);; Biological Process: embr…	--	Light-regulated protein OS=Oryza sativa subsp. japonica GN=LIR1 PE=2 SV=1	hypothetical protein PRUPE_ppa016591mg [Prunus persica]
T2-25813	14	47	3.2e-05	0.00155958	-1.74723	down	[K]	Transcription	Molecular Function: transcription regulatory region sequence-specific DNA binding (GO:0000976);; Molecular Function: sequence-specific DNA binding transcription factor activity (GO:0003700);; Cellular Component: nucleus (GO:0005634);; Biological Process: response to desiccation (GO:0009269);; Biological Process: response to cold (GO:0009409);; Biological Process: response to water deprivation (GO…	--	Homeobox-leucine zipper protein ATHB-12 OS=Arabidopsis thaliana GN=ATHB-12 PE=2 SV=1	predicted protein [Populus trichocarpa]
T3-24145	35	76	0.000141	0.00553889	-1.11864	down	--	--	Molecular Function: hydrolase activity, acting on acid anhydrides, in phosphorus-containing anhydrides (GO:0016818);; Molecular Function: organic cyclic compound binding (GO:0097159);;	--	--	hypothetical protein PRUPE_ppa026802mg [Prunus persica]
T7-24875	49	138	0	0	-1.49381	down	--	--	Molecular Function: catalytic activity (GO:0003824);; Biological Process: metabolic process (GO:0008152);; Cellular Component: plastid (GO:0009536);;	--	Uncharacterized protein ycf23 OS=Porphyra purpurea GN=ycf23 PE=3 SV=1	hypothetical protein PRUPE_ppa009139mg [Prunus persica]
T3-27635	47	153	0	0	-1.7028	down	[R]	General function prediction only	Cellular Component: mitochondrion (GO:0005739);; Cellular Component: integral to membrane (GO:0016021);;	--	--	hypothetical protein PRUPE_ppa005330mg [Prunus persica]
T7-27958	52	110	8e-06	0.000443009	-1.08092	down	[T]	Signal transduction mechanisms	Molecular Function: protein serine/threonine phosphatase activity (GO:0004722);; Molecular Function: protein binding (GO:0005515);; Cellular Component: nucleus (GO:0005634);; Cellular Component: cytosol (GO:0005829);; Biological Process: negative regulation of protein kinase activity (GO:0006469);; Biological Process: protein dephosphorylation (GO:0006470);; Cellular Component: protein serine/thr…	K14497|0.0|rcu:RCOM_1046460|protein phosphatase 2c, putative (EC:3.1.3.16)	Protein phosphatase 2C 16 OS=Arabidopsis thaliana GN=HAB1 PE=1 SV=1	protein phosphatase 2c, putative [Ricinus communis]
T7-23339	44	88	0.000187	0.00700264	-1	down	--	--	Cellular Component: vacuolar membrane (GO:0005774);; Cellular Component: peroxisomal membrane (GO:0005778);; Cellular Component: cytosol (GO:0005829);; Biological Process: RNA processing (GO:0006396);; Biological Process: mitochondrion organization (GO:0007005);; Biological Process: peroxisome organization (GO:0007031);; Cellular Component: plastid (GO:0009536);; Cellular Component: integral to m…	--	Extensin OS=Nicotiana tabacum GN=HRGPNT3 PE=2 SV=1	hypothetical protein PRUPE_ppa008745mg [Prunus persica]
T7-31926	20	65	2e-06	0.000126914	-1.70044	down	--	--	Molecular Function: hydrolase activity, hydrolyzing O-glycosyl compounds (GO:0004553);; Cellular Component: cytoplasm (GO:0005737);; Cellular Component: plasma membrane (GO:0005886);; Biological Process: sucrose biosynthetic process (GO:0005986);; Biological Process: response to oxidative stress (GO:0006979);; Biological Process: response to water deprivation (GO:0009414);; Cellular Component: pl…	--	Probable galactinol--sucrose galactosyltransferase 2 OS=Arabidopsis thaliana GN=RFS2 PE=2 SV=2	predicted protein [Populus trichocarpa]
T7-24278	134	576	0	0	-2.10384	down	[E]	Amino acid transport and metabolism	Molecular Function: cysteine synthase activity (GO:0004124);; Cellular Component: nucleus (GO:0005634);; Cellular Component: mitochondrion (GO:0005739);; Cellular Component: peroxisome (GO:0005777);; Cellular Component: plasma membrane (GO:0005886);; Biological Process: cysteine biosynthetic process from serine (GO:0006535);; Biological Process: aging (GO:0007568);; Cellular Component: chloroplas…	K01738|0.0|vvi:100264196|hypothetical protein LOC100264196	Cysteine synthase OS=Citrullus lanatus PE=1 SV=1	RecName: Full=Cysteine synthase; Short=CSase; AltName: Full=Beta-PA/CSase; AltName: Full=Beta-pyrazolylalanine synthase; AltName: Full=L-mimosine synthase; AltName: Full=O-acetylserine (thiol)-lyase; Short=OAS-TL; AltName: Full=O-acetylserine sulfhydrylase
T4-25171	31	69	0.0002	0.00739078	-1.15433	down	--	--	Cellular Component: chloroplast (GO:0009507);; Biological Process: gibberellic acid mediated signaling pathway (GO:0009740);; Biological Process: seed dormancy process (GO:0010162);;	--	--	predicted protein [Populus trichocarpa]
T3-10943	0	15	0.000122	0.00490941	-13.8727	down	--	--	--	--	--	hypothetical protein PRUPE_ppa016964mg [Prunus persica]
T2-28002	11	42	2.7e-05	0.00135595	-1.93289	down	[G]	Carbohydrate transport and metabolism	Molecular Function: binding (GO:0005488);; Biological Process: microtubule nucleation (GO:0007020);; Biological Process: response to red or far red light (GO:0009639);; Biological Process: negative gravitropism (GO:0009959);; Biological Process: regulation of meristem growth (GO:0010075);; Biological Process: anther development (GO:0048653);; Cellular Component: cell periphery (GO:0071944);;	--	Vegetative cell wall protein gp1 OS=Chlamydomonas reinhardtii GN=GP1 PE=2 SV=1	hypothetical protein PRUPE_ppa003623mg [Prunus persica]
T2-19620	9	37	4.6e-05	0.00212031	-2.03953	down	--	--	Molecular Function: DNA binding (GO:0003677);; Molecular Function: sequence-specific DNA binding transcription factor activity (GO:0003700);; Molecular Function: protein binding (GO:0005515);; Cellular Component: nucleus (GO:0005634);; Biological Process: regulation of transcription, DNA-dependent (GO:0006355);; Biological Process: response to red or far red light (GO:0009639);; Biological Proces…	--	Transcription factor BEE 3 OS=Arabidopsis thaliana GN=BEE3 PE=2 SV=1	predicted protein [Populus trichocarpa]
T5-19242	0	16	7.3e-05	0.00316461	-13.9658	down	--	--	Cellular Component: cytoplasm (GO:0005737);; Cellular Component: plasma membrane (GO:0005886);; Biological Process: response to oxidative stress (GO:0006979);; Biological Process: phenylpropanoid metabolic process (GO:0009698);; Molecular Function: oxidoreductase activity (GO:0016491);; Biological Process: response to cadmium ion (GO:0046686);; Biological Process: oxidation-reduction process (GO:…	--	Isoflavone reductase-like protein OS=Olea europaea PE=1 SV=1	TPA: isoflavone reductase-like protein 5 [Vitis vinifera]
T4-22661	45	90	0.000158	0.00608734	-1	down	--	--	Cellular Component: cytoplasm (GO:0005737);; Biological Process: multicellular organismal development (GO:0007275);; Molecular Function: O-acyltransferase activity (GO:0008374);; Biological Process: flavonoid biosynthetic process (GO:0009813);; Molecular Function: N-acyltransferase activity (GO:0016410);; Molecular Function: transferase activity (GO:0016740);; Biological Process: primary metaboli…	--	Coumaroyl-CoA:anthocyanidin 3-O-glucoside-6&apos;&apos;-O-coumaroyltransferase 1 OS=Arabidopsis thaliana GN=3AT1 PE=1 SV=1	Anthocyanin 5-aromatic acyltransferase, putative [Ricinus communis]
T7-28946	58	119	8e-06	0.000443009	-1.03684	down	[GEPR]	--	Biological Process: MAPK cascade (GO:0000165);; Biological Process: regulation of neurotransmitter levels (GO:0001505);; Molecular Function: inorganic phosphate transmembrane transporter activity (GO:0005315);; Molecular Function: sugar:hydrogen symporter activity (GO:0005351);; Biological Process: pentose-phosphate shunt (GO:0006098);; Biological Process: protein targeting to membrane (GO:000661…	--	Sodium-dependent phosphate transport protein 1, chloroplastic OS=Arabidopsis thaliana GN=ANTR1 PE=1 SV=1	hypothetical protein PRUPE_ppa019688mg [Prunus persica]
T6-18374	14	54	2e-06	0.000126914	-1.94753	down	--	--	Cellular Component: chloroplast (GO:0009507);; Biological Process: leaf morphogenesis (GO:0009965);; Biological Process: cell differentiation (GO:0030154);; Biological Process: positive regulation of transcription, DNA-dependent (GO:0045893);;	--	--	hypothetical protein PRUPE_ppa015031mg [Prunus persica]
T3-17124	4	28	2.7e-05	0.00135595	-2.80735	down	--	--	Cellular Component: cytoplasm (GO:0005737);;	--	Pathogen-related protein OS=Hordeum vulgare PE=2 SV=2	predicted protein [Populus trichocarpa]
T4-4068	34	74	0.000167	0.00638149	-1.12199	down	--	--	--	--	--	PREDICTED: uncharacterized protein LOC100854073 [Vitis vinifera]
T4-19683	11	37	0.000219	0.00790034	-1.75002	down	--	--	--	--	--	PREDICTED: uncharacterized protein LOC100264608 [Vitis vinifera]
T7-21688	1	18	0.000111	0.0045219	-4.16993	down	[E]	Amino acid transport and metabolism	Cellular Component: mitochondrion (GO:0005739);; Cellular Component: membrane (GO:0016020);;	--	--	hypothetical protein PRUPE_ppa007543mg [Prunus persica]
T7-25398	42	97	5e-06	0.000290352	-1.2076	down	[O]	Posttranslational modification, protein turnover, chaperones	Molecular Function: glutathione transferase activity (GO:0004364);; Molecular Function: lactoylglutathione lyase activity (GO:0004462);; Cellular Component: nucleus (GO:0005634);; Cellular Component: cytoplasm (GO:0005737);; Cellular Component: vacuolar membrane (GO:0005774);; Cellular Component: cytosol (GO:0005829);; Cellular Component: plasma membrane (GO:0005886);; Biological Process: glucose…	K00799|1e-108|pop:POPTR_565860|hypothetical protein	Glutathione S-transferase U4 OS=Arabidopsis thaliana GN=GSTU4 PE=2 SV=1	predicted protein [Populus trichocarpa]
T3-21160	18	62	1e-06	6.95118e-05	-1.78427	down	--	--	Cellular Component: mitochondrion (GO:0005739);; Biological Process: plastid organization (GO:0009657);; Biological Process: gene expression (GO:0010467);; Biological Process: RNA metabolic process (GO:0016070);;	--	Pentatricopeptide repeat-containing protein At2g35130 OS=Arabidopsis thaliana GN=At2g35130 PE=2 SV=1	PREDICTED: pentatricopeptide repeat-containing protein At2g35130-like [Fragaria vesca subsp. vesca]
T3-25963	6	57	0	0	-3.24793	down	--	--	--	--	--	conserved hypothetical protein [Ricinus communis]
T3-26286	97	343	0	0	-1.82215	down	--	--	Biological Process: maltose metabolic process (GO:0000023);; Biological Process: sulfur amino acid metabolic process (GO:0000096);; Molecular Function: iron ion binding (GO:0005506);; Molecular Function: protein binding (GO:0005515);; Cellular Component: plasma membrane (GO:0005886);; Biological Process: glycine catabolic process (GO:0006546);; Biological Process: unsaturated fatty acid biosynthe…	--	Linoleate 13S-lipoxygenase 2-1, chloroplastic OS=Solanum tuberosum GN=LOX2.1 PE=1 SV=1	lipoxygenase [Camellia sinensis]
T6-24147	34	119	0	0	-1.80735	down	[J]	Translation, ribosomal structure and biogenesis	Molecular Function: translation initiation factor activity (GO:0003743);; Molecular Function: protein binding (GO:0005515);; Molecular Function: GTP binding (GO:0005525);; Cellular Component: nucleus (GO:0005634);; Cellular Component: cytoplasm (GO:0005737);; Cellular Component: cytosol (GO:0005829);; Biological Process: translational initiation (GO:0006413);; Biological Process: regulation of tr…	K03262|0.0|vvi:100262554|hypothetical protein LOC100262554	Probable eukaryotic translation initiation factor 5-2 OS=Arabidopsis thaliana GN=At1g77840 PE=2 SV=1	hypothetical protein PRUPE_ppa006073mg [Prunus persica]
T7-20084	26	89	0	0	-1.77529	down	[O]	Posttranslational modification, protein turnover, chaperones	Biological Process: negative regulation of transcription from RNA polymerase II promoter (GO:0000122);; Cellular Component: nucleus (GO:0005634);; Cellular Component: cytosol (GO:0005829);; Biological Process: response to unfolded protein (GO:0006986);; Biological Process: response to light stimulus (GO:0009416);; Cellular Component: chloroplast stroma (GO:0009570);; Molecular Function: ion bindi…	--	Chaperone protein dnaJ 8, chloroplastic OS=Arabidopsis thaliana GN=ATJ8 PE=2 SV=1	Chaperone protein dnaJ 8, chloroplast precursor, putative [Ricinus communis]
T7-26484	36	109	0	0	-1.59826	down	--	--	Molecular Function: binding (GO:0005488);; Biological Process: RNA processing (GO:0006396);; Cellular Component: chloroplast thylakoid membrane (GO:0009535);; Biological Process: chlorophyll catabolic process (GO:0015996);; Cellular Component: membrane (GO:0016020);; Cellular Component: nuclear part (GO:0044428);;	--	--	PREDICTED: uncharacterized protein LOC101303085 [Fragaria vesca subsp. vesca]
T3-26686	12	52	1e-06	6.95118e-05	-2.11548	down	[H]	Coenzyme transport and metabolism	Biological Process: reproduction (GO:0000003);; Molecular Function: binding (GO:0005488);; Cellular Component: cytoplasm (GO:0005737);; Biological Process: multicellular organismal development (GO:0007275);; Cellular Component: membrane (GO:0016020);; Biological Process: cellular component organization (GO:0016043);; Molecular Function: kinase activity (GO:0016301);; Cellular Component: nuclear l…	--	--	PREDICTED: uncharacterized protein LOC100247254 [Vitis vinifera]
T6-15575	0	42	0	0	-15.3581	down	--	--	Molecular Function: two-component response regulator activity (GO:0000156);; Molecular Function: DNA binding (GO:0003677);; Molecular Function: sequence-specific DNA binding transcription factor activity (GO:0003700);; Cellular Component: nucleus (GO:0005634);; Cellular Component: mitochondrion (GO:0005739);; Biological Process: DNA repair (GO:0006281);; Molecular Function: zinc ion binding (GO:0…	--	Zinc finger protein CONSTANS-LIKE 7 OS=Arabidopsis thaliana GN=COL7 PE=2 SV=1	PREDICTED: uncharacterized protein LOC101310098 [Fragaria vesca subsp. vesca]
T2-18093	2	25	1.2e-05	0.0006454	-3.64386	down	[DKT]	--	Molecular Function: protein binding (GO:0005515);; Cellular Component: Golgi apparatus (GO:0005794);; Cellular Component: plasma membrane (GO:0005886);; Biological Process: amino acid transport (GO:0006865);; Biological Process: cellular membrane fusion (GO:0006944);; Cellular Component: chloroplast thylakoid lumen (GO:0009543);; Biological Process: systemic acquired resistance (GO:0009627);; Bio…	--	ALA-interacting subunit 1 OS=Arabidopsis thaliana GN=ALIS1 PE=1 SV=1	PREDICTED: ALA-interacting subunit 5-like [Cucumis sativus]
T5-16834	1	19	6.6e-05	0.00289019	-4.24793	down	--	--	--	--	--	unknown [Lotus japonicus]
