# Supplementary material for: De Novo Assembly of Expressed Transcripts and Global Transcriptomic Analysis from Seedlings of the Paper Mulberry (Broussonetia kazinoki x Broussonetia papyifera)
Source: PLoS One. 2014 May 21;9(5):e97487. doi: 10.1371/journal.pone.0097487 (PMC4029624; doi:10.1371/journal.pone.0097487)
Supplement: Table S9 — SSR Statistic of paper mulberry transcriptome. (XLSX) [file pone.0097487.s022.xlsx]

## Sheet: Sheet1
Total number of sequences examined: 13566
Total size of examined sequences (bp): 28299655
Total number of identified SSRs: 11801
Number of SSR containing sequences: 7029
Number of sequences containing more than 1 SSR: 2943
Number of SSRs present in compound formation: 1276
Distribution to different repeat type classes
Unit size	Number of SSRs
1	6405
2	3356
3	1961
4	66
5	6
6	7
Frequency of identified SSR motifs
Repeats	total
T	3185
A	3176
AG	733
GA	599
TC	548
CT	542
AT	413
TA	302
GAA	157
TCT	127
TTC	126
AGA	121
AAG	107
CTT	89
AC	73
TG	71
CCG	49
GT	42
TTG	39
AAT	39
CGG	37
TGA	36
TCA	35
GGA	35
CCA	35
GGT	34
CAA	34
ACC	34
GGC	33
GAG	33
CTC	33
CAC	33
TGG	31
CA	31
TCC	30
GCC	30
GAT	30
AAC	30
ATC	29
G	28
ATT	28
GCG	27
TTA	25
AGG	25
TCG	23
GAC	22
CCT	22
GTT	21
AGC	21
TAA	20
GTG	20
CGC	20
TGC	19
GCT	19
GCA	19
CTG	18
ACA	18
ATG	17
TGT	16
C	16
TAT	15
CAG	15
CAT	14
ATA	14
CGA	12
ACG	9
GTC	8
CGT	8
TTTA	6
GTA	6
AAAT	6
TTCT	4
TAG	4
AGAA	4
TTTC	3
TATT	3
TAC	3
AGT	3
ACT	3
AATA	3
AAGA	3
AAAC	3
TTAT	2
TATG	2
TACA	2
GTCT	2
GAGG	2
CG	2
ATTT	2
TTTG	1
TTGT	1
TTGG	1
TTGA	1
TTCA	1
TGTCTT	1
TCTGTT	1
TCTCC	1
GTTG	1
GTGATC	1
GGTTT	1
GCTC	1
GCGA	1
GATGTT	1
GAGATT	1
GAAGA	1
GAAAG	1
CTTTT	1
CTTT	1
CTCTGC	1
CTCC	1
CTA	1
CAGCAT	1
ATTG	1
ATGG	1
ATGA	1
ATCA	1
AGAT	1
ACAA	1
AATT	1
AACC	1
AAAGC	1
AAAG	1
Frequency of classified repeat types (considering sequence complementary)
-------------------------------------------------------------------------
Repeats	total
A/T	6361
AG/CT	2422
AAG/CTT	727
AT/AT	715
AC/GT	217
CCG/CGG	196
ACC/GGT	187
AGG/CCT	178
ATC/ATG	161
AAC/GTT	158
AAT/ATT	141
AGC/CTG	111
ACG/CGT	82
C/G	44
AAAT/ATTT	22
ACT/AGT	20
AAAG/CTTT	16
AAAC/GTTT	6
ACAT/ATGT	4
AACC/GGTT	3
AATC/ATTG	3
AGGG/CCCT	3
CG/CG	2
AATG/ATTC	2
ACAG/CTGT	2
AGCG/CGCT	2
AATT/AATT	1
AGAT/ATCT	1
ATCC/ATGG	1
AAAAG/CTTTT	1
AAACC/GGTTT	1
AAAGC/CTTTG	1
AAAGG/CCTTT	1
AAGAG/CTCTT	1
AGAGG/CCTCT	1
AAACAG/CTGTTT	1
AAAGAC/CTTTGT	1
AACATC/ATGTTG	1
AATCTC/AGATTG	1
ACGATC/ATCGTG	1
AGAGGC/CCTCTG	1
AGCATC/ATGCTG	1

## Sheet: Sheet2
Repeats	5	6	7	8	9	10	11	12	13	14	15	16	17	18	19	20	21	22	23	24	25	26	27	28	29	30	31	32	33	34	total
A	-	-	-	-	-	991	558	432	301	237	196	142	107	70	61	42	22	13	3	1											3176
C	-	-	-	-	-	5	5	2	2			1					1														16
G	-	-	-	-	-	6	8	2	1	1			1	3		2	1	1	2												28
T	-	-	-	-	-	1017	603	445	269	278	200	118	83	58	44	32	17	14	6	1											3185
AC	-	36	16	10	6	3	2																								73
AG	-	223	157	146	119	69	17	2																							733
AT	-	116	85	101	69	28	13				1																				413
CA	-	11	11	3	4	1	1																								31
CG	-	2																													2
CT	-	162	108	104	80	71	17																								542
GA	-	171	118	102	107	77	23	1																							599
GT	-	24	8	5		2	2	1																							42
TA	-	94	75	60	43	17	12	1																							302
TC	-	159	115	100	85	74	15																								548
TG	-	34	17	9	4	2	5																								71
AAC	13	9	7		1																										30
AAG	58	38	8	3																											107
AAT	18	15	5	1																											39
ACA	12	5	1																												18
ACC	25	6	3																												34
ACG	6		3																												9
ACT	2				1																										3
AGA	60	38	22	1																											121
AGC	13	6	1	1																											21
AGG	16	4	5																												25
AGT	2		1																												3
ATA	6	4	4																												14
ATC	17	9	2	1																											29
ATG	9	2	6																												17
ATT	16	5	5	2																											28
CAA	23	8	2	1																											34
CAC	15	12	4	2																											33
CAG	10	1	4																												15
CAT	5	6	3																												14
CCA	18	12	4	1																											35
CCG	35	10	3	1																											49
CCT	10	7	4	1																											22
CGA	6	3	1	2																											12
CGC	15	3		2																											20
CGG	25	9	3																												37
CGT	5	3																													8
CTA			1																												1
CTC	26	4	3																												33
CTG	7	8	2			1																									18
CTT	51	27	9	1			1																								89
GAA	85	47	25																												157
GAC	15	5	1	1																											22
GAG	20	9	4																												33
GAT	24	5	1																												30
GCA	9	6	4																												19
GCC	19	9	2																												30
GCG	22	4	1																												27
GCT	13	4	2																												19
GGA	26	8	1																												35
GGC	22	10	1																												33
GGT	24	9	1																												34
GTA	5		1																												6
GTC	8																														8
GTG	12	7	1																												20
GTT	11	9	1																												21
TAA	9	7	4																												20
TAC	2	1																													3
TAG	3		1																												4
TAT	4	6	4	1																											15
TCA	21	10	2	1					1																						35
TCC	16	11	3																												30
TCG	16	6	1																												23
TCT	78	35	12	2																											127
TGA	22	10	4																												36
TGC	10	6	3																												19
TGG	19	9	3																												31
TGT	9	4	2	1																											16
TTA	11	7	6						1																						25
TTC	64	44	16	1																										1	126
TTG	24	10	3	2																											39
AAAC	3																														3
AAAG	1																														1
AAAT	5	1																													6
AACC	1																														1
AAGA	2	1																													3
AATA	2	1																													3
AATT	1																														1
ACAA	1																														1
AGAA	4																														4
AGAT	1																														1
ATCA		1																													1
ATGA	1																														1
ATGG	1																														1
ATTG	1																														1
ATTT	2																														2
CTCC		1																													1
CTTT	1																														1
GAGG		2																													2
GCGA	1																														1
GCTC		1																													1
GTCT	1	1																													2
GTTG		1																													1
TACA	2																														2
TATG	1	1																													2
TATT	3																														3
TTAT	1	1																													2
TTCA	1																														1
TTCT	4																														4
TTGA	1																														1
TTGG	1																														1
TTGT	1																														1
TTTA	6																														6
TTTC	3																														3
TTTG	1																														1
AAAGC	1																														1
CTTTT	1																														1
GAAAG	1																														1
GAAGA	1																														1
GGTTT	1																														1
TCTCC	1																														1
CAGCAT		1																													1
CTCTGC		1																													1
GAGATT		1																													1
GATGTT					1																										1
GTGATC	1																														1
TCTGTT	1																														1
TGTCTT						1																									1
Frequency of classified repeat types (considering sequence complementary)
-------------------------------------------------------------------------
Repeats	5	6	7	8	9	10	11	12	13	14	15	16	17	18	19	20	21	22	23	24	25	26	27	28	29	30	31	32	33	34	total
A/T	-	-	-	-	-	2008	1161	877	570	515	396	260	190	128	105	74	39	27	9	2											6361
C/G	-	-	-	-	-	11	13	4	3	1		1	1	3		2	2	1	2												44
AC/GT	-	105	52	27	14	8	10	1																							217
AG/CT	-	715	498	452	391	291	72	3																							2422
AT/AT	-	210	160	161	112	45	25	1			1																				715
CG/CG	-	2																													2
AAC/GTT	92	45	16	4	1																										158
AAG/CTT	396	229	92	8			1																							1	727
AAT/ATT	64	44	28	4					1																						141
ACC/GGT	113	55	16	3																											187
ACG/CGT	56	17	6	3																											82
ACT/AGT	14	1	4		1																										20
AGC/CTG	62	31	16	1		1																									111
AGG/CCT	114	43	20	1																											178
ATC/ATG	98	42	18	2					1																						161
CCG/CGG	138	45	10	3																											196
AAAC/GTTT	6																														6
AAAG/CTTT	15	1																													16
AAAT/ATTT	19	3																													22
AACC/GGTT	2	1																													3
AATC/ATTG	2	1																													3
AATG/ATTC	2																														2
AATT/AATT	1																														1
ACAG/CTGT	1	1																													2
ACAT/ATGT	3	1																													4
AGAT/ATCT	1																														1
AGCG/CGCT	1	1																													2
AGGG/CCCT		3																													3
ATCC/ATGG	1																														1
AAAAG/CTTTT	1																														1
AAACC/GGTTT	1																														1
AAAGC/CTTTG	1																														1
AAAGG/CCTTT	1																														1
AAGAG/CTCTT	1																														1
AGAGG/CCTCT	1																														1
AAACAG/CTGTTT	1																														1
AAAGAC/CTTTGT						1																									1
AACATC/ATGTTG					1																										1
AATCTC/AGATTG		1																													1
ACGATC/ATCGTG	1																														1
AGAGGC/CCTCTG		1																													1
AGCATC/ATGCTG		1																													1

## Sheet: Sheet3
compound_SSR	1094
compound_SSR*	24
perfect_SSR_1	5075
perfect_SSR_2	2595
perfect_SSR_3	1685
perfect_SSR_4	41
perfect_SSR_5	5
perfect_SSR_6	6
Total SSR	10525
