# Supplementary material for: De Novo Assembly of Expressed Transcripts and Global Transcriptomic Analysis from Seedlings of the Paper Mulberry (Broussonetia kazinoki x Broussonetia papyifera)
Source: PLoS One. 2014 May 21;9(5):e97487. doi: 10.1371/journal.pone.0097487 (PMC4029624; doi:10.1371/journal.pone.0097487)
Supplement: Table S10 — Cell wall related ontology in GO annotation. (XLSX) [file pone.0097487.s023.xlsx]

## Sheet: Sheet1
Term of ontology	Term id	Number of unigene
Cell wall	GO:0005618	2029
Cell wall organization	GO:0007047	2474
Peptidoglycan biosynthetic process	GO:0009252	32
Fungal and other -type cell wall biogenesis	GO:0009272	17
Fungaland other type cell wall	GO:0009277	87
Planttype cell wall	GO:0009505	864
Secondary cell wall	GO:0009531	12
Plan type cell wall modification	GO:0009827	523
Plant type cell wall loosening	GO:0009828	25
Cell wall modification during abscission	GO:0009830	52
Plant type cell wall modification during multidimensional cell growth	GO:0009831	26
Plant type cell wall biogenesis	GO:0009832	310
Primary cell wall biogenesis	GO:0009833	13
Secondary cell wall biogenesis	GO:0009834	144
Cell plate formation involved in plant\-type cell wall biogenesis	GO:0009920	24
Cellulose microfibril organization	GO:0010215	16
Cellulose synthase complex	GO:0010330	45
Rhamnogalacturonan I side chain metabolic process	GO:0010400	16
Glucuronoxylan biosynthetic process	GO:0010417	43
Regulation of starch biosynthetic process	GO:0010581	7
Cellulose synthase activity	GO:0016759	75
Cellulose synthase (UDP\-forming) activity	GO:0016760	48
Cellulose synthase (GDP\-forming) activity	GO:0016761	6
Cellulose biosynthetic process	GO:0030244	269
Fungal type cell wall organization	GO:0031505	42
Cell wall modification	GO:0042545	218
Cell wall biogenesis	GO:0042546	1243
Cell wall modification during multidimensional cell growth	GO:0042547	43
Filiform apparatus	GO:0043680	37
Xylan biosynthetic process	GO:0045492	453
Negative regulation of glycogen biosynthetic process	GO:0045719	12
Positive regulation of glycogen biosynthetic process	GO:0045725	5
Casparian strip	GO:0048226	15
Cell wall pectin biosynthetic process	GO:0052325	18
Cell wall thickening	GO:0052386	520
Plant type cell wall cellulose metabolic process	GO:0052541	153
Cell wall pectin metabolic process	GO:0052546	178
