# Supplementary material for: De Novo Assembly of Expressed Transcripts and Global Transcriptomic Analysis from Seedlings of the Paper Mulberry (Broussonetia kazinoki x Broussonetia papyifera)
Source: PLoS One. 2014 May 21;9(5):e97487. doi: 10.1371/journal.pone.0097487 (PMC4029624; doi:10.1371/journal.pone.0097487)
Supplement: Table S11 — KEGG annotation of paper mulberry transcriptome. (XLSX) [file pone.0097487.s024.xlsx]

## Sheet: Sheet1
pathway ID	pathway	Gene_number			pathway		pathway
ko00500	Starch and sucrose metabolism	184		1.1	Carbohydrate metabolism	1	Metabolism
ko00010	Glycolysis / Gluconeogenesis	173		1.1	Carbohydrate metabolism	1	Metabolism
ko00620	Pyruvate metabolism	139		1.1	Carbohydrate metabolism	1	Metabolism
ko00520	Amino sugar and nucleotide sugar metabolism	133		1.1	Carbohydrate metabolism	1	Metabolism
ko00020	Citrate cycle (TCA cycle)	106		1.1	Carbohydrate metabolism	1	Metabolism
ko00040	Pentose and glucuronate interconversions	90		1.1	Carbohydrate metabolism	1	Metabolism
ko00640	Propanoate metabolism	83		1.1	Carbohydrate metabolism	1	Metabolism
ko00051	Fructose and mannose metabolism	73		1.1	Carbohydrate metabolism	1	Metabolism
ko00562	Inositol phosphate metabolism	72		1.1	Carbohydrate metabolism	1	Metabolism
ko00030	Pentose phosphate pathway	71		1.1	Carbohydrate metabolism	1	Metabolism
ko00052	Galactose metabolism	66		1.1	Carbohydrate metabolism	1	Metabolism
ko00053	Ascorbate and aldarate metabolism	63		1.1	Carbohydrate metabolism	1	Metabolism
ko00630	Glyoxylate and dicarboxylate metabolism	60		1.1	Carbohydrate metabolism	1	Metabolism
ko00650	Butanoate metabolism	42		1.1	Carbohydrate metabolism	1	Metabolism
ko00660	C5-Branched dibasic acid metabolism	10		1.1	Carbohydrate metabolism	1	Metabolism
			1365
ko00190	Oxidative phosphorylation	205		1.2	Energy metabolism	1	Metabolism
ko00710	Carbon fixation in photosynthetic organisms	94		1.2	Energy metabolism	1	Metabolism
ko00195	Photosynthesis	67		1.2	Energy metabolism	1	Metabolism
ko00910	Nitrogen metabolism	53		1.2	Energy metabolism	1	Metabolism
ko00920	Sulfur metabolism	36		1.2	Energy metabolism	1	Metabolism
ko00196	Photosynthesis - antenna proteins	19		1.2	Energy metabolism	1	Metabolism
			474
ko00071	Fatty acid degradation	91		1.3	Lipid metabolism	1	Metabolism
ko00564	Glycerophospholipid metabolism	86		1.3	Lipid metabolism	1	Metabolism
ko00561	Glycerolipid metabolism	72		1.3	Lipid metabolism	1	Metabolism
ko00061	Fatty acid biosynthesis	48		1.3	Lipid metabolism	1	Metabolism
ko01040	Biosynthesis of unsaturated fatty acids	44		1.3	Lipid metabolism	1	Metabolism
ko00100	Steroid biosynthesis	42		1.3	Lipid metabolism	1	Metabolism
ko00600	Sphingolipid metabolism	39		1.3	Lipid metabolism	1	Metabolism
ko00565	Ether lipid metabolism	32		1.3	Lipid metabolism	1	Metabolism
ko00590	Arachidonic acid metabolism	28		1.3	Lipid metabolism	1	Metabolism
ko00592	alpha-Linolenic acid metabolism	24		1.3	Lipid metabolism	1	Metabolism
ko00072	Synthesis and degradation of ketone bodies	12		1.3	Lipid metabolism	1	Metabolism
ko00062	Fatty acid elongation in mitochondria	4		1.3	Lipid metabolism	1	Metabolism
ko00591	Linoleic acid metabolism	3		1.3	Lipid metabolism	1	Metabolism
			525
ko00230	Purine metabolism	256		1.4	Nucleotide metabolism	1	Metabolism
ko00240	Pyrimidine metabolism	186		1.4	Nucleotide metabolism	1	Metabolism
			442
ko00330	Arginine and proline metabolism	121		1.5	Amino acid metabolism	1	Metabolism
ko00270	Cysteine and methionine metabolism	109		1.5	Amino acid metabolism	1	Metabolism
ko00280	Valine, leucine and isoleucine degradation	102		1.5	Amino acid metabolism	1	Metabolism
ko00360	Phenylalanine metabolism	85		1.5	Amino acid metabolism	1	Metabolism
ko00250	Alanine, aspartate and glutamate metabolism	80		1.5	Amino acid metabolism	1	Metabolism
ko00260	Glycine, serine and threonine metabolism	76		1.5	Amino acid metabolism	1	Metabolism
ko00400	Phenylalanine, tyrosine and tryptophan biosynthesis	69		1.5	Amino acid metabolism	1	Metabolism
ko00380	Tryptophan metabolism	65		1.5	Amino acid metabolism	1	Metabolism
ko00290	Valine, leucine and isoleucine biosynthesis	54		1.5	Amino acid metabolism	1	Metabolism
ko00350	Tyrosine metabolism	49		1.5	Amino acid metabolism	1	Metabolism
ko00310	Lysine degradation	46		1.5	Amino acid metabolism	1	Metabolism
ko00340	Histidine metabolism	40		1.5	Amino acid metabolism	1	Metabolism
ko00300	Lysine biosynthesis	23		1.5	Amino acid metabolism	1	Metabolism
			919
ko00480	Glutathione metabolism	96		1.6	Metabolism of other amino acids	1	Metabolism
ko00410	beta-Alanine metabolism	65		1.6	Metabolism of other amino acids	1	Metabolism
ko00460	Cyanoamino acid metabolism	48		1.6	Metabolism of other amino acids	1	Metabolism
ko00450	Selenocompound metabolism	34		1.6	Metabolism of other amino acids	1	Metabolism
ko00430	Taurine and hypotaurine metabolism	20		1.6	Metabolism of other amino acids	1	Metabolism
			263
ko00510	N-Glycan biosynthesis	63		1.7	Glycan biosynthesis and metabolism	1	Metabolism
ko00511	Other glycan degradation	28		1.7	Glycan biosynthesis and metabolism	1	Metabolism
ko00603	Glycosphingolipid biosynthesis - globo series	21		1.7	Glycan biosynthesis and metabolism	1	Metabolism
ko00563	Glycosylphosphatidylinositol(GPI)-anchor biosynthesis	20		1.7	Glycan biosynthesis and metabolism	1	Metabolism
ko00531	Glycosaminoglycan degradation	18		1.7	Glycan biosynthesis and metabolism	1	Metabolism
ko00604	Glycosphingolipid biosynthesis - ganglio series	12		1.7	Glycan biosynthesis and metabolism	1	Metabolism
ko00514	Other types of O-glycan biosynthesis	4		1.7	Glycan biosynthesis and metabolism	1	Metabolism
			166
ko00130	Ubiquinone and other terpenoid-quinone biosynthesis	51		1.8	Metabolism of cofactors and vitamins	1	Metabolism
ko00670	One carbon pool by folate	49		1.8	Metabolism of cofactors and vitamins	1	Metabolism
ko00860	Porphyrin and chlorophyll metabolism	46		1.8	Metabolism of cofactors and vitamins	1	Metabolism
ko00760	Nicotinate and nicotinamide metabolism	33		1.8	Metabolism of cofactors and vitamins	1	Metabolism
ko00770	Pantothenate and CoA biosynthesis	29		1.8	Metabolism of cofactors and vitamins	1	Metabolism
ko00790	Folate biosynthesis	23		1.8	Metabolism of cofactors and vitamins	1	Metabolism
ko00750	Vitamin B6 metabolism	15		1.8	Metabolism of cofactors and vitamins	1	Metabolism
ko00730	Thiamine metabolism	11		1.8	Metabolism of cofactors and vitamins	1	Metabolism
ko00740	Riboflavin metabolism	11		1.8	Metabolism of cofactors and vitamins	1	Metabolism
ko00780	Biotin metabolism	6		1.8	Metabolism of cofactors and vitamins	1	Metabolism
ko00785	Lipoic acid metabolism	5		1.8	Metabolism of cofactors and vitamins	1	Metabolism
			279
ko00900	Terpenoid backbone biosynthesis	50		1.9	Metabolism of terpenoids and polyketides	1	Metabolism
ko00906	Carotenoid biosynthesis	37		1.9	Metabolism of terpenoids and polyketides	1	Metabolism
ko00908	Zeatin biosynthesis	32		1.9	Metabolism of terpenoids and polyketides	1	Metabolism
ko00903	Limonene and pinene degradation	28		1.9	Metabolism of terpenoids and polyketides	1	Metabolism
ko00904	Diterpenoid biosynthesis	8		1.9	Metabolism of terpenoids and polyketides	1	Metabolism
ko00905	Brassinosteroid biosynthesis	5		1.9	Metabolism of terpenoids and polyketides	1	Metabolism
			160
ko00940	Phenylpropanoid biosynthesis	89		1.10	Biosynthesis of other secondary metabolites	1	Metabolism
ko00941	Flavonoid biosynthesis	44		1.10	Biosynthesis of other secondary metabolites	1	Metabolism
ko00960	Tropane, piperidine and pyridine alkaloid biosynthesis	21		1.10	Biosynthesis of other secondary metabolites	1	Metabolism
ko00950	Isoquinoline alkaloid biosynthesis	16		1.10	Biosynthesis of other secondary metabolites	1	Metabolism
ko00945	Stilbenoid, diarylheptanoid and gingerol biosynthesis	13		1.10	Biosynthesis of other secondary metabolites	1	Metabolism
ko00944	Flavone and flavonol biosynthesis	7		1.10	Biosynthesis of other secondary metabolites	1	Metabolism
ko00232	Caffeine metabolism	3		1.10	Biosynthesis of other secondary metabolites	1	Metabolism
ko00942	Anthocyanin biosynthesis	1		1.10	Biosynthesis of other secondary metabolites	1	Metabolism
ko00966	Glucosinolate biosynthesis	1		1.10	Biosynthesis of other secondary metabolites	1	Metabolism
			195
ko03040	Spliceosome	279		2.1	Transcription	2	Genetic Information Processing
ko03020	RNA polymerase	75		2.1	Transcription	2	Genetic Information Processing
ko03022	Basal transcription factors	50		2.1	Transcription	2	Genetic Information Processing
			404
ko03013	RNA transport	257		2.2	Translation	2	Genetic Information Processing
ko03010	Ribosome	245		2.2	Translation	2	Genetic Information Processing
ko03015	mRNA surveillance pathway	147		2.2	Translation	2	Genetic Information Processing
ko03008	Ribosome biogenesis in eukaryotes	139		2.2	Translation	2	Genetic Information Processing
ko00970	Aminoacyl-tRNA biosynthesis	103		2.2	Translation	2	Genetic Information Processing
			891
ko04141	Protein processing in endoplasmic reticulum	246		2.3	Folding, sorting and degradation	2	Genetic Information Processing
ko04120	Ubiquitin mediated proteolysis	146		2.3	Folding, sorting and degradation	2	Genetic Information Processing
ko03018	RNA degradation	132		2.3	Folding, sorting and degradation	2	Genetic Information Processing
ko03050	Proteasome	89		2.3	Folding, sorting and degradation	2	Genetic Information Processing
ko03060	Protein export	54		2.3	Folding, sorting and degradation	2	Genetic Information Processing
ko04130	SNARE interactions in vesicular transport	32		2.3	Folding, sorting and degradation	2	Genetic Information Processing
ko04122	Sulfur relay system	19		2.3	Folding, sorting and degradation	2	Genetic Information Processing
			718
ko03440	Homologous recombination	75		2.4	Replication and repair	2	Genetic Information Processing
ko03420	Nucleotide excision repair	73		2.4	Replication and repair	2	Genetic Information Processing
ko03030	DNA replication	66		2.4	Replication and repair	2	Genetic Information Processing
ko03430	Mismatch repair	46		2.4	Replication and repair	2	Genetic Information Processing
ko03410	Base excision repair	43		2.4	Replication and repair	2	Genetic Information Processing
ko03450	Non-homologous end-joining	12		2.4	Replication and repair	2	Genetic Information Processing
			315
ko02010	ABC transporters	12		3.1	Membrane transport	3	Environmental Information Processing
ko04075	Plant hormone signal transduction	187		3.2	Signal transduction	3	Environmental Information Processing
ko04070	Phosphatidylinositol signaling system	65		3.2	Signal transduction	3	Environmental Information Processing
			252
ko04144	Endocytosis	120		4.1	Transport and catabolism	4	Cellular Processes
ko04146	Peroxisome	114		4.1	Transport and catabolism	4	Cellular Processes
ko04145	Phagosome	83		4.1	Transport and catabolism	4	Cellular Processes
ko04140	Regulation of autophagy	39		4.1	Transport and catabolism	4	Cellular Processes
			356
ko04650	Natural killer cell mediated cytotoxicity	17		5.1	Immune system	5	Organismal Systems
ko04626	Plant-pathogen interaction	127		5.9	Environmental adaptation	5	Organismal Systems
ko04712	Circadian rhythm - plant	30		5.9	Environmental adaptation	5	Organismal Systems
ko04710	Circadian rhythm	11		5.9	Environmental adaptation	5	Organismal Systems
			168

## Sheet: Sheet3
Starch and sucrose metabolism	184
Glycolysis / Gluconeogenesis	173
Pyruvate metabolism	139
Amino sugar and nucleotide sugar metabolism	133
Citrate cycle (TCA cycle)	106
Pentose and glucuronate interconversions	90
Propanoate metabolism	83
Fructose and mannose metabolism	73
Inositol phosphate metabolism	72
Pentose phosphate pathway	71
Galactose metabolism	66
Ascorbate and aldarate metabolism	63
Glyoxylate and dicarboxylate metabolism	60
Butanoate metabolism	42
C5-Branched dibasic acid metabolism	10
Oxidative phosphorylation	205
Carbon fixation in photosynthetic organisms	94
Photosynthesis	67
Nitrogen metabolism	53
Sulfur metabolism	36
Photosynthesis - antenna proteins	19
Fatty acid degradation	91
Glycerophospholipid metabolism	86
Glycerolipid metabolism	72
Fatty acid biosynthesis	48
Biosynthesis of unsaturated fatty acids	44
Steroid biosynthesis	42
Sphingolipid metabolism	39
Ether lipid metabolism	32
Arachidonic acid metabolism	28
alpha-Linolenic acid metabolism	24
Synthesis and degradation of ketone bodies	12
Fatty acid elongation in mitochondria	4
Linoleic acid metabolism	3
Purine metabolism	256
Pyrimidine metabolism	186
Arginine and proline metabolism	121
Cysteine and methionine metabolism	109
Valine, leucine and isoleucine degradation	102
Phenylalanine metabolism	85
Alanine, aspartate and glutamate metabolism	80
Glycine, serine and threonine metabolism	76
Phenylalanine, tyrosine and tryptophan biosynthesis	69
Tryptophan metabolism	65
Valine, leucine and isoleucine biosynthesis	54
Tyrosine metabolism	49
Lysine degradation	46
Histidine metabolism	40
Lysine biosynthesis	23
Glutathione metabolism	96
beta-Alanine metabolism	65
Cyanoamino acid metabolism	48
Selenocompound metabolism	34
Taurine and hypotaurine metabolism	20
N-Glycan biosynthesis	63
Other glycan degradation	28
Glycosphingolipid biosynthesis - globo series	21
Glycosylphosphatidylinositol(GPI)-anchor biosynthesis	20
Glycosaminoglycan degradation	18
Glycosphingolipid biosynthesis - ganglio series	12
Other types of O-glycan biosynthesis	4
Ubiquinone and other terpenoid-quinone biosynthesis	51
One carbon pool by folate	49
Porphyrin and chlorophyll metabolism	46
Nicotinate and nicotinamide metabolism	33
Pantothenate and CoA biosynthesis	29
Folate biosynthesis	23
Vitamin B6 metabolism	15
Thiamine metabolism	11
Riboflavin metabolism	11
Biotin metabolism	6
Lipoic acid metabolism	5
Terpenoid backbone biosynthesis	50
Carotenoid biosynthesis	37
Zeatin biosynthesis	32
Limonene and pinene degradation	28
Diterpenoid biosynthesis	8
Brassinosteroid biosynthesis	5
Phenylpropanoid biosynthesis	89
Flavonoid biosynthesis	44
Tropane, piperidine and pyridine alkaloid biosynthesis	21
Isoquinoline alkaloid biosynthesis	16
Stilbenoid, diarylheptanoid and gingerol biosynthesis	13
Flavone and flavonol biosynthesis	7
Caffeine metabolism	3
Anthocyanin biosynthesis	1
Glucosinolate biosynthesis	1
Spliceosome	279
RNA polymerase	75
Basal transcription factors	50
RNA transport	257
Ribosome	245
mRNA surveillance pathway	147
Ribosome biogenesis in eukaryotes	139
Aminoacyl-tRNA biosynthesis	103
Protein processing in endoplasmic reticulum	246
Ubiquitin mediated proteolysis	146
RNA degradation	132
Proteasome	89
Protein export	54
SNARE interactions in vesicular transport	32
Sulfur relay system	19
Homologous recombination	75
Nucleotide excision repair	73
DNA replication	66
Mismatch repair	46
Base excision repair	43
Non-homologous end-joining	12
ABC transporters	12
Plant hormone signal transduction	187
Phosphatidylinositol signaling system	65
Endocytosis	120
Peroxisome	114
Phagosome	83
Regulation of autophagy	39
Natural killer cell mediated cytotoxicity	17
Plant-pathogen interaction	127
Circadian rhythm - plant	30
Circadian rhythm	11
