# Supplementary material for: De Novo Assembly of Expressed Transcripts and Global Transcriptomic Analysis from Seedlings of the Paper Mulberry (Broussonetia kazinoki x Broussonetia papyifera)
Source: PLoS One. 2014 May 21;9(5):e97487. doi: 10.1371/journal.pone.0097487 (PMC4029624; doi:10.1371/journal.pone.0097487)
Supplement: Table S12 — GO terms related to the secondary metabolism. (XLSX) [file pone.0097487.s025.xlsx]

## Sheet: Sheet1
Number of unigenes	GO ID	GO term
3347	GO:0019748	Secondary metabolic process
22	GO:0006582	Melanin metabolic process
10	GO:0035006	Melanization defense response
9	GO:0042438	Melanin biosynthetic process
1009	GO:0006721	Terpenoid metabolic process
119	GO:0006714	Sesquiterpenoid metabolic process
149	GO:0006722	Triterpenoid metabolic process
79	GO:0016098	Monoterpenoid metabolic process
323	GO:0016101	Diterpenoid metabolic process
295	GO:0016108	Tetraterpenoid metabolic process
799	GO:0016114	Terpenoid biosynthetic process
34	GO:0016115	Terpenoid catabolic process
35	GO:0033383	Geranyl diphosphate metabolic process
3	GO:0033519	Phytydiphosphate metabolic process
6	GO:0033385	Geranylgeranyl diphosphate metabolic process
133	GO:0043288	Apocarotenoid metabolic process
439	GO:0009404	Toxin metabolic process
4	GO:0009403	Toxin biosynthetic process
431	GO:0009407	Toxin catabolic process
1	GO:0017143	Insecticide metabolic process
1	GO:0045460	Sterigmatocystin metabolic process
1513	GO:0009698	Phenylpropanoid metabolic process
1344	GO:0009699	Phenylpropanoid biosynthetic process
15	GO:0009714	Chalcone metabolic process
14	GO:0009801	Cinnamic acid ester metabolic process
63	GO:0009803	Cinnamic acid metabolic process
254	GO:0009804	Coumarin metabolic process
7	GO:0009806	Lignan metabolic process
253	GO:0009808	Lignin metabolic process
7	GO:0009810	Stilbene metabolic process
999	GO:0009812	Flavonoid metabolic process
38	GO:0046271	Phenylpropanoid catabolic process
406	GO:0009820	Alkaloid metabolic process
327	GO:0006769	Nicotinamide metabolic process
27	GO:0009821	Alkaloid biosynthetic process
5	GO:0009822	Alkaloid catabolic process
3	GO:0033076	Isoquinoline alkaloid metabolic process
14	GO:0042616	Paclitaxel metabolic process
1	GO:0046448	Tropane alkaloid metabolic process
494	GO:0019757	Glycosinolate metabolic process
368	GO:0019758	Glycosinolate biosynthetic process
93	GO:0019759	Glycosinolate catabolic process
494	GO:0019760	Glucosinolate metabolic process
6	GO:0042341	Cyanogenic glycoside metabolic process
6	GO:0019756	Cyanogenic glycoside biosynthetic process
1	GO:0042810	Pheromone metabolic process
2	GO:0046158	Ocellus pigment metabolic process
2	GO:0008055	Ocellus pigment biosynthetic process
2	GO:0046152	Ommochrome metabolic process
33	GO:0046217	Indole phytoalexin metabolic process
33	GO:0009700	Indole phytoalexin biosynthetic process
24	GO:0052317	Camalexin metabolic process
778	GO:0046937	Phytochelatin metabolic process
421	GO:0009962	Regulation of flavonoid biosynthetic process
34	GO:0010115	Regulation of abscisic acid biosynthetic process
10	GO:0010271	Regulation of chlorophyll catabolic process
7	GO:0010371	Regulation of gibberellin biosynthetic process
181	GO:0010380	Regulation of chlorophyll biosynthetic process
80	GO:0010439	Regulation of glucosinolate biosynthetic process
159	GO:0031537	Regulation of anthocyanin metabolic process
1	GO:0043456	Regulation of pentose-phosphate shunt
20	GO:0046938	Phytochelatin biosynthetic process
