# Supplementary material for: De Novo Assembly of Expressed Transcripts and Global Transcriptomic Analysis from Seedlings of the Paper Mulberry (Broussonetia kazinoki x Broussonetia papyifera)
Source: PLoS One. 2014 May 21;9(5):e97487. doi: 10.1371/journal.pone.0097487 (PMC4029624; doi:10.1371/journal.pone.0097487)
Supplement: Table S14 — All of the DEGs and their annotation results of paper mulberry. (XLSX) [file pone.0097487.s027.xlsx]

## Sheet: Sheet1
#ID	Root	Stem	Leaf
T1-10019	2	11	10	--	--	--	--	--	--
T1-1003	0	0	12	--	--	--	--	--	--
T1-10142	0	5	11		--	--	Molecular Function: monooxygenase activity (GO:0004497);; Molecular Function: protein binding (GO:0005515);; Cellular Component: chloroplast (GO:0009507);; Biological Process: photorespiration (GO:0009853);; Molecular Function: ribulose-bisphosphate carboxylase activity (GO:0016984);; Biological Process: reductive pentose-phosphate cycle (GO:0019253);; Biological Process: oxidation-reduction proc…	K01602|3e-97|rcu:RCOM_1571640|Ribulose bisphosphate carboxylase small chain 1B, chloroplast precursor, putative (EC:4.1.1.39)	Ribulose bisphosphate carboxylase small chain, chloroplastic OS=Capsicum annuum GN=RBCS PE=2 SV=1	Cristal-Glass1 protein [Capsicum annuum]
T1-10188	0	2	8	--	--	--	--	--	--
T1-1026	0	0	4	--	--	--	--	--	--
T1-10334	0	0	6		--	--	--	--	Uncharacterized protein At2g02148 OS=Arabidopsis thaliana GN=At2g02148 PE=2 SV=1	PREDICTED: uncharacterized protein At2g02148-like [Vitis vinifera]
T1-10393	0	0	9	--	--	--	--	--	--
T1-10399	0	0	7		[L]	Replication, recombination and repair	Molecular Function: RNA binding (GO:0003723);; Molecular Function: RNA-directed DNA polymerase activity (GO:0003964);; Molecular Function: binding (GO:0005488);; Biological Process: RNA-dependent DNA replication (GO:0006278);; Molecular Function: zinc ion binding (GO:0008270);; Biological Process: DNA integration (GO:0015074);; Molecular Function: hydrolase activity (GO:0016787);; Biological Proc…	--	--	PREDICTED: uncharacterized protein LOC100819936 [Glycine max]
T1-10768	0	0	8	--	--	--	--	--	--
T1-10778	10	3	9		--	--	Biological Process: transport (GO:0006810);; Biological Process: response to stimulus (GO:0050896);;	--	Non-specific lipid-transfer protein OS=Gossypium hirsutum PE=3 SV=1	non-specific lipid transfer protein precursor [Fragaria x ananassa]
T1-1091	0	0	4	--	--	--	--	--	--
T1-11336	0	0	9	--	--	--	--	--	--
T1-1143	0	1	5		[R]	General function prediction only	Biological Process: ethylene biosynthetic process (GO:0009693);; Biological Process: response to abscisic acid stimulus (GO:0009737);; Biological Process: embryo development ending in seed dormancy (GO:0009793);; Molecular Function: 1-aminocyclopropane-1-carboxylate oxidase activity (GO:0009815);; Biological Process: cell wall modification involved in abscission (GO:0009830);; Biological Process:…	--	Probable 2-oxoglutarate/Fe(II)-dependent dioxygenase OS=Papaver somniferum GN=DIOX2 PE=2 SV=1	PREDICTED: probable 2-oxoglutarate/Fe(II)-dependent dioxygenase-like [Glycine max]
T1-11658	3	1	11		--	--	--	--	--	conserved hypothetical protein [Ricinus communis]
T1-11693	0	0	6		[C]	Energy production and conversion	Molecular Function: DNA binding (GO:0003677);; Molecular Function: sequence-specific DNA binding transcription factor activity (GO:0003700);; Molecular Function: aldo-keto reductase (NADP) activity (GO:0004033);; Cellular Component: nucleus (GO:0005634);; Cellular Component: cytosol (GO:0005829);; Cellular Component: plasma membrane (GO:0005886);; Biological Process: gluconeogenesis (GO:0006094);…	--	Auxin-induced protein PCNT115 OS=Nicotiana tabacum PE=2 SV=1	PREDICTED: probable aldo-keto reductase 2-like [Fragaria vesca subsp. vesca]
T1-1185	0	1	8		--	--	Cellular Component: plant-type vacuole (GO:0000325);; Molecular Function: protein binding (GO:0005515);; Cellular Component: vacuolar membrane (GO:0005774);; Cellular Component: Golgi apparatus (GO:0005794);; Cellular Component: plasma membrane (GO:0005886);; Biological Process: intra-Golgi vesicle-mediated transport (GO:0006891);; Biological Process: response to water deprivation (GO:0009414);; …	--	Peptide transporter PTR2 OS=Arabidopsis thaliana GN=PTR2 PE=1 SV=1	PREDICTED: peptide transporter PTR2-like [Vitis vinifera]
T1-11893	198	64	83		--	--	Biological Process: mRNA splicing, via spliceosome (GO:0000398);; Cellular Component: nucleus (GO:0005634);; Cellular Component: nucleoplasm (GO:0005654);; Cellular Component: U2 snRNP (GO:0005686);; Cellular Component: U12-type spliceosomal complex (GO:0005689);; Biological Process: mitotic spindle organization (GO:0007052);; Cellular Component: precatalytic spliceosome (GO:0071011);;	K12832|1e-58|vvi:100247773|hypothetical protein LOC100247773	Uncharacterized protein At4g14342 OS=Arabidopsis thaliana GN=At4g14342 PE=3 SV=1	PREDICTED: uncharacterized protein At3g23325 [Vitis vinifera]
T1-1195	0	0	8	--	--	--	--	--	--
T1-12034	0	2	13		[V]	Defense mechanisms	Molecular Function: monovalent cation:hydrogen antiporter activity (GO:0005451);; Cellular Component: plasma membrane (GO:0005886);; Biological Process: drug transmembrane transport (GO:0006855);; Biological Process: response to nematode (GO:0009624);; Cellular Component: plant-type vacuole membrane (GO:0009705);; Biological Process: response to ethylene stimulus (GO:0009723);; Biological Process…	--	MATE efflux family protein LAL5 OS=Arabidopsis thaliana GN=LAL5 PE=2 SV=1	PREDICTED: MATE efflux family protein 8-like [Cucumis sativus]
T1-1207	0	0	5	--	--	--	--	--	--
T1-121	0	0	4	--	--	--	--	--	--
T1-12125	0	0	6	--	--	--	--	--	--
T1-12138	12	1	9		[H]	Coenzyme transport and metabolism	Molecular Function: protein binding (GO:0005515);; Cellular Component: nucleus (GO:0005634);; Biological Process: cellular amino acid metabolic process (GO:0006520);; Biological Process: fatty acid biosynthetic process (GO:0006633);; Biological Process: cellular aromatic compound metabolic process (GO:0006725);; Biological Process: sulfur compound metabolic process (GO:0006790);; Cellular Compone…	K12501|1e-41|vvi:100264108|hypothetical protein LOC100264108	Probable homogentisate phytyltransferase 2, chloroplastic OS=Oryza sativa subsp. japonica GN=HPT2 PE=3 SV=2	PREDICTED: homogentisate phytyltransferase 2, chloroplastic [Vitis vinifera]
T1-1226	0	0	6		--	--	Molecular Function: protein binding (GO:0005515);; Cellular Component: extracellular region (GO:0005576);; Cellular Component: nucleus (GO:0005634);; Biological Process: carbohydrate metabolic process (GO:0005975);; Molecular Function: methyltransferase activity (GO:0008168);; Biological Process: response to endogenous stimulus (GO:0009719);; Molecular Function: hydrolase activity, acting on glyc…	--	--	PREDICTED: uncharacterized protein LOC100248419 [Vitis vinifera]
T1-12262	0	11	13	--	--	--	--	--	--
T1-1238	0	0	7	--	--	--	--	--	--
T1-1240	0	0	8		--	--	--	--	--	conserved hypothetical protein [Ricinus communis]
T1-12519	30	15	9	--	--	--	--	--	--
T1-12607	0	0	10	--	--	--	--	--	--
T1-1268	0	0	8	--	--	--	--	--	--
T1-12808	12	24	35		--	--	--	--	--	conserved hypothetical protein [Ricinus communis]
T1-12880	0	0	5	--	--	--	--	--	--
T1-131	2	0	2		[C]	Energy production and conversion	Biological Process: blood vessel development (GO:0001568);; Molecular Function: retinal dehydrogenase activity (GO:0001758);; Biological Process: regulation of endothelial cell proliferation (GO:0001936);; Biological Process: heart looping (GO:0001947);; Molecular Function: 3-chloroallyl aldehyde dehydrogenase activity (GO:0004028);; Molecular Function: aldehyde dehydrogenase (NAD) activity (GO:0…	K12355|4e-43|rcu:RCOM_1053300|aldehyde dehydrogenase, putative (EC:1.2.1.36)	Aldehyde dehydrogenase family 2 member C4 OS=Arabidopsis thaliana GN=ALDH2C4 PE=1 SV=2	PREDICTED: LOW QUALITY PROTEIN: aldehyde dehydrogenase family 2 member C4-like [Glycine max]
T1-13144	4	2	13		--	--	Molecular Function: calmodulin binding (GO:0005516);; Cellular Component: nucleus (GO:0005634);;	--	--	predicted protein [Populus trichocarpa]
T1-13181	0	0	7	--	--	--	--	--	--
T1-13189	5	8	31		[Z]	Cytoskeleton	Molecular Function: structural constituent of cytoskeleton (GO:0005200);; Molecular Function: ATP binding (GO:0005524);; Cellular Component: cell wall (GO:0005618);; Cellular Component: nucleus (GO:0005634);; Cellular Component: cytoplasm (GO:0005737);; Cellular Component: mitochondrion (GO:0005739);; Cellular Component: cytoskeleton (GO:0005856);; Cellular Component: plasma membrane (GO:0005886)…	--	Actin-85C (Fragment) OS=Solanum tuberosum GN=AC85C PE=3 SV=1	actin [Linum usitatissimum]
T1-13274	83	41	71		[J]	Translation, ribosomal structure and biogenesis	Biological Process: nuclear-transcribed mRNA catabolic process, nonsense-mediated decay (GO:0000184);; Molecular Function: RNA binding (GO:0003723);; Molecular Function: structural constituent of ribosome (GO:0003735);; Cellular Component: mitochondrion (GO:0005739);; Biological Process: translation (GO:0006412);; Biological Process: translational initiation (GO:0006413);; Biological Process: tra…	--	60S ribosomal protein L39 OS=Zea mays GN=RPL39 PE=3 SV=1	unnamed protein product [Vitis vinifera]
T1-13357	0	0	5	--	--	--	--	--	--
T1-134	0	0	5		--	--	Biological Process: cellular membrane fusion (GO:0006944);; Biological Process: metabolic process (GO:0008152);; Biological Process: Golgi vesicle transport (GO:0048193);;	--	--	hypothetical protein PRUPE_ppa022624mg [Prunus persica]
T1-13427	201	1861	3020		--	--	Molecular Function: structural molecule activity (GO:0005198);; Cellular Component: mitochondrion (GO:0005739);; Cellular Component: plasma membrane (GO:0005886);; Cellular Component: photosystem I (GO:0009522);; Cellular Component: photosystem II (GO:0009523);; Cellular Component: chloroplast thylakoid membrane (GO:0009535);; Biological Process: response to blue light (GO:0009637);; Biological P…	K08914|6e-92|pop:POPTR_814251|Lhcb3-2	Chlorophyll a-b binding protein 13, chloroplastic OS=Solanum lycopersicum GN=CAB13 PE=1 SV=1	unknown [Populus trichocarpa x Populus deltoides]
T1-13446	238	102	69		--	--	Molecular Function: catalytic activity (GO:0003824);; Molecular Function: binding (GO:0005488);; Cellular Component: nucleus (GO:0005634);; Cellular Component: cytosol (GO:0005829);; Biological Process: carbohydrate metabolic process (GO:0005975);; Biological Process: cellular protein modification process (GO:0006464);; Cellular Component: membrane (GO:0016020);; Biological Process: cellular comp…	--	Uncharacterized protein At5g39570 OS=Arabidopsis thaliana GN=At5g39570 PE=1 SV=1	hypothetical protein PRUPE_ppa005604mg [Prunus persica]
T1-13450	2	20	26		--	--	Cellular Component: spindle microtubule (GO:0005876);; Cellular Component: phragmoplast (GO:0009524);; Cellular Component: preprophase band (GO:0009574);; Biological Process: unidimensional cell growth (GO:0009826);; Cellular Component: cortical microtubule, transverse to long axis (GO:0010005);; Biological Process: cortical microtubule organization (GO:0043622);; Biological Process: anisotropic …	--	Protein SPIRAL1-like 2 OS=Oryza sativa subsp. japonica GN=Os11g0629400 PE=2 SV=1	PREDICTED: uncharacterized protein LOC100256565 isoform 1 [Vitis vinifera]
T1-13467	0	0	8	--	--	--	--	--	--
T1-1356	0	0	8		[G]	Carbohydrate transport and metabolism	Molecular Function: fructose-bisphosphate aldolase activity (GO:0004332);; Cellular Component: cytosol (GO:0005829);; Biological Process: glycolysis (GO:0006096);; Cellular Component: membrane (GO:0016020);; Molecular Function: identical protein binding (GO:0042802);;	--	--	PREDICTED: fructose-bisphosphate aldolase class 1-like [Cucumis sativus]
T1-13714	0	11	14		--	--	Cellular Component: plastid (GO:0009536);;	--	--	PREDICTED: uncharacterized protein LOC101297144 [Fragaria vesca subsp. vesca]
T1-13775	32	11	20		[E]	Amino acid transport and metabolism	Biological Process: polysaccharide biosynthetic process (GO:0000271);; Molecular Function: spermidine synthase activity (GO:0004766);; Cellular Component: nucleus (GO:0005634);; Cellular Component: cytoplasm (GO:0005737);; Biological Process: pattern specification process (GO:0007389);; Biological Process: metabolic process (GO:0008152);; Biological Process: regulation of cell size (GO:0008361);;…	K00797|0.0|pop:POPTR_1085365|spermine synthase (EC:2.5.1.22)	Thermospermine synthase ACAULIS5 OS=Arabidopsis thaliana GN=ACL5 PE=1 SV=1	hypothetical protein PRUPE_ppa007950mg [Prunus persica]
T1-13962	19	4	10		--	--	--	--	--	PREDICTED: uncharacterized protein LOC101303450 [Fragaria vesca subsp. vesca]
T1-1397	0	0	5	--	--	--	--	--	--
T1-1407	1	1	10	--	--	--	--	--	--
T1-141	0	0	4	--	--	--	--	--	--
T1-14157	3	21	20		--	--	Cellular Component: chloroplast (GO:0009507);;	--	--	PREDICTED: uncharacterized protein LOC100255936 [Vitis vinifera]
T1-14198	0	0	9		--	--	Molecular Function: transferase activity, transferring acyl groups (GO:0016746);; Molecular Function: transferase activity, transferring acyl groups other than amino-acyl groups (GO:0016747);;	--	Vinorine synthase OS=Rauvolfia serpentina GN=ACT PE=1 SV=2	PREDICTED: salutaridinol 7-O-acetyltransferase-like [Fragaria vesca subsp. vesca]
T1-14214	0	10	29		--	--	Cellular Component: nucleus (GO:0005634);;	--	RanBP2-type zinc finger protein At1g67325 OS=Arabidopsis thaliana GN=At1g67325 PE=1 SV=1	Zinc finger protein-like Ser/Thr protein kinase-like protein [Medicago truncatula]
T1-14225	1	6	6		--	--	--	--	--	hypothetical protein SETTUDRAFT_28586 [Setosphaeria turcica Et28A]
T1-14411	0	0	4	--	--	--	--	--	--
T1-14462	0	0	6	--	--	--	--	--	--
T1-1455	0	0	4		--	--	Biological Process: MAPK cascade (GO:0000165);; Biological Process: response to molecule of bacterial origin (GO:0002237);; Biological Process: respiratory burst involved in defense response (GO:0002679);; Cellular Component: nucleus (GO:0005634);; Biological Process: regulation of transcription, DNA-dependent (GO:0006355);; Biological Process: protein targeting to membrane (GO:0006612);; Biologi…	K14487|6e-46|vvi:100248869|hypothetical protein LOC100248869	Indole-3-acetic acid-amido synthetase GH3.17 OS=Arabidopsis thaliana GN=GH3.17 PE=1 SV=1	unnamed protein product [Vitis vinifera]
T1-14558	0	0	6	--	--	--	--	--	--
T1-1457	1	0	8		[RTKL]	--	Biological Process: maltose biosynthetic process (GO:0000024);; Biological Process: MAPK cascade (GO:0000165);; Molecular Function: nucleotide binding (GO:0000166);; Biological Process: polysaccharide biosynthetic process (GO:0000271);; Biological Process: response to superoxide (GO:0000303);; Molecular Function: peptide receptor activity (GO:0001653);; Biological Process: response to molecule of…	--	Probable LRR receptor-like serine/threonine-protein kinase At3g47570 OS=Arabidopsis thaliana GN=At3g47570 PE=1 SV=1	hypothetical protein PRUPE_ppa017659mg [Prunus persica]
T1-14593	0	0	6		--	--	Biological Process: MAPK cascade (GO:0000165);; Biological Process: ethylene biosynthetic process (GO:0009693);; Biological Process: salicylic acid biosynthetic process (GO:0009697);; Biological Process: systemic acquired resistance, salicylic acid mediated signaling pathway (GO:0009862);; Biological Process: regulation of hydrogen peroxide metabolic process (GO:0010310);; Biological Process: pro…	--	Wall-associated receptor kinase-like 6 OS=Arabidopsis thaliana GN=WAKL6 PE=2 SV=2	hypothetical protein PRUPE_ppa014862mg, partial [Prunus persica]
T1-14727	0	27	15		[D]	Cell cycle control, cell division, chromosome partitioning	Cellular Component: chloroplast (GO:0009507);;	K06287|1e-72|rcu:RCOM_0440500|maf protein, putative	--	maf protein, putative [Ricinus communis]
T1-14755	1	4	16		--	--	Molecular Function: copper ion binding (GO:0005507);; Cellular Component: vacuolar lumen (GO:0005775);; Cellular Component: chloroplast (GO:0009507);; Cellular Component: thylakoid (GO:0009579);; Molecular Function: oxidoreductase activity, acting on diphenols and related substances as donors, oxygen as acceptor (GO:0016682);; Molecular Function: aureusidin synthase activity (GO:0033793);; Biolog…	--	Polyphenol oxidase, chloroplastic OS=Malus domestica PE=2 SV=1	putative polyphenol oxidase [Frangula californica]
T1-1478	0	0	9	--	--	--	--	--	--
T1-14859	0	0	4	--	--	--	--	--	--
T1-14885	0	2	5		--	--	Cellular Component: peroxisome (GO:0005777);; Cellular Component: endoplasmic reticulum membrane (GO:0005789);; Biological Process: fatty acid biosynthetic process (GO:0006633);; Biological Process: fatty acid beta-oxidation (GO:0006635);; Biological Process: peroxisome organization (GO:0007031);; Molecular Function: serine-type peptidase activity (GO:0008236);;	K13335|3e-22|pop:POPTR_816572|hypothetical protein	Peroxisome biogenesis protein 16 OS=Arabidopsis thaliana GN=PEX16 PE=1 SV=1	hypothetical protein PRUPE_ppa015596mg [Prunus persica]
T1-14899	0	0	8		--	--	Molecular Function: nucleotide binding (GO:0000166);; Molecular Function: protein binding (GO:0005515);; Cellular Component: plasma membrane (GO:0005886);; Biological Process: cellular process (GO:0009987);; Biological Process: innate immune response (GO:0045087);;	--	Putative disease resistance protein RGA3 OS=Solanum bulbocastanum GN=RGA3 PE=2 SV=2	NBS-containing resistance-like protein [Corylus avellana]
T1-14959	19	7	36		[Z]	Cytoskeleton	Molecular Function: structural constituent of cytoskeleton (GO:0005200);; Molecular Function: ATP binding (GO:0005524);; Cellular Component: cell wall (GO:0005618);; Cellular Component: nucleus (GO:0005634);; Cellular Component: cytoplasm (GO:0005737);; Cellular Component: mitochondrion (GO:0005739);; Cellular Component: cytosol (GO:0005829);; Cellular Component: cytoskeleton (GO:0005856);; Cellu…	--	Actin OS=Gossypium hirsutum PE=3 SV=1	actin 2 [Papaver somniferum]
T1-15063	0	0	8	--	--	--	--	--	--
T1-1516	0	0	10	--	--	--	--	--	--
T1-15186	5	35	36		[J]	Translation, ribosomal structure and biogenesis	Molecular Function: translation elongation factor activity (GO:0003746);; Cellular Component: mitochondrion (GO:0005739);; Biological Process: translation (GO:0006412);; Biological Process: translational elongation (GO:0006414);; Cellular Component: chloroplast stroma (GO:0009570);; Biological Process: embryo development ending in seed dormancy (GO:0009793);; Biological Process: iron-sulfur clust…	K02356|1e-119|vvi:100241479|hypothetical protein LOC100241479	Elongation factor P OS=Synechococcus sp. (strain ATCC 27144 / PCC 6301 / SAUG 1402/1) GN=efp PE=3 SV=1	hypothetical protein PRUPE_ppa010719mg [Prunus persica]
T1-15191	3	3	10	--	--	--	--	--	--
T1-15207	3	74	196		--	--	Molecular Function: electron carrier activity (GO:0009055);; Biological Process: response to water deprivation (GO:0009414);; Cellular Component: chloroplast thylakoid membrane (GO:0009535);; Biological Process: response to blue light (GO:0009637);; Biological Process: response to high light intensity (GO:0009644);; Biological Process: response to sucrose stimulus (GO:0009744);; Biological Proces…	--	Protein PROTON GRADIENT REGULATION 5, chloroplastic OS=Arabidopsis thaliana GN=PGR5 PE=1 SV=1	PREDICTED: protein PROTON GRADIENT REGULATION 5, chloroplastic-like [Fragaria vesca subsp. vesca]
T1-15367	69	20	8		--	--	Molecular Function: iron ion binding (GO:0005506);; Cellular Component: extracellular region (GO:0005576);; Cellular Component: vacuolar membrane (GO:0005774);; Cellular Component: endoplasmic reticulum (GO:0005783);; Cellular Component: Golgi apparatus (GO:0005794);; Cellular Component: plasma membrane (GO:0005886);; Biological Process: spermidine metabolic process (GO:0008216);; Molecular Funct…	K00487|1e-114|rcu:RCOM_1164350|cinnamate 4-hydroxylase, putative (EC:1.14.13.11)	Trans-cinnamate 4-monooxygenase OS=Catharanthus roseus GN=CYP73A4 PE=2 SV=1	cinnamate-4-hydroxylate-like [Hibiscus cannabinus]
T1-15460	6	5	19		[J]	Translation, ribosomal structure and biogenesis	Molecular Function: binding (GO:0005488);; Biological Process: RNA processing (GO:0006396);; Biological Process: macromolecule biosynthetic process (GO:0009059);; Biological Process: phenylpropanoid biosynthetic process (GO:0009699);; Molecular Function: N-acyltransferase activity (GO:0016410);; Molecular Function: O-acetyltransferase activity (GO:0016413);; Molecular Function: transferase activi…	--	Vinorine synthase OS=Rauvolfia serpentina GN=ACT PE=1 SV=2	PREDICTED: vinorine synthase-like [Fragaria vesca subsp. vesca]
T1-15465	5	2	15		--	--	--	--	Proline-rich protein 4 OS=Arabidopsis thaliana GN=PRP4 PE=2 SV=1	hypothetical protein PRUPE_ppa007395mg [Prunus persica]
T1-15565	0	0	6	--	--	--	--	--	--
T1-1557	0	0	4	--	--	--	--	--	--
T1-15613	4	6	16	--	--	--	--	--	--
T1-157	0	0	6		[P]	Inorganic ion transport and metabolism	Molecular Function: N-acetyltransferase activity (GO:0008080);; Biological Process: metabolic process (GO:0008152);; Cellular Component: plastid (GO:0009536);; Molecular Function: pyridoxal phosphate binding (GO:0030170);;	--	--	PREDICTED: LOW QUALITY PROTEIN: uncharacterized protein YnbB-like [Solanum lycopersicum]
T1-1571	0	18	14		[G]	Carbohydrate transport and metabolism	Molecular Function: nucleotide binding (GO:0000166);; Molecular Function: DNA binding (GO:0003677);; Molecular Function: RNA binding (GO:0003723);; Molecular Function: structural molecule activity (GO:0005198);; Molecular Function: protein binding (GO:0005515);; Cellular Component: extracellular region (GO:0005576);; Cellular Component: small nucleolar ribonucleoprotein complex (GO:0005732);; Bio…	--	--	hypothetical protein ZEAMMB73_817356, partial [Zea mays]
T1-15737	169	62	62		[R]	General function prediction only	Biological Process: nematode larval development (GO:0002119);; Molecular Function: GTPase activity (GO:0003924);; Molecular Function: protein binding (GO:0005515);; Molecular Function: GTP binding (GO:0005525);; Cellular Component: cell wall (GO:0005618);; Cellular Component: nucleus (GO:0005634);; Cellular Component: nucleolus (GO:0005730);; Cellular Component: Golgi apparatus (GO:0005794);; Cel…	K07936|1e-89|vvi:100250818|hypothetical protein LOC100250818	GTP-binding nuclear protein Ran1A (Fragment) OS=Lotus japonicus GN=RAN1A PE=2 SV=1	PREDICTED: GTP-binding nuclear protein Ran-3-like [Cucumis sativus]
T1-15838	1	9	11		--	--	Molecular Function: binding (GO:0005488);;	--	Putative disease resistance protein At3g14460 OS=Arabidopsis thaliana GN=At3g14460 PE=3 SV=1	hypothetical protein PRUPE_ppa016447mg [Prunus persica]
T1-16172	2	23	30		[C]	Energy production and conversion	Molecular Function: electron carrier activity (GO:0009055);; Cellular Component: plastid (GO:0009536);; Biological Process: abscisic acid biosynthetic process (GO:0009688);; Molecular Function: metal ion binding (GO:0046872);; Molecular Function: iron-sulfur cluster binding (GO:0051536);;	--	--	PREDICTED: uncharacterized protein LOC100250753 [Vitis vinifera]
T1-1619	642	26	19	--	--	--	--	--	--
T1-1624	0	0	7	--	--	--	--	--	--
T1-16263	0	0	6		--	--	Biological Process: cellular macromolecule metabolic process (GO:0044260);; Biological Process: nucleic acid metabolic process (GO:0090304);; Molecular Function: organic cyclic compound binding (GO:0097159);;	--	--	PREDICTED: uncharacterized protein LOC101225236 [Cucumis sativus]
T1-16314	17	130	132		[J]	Translation, ribosomal structure and biogenesis	Cellular Component: plastid large ribosomal subunit (GO:0000311);; Molecular Function: structural constituent of ribosome (GO:0003735);; Biological Process: translation (GO:0006412);; Cellular Component: chloroplast stroma (GO:0009570);; Cellular Component: chloroplast envelope (GO:0009941);; Biological Process: isopentenyl diphosphate biosynthetic process, mevalonate-independent pathway (GO:0019…	K02939|1e-103|vvi:100251697|hypothetical protein LOC100251697	50S ribosomal protein L9, chloroplastic OS=Arabidopsis thaliana GN=RPL9 PE=2 SV=1	PREDICTED: 50S ribosomal protein L9, chloroplastic-like [Fragaria vesca subsp. vesca]
T1-16404	4	69	38		--	--	Cellular Component: mitochondrion (GO:0005739);; Cellular Component: chloroplast thylakoid membrane (GO:0009535);; Biological Process: regulation of proton transport (GO:0010155);; Biological Process: NADH dehydrogenase complex (plastoquinone) assembly (GO:0010258);; Cellular Component: NAD(P)H dehydrogenase complex (plastoquinone) (GO:0010598);; Biological Process: photosynthesis, light reaction…	--	--	PREDICTED: uncharacterized protein LOC100248924 [Vitis vinifera]
T1-16428	6	15	43		--	--	Biological Process: defense response to insect (GO:0002213);; Biological Process: respiratory burst involved in defense response (GO:0002679);; Molecular Function: DNA binding (GO:0003677);; Molecular Function: sequence-specific DNA binding transcription factor activity (GO:0003700);; Cellular Component: nucleus (GO:0005634);; Biological Process: regulation of transcription, DNA-dependent (GO:000…	--	Ethylene-responsive transcription factor ERF018 OS=Arabidopsis thaliana GN=ERF018 PE=2 SV=1	PREDICTED: ethylene-responsive transcription factor ERF017 [Vitis vinifera]
T1-16593	39	25	57		--	--	Molecular Function: methionine adenosyltransferase activity (GO:0004478);; Molecular Function: ATP binding (GO:0005524);; Cellular Component: cell wall (GO:0005618);; Cellular Component: nucleolus (GO:0005730);; Cellular Component: cytoplasm (GO:0005737);; Cellular Component: plasma membrane (GO:0005886);; Biological Process: methionine metabolic process (GO:0006555);; Biological Process: S-adeno…	K00789|1e-117|rcu:RCOM_1436370|s-adenosylmethionine synthetase, putative (EC:2.5.1.6)	S-adenosylmethionine synthase 2 OS=Catharanthus roseus GN=SAMS2 PE=1 SV=1	RecName: Full=S-adenosylmethionine synthase 2; Short=AdoMet synthase 2; AltName: Full=Methionine adenosyltransferase 2; Short=MAT 2
T1-16608	0	0	4		--	--	--	K12592|3e-21|pop:POPTR_561996|hypothetical protein	--	PREDICTED: uncharacterized protein LOC100795174 [Glycine max]
T1-16631	9	17	9		--	--	Cellular Component: extracellular region (GO:0005576);; Molecular Function: heat shock protein binding (GO:0031072);; Molecular Function: unfolded protein binding (GO:0051082);;	--	--	hypothetical protein PRUPE_ppa012850mg [Prunus persica]
T1-1672	0	0	6		--	--	Cellular Component: mitochondrion (GO:0005739);; Cellular Component: photosystem I (GO:0009522);; Cellular Component: photosystem II (GO:0009523);; Cellular Component: chloroplast thylakoid membrane (GO:0009535);; Biological Process: response to blue light (GO:0009637);; Biological Process: photosynthesis, light harvesting (GO:0009765);; Cellular Component: chloroplast envelope (GO:0009941);; Bio…	K08912|7e-82|sbi:SORBI_03g027040|hypothetical protein	Chlorophyll a-b binding protein of LHCII type 1 (Fragment) OS=Cucumis sativus PE=2 SV=1	chlorophyll a/b binding protein-like protein [Torenia fournieri]
T1-16776	1	25	25		--	--	Cellular Component: Golgi apparatus (GO:0005794);; Molecular Function: glucuronosyltransferase activity (GO:0015020);; Cellular Component: membrane (GO:0016020);; Biological Process: cellular macromolecule biosynthetic process (GO:0034645);; Biological Process: cell wall biogenesis (GO:0042546);; Biological Process: xylan metabolic process (GO:0045491);; Molecular Function: glucuronosyl-N-acetylg…	--	Probable glycosyltransferase At5g03795 OS=Arabidopsis thaliana GN=At5g03795 PE=3 SV=2	unnamed protein product [Vitis vinifera]
T1-16841	8	4	12		[GEPR]	--	Biological Process: MAPK cascade (GO:0000165);; Molecular Function: inorganic phosphate transmembrane transporter activity (GO:0005315);; Molecular Function: sugar:hydrogen symporter activity (GO:0005351);; Cellular Component: lysosome (GO:0005764);; Biological Process: pentose-phosphate shunt (GO:0006098);; Biological Process: protein targeting to membrane (GO:0006612);; Biological Process: amin…	--	Probable anion transporter 3, chloroplastic OS=Arabidopsis thaliana GN=ANTR3 PE=2 SV=2	hypothetical protein PRUPE_ppa015356mg [Prunus persica]
T1-16955	25	31	62		[H]	Coenzyme transport and metabolism	Molecular Function: dimethylallyltranstransferase activity (GO:0004161);; Molecular Function: geranyltranstransferase activity (GO:0004337);; Cellular Component: cytoplasm (GO:0005737);; Cellular Component: cytosol (GO:0005829);; Biological Process: acetyl-CoA metabolic process (GO:0006084);; Biological Process: cholesterol biosynthetic process (GO:0006695);; Cellular Component: chloroplast (GO:0…	K00787|0.0|pop:POPTR_560081|hypothetical protein	Farnesyl pyrophosphate synthase 1 OS=Lupinus albus GN=FPS1 PE=1 SV=1	farnesyl pyrophosphate synthase [Humulus lupulus]
T1-16956	0	3	19	--	--	--	--	--	--
T1-17153	0	1	7	--	--	--	--	--	--
T1-1719	0	0	6	--	--	--	--	--	--
T1-1724	0	0	6	--	--	--	--	--	--
T1-17415	1	1	12		--	--	Molecular Function: DNA binding (GO:0003677);; Molecular Function: sequence-specific DNA binding transcription factor activity (GO:0003700);; Molecular Function: protein binding (GO:0005515);; Cellular Component: nucleus (GO:0005634);; Biological Process: nitric oxide mediated signal transduction (GO:0007263);; Cellular Component: chloroplast (GO:0009507);; Biological Process: response to abiotic…	--	Probable WRKY transcription factor 53 OS=Arabidopsis thaliana GN=WRKY53 PE=1 SV=1	hypothetical protein PRUPE_ppa007708mg [Prunus persica]
T1-17559	9	27	38		[GC]	--	Molecular Function: protein binding (GO:0005515);; Cellular Component: nucleus (GO:0005634);; Biological Process: tryptophan catabolic process (GO:0006569);; Biological Process: toxin catabolic process (GO:0009407);; Cellular Component: chloroplast (GO:0009507);; Cellular Component: phragmoplast (GO:0009524);; Biological Process: indoleacetic acid biosynthetic process (GO:0009684);; Biological Pr…	--	UDP-glycosyltransferase 74E2 OS=Arabidopsis thaliana GN=UGT74E2 PE=1 SV=1	hypothetical protein PRUPE_ppa005722mg [Prunus persica]
T1-17891	26	857	818		--	--	Molecular Function: DNA binding (GO:0003677);; Biological Process: pentose-phosphate shunt (GO:0006098);; Biological Process: rRNA processing (GO:0006364);; Cellular Component: plastid chromosome (GO:0009508);; Cellular Component: chloroplast thylakoid membrane (GO:0009535);; Biological Process: response to abscisic acid stimulus (GO:0009737);; Biological Process: photosynthetic electron transpor…	--	Thylakoid membrane phosphoprotein 14 kDa, chloroplastic OS=Arabidopsis thaliana GN=TMP14 PE=1 SV=2	predicted protein [Populus trichocarpa]
T1-17906	468	395	178		--	--	Molecular Function: protein binding (GO:0005515);; Cellular Component: cytoplasm (GO:0005737);; Biological Process: glycolysis (GO:0006096);; Biological Process: water transport (GO:0006833);; Biological Process: hyperosmotic response (GO:0006972);; Biological Process: Golgi organization (GO:0007030);; Biological Process: response to temperature stimulus (GO:0009266);; Biological Process: respons…	--	Protein EARLY RESPONSIVE TO DEHYDRATION 15 OS=Arabidopsis thaliana GN=ERD15 PE=1 SV=1	hypothetical protein PRUPE_ppa012915mg [Prunus persica]
T1-17998	6	20	25		--	--	Cellular Component: plasma membrane (GO:0005886);; Molecular Function: protein transporter activity (GO:0008565);; Biological Process: protein secretion (GO:0009306);; Cellular Component: chloroplast (GO:0009507);; Cellular Component: chloroplast thylakoid membrane (GO:0009535);; Cellular Component: thylakoid (GO:0009579);; Molecular Function: proton motive force dependent protein transmembrane t…	--	Sec-independent protein translocase protein TATB, chloroplastic OS=Pisum sativum GN=TATB PE=1 SV=1	unnamed protein product [Vitis vinifera]
T1-18002	2	8	12		--	--	Molecular Function: structural molecule activity (GO:0005198);; Cellular Component: chloroplast thylakoid (GO:0009534);; Cellular Component: chloroplast envelope (GO:0009941);; Biological Process: cysteine biosynthetic process (GO:0019344);; Biological Process: photosynthesis, light reaction (GO:0019684);; Biological Process: glucosinolate biosynthetic process (GO:0019761);; Biological Process: c…	--	Probable plastid-lipid-associated protein 8, chloroplastic OS=Arabidopsis thaliana GN=PAP8 PE=2 SV=1	hypothetical protein PRUPE_ppa010498mg [Prunus persica]
T1-18053	4	55	52		--	--	Cellular Component: mitochondrion (GO:0005739);; Cellular Component: chloroplast thylakoid membrane (GO:0009535);; Cellular Component: chloroplast stroma (GO:0009570);;	--	--	conserved hypothetical protein [Ricinus communis]
T1-18056	18	10	31		--	--	Cellular Component: intracellular (GO:0005622);; Cellular Component: nucleus (GO:0005634);; Biological Process: organelle organization (GO:0006996);; Biological Process: circadian rhythm (GO:0007623);; Molecular Function: zinc ion binding (GO:0008270);; Biological Process: shade avoidance (GO:0009641);; Biological Process: response to salt stress (GO:0009651);; Biological Process: response to bra…	--	Probable salt tolerance-like protein At1g78600 OS=Arabidopsis thaliana GN=At1g78600 PE=1 SV=2	Salt-tolerance protein, putative [Ricinus communis]
T1-1823	0	0	5	--	--	--	--	--	--
T1-18331	57	21	83		--	--	Molecular Function: protein binding (GO:0005515);; Biological Process: polysaccharide metabolic process (GO:0005976);; Biological Process: multicellular organismal development (GO:0007275);; Cellular Component: plant-type cell wall (GO:0009505);; Biological Process: anatomical structure morphogenesis (GO:0009653);; Biological Process: plant-type cell wall organization (GO:0009664);; Cellular Comp…	--	Classical arabinogalactan protein 4 OS=Arabidopsis thaliana GN=AGP4 PE=1 SV=1	arabinogalactan-protein [Pyrus communis]
T1-18338	39	13	17		--	--	--	--	--	hypothetical protein PRUPE_ppa002007mg [Prunus persica]
T1-18367	2	21	18		[O]	Posttranslational modification, protein turnover, chaperones	Biological Process: protein peptidyl-prolyl isomerization (GO:0000413);; Molecular Function: peptidyl-prolyl cis-trans isomerase activity (GO:0003755);; Molecular Function: FK506 binding (GO:0005528);; Cellular Component: extracellular region (GO:0005576);; Biological Process: rRNA processing (GO:0006364);; Biological Process: protein folding (GO:0006457);; Cellular Component: chloroplast thylako…	--	Peptidyl-prolyl cis-trans isomerase FKBP20-2, chloroplastic OS=Arabidopsis thaliana GN=FKBP20-2 PE=1 SV=1	PREDICTED: FKBP-type peptidyl-prolyl cis-trans isomerase 6, chloroplastic [Vitis vinifera]
T1-18432	0	7	14		--	--	Cellular Component: plastid (GO:0009536);;	--	--	hypothetical protein PRUPE_ppa010245mg [Prunus persica]
T1-18433	42	243	238		[J]	Translation, ribosomal structure and biogenesis	Molecular Function: RNA binding (GO:0003723);; Molecular Function: structural constituent of ribosome (GO:0003735);; Cellular Component: cell wall (GO:0005618);; Cellular Component: mitochondrion (GO:0005739);; Cellular Component: cytosol (GO:0005829);; Cellular Component: ribosome (GO:0005840);; Cellular Component: plasma membrane (GO:0005886);; Biological Process: pentose-phosphate shunt (GO:00…	K02945|0.0|vvi:100265325|hypothetical protein LOC100265325	30S ribosomal protein S1, chloroplastic OS=Spinacia oleracea GN=RPS1 PE=1 SV=1	PREDICTED: 30S ribosomal protein S1, chloroplastic [Vitis vinifera]
T1-18589	19	54	42		[R]	General function prediction only	Cellular Component: cytosol (GO:0005829);; Cellular Component: plasma membrane (GO:0005886);; Cellular Component: chloroplast (GO:0009507);; Biological Process: response to bacterium (GO:0009617);; Biological Process: indoleacetic acid biosynthetic process (GO:0009684);; Biological Process: cellular response to sulfate starvation (GO:0009970);; Molecular Function: aliphatic nitrilase activity (GO…	K13035|0.0|vvi:100250098|similar to Bifunctional nitrilase/nitrile hydratase NIT4B	Bifunctional nitrilase/nitrile hydratase NIT4A OS=Nicotiana tabacum GN=NIT4A PE=2 SV=1	RecName: Full=Bifunctional nitrilase/nitrile hydratase NIT4A; Short=TNIT4A; AltName: Full=Cyanoalanine nitrilase A; AltName: Full=Nitrilase 4A
T1-18612	3	11	21		--	--	Cellular Component: extracellular region (GO:0005576);; Molecular Function: transferase activity, transferring acyl groups (GO:0016746);; Molecular Function: hydrolase activity, acting on ester bonds (GO:0016788);; Biological Process: glucosinolate biosynthetic process (GO:0019761);;	--	GDSL esterase/lipase EXL3 OS=Arabidopsis thaliana GN=EXL3 PE=2 SV=1	PREDICTED: GDSL esterase/lipase EXL3 [Vitis vinifera]
T1-18702	41	63	29		[K]	Transcription	Biological Process: negative regulation of transcription from RNA polymerase II promoter (GO:0000122);; Molecular Function: RNA polymerase II core promoter sequence-specific DNA binding transcription factor activity involved in preinitiation complex assembly (GO:0001075);; Molecular Function: DNA binding (GO:0003677);; Molecular Function: transcription cofactor activity (GO:0003712);; Molecular F…	--	Protein Dr1 homolog OS=Arabidopsis thaliana GN=DR1 PE=2 SV=1	hypothetical protein PRUPE_ppa011971mg [Prunus persica]
T1-1872	0	8	9	--	--	--	--	--	--
T1-18783	4	21	16		[J]	Translation, ribosomal structure and biogenesis	Molecular Function: RNA binding (GO:0003723);; Molecular Function: amidophosphoribosyltransferase activity (GO:0004044);; Biological Process: rRNA processing (GO:0006364);; Biological Process: purine nucleobase biosynthetic process (GO:0009113);; Biological Process: nucleoside metabolic process (GO:0009116);; Cellular Component: chloroplast (GO:0009507);; Biological Process: embryo development en…	K02834|9e-95|vvi:100267621|hypothetical protein LOC100267621	Probable ribosome-binding factor A, chloroplastic OS=Arabidopsis thaliana GN=At4g34730 PE=2 SV=2	hypothetical protein PRUPE_ppa011113mg [Prunus persica]
T1-18788	7	38	63		--	--	Cellular Component: plasma membrane (GO:0005886);; Cellular Component: anchored to membrane (GO:0031225);;	--	Uncharacterized GPI-anchored protein At1g27950 OS=Arabidopsis thaliana GN=At1g27950 PE=1 SV=1	uncharacterized protein LOC100306483 precursor [Glycine max]
T1-19050	15	46	105		--	--	Molecular Function: transporter activity (GO:0005215);; Cellular Component: mitochondrial inner membrane (GO:0005743);; Biological Process: nitrogen compound metabolic process (GO:0006807);; Biological Process: mitochondrial transport (GO:0006839);; Cellular Component: chloroplast (GO:0009507);; Biological Process: embryo development ending in birth or egg hatching (GO:0009792);; Biological Proce…	K03454|0.0|vvi:100257503|similar to mitochondrial carrier protein	Mitochondrial carnitine/acylcarnitine carrier-like protein OS=Arabidopsis thaliana GN=BOU PE=1 SV=1	PREDICTED: mitochondrial carnitine/acylcarnitine carrier-like protein-like isoform 1 [Vitis vinifera]
T1-19172	462	210	347		[J]	Translation, ribosomal structure and biogenesis	Biological Process: nuclear-transcribed mRNA catabolic process, nonsense-mediated decay (GO:0000184);; Biological Process: RNA methylation (GO:0001510);; Molecular Function: RNA binding (GO:0003723);; Molecular Function: structural constituent of ribosome (GO:0003735);; Molecular Function: DNA-(apurinic or apyrimidinic site) lyase activity (GO:0003906);; Molecular Function: copper ion binding (GO…	K02941|0.0|vvi:100254737|hypothetical protein LOC100254737	60S acidic ribosomal protein P0 OS=Glycine max PE=1 SV=1	hypothetical protein VITISV_003812 [Vitis vinifera]
T1-19210	3	21	22		--	--	Molecular Function: protein binding (GO:0005515);; Cellular Component: nucleus (GO:0005634);; Biological Process: transcription, DNA-dependent (GO:0006351);; Biological Process: response to water deprivation (GO:0009414);; Biological Process: response to wounding (GO:0009611);; Biological Process: gravitropism (GO:0009630);; Biological Process: response to auxin stimulus (GO:0009733);; Biological…	--	Auxin-responsive protein IAA17 OS=Arabidopsis thaliana GN=IAA17 PE=1 SV=2	Auxin-responsive protein IAA1, putative [Ricinus communis]
T1-19214	1	23	40		--	--	Molecular Function: inorganic phosphate transmembrane transporter activity (GO:0005315);; Molecular Function: glucose transmembrane transporter activity (GO:0005355);; Cellular Component: mitochondrion (GO:0005739);; Biological Process: purine nucleobase transport (GO:0006863);; Biological Process: vacuole organization (GO:0007033);; Cellular Component: chloroplast (GO:0009507);; Cellular Compone…	--	Phosphoenolpyruvate/phosphate translocator 2, chloroplastic OS=Arabidopsis thaliana GN=PPT2 PE=2 SV=1	PREDICTED: phosphoenolpyruvate/phosphate translocator 2, chloroplastic-like [Fragaria vesca subsp. vesca]
T1-19390	58	34	18		--	--	Cellular Component: endoplasmic reticulum (GO:0005783);; Biological Process: phospholipid metabolic process (GO:0006644);; Cellular Component: chloroplast (GO:0009507);; Cellular Component: endomembrane system (GO:0012505);; Cellular Component: membrane (GO:0016020);; Cellular Component: organelle membrane (GO:0031090);; Cellular Component: membrane part (GO:0044425);; Cellular Component: intrace…	--	--	PREDICTED: serine incorporator 3 isoform 1 [Vitis vinifera]
T1-19615	0	0	7	--	--	--	--	--	--
T1-19746	536	172	118		[J]	Translation, ribosomal structure and biogenesis	Molecular Function: translation elongation factor activity (GO:0003746);; Molecular Function: protein binding (GO:0005515);; Cellular Component: vacuole (GO:0005773);; Cellular Component: Golgi apparatus (GO:0005794);; Cellular Component: cytosol (GO:0005829);; Cellular Component: eukaryotic translation elongation factor 1 complex (GO:0005853);; Cellular Component: plasma membrane (GO:0005886);; …	K03232|1e-140|rcu:RCOM_1506550|elongation factor 1-beta, putative	Elongation factor 1-delta 1 OS=Arabidopsis thaliana GN=At1g30230 PE=2 SV=2	seed ripening regulated protein [Camellia oleifera]
T1-19748	85	287	330		[O]	Posttranslational modification, protein turnover, chaperones	Biological Process: maltose metabolic process (GO:0000023);; Molecular Function: protein binding (GO:0005515);; Molecular Function: ATP binding (GO:0005524);; Cellular Component: nucleolus (GO:0005730);; Cellular Component: mitochondrion (GO:0005739);; Cellular Component: Golgi apparatus (GO:0005794);; Cellular Component: plasma membrane (GO:0005886);; Biological Process: phosphatidylglycerol bio…	--	Chaperonin 60 subunit beta 2, chloroplastic OS=Arabidopsis thaliana GN=CPN60B2 PE=1 SV=1	hypothetical protein PRUPE_ppa003093mg [Prunus persica]
T1-20	0	6	5		--	--	--	--	--	hypothetical protein VITISV_041931 [Vitis vinifera]
T1-20216	0	4	7	--	--	--	--	--	--
T1-20358	0	1	9	--	--	--	--	--	--
T1-20380	66	25	30		--	--	Molecular Function: nucleic acid binding (GO:0003676);; Molecular Function: protein binding (GO:0005515);; Cellular Component: nucleus (GO:0005634);; Cellular Component: cytoplasm (GO:0005737);; Biological Process: RNA processing (GO:0006396);; Cellular Component: intracellular non-membrane-bounded organelle (GO:0043232);; Cellular Component: extracellular region part (GO:0044421);; Cellular Comp…	--	REF/SRPP-like protein At1g67360 OS=Arabidopsis thaliana GN=At1g67360 PE=2 SV=1	hypothetical protein PRUPE_ppa010801mg [Prunus persica]
T1-2044	0	0	5	--	--	--	--	--	--
T1-20456	49	151	152		--	--	Cellular Component: chloroplast (GO:0009507);; Cellular Component: thylakoid (GO:0009579);; Cellular Component: intracellular part (GO:0044424);;	--	Ycf54-like protein OS=Synechocystis sp. (strain PCC 6803 / Kazusa) GN=slr1780 PE=3 SV=1	hypothetical protein PRUPE_ppa010920mg [Prunus persica]
T1-20631	185	82	102		[O]	Posttranslational modification, protein turnover, chaperones	Biological Process: G1 phase of mitotic cell cycle (GO:0000080);; Biological Process: S phase of mitotic cell cycle (GO:0000084);; Biological Process: M phase of mitotic cell cycle (GO:0000087);; Biological Process: mitotic anaphase (GO:0000090);; Biological Process: negative regulation of transcription from RNA polymerase II promoter (GO:0000122);; Biological Process: nuclear-transcribed mRNA ca…	--	Ubiquitin-40S ribosomal protein S27a OS=Solanum tuberosum GN=UBI3 PE=2 SV=2	PREDICTED: ubiquitin-40S ribosomal protein S27a isoform 1 [Vitis vinifera]
T1-20739	22	68	23		--	--	Molecular Function: protein binding (GO:0005515);; Cellular Component: nucleus (GO:0005634);; Biological Process: segment specification (GO:0007379);; Biological Process: response to water deprivation (GO:0009414);; Cellular Component: plastid (GO:0009536);; Biological Process: response to abscisic acid stimulus (GO:0009737);; Biological Process: jasmonic acid mediated signaling pathway (GO:00098…	--	--	hypothetical protein PRUPE_ppa007560mg [Prunus persica]
T1-208	0	0	6	--	--	--	--	--	--
T1-20830	413	2184	2280		--	--	Molecular Function: calcium ion binding (GO:0005509);; Cellular Component: cytosol (GO:0005829);; Cellular Component: plasma membrane (GO:0005886);; Molecular Function: poly(U) RNA binding (GO:0008266);; Cellular Component: chloroplast thylakoid membrane (GO:0009535);; Cellular Component: chloroplast stroma (GO:0009570);; Cellular Component: oxygen evolving complex (GO:0009654);; Cellular Compone…	K02717|1e-151|pop:POPTR_551203|photosystem II reaction center psbP protein	Oxygen-evolving enhancer protein 2, chloroplastic OS=Cucumis sativus GN=PSBP PE=2 SV=1	hypothetical protein PRUPE_ppa010093mg [Prunus persica]
T1-20850	5	25	38		[R]	General function prediction only	Biological Process: metabolic process (GO:0008152);; Cellular Component: chloroplast (GO:0009507);; Cellular Component: membrane (GO:0016020);; Molecular Function: hydrolase activity (GO:0016787);; Molecular Function: hydrolase activity, acting on acid carbon-carbon bonds, in ketonic substances (GO:0016823);; Biological Process: cellular catabolic process (GO:0044248);; Cellular Component: cell p…	--	--	PREDICTED: dihydrolipoyllysine-residue acetyltransferase component of acetoin cleaving system-like [Fragaria vesca subsp. vesca]
T1-20862	35	7	26		[Q]	Secondary metabolites biosynthesis, transport and catabolism	Molecular Function: iron ion binding (GO:0005506);; Molecular Function: protein binding (GO:0005515);; Cellular Component: endoplasmic reticulum (GO:0005783);; Molecular Function: electron carrier activity (GO:0009055);; Cellular Component: chloroplast (GO:0009507);; Biological Process: suberin biosynthetic process (GO:0010345);; Cellular Component: membrane (GO:0016020);; Molecular Function: alk…	--	Cytochrome P450 94A1 OS=Vicia sativa GN=CYP94A1 PE=2 SV=2	PREDICTED: cytochrome P450 94A1 [Vitis vinifera]
T1-20873	11	1	1		--	--	--	--	--	hypothetical protein CHLPROCp009, partial [Auxenochlorella protothecoides]
T1-20957	96	701	575		[P]	Inorganic ion transport and metabolism	Biological Process: MAPK cascade (GO:0000165);; Molecular Function: NADPH dehydrogenase activity (GO:0003959);; Molecular Function: ferredoxin-NADP+ reductase activity (GO:0004324);; Molecular Function: monooxygenase activity (GO:0004497);; Molecular Function: iron ion binding (GO:0005506);; Molecular Function: protein binding (GO:0005515);; Cellular Component: cytosol (GO:0005829);; Biological P…	--	Ferredoxin--NADP reductase, leaf-type isozyme, chloroplastic OS=Nicotiana tabacum GN=PETH PE=2 SV=1	PREDICTED: allene oxide synthase, chloroplastic-like [Fragaria vesca subsp. vesca]
T1-20996	0	0	4	--	--	--	--	--	--
T1-21	0	0	4		[G]	Carbohydrate transport and metabolism	Biological Process: response to DNA damage stimulus (GO:0006974);; Molecular Function: carbohydrate binding (GO:0030246);; Cellular Component: outer membrane-bounded periplasmic space (GO:0030288);; Biological Process: carbohydrate transmembrane transport (GO:0034219);;	--	--	predicted protein [Populus trichocarpa]
T1-21017	8	19	49		--	--	Cellular Component: nucleus (GO:0005634);; Cellular Component: mitochondrion (GO:0005739);; Biological Process: autophagy (GO:0006914);; Biological Process: response to water deprivation (GO:0009414);; Cellular Component: chloroplast (GO:0009507);;	--	Protein DEHYDRATION-INDUCED 19 homolog 4 OS=Arabidopsis thaliana GN=DI19-4 PE=1 SV=1	unnamed protein product [Vitis vinifera]
T1-21077	18	150	54		[R]	General function prediction only	Biological Process: transition metal ion transport (GO:0000041);; Cellular Component: cytosol (GO:0005829);; Biological Process: toxin catabolic process (GO:0009407);; Biological Process: response to water deprivation (GO:0009414);; Cellular Component: plasmodesma (GO:0009506);; Biological Process: response to wounding (GO:0009611);; Biological Process: phenylpropanoid biosynthetic process (GO:00…	--	1-aminocyclopropane-1-carboxylate oxidase homolog 1 OS=Arabidopsis thaliana GN=At1g06620 PE=2 SV=1	predicted protein [Populus trichocarpa]
T1-21147	0	18	3		--	--	Molecular Function: hydrolase activity, hydrolyzing O-glycosyl compounds (GO:0004553);; Biological Process: carbohydrate metabolic process (GO:0005975);;	--	--	PREDICTED: LOW QUALITY PROTEIN: glucan endo-1,3-beta-glucosidase 5-like [Glycine max]
T1-2116	0	0	5	--	--	--	--	--	--
T1-21186	18	77	95		[P]	Inorganic ion transport and metabolism	Cellular Component: plastid (GO:0009536);;	--	--	predicted protein [Populus trichocarpa]
T1-21221	281	105	138		[J]	Translation, ribosomal structure and biogenesis	Biological Process: ribosomal small subunit assembly (GO:0000028);; Biological Process: endonucleolytic cleavage in ITS1 to separate SSU-rRNA from 5.8S rRNA and LSU-rRNA from tricistronic rRNA transcript (SSU-rRNA, 5.8S rRNA, LSU-rRNA) (GO:0000447);; Biological Process: endonucleolytic cleavage to generate mature 3'-end of SSU-rRNA from (SSU-rRNA, 5.8S rRNA, LSU-rRNA) (GO:0000461);; Biological Pr…	K02998|1e-164|vvi:100254883|40S ribosomal protein SA	40S ribosomal protein SA OS=Vitis vinifera GN=GSVIVT00034021001 PE=2 SV=1	PREDICTED: 40S ribosomal protein SA-like [Cucumis sativus]
T1-21376	23	55	51		[F]	Nucleotide transport and metabolism	Molecular Function: adenylate kinase activity (GO:0004017);; Molecular Function: ATP binding (GO:0005524);; Biological Process: DNA-dependent transcription, elongation (GO:0006354);; Cellular Component: chloroplast stroma (GO:0009570);; Biological Process: regulation of proton transport (GO:0010155);; Biological Process: carotenoid biosynthetic process (GO:0016117);; Biological Process: protein a…	K00939|1e-129|ath:AT5G47840|AMK2	Probable adenylate kinase 2, chloroplastic OS=Arabidopsis thaliana GN=At5g47840 PE=2 SV=1	PREDICTED: probable adenylate kinase 2, chloroplastic-like [Vitis vinifera]
T1-21400	38	76	33		[P]	Inorganic ion transport and metabolism	Molecular Function: superoxide dismutase activity (GO:0004784);; Molecular Function: copper ion binding (GO:0005507);; Cellular Component: extracellular region (GO:0005576);; Cellular Component: vacuole (GO:0005773);; Cellular Component: peroxisome (GO:0005777);; Cellular Component: endoplasmic reticulum (GO:0005783);; Biological Process: superoxide metabolic process (GO:0006801);; Biological Pro…	K04565|7e-90|pop:POPTR_729962|hypothetical protein	Superoxide dismutase [Cu-Zn] 2 OS=Mesembryanthemum crystallinum GN=SODCC.2 PE=2 SV=1	hypothetical protein PRUPE_ppa012725mg [Prunus persica]
T1-21440	2	11	25		--	--	--	--	Putative disease resistance protein RGA4 OS=Solanum bulbocastanum GN=RGA4 PE=2 SV=1	conserved hypothetical protein [Ricinus communis]
T1-2150	0	0	5		--	--	--	--	--	hypothetical protein PRUPE_ppa001421mg [Prunus persica]
T1-21515	4	26	19		[H]	Coenzyme transport and metabolism	Cellular Component: mitochondrion (GO:0005739);; Biological Process: metabolic process (GO:0008152);; Cellular Component: chloroplast (GO:0009507);; Biological Process: methylation (GO:0032259);; Biological Process: phylloquinone biosynthetic process (GO:0042372);; Molecular Function: 2-phytyl-1,4-naphthoquinone methyltransferase activity (GO:0052624);;	K06127|1e-101|pop:POPTR_420703|ubiquinone biosynthesis methyltransferase	2-phytyl-1,4-beta-naphthoquinone methyltransferase, chloroplastic OS=Arabidopsis thaliana GN=MENG PE=1 SV=2	predicted protein [Populus trichocarpa]
T1-21528	0	0	4	--	--	--	--	--	--
T1-21630	40	45	17		[B]	Chromatin structure and dynamics	Molecular Function: DNA binding (GO:0003677);; Molecular Function: sequence-specific DNA binding transcription factor activity (GO:0003700);; Cellular Component: nucleus (GO:0005634);; Biological Process: regulation of transcription, DNA-dependent (GO:0006355);; Cellular Component: CCAAT-binding factor complex (GO:0016602);; Molecular Function: sequence-specific DNA binding (GO:0043565);; Biologi…	--	Nuclear transcription factor Y subunit B-2 OS=Arabidopsis thaliana GN=NFYB2 PE=2 SV=1	hypothetical protein PRUPE_ppa011714mg [Prunus persica]
T1-21638	4	41	32		--	--	--	--	--	hypothetical protein RCOM_1354150 [Ricinus communis]
T1-21689	0	2	7		[B]	Chromatin structure and dynamics	Molecular Function: DNA binding (GO:0003677);; Cellular Component: nucleus (GO:0005634);; Cellular Component: plasmodesma (GO:0009506);;	--	--	brg-1 associated factor, putative [Ricinus communis]
T1-2174	0	0	5	--	--	--	--	--	--
T1-2192	0	0	6	--	--	--	--	--	--
T1-21959	1	1	6		--	--	--	--	--	Cell wall-associated hydrolase [Medicago truncatula]
T1-21973	0	0	7	--	--	--	--	--	--
T1-22018	18	44	33		[S]	Function unknown	Molecular Function: RNA binding (GO:0003723);; Molecular Function: ribonuclease III activity (GO:0004525);; Molecular Function: ribonuclease activity (GO:0004540);; Cellular Component: nucleus (GO:0005634);; Biological Process: RNA processing (GO:0006396);; Cellular Component: chloroplast (GO:0009507);; Biological Process: ribosome biogenesis (GO:0042254);;	K11145|1e-104|rcu:RCOM_0312560|RNA binding protein, putative	Mini-ribonuclease 3 OS=Synechocystis sp. (strain PCC 6803 / Kazusa) GN=mrnC PE=3 SV=1	PREDICTED: uncharacterized protein LOC101314843 [Fragaria vesca subsp. vesca]
T1-22026	16	48	56		--	--	Molecular Function: protein binding (GO:0005515);; Biological Process: iron ion transport (GO:0006826);; Cellular Component: plastid (GO:0009536);; Biological Process: cellular response to iron ion starvation (GO:0010106);; Biological Process: response to nitrate (GO:0010167);; Biological Process: myo-inositol hexakisphosphate biosynthetic process (GO:0010264);; Molecular Function: arsenite trans…	--	Aquaporin NIP2-1 OS=Zea mays GN=NIP2-1 PE=2 SV=2	PREDICTED: aquaporin NIP2-1-like [Vitis vinifera]
T1-22063	8	10	21		[R]	General function prediction only	Biological Process: microtubule cytoskeleton organization (GO:0000226);; Biological Process: polysaccharide biosynthetic process (GO:0000271);; Biological Process: RNA splicing, via endonucleolytic cleavage and ligation (GO:0000394);; Biological Process: cytokinesis by cell plate formation (GO:0000911);; Molecular Function: DNA binding (GO:0003677);; Molecular Function: sequence-specific DNA bind…	--	High mobility group B protein 6 OS=Arabidopsis thaliana GN=HMGB6 PE=2 SV=1	transcription factor, putative [Ricinus communis]
T1-22089	13	41	47		--	--	Cellular Component: chloroplast (GO:0009507);;	--	--	PREDICTED: uncharacterized protein LOC100249177 [Vitis vinifera]
T1-2237	0	0	6		--	--	Cellular Component: extracellular region (GO:0005576);; Biological Process: signal transduction (GO:0007165);; Biological Process: systemic acquired resistance (GO:0009627);; Biological Process: anthocyanin-containing compound biosynthetic process (GO:0009718);; Biological Process: response to organic substance (GO:0010033);; Biological Process: regulation of cellular biosynthetic process (GO:003…	--	Thaumatin-like protein 1 OS=Pyrus pyrifolia GN=TL1 PE=1 SV=1	predicted protein [Populus trichocarpa]
T1-22384	24	48	39		--	--	--	--	--	hypothetical protein PRUPE_ppa013160mg [Prunus persica]
T1-22440	1	0	5	--	--	--	--	--	--
T1-22469	3	7	29		[V]	Defense mechanisms	Cellular Component: plant-type vacuole (GO:0000325);; Molecular Function: ATP binding (GO:0005524);; Cellular Component: nucleus (GO:0005634);; Cellular Component: cytoplasm (GO:0005737);; Cellular Component: vacuolar membrane (GO:0005774);; Cellular Component: integral to plasma membrane (GO:0005887);; Biological Process: ATP catabolic process (GO:0006200);; Biological Process: drug transmembran…	--	ABC transporter C family member 12 OS=Arabidopsis thaliana GN=ABCC12 PE=2 SV=1	multidrug resistance protein ABC transporter family [Populus trichocarpa]
T1-22473	4	11	55		--	--	Biological Process: very long-chain fatty acid metabolic process (GO:0000038);; Cellular Component: extracellular region (GO:0005576);; Cellular Component: endoplasmic reticulum (GO:0005783);; Biological Process: polysaccharide metabolic process (GO:0005976);; Biological Process: nucleobase-containing compound metabolic process (GO:0006139);; Biological Process: cellular amino acid metabolic proc…	--	3-ketoacyl-CoA synthase 12 OS=Arabidopsis thaliana GN=KCS12 PE=2 SV=1	hypothetical protein PRUPE_ppa021836mg [Prunus persica]
T1-22488	233	111	94		--	--	Biological Process: cell morphogenesis (GO:0000902);; Molecular Function: actin binding (GO:0003779);; Cellular Component: nucleus (GO:0005634);; Cellular Component: mitochondrion (GO:0005739);; Cellular Component: cytosol (GO:0005829);; Cellular Component: actin filament (GO:0005884);; Cellular Component: plasma membrane (GO:0005886);; Biological Process: gluconeogenesis (GO:0006094);; Biologica…	K05765|3e-91|vvi:100246819|hypothetical protein LOC100246819	Actin-depolymerizing factor 1 OS=Petunia hybrida GN=ADF1 PE=2 SV=1	unnamed protein product [Vitis vinifera]
T1-22495	1	16	7		--	--	Molecular Function: structural molecule activity (GO:0005198);; Molecular Function: protein binding (GO:0005515);; Cellular Component: extracellular region (GO:0005576);; Molecular Function: peptidase activity (GO:0008233);; Cellular Component: plant-type cell wall (GO:0009505);; Cellular Component: plasmodesma (GO:0009506);; Cellular Component: cytoplasmic membrane-bounded vesicle (GO:0016023);;…	--	Glycine-rich cell wall structural protein 1 OS=Petunia hybrida GN=GRP-1 PE=1 SV=1	hypothetical protein ZEAMMB73_817356, partial [Zea mays]
T1-22575	0	0	11	--	--	--	--	--	--
T1-22614	10	97	182		--	--	Molecular Function: two-component response regulator activity (GO:0000156);; Molecular Function: sequence-specific DNA binding transcription factor activity (GO:0003700);; Molecular Function: binding (GO:0005488);; Molecular Function: protein binding (GO:0005515);; Cellular Component: nucleus (GO:0005634);; Biological Process: chloroplast organization (GO:0009658);; Biological Process: cytokinin …	--	Probable transcription factor GLK1 OS=Oryza sativa subsp. japonica GN=GLK1 PE=2 SV=1	PREDICTED: transcription activator GLK1-like [Vitis vinifera]
T1-22664	20	9	23		--	--	Molecular Function: sequence-specific DNA binding transcription factor activity (GO:0003700);; Molecular Function: protein binding (GO:0005515);; Cellular Component: nucleus (GO:0005634);; Biological Process: regulation of transcription, DNA-dependent (GO:0006355);; Biological Process: cellular response to nitrogen starvation (GO:0006995);; Biological Process: sister chromatid cohesion (GO:000706…	--	Homeobox-leucine zipper protein ATHB-8 OS=Arabidopsis thaliana GN=ATHB-8 PE=1 SV=1	class III HD-Zip protein 8 [Prunus persica]
T1-22685	8	22	19		[R]	General function prediction only	Cellular Component: chloroplast thylakoid membrane (GO:0009535);;	--	--	PREDICTED: uncharacterized protein LOC100258138 [Vitis vinifera]
T1-22800	0	1	7		--	--	--	--	--	conserved hypothetical protein [Ricinus communis]
T1-2287	0	0	5	--	--	--	--	--	--
T1-22923	83	711	1185		[G]	Carbohydrate transport and metabolism	Biological Process: maltose metabolic process (GO:0000023);; Molecular Function: phosphoglycerate kinase activity (GO:0004618);; Molecular Function: ATP binding (GO:0005524);; Cellular Component: cell wall (GO:0005618);; Cellular Component: nucleus (GO:0005634);; Cellular Component: mitochondrion (GO:0005739);; Cellular Component: cytosol (GO:0005829);; Biological Process: glycolysis (GO:0006096)…	K00927|0.0|rcu:RCOM_1574580|phosphoglycerate kinase, putative (EC:2.7.2.3)	Phosphoglycerate kinase, chloroplastic OS=Nicotiana tabacum PE=1 SV=1	PREDICTED: phosphoglycerate kinase, chloroplastic-like [Glycine max]
T1-22946	13	46	38		[J]	Translation, ribosomal structure and biogenesis	Molecular Function: nucleotide binding (GO:0000166);; Molecular Function: aminoacyl-tRNA ligase activity (GO:0004812);; Molecular Function: proline-tRNA ligase activity (GO:0004827);; Molecular Function: ATP binding (GO:0005524);; Cellular Component: mitochondrion (GO:0005739);; Biological Process: tRNA aminoacylation for protein translation (GO:0006418);; Biological Process: prolyl-tRNA aminoacy…	K01881|0.0|vvi:100262997|hypothetical protein LOC100262997	--	PREDICTED: proline--tRNA ligase-like [Fragaria vesca subsp. vesca]
T1-22985	20	31	11		[U]	Intracellular trafficking, secretion, and vesicular transport	--	--	--	conserved hypothetical protein [Ricinus communis]
T1-23031	94	33	42		[O]	Posttranslational modification, protein turnover, chaperones	Biological Process: reproduction (GO:0000003);; Biological Process: response to hypoxia (GO:0001666);; Biological Process: morphogenesis of an epithelium (GO:0002009);; Biological Process: nematode larval development (GO:0002119);; Molecular Function: ATP binding (GO:0005524);; Cellular Component: nucleolus (GO:0005730);; Cellular Component: centrosome (GO:0005813);; Cellular Component: cytosol (…	K09496|0.0|rcu:RCOM_1397250|chaperonin containing t-complex protein 1, delta subunit, tcpd, putative	--	hypothetical protein PRUPE_ppa004006mg [Prunus persica]
T1-2309	0	0	10	--	--	--	--	--	--
T1-23093	2	2	120		[Q]	Secondary metabolites biosynthesis, transport and catabolism	Molecular Function: iron ion binding (GO:0005506);; Cellular Component: extracellular region (GO:0005576);; Biological Process: lipid biosynthetic process (GO:0008610);; Molecular Function: electron carrier activity (GO:0009055);; Biological Process: response to water deprivation (GO:0009414);; Biological Process: response to red or far red light (GO:0009639);; Biological Process: abscisic acid m…	K09843|0.0|pop:POPTR_783291|hypothetical protein	Abscisic acid 8&apos;-hydroxylase 1 OS=Arabidopsis thaliana GN=CYP707A1 PE=2 SV=1	hypothetical protein PRUPE_ppa005059mg [Prunus persica]
T1-23097	25	38	165		[M]	Cell wall/membrane/envelope biogenesis	Biological Process: developmental process involved in reproduction (GO:0003006);; Molecular Function: polygalacturonase activity (GO:0004650);; Cellular Component: extracellular region (GO:0005576);; Cellular Component: cell wall (GO:0005618);; Biological Process: carbohydrate metabolic process (GO:0005975);; Biological Process: multicellular organismal development (GO:0007275);; Cellular Compone…	--	Probable polygalacturonase OS=Vitis vinifera GN=GSVIVT00026920001 PE=1 SV=1	PREDICTED: probable polygalacturonase-like [Glycine max]
T1-2314	0	0	4	--	--	--	--	--	--
T1-23164	71	30	82		--	--	Cellular Component: endoplasmic reticulum (GO:0005783);; Cellular Component: plasma membrane (GO:0005886);; Biological Process: carbohydrate metabolic process (GO:0005975);; Biological Process: chromatin silencing (GO:0006342);; Biological Process: cell communication (GO:0007154);; Cellular Component: plant-type cell wall (GO:0009505);; Cellular Component: plasmodesma (GO:0009506);; Biological Pr…	--	Glucan endo-1,3-beta-glucosidase 12 OS=Arabidopsis thaliana GN=At4g29360 PE=1 SV=1	beta-1,3-glucanase 2 [Ziziphus jujuba]
T1-23206	74	109	49		[E]	Amino acid transport and metabolism	Molecular Function: 3-deoxy-7-phosphoheptulonate synthase activity (GO:0003849);; Molecular Function: protein serine/threonine kinase activity (GO:0004674);; Molecular Function: protein binding (GO:0005515);; Cellular Component: cell wall (GO:0005618);; Cellular Component: nucleus (GO:0005634);; Cellular Component: cytosol (GO:0005829);; Cellular Component: plasma membrane (GO:0005886);; Biologic…	K01626|0.0|pop:POPTR_559072|DHS4	Phospho-2-dehydro-3-deoxyheptonate aldolase 2, chloroplastic OS=Arabidopsis thaliana GN=DHS2 PE=2 SV=2	hypothetical protein PRUPE_ppa004348mg [Prunus persica]
T1-23340	0	1	5	--	--	--	--	--	--
T1-23361	1	24	31		--	--	Biological Process: defense response to insect (GO:0002213);; Molecular Function: chitinase activity (GO:0004568);; Molecular Function: protein binding (GO:0005515);; Cellular Component: extracellular region (GO:0005576);; Biological Process: chitin catabolic process (GO:0006032);; Cellular Component: plant-type cell wall (GO:0009505);; Cellular Component: plasmodesma (GO:0009506);; Cellular Comp…	--	--	predicted protein [Populus trichocarpa]
T1-23417	12	100	32		--	--	Biological Process: Group II intron splicing (GO:0000373);; Molecular Function: RNA binding (GO:0003723);; Molecular Function: protein binding (GO:0005515);; Cellular Component: chloroplast (GO:0009507);; Biological Process: mRNA metabolic process (GO:0016071);; Cellular Component: nuclear body (GO:0016604);; Cellular Component: ribonucleoprotein complex (GO:0030529);; Cellular Component: intrace…	--	CRS2-associated factor 2, chloroplastic OS=Arabidopsis thaliana GN=At1g23400 PE=2 SV=1	hypothetical protein PRUPE_ppa003604mg [Prunus persica]
T1-2343	1	0	6		--	--	Molecular Function: nucleic acid binding (GO:0003676);; Molecular Function: nuclease activity (GO:0004518);; Molecular Function: peptidase activity (GO:0008233);; Molecular Function: zinc ion binding (GO:0008270);; Biological Process: DNA integration (GO:0015074);; Molecular Function: nucleotidyltransferase activity (GO:0016779);; Molecular Function: metal ion binding (GO:0046872);; Biological Pr…	--	Retrovirus-related Pol polyprotein from transposon TNT 1-94 OS=Nicotiana tabacum PE=2 SV=1	hypothetical protein VITISV_041073 [Vitis vinifera]
T1-23564	24	51	124		--	--	Cellular Component: cytoplasm (GO:0005737);; Molecular Function: O-acyltransferase activity (GO:0008374);; Biological Process: embryo development ending in seed dormancy (GO:0009793);; Biological Process: flavonoid biosynthetic process (GO:0009813);; Biological Process: trichome morphogenesis (GO:0010090);; Biological Process: cutin biosynthetic process (GO:0010143);; Molecular Function: N-acyltr…	--	BAHD acyltransferase DCR OS=Arabidopsis thaliana GN=DCR PE=2 SV=1	PREDICTED: uncharacterized protein LOC100805268 [Glycine max]
T1-23661	0	0	7	--	--	--	--	--	--
T1-23682	911	731	106		[H]	Coenzyme transport and metabolism	Biological Process: maltose metabolic process (GO:0000023);; Cellular Component: nucleus (GO:0005634);; Cellular Component: mitochondrion (GO:0005739);; Cellular Component: cytosol (GO:0005829);; Biological Process: response to DNA damage stimulus (GO:0006974);; Molecular Function: zinc ion binding (GO:0008270);; Biological Process: thiamine biosynthetic process (GO:0009228);; Biological Process:…	K03146|1e-171|rcu:RCOM_0184550|electron transfer flavoprotein-ubiquinone oxidoreductase, putative	Thiamine thiazole synthase, chloroplastic OS=Citrus sinensis GN=THI1 PE=2 SV=1	RecName: Full=Thiamine thiazole synthase, chloroplastic; AltName: Full=Thiazole biosynthetic enzyme; Flags: Precursor
T1-237	0	0	5		--	--	Biological Process: MAPK cascade (GO:0000165);; Molecular Function: nucleic acid binding (GO:0003676);; Molecular Function: protein serine/threonine kinase activity (GO:0004674);; Molecular Function: transmembrane receptor protein serine/threonine kinase activity (GO:0004675);; Molecular Function: ATP binding (GO:0005524);; Cellular Component: mitochondrion (GO:0005739);; Cellular Component: plas…	--	L-type lectin-domain containing receptor kinase VII.1 OS=Arabidopsis thaliana GN=LECRK71 PE=2 SV=1	hypothetical protein PRUPE_ppa002577mg [Prunus persica]
T1-2372	0	0	4	--	--	--	--	--	--
T1-23734	259	111	159		[C]	Energy production and conversion	Biological Process: angiogenesis (GO:0001525);; Molecular Function: copper ion binding (GO:0005507);; Molecular Function: ATP binding (GO:0005524);; Cellular Component: nucleolus (GO:0005730);; Cellular Component: mitochondrial respiratory chain complex I (GO:0005747);; Cellular Component: mitochondrial proton-transporting ATP synthase, catalytic core (GO:0005754);; Cellular Component: Golgi appa…	K02133|0.0|vvi:100261031|hypothetical protein LOC100261031	ATP synthase subunit beta, mitochondrial OS=Zea mays GN=ATPB PE=1 SV=1	PREDICTED: ATP synthase subunit beta, mitochondrial-like [Cucumis sativus]
T1-23776	71	18	31		[R]	General function prediction only	Molecular Function: acid phosphatase activity (GO:0003993);; Cellular Component: cytosol (GO:0005829);; Molecular Function: 5'-nucleotidase activity (GO:0008253);;	K03787|1e-146|rcu:RCOM_0912250|5'-nucleotidase surE, putative (EC:3.1.3.5)	--	hypothetical protein PRUPE_ppa008995mg [Prunus persica]
T1-23843	29	126	197		[I]	Lipid transport and metabolism	Biological Process: sulfur amino acid metabolic process (GO:0000096);; Molecular Function: coproporphyrinogen oxidase activity (GO:0004109);; Cellular Component: mitochondrial inner membrane (GO:0005743);; Cellular Component: mitochondrial intermembrane space (GO:0005758);; Biological Process: rRNA processing (GO:0006364);; Biological Process: glycine catabolic process (GO:0006546);; Biological P…	K10255|0.0|ath:AT4G30950|FAD6	Omega-6 fatty acid desaturase, chloroplastic OS=Brassica napus PE=2 SV=1	hypothetical protein PRUPE_ppa019544mg [Prunus persica]
T1-2388	0	0	4	--	--	--	--	--	--
T1-23895	68	21	266		--	--	Molecular Function: catalytic activity (GO:0003824);; Cellular Component: extracellular region (GO:0005576);; Biological Process: carbohydrate metabolic process (GO:0005975);; Biological Process: cellular protein modification process (GO:0006464);; Cellular Component: plant-type cell wall (GO:0009505);; Biological Process: response to brassinosteroid stimulus (GO:0009741);; Cellular Component: me…	--	--	conserved hypothetical protein [Ricinus communis]
T1-239	0	0	4	--	--	--	--	--	--
T1-23909	39	69	94		--	--	Biological Process: very long-chain fatty acid metabolic process (GO:0000038);; Biological Process: sulfur amino acid metabolic process (GO:0000096);; Biological Process: polysaccharide biosynthetic process (GO:0000271);; Cellular Component: extracellular region (GO:0005576);; Cellular Component: nucleus (GO:0005634);; Cellular Component: endoplasmic reticulum (GO:0005783);; Biological Process: a…	--	3-ketoacyl-CoA synthase 6 OS=Arabidopsis thaliana GN=CUT1 PE=1 SV=1	3-ketoacyl-CoA synthase [Arachis hypogaea]
T1-23916	69	71	173		--	--	Biological Process: polysaccharide biosynthetic process (GO:0000271);; Biological Process: establishment of planar polarity (GO:0001736);; Cellular Component: endosome (GO:0005768);; Cellular Component: Golgi apparatus (GO:0005794);; Cellular Component: plasma membrane (GO:0005886);; Biological Process: acetyl-CoA metabolic process (GO:0006084);; Biological Process: amino acid transport (GO:00068…	K13946|0.0|vvi:100233126|LAX1	Auxin transporter protein 1 OS=Arabidopsis thaliana GN=AUX1 PE=1 SV=1	auxin influx carrier, partial [Malus x domestica]
T1-24047	85	34	52		[TZDR]	--	Cellular Component: nucleus (GO:0005634);; Cellular Component: mitochondrial respiratory chain complex II (GO:0005749);; Cellular Component: vacuole (GO:0005773);; Cellular Component: vacuolar membrane (GO:0005774);; Cellular Component: peroxisome (GO:0005777);; Cellular Component: plasma membrane (GO:0005886);; Biological Process: response to cold (GO:0009409);; Cellular Component: plastid (GO:0…	K13448|7e-77|rcu:RCOM_0150470|Calcium-binding allergen Ole e, putative	Probable calcium-binding protein CML35 OS=Arabidopsis thaliana GN=CML35 PE=1 SV=2	hypothetical protein PRUPE_ppa010940mg [Prunus persica]
T1-24085	8	39	25		[QR]	--	Biological Process: maltose metabolic process (GO:0000023);; Molecular Function: phosphoethanolamine N-methyltransferase activity (GO:0000234);; Molecular Function: glycylpeptide N-tetradecanoyltransferase activity (GO:0004379);; Cellular Component: cytosol (GO:0005829);; Biological Process: N-terminal protein myristoylation (GO:0006499);; Biological Process: polyamine catabolic process (GO:00065…	--	Phosphoethanolamine N-methyltransferase OS=Spinacia oleracea GN=PEAMT PE=1 SV=1	PREDICTED: phosphoethanolamine N-methyltransferase [Vitis vinifera]
T1-24147	8	19	42		--	--	Cellular Component: cytosol (GO:0005829);; Biological Process: ion transport (GO:0006811);; Biological Process: metabolic process (GO:0008152);; Biological Process: response to water deprivation (GO:0009414);; Biological Process: response to wounding (GO:0009611);; Biological Process: abscisic acid mediated signaling pathway (GO:0009738);; Biological Process: ethylene mediated signaling pathway (…	--	UDP-glucose flavonoid 3-O-glucosyltransferase 6 OS=Fragaria ananassa GN=GT6 PE=1 SV=1	gylcosyltransferase UGT71A13 [Maclura pomifera]
T1-24170	24	61	50		--	--	--	--	--	hypothetical protein PRUPE_ppa005611mg [Prunus persica]
T1-24208	12	31	35		--	--	Molecular Function: DNA binding (GO:0003677);; Molecular Function: sequence-specific DNA binding transcription factor activity (GO:0003700);; Cellular Component: nucleus (GO:0005634);; Cellular Component: peroxisome (GO:0005777);; Biological Process: regulation of transcription, DNA-dependent (GO:0006355);; Biological Process: cellular amino acid metabolic process (GO:0006520);; Biological Proces…	--	Transcription factor PIF4 OS=Arabidopsis thaliana GN=PIF4 PE=1 SV=1	hypothetical protein PRUPE_ppa017228mg, partial [Prunus persica]
T1-24292	12	24	40		--	--	Molecular Function: structural constituent of cell wall (GO:0005199);; Cellular Component: extracellular region (GO:0005576);; Cellular Component: cytosol (GO:0005829);; Biological Process: syncytium formation (GO:0006949);; Cellular Component: plant-type cell wall (GO:0009505);; Cellular Component: plasmodesma (GO:0009506);; Cellular Component: chloroplast (GO:0009507);; Biological Process: plan…	--	Expansin-A6 OS=Arabidopsis thaliana GN=EXPA6 PE=2 SV=2	unknown [Populus trichocarpa]
T1-24326	25	62	69		--	--	Molecular Function: signal transducer activity (GO:0004871);; Cellular Component: plasma membrane (GO:0005886);; Biological Process: response to light stimulus (GO:0009416);; Biological Process: pollen tube growth (GO:0009860);; Biological Process: flower development (GO:0009908);; Biological Process: positive gravitropism (GO:0009958);; Biological Process: xylem and phloem pattern formation (GO:…	--	BTB/POZ domain-containing protein At1g30440 OS=Arabidopsis thaliana GN=At1g30440 PE=1 SV=2	hypothetical protein VITISV_002335 [Vitis vinifera]
T1-24366	26	53	49		[E]	Amino acid transport and metabolism	Molecular Function: protein binding (GO:0005515);; Cellular Component: Golgi apparatus (GO:0005794);; Cellular Component: plasma membrane (GO:0005886);; Biological Process: oligopeptide transport (GO:0006857);; Biological Process: response to water deprivation (GO:0009414);; Cellular Component: plasmodesma (GO:0009506);; Biological Process: response to wounding (GO:0009611);; Biological Process: …	--	Nitrate transporter 1.1 OS=Arabidopsis thaliana GN=NRT1.1 PE=1 SV=1	PREDICTED: nitrate transporter 1.1-like [Fragaria vesca subsp. vesca]
T1-24371	33	10	67		[O]	Posttranslational modification, protein turnover, chaperones	Molecular Function: protease binding (GO:0002020);; Molecular Function: receptor activity (GO:0004872);; Molecular Function: KDEL sequence binding (GO:0005046);; Molecular Function: ATP binding (GO:0005524);; Cellular Component: cell wall (GO:0005618);; Cellular Component: mitochondrion (GO:0005739);; Cellular Component: vacuolar membrane (GO:0005774);; Cellular Component: endoplasmic reticulum (…	--	Heat shock cognate 70 kDa protein 2 OS=Solanum lycopersicum GN=HSC-2 PE=1 SV=1	HSP70 [Populus alba]
T1-24481	44	97	113		[H]	Coenzyme transport and metabolism	Cellular Component: exocyst (GO:0000145);; Molecular Function: hydroxymethylbilane synthase activity (GO:0004418);; Cellular Component: cytosol (GO:0005829);; Cellular Component: plasma membrane (GO:0005886);; Biological Process: pentose-phosphate shunt (GO:0006098);; Biological Process: rRNA processing (GO:0006364);; Biological Process: ubiquinone biosynthetic process (GO:0006744);; Biological P…	--	Porphobilinogen deaminase, chloroplastic OS=Pisum sativum GN=HEMC PE=1 SV=1	PREDICTED: exocyst complex component 7-like [Fragaria vesca subsp. vesca]
T1-24495	49	15	94		[G]	Carbohydrate transport and metabolism	Cellular Component: plant-type vacuole (GO:0000325);; Biological Process: respiratory burst involved in defense response (GO:0002679);; Molecular Function: sucrose alpha-glucosidase activity (GO:0004575);; Cellular Component: cell wall (GO:0005618);; Cellular Component: plasma membrane (GO:0005886);; Biological Process: starch metabolic process (GO:0005982);; Biological Process: sucrose metabolic…	K01193|0.0|pop:POPTR_817289|hypothetical protein	Acid beta-fructofuranosidase OS=Vigna radiata var. radiata GN=INVA PE=1 SV=1	hypothetical protein PRUPE_ppa002334mg [Prunus persica]
T1-2451	0	0	4		[IQ]	--	Molecular Function: nucleotide binding (GO:0000166);; Cellular Component: cytoplasm (GO:0005737);; Biological Process: polyamine catabolic process (GO:0006598);; Biological Process: protein targeting to membrane (GO:0006612);; Biological Process: response to wounding (GO:0009611);; Biological Process: anthocyanin-containing compound biosynthetic process (GO:0009718);; Biological Process: response…	K01904|6e-34|rcu:RCOM_1443470|AMP dependent CoA ligase, putative (EC:1.13.12.7)	4-coumarate--CoA ligase 2 OS=Nicotiana tabacum GN=4CL2 PE=2 SV=1	4-coumarate:coenzyme A ligase 2 [Salvia miltiorrhiza]
T1-2456	0	0	5	--	--	--	--	--	--
T1-24592	7	14	45		--	--	Molecular Function: protein binding (GO:0005515);;	--	--	Protein bem46, putative [Ricinus communis]
T1-24682	50	81	132		--	--	Biological Process: very long-chain fatty acid metabolic process (GO:0000038);; Biological Process: polysaccharide biosynthetic process (GO:0000271);; Molecular Function: 1-acylglycerol-3-phosphate O-acyltransferase activity (GO:0003841);; Molecular Function: glycerol-3-phosphate O-acyltransferase activity (GO:0004366);; Cellular Component: mitochondrion (GO:0005739);; Cellular Component: endopla…	K13508|0.0|rcu:RCOM_1615780|ER glycerol-phosphate acyltransferase (EC:2.3.1.15)	Probable glycerol-3-phosphate acyltransferase 8 OS=Arabidopsis thaliana GN=GPAT8 PE=2 SV=1	PREDICTED: probable glycerol-3-phosphate acyltransferase 8-like [Glycine max]
T1-24913	34	76	135		--	--	Molecular Function: sequence-specific DNA binding transcription factor activity (GO:0003700);; Cellular Component: nucleus (GO:0005634);; Biological Process: negative regulation of epidermal growth factor-activated receptor activity (GO:0007175);; Molecular Function: sequence-specific DNA binding (GO:0043565);; Biological Process: negative regulation of transcription, DNA-dependent (GO:0045892);;…	--	--	hypothetical protein PRUPE_ppa008996mg [Prunus persica]
T1-24914	15	44	47		--	--	Molecular Function: calmodulin binding (GO:0005516);; Cellular Component: nucleus (GO:0005634);; Cellular Component: cytosol (GO:0005829);; Cellular Component: plasma membrane (GO:0005886);; Biological Process: acetyl-CoA metabolic process (GO:0006084);; Biological Process: microtubule nucleation (GO:0007020);; Biological Process: regulation of meristem growth (GO:0010075);; Biological Process: s…	--	Protein IQ-DOMAIN 1 OS=Arabidopsis thaliana GN=IQD1 PE=1 SV=1	predicted protein [Populus trichocarpa]
T1-24940	1	5	2	--	--	--	--	--	--
T1-25078	10	32	42		[Z]	Cytoskeleton	Biological Process: mitotic sister chromatid segregation (GO:0000070);; Molecular Function: nucleotide binding (GO:0000166);; Biological Process: M phase (GO:0000279);; Cellular Component: condensed nuclear chromosome kinetochore (GO:0000778);; Cellular Component: condensed chromosome outer kinetochore (GO:0000940);; Molecular Function: microtubule motor activity (GO:0003777);; Cellular Component…	--	--	hypothetical protein PRUPE_ppa001038mg [Prunus persica]
T1-25095	0	18	10		--	--	Molecular Function: anion channel activity (GO:0005253);; Cellular Component: plasma membrane (GO:0005886);; Biological Process: purine nucleobase transport (GO:0006863);; Molecular Function: anion transmembrane transporter activity (GO:0008509);; Cellular Component: plant-type vacuole membrane (GO:0009705);; Biological Process: response to aluminum ion (GO:0010044);; Biological Process: stomatal…	--	Aluminum-activated malate transporter 12 OS=Arabidopsis thaliana GN=ALMT12 PE=2 SV=1	PREDICTED: aluminum-activated malate transporter 12-like [Fragaria vesca subsp. vesca]
T1-25104	5	21	33		--	--	Molecular Function: binding (GO:0005488);; Biological Process: tissue development (GO:0009888);; Biological Process: regulation of gene expression (GO:0010468);; Biological Process: root development (GO:0048364);; Biological Process: regulation of cellular process (GO:0050794);; Biological Process: regulation of primary metabolic process (GO:0080090);; Biological Process: regulation of multicellu…	--	Zinc finger protein MAGPIE OS=Arabidopsis thaliana GN=MGP PE=1 SV=1	hypothetical protein PRUPE_ppa002931mg [Prunus persica]
T1-25112	0	0	5	--	--	--	--	--	--
T1-25263	15	26	46		[KLB]	--	Molecular Function: protein binding (GO:0005515);; Cellular Component: nuclear euchromatin (GO:0005719);; Cellular Component: nucleolus (GO:0005730);; Cellular Component: cytosol (GO:0005829);; Biological Process: DNA replication (GO:0006260);; Biological Process: DNA repair (GO:0006281);; Biological Process: DNA-dependent transcription, elongation (GO:0006354);; Biological Process: regulation of…	--	FACT complex subunit SPT16 OS=Arabidopsis thaliana GN=SPT16 PE=1 SV=1	hypothetical protein PRUPE_ppa000613mg [Prunus persica]
T1-25315	0	1	6	--	--	--	--	--	--
T1-25316	0	2	9	--	--	--	--	--	--
T1-25373	11	41	43		--	--	Biological Process: MAPK cascade (GO:0000165);; Molecular Function: DNA binding (GO:0003677);; Molecular Function: sequence-specific DNA binding transcription factor activity (GO:0003700);; Cellular Component: nucleus (GO:0005634);; Biological Process: glycine catabolic process (GO:0006546);; Biological Process: protein targeting to membrane (GO:0006612);; Biological Process: unsaturated fatty ac…	--	Transcription factor PIF1 OS=Arabidopsis thaliana GN=PIF1 PE=1 SV=1	hypothetical protein PRUPE_ppa004070mg [Prunus persica]
T1-25375	0	0	7	--	--	--	--	--	--
T1-2543	0	2	2	--	--	--	--	--	--
T1-25430	19	162	194		--	--	Cellular Component: endosome (GO:0005768);; Cellular Component: Golgi apparatus (GO:0005794);; Cellular Component: trans-Golgi network (GO:0005802);; Cellular Component: cytosol (GO:0005829);; Biological Process: methylation-dependent chromatin silencing (GO:0006346);; Biological Process: pollen exine formation (GO:0010584);; Biological Process: carbohydrate biosynthetic process (GO:0016051);; Bi…	--	Probable beta-1,3-galactosyltransferase 2 OS=Arabidopsis thaliana GN=B3GALT2 PE=2 SV=1	hypothetical protein PRUPE_ppa000135mg [Prunus persica]
T1-25434	26	46	53		[V]	Defense mechanisms	Cellular Component: plant-type vacuole (GO:0000325);; Molecular Function: protein binding (GO:0005515);; Molecular Function: ATP binding (GO:0005524);; Cellular Component: nucleolus (GO:0005730);; Cellular Component: vacuolar membrane (GO:0005774);; Cellular Component: Golgi apparatus (GO:0005794);; Cellular Component: plasma membrane (GO:0005886);; Cellular Component: integral to plasma membrane…	--	ABC transporter C family member 9 OS=Arabidopsis thaliana GN=ABCC9 PE=2 SV=2	PREDICTED: ABC transporter C family member 9-like [Fragaria vesca subsp. vesca]
T1-25617	0	0	8		--	--	--	--	Formin-like protein 5 OS=Oryza sativa subsp. japonica GN=FH5 PE=2 SV=2	PREDICTED: uncharacterized protein LOC101205564 [Cucumis sativus]
T1-25637	0	0	9	--	--	--	--	--	--
T1-25652	0	0	4	--	--	--	--	--	--
T1-25691	0	11	3	--	--	--	--	--	--
T1-25731	0	0	9	--	--	--	--	--	--
T1-25752	0	6	10	--	--	--	--	--	--
T1-25755	0	0	12	--	--	--	--	--	--
T1-2576	0	1	5	--	--	--	--	--	--
T1-25765	0	0	5	--	--	--	--	--	--
T1-25776	0	0	11	--	--	--	--	--	--
T1-25807	0	0	7	--	--	--	--	--	--
T1-25815	1	0	8	--	--	--	--	--	--
T1-25826	0	0	6	--	--	--	--	--	--
T1-25852	1	2	6	--	--	--	--	--	--
T1-2586	0	0	4	--	--	--	--	--	--
T1-26010	0	0	11		--	--	Cellular Component: mitochondrion (GO:0005739);; Molecular Function: heme transporter activity (GO:0015232);; Biological Process: heme transport (GO:0015886);; Cellular Component: membrane (GO:0016020);; Cellular Component: integral to membrane (GO:0016021);; Cellular Component: cytoplasmic membrane-bounded vesicle (GO:0016023);; Biological Process: cytochrome complex assembly (GO:0017004);; Cell…	--	Putative cytochrome c biogenesis ccmB-like mitochondrial protein OS=Arabidopsis thaliana GN=CCMB PE=2 SV=2	cytochrome c maturation protein CcmB (mitochondrion) [Nicotiana tabacum]
T1-26025	0	0	9		--	--	Molecular Function: catalytic activity (GO:0003824);; Cellular Component: membrane (GO:0016020);; Biological Process: galactitol metabolic process (GO:0019402);; Biological Process: D-tagatose 6-phosphate catabolic process (GO:2001059);;	--	--	hypothetical protein OsI_24495 [Oryza sativa Indica Group]
T1-26052	0	0	8	--	--	--	--	--	--
T1-26063	0	0	8	--	--	--	--	--	--
T1-26083	0	2	10	--	--	--	--	--	--
T1-261	0	0	4	--	--	--	--	--	--
T1-26123	0	0	4		--	--	--	--	--	alpha-ketoacid dehydrogenase kinase [Dichomitus squalens LYAD-421 SS1]
T1-26147	0	0	7	--	--	--	--	--	--
T1-26149	0	0	8	--	--	--	--	--	--
T1-26180	0	0	4	--	--	--	--	--	--
T1-262	0	0	4		--	--	Molecular Function: RNA binding (GO:0003723);; Molecular Function: RNA-directed DNA polymerase activity (GO:0003964);; Biological Process: RNA-dependent DNA replication (GO:0006278);; Biological Process: DNA integration (GO:0015074);;	--	--	hypothetical protein VITISV_043911 [Vitis vinifera]
T1-26223	0	0	8	--	--	--	--	--	--
T1-26263	0	0	4	--	--	--	--	--	--
T1-2627	0	0	4	--	--	--	--	--	--
T1-26271	0	0	4	--	--	--	--	--	--
T1-26309	0	0	4		--	--	Cellular Component: extracellular region (GO:0005576);;	--	--	--
T1-26368	0	0	4	--	--	--	--	--	--
T1-26413	0	0	7		[T]	Signal transduction mechanisms	Molecular Function: two-component sensor activity (GO:0000155);; Biological Process: two-component signal transduction system (phosphorelay) (GO:0000160);; Molecular Function: protein kinase activity (GO:0004672);; Molecular Function: phosphoprotein phosphatase activity (GO:0004721);; Molecular Function: signal transducer activity (GO:0004871);; Molecular Function: osmosensor activity (GO:0005034…	--	--	hypothetical protein SELMODRAFT_451443 [Selaginella moellendorffii]
T1-26444	0	0	6	--	--	--	--	--	--
T1-26462	0	0	4	--	--	--	--	--	--
T1-26536	0	0	7	--	--	--	--	--	--
T1-26540	0	0	4		--	--	Molecular Function: adenylate cyclase activity (GO:0004016);; Molecular Function: protein binding (GO:0005515);; Molecular Function: ATP binding (GO:0005524);; Cellular Component: cytoplasm (GO:0005737);; Biological Process: cAMP biosynthetic process (GO:0006171);;	--	--	PREDICTED: adenylate cyclase-like [Cucumis sativus]
T1-26541	0	0	4		--	--	Molecular Function: nucleotide binding (GO:0000166);; Biological Process: polysaccharide biosynthetic process (GO:0000271);; Biological Process: response to molecule of bacterial origin (GO:0002237);; Molecular Function: protein serine/threonine kinase activity (GO:0004674);; Molecular Function: protein tyrosine kinase activity (GO:0004713);; Molecular Function: steroid binding (GO:0005496);; Mol…	--	Probable protein kinase At2g41970 OS=Arabidopsis thaliana GN=At2g41970 PE=2 SV=1	Serine/threonine-protein kinase PBS1, putative [Ricinus communis]
T1-26550	0	0	7	--	--	--	--	--	--
T1-26553	0	0	7		[RTKL]	--	Molecular Function: nucleotide binding (GO:0000166);; Biological Process: cytokinesis by cell plate formation (GO:0000911);; Molecular Function: protein serine/threonine kinase activity (GO:0004674);; Molecular Function: protein binding (GO:0005515);; Molecular Function: ATP binding (GO:0005524);; Cellular Component: nucleus (GO:0005634);; Cellular Component: mitochondrion (GO:0005739);; Cellular…	--	CBL-interacting serine/threonine-protein kinase 2 OS=Arabidopsis thaliana GN=CIPK2 PE=1 SV=1	hypothetical protein PRUPE_ppa005575mg [Prunus persica]
T1-26557	0	0	5	--	--	--	--	--	--
T1-26579	0	0	6	--	--	--	--	--	--
T1-26590	0	0	6	--	--	--	--	--	--
T1-26607	0	0	7	--	--	--	--	--	--
T1-26619	0	0	6		[R]	General function prediction only	--	--	--	predicted protein [Populus trichocarpa]
T1-26665	0	0	5	--	--	--	--	--	--
T1-2668	0	1	7	--	--	--	--	--	--
T1-26683	0	0	5	--	--	--	--	--	--
T1-26689	0	0	5		--	--	--	--	--	hypothetical protein PRUPE_ppa024273mg, partial [Prunus persica]
T1-26702	0	0	7		[HC]	--	Molecular Function: 3-(3-hydroxyphenyl)propionate hydroxylase activity (GO:0008688);; Biological Process: 3-phenylpropionate catabolic process (GO:0019380);; Biological Process: 3-(3-hydroxy)phenylpropionate catabolic process (GO:0019622);; Biological Process: phenylpropanoid catabolic process (GO:0046271);; Biological Process: oxidation-reduction process (GO:0055114);;	--	--	--
T1-26713	0	1	7	--	--	--	--	--	--
T1-26716	0	2	6	--	--	--	--	--	--
T1-26722	0	0	7	--	--	--	--	--	--
T1-26732	0	1	7	--	--	--	--	--	--
T1-26740	0	0	5	--	--	--	--	--	--
T1-26773	0	0	5		[E]	Amino acid transport and metabolism	Molecular Function: putrescine-importing ATPase activity (GO:0015594);; Biological Process: putrescine transport (GO:0015847);; Molecular Function: polyamine binding (GO:0019808);; Cellular Component: periplasmic space (GO:0042597);; Cellular Component: ATP-binding cassette (ABC) transporter complex (GO:0043190);;	--	--	PREDICTED: putrescine-binding periplasmic protein-like, partial [Cucumis sativus]
T1-26775	0	0	5		[H]	Coenzyme transport and metabolism	Molecular Function: nucleotide binding (GO:0000166);; Molecular Function: thiosulfate sulfurtransferase activity (GO:0004792);; Molecular Function: protein binding (GO:0005515);; Molecular Function: ATP binding (GO:0005524);; Cellular Component: cytosol (GO:0005829);; Biological Process: Mo-molybdopterin cofactor biosynthetic process (GO:0006777);; Biological Process: tRNA processing (GO:0008033)…	K11996|2e-12|cre:CHLREDRAFT_120309|hypothetical protein	--	hypothetical protein PHYSODRAFT_286400 [Phytophthora sojae]
T1-26788	0	0	8		[E]	Amino acid transport and metabolism	Cellular Component: cytosol (GO:0005829);; Biological Process: arginine catabolic process (GO:0006527);; Biological Process: lysine catabolic process (GO:0006554);; Molecular Function: arginine decarboxylase activity (GO:0008792);; Molecular Function: lysine decarboxylase activity (GO:0008923);; Molecular Function: pyridoxal phosphate binding (GO:0030170);; Molecular Function: identical protein b…	--	--	predicted protein [Populus trichocarpa]
T1-26840	0	0	4	--	--	--	--	--	--
T1-26852	0	0	6		--	--	Molecular Function: DNA binding (GO:0003677);; Cellular Component: nucleus (GO:0005634);; Molecular Function: zinc ion binding (GO:0008270);; Biological Process: snRNA transcription (GO:0009301);; Biological Process: auxin polar transport (GO:0009926);; Biological Process: longitudinal axis specification (GO:0009942);; Biological Process: radial axis specification (GO:0009945);; Biological Proces…	--	snRNA-activating protein complex subunit OS=Arabidopsis thaliana GN=SRD2 PE=1 SV=1	predicted protein [Populus trichocarpa]
T1-26857	0	0	6	--	--	--	--	--	--
T1-26906	0	0	4	--	--	--	--	--	--
T1-26909	0	0	5	--	--	--	--	--	--
T1-26912	2	8	3	--	--	--	--	--	--
T1-2692	0	0	7	--	--	--	--	--	--
T1-26945	0	0	6	--	--	--	--	--	--
T1-26950	0	0	6		--	--	Molecular Function: binding (GO:0005488);; Cellular Component: nucleus (GO:0005634);; Cellular Component: mitochondrion (GO:0005739);; Molecular Function: hydrolase activity (GO:0016787);;	--	Fanconi-associated nuclease 1 homolog OS=Arabidopsis thaliana GN=At1g48360 PE=2 SV=2	unnamed protein product [Vitis vinifera]
T1-26983	0	0	6	--	--	--	--	--	--
T1-26986	0	0	5	--	--	--	--	--	--
T1-26994	0	0	4	--	--	--	--	--	--
T1-26996	0	1	5	--	--	--	--	--	--
T1-27003	0	0	3	--	--	--	--	--	--
T1-27021	0	0	5	--	--	--	--	--	--
T1-2766	0	0	6		--	--	Biological Process: terpenoid biosynthetic process (GO:0016114);;	--	--	hypothetical protein PRUPE_ppa003067mg [Prunus persica]
T1-2774	0	0	5	--	--	--	--	--	--
T1-2857	0	0	6	--	--	--	--	--	--
T1-2900	0	0	4		--	--	Biological Process: mitotic cell cycle (GO:0000278);; Molecular Function: protein binding (GO:0005515);; Cellular Component: nucleus (GO:0005634);; Biological Process: RNA processing (GO:0006396);; Biological Process: sister chromatid cohesion (GO:0007062);; Biological Process: reciprocal meiotic recombination (GO:0007131);; Biological Process: gamete generation (GO:0007276);; Biological Process:…	K03354|3e-30|rcu:RCOM_0680300|anaphase promoting complex subunit, putative	Anaphase-promoting complex subunit 7 OS=Arabidopsis thaliana GN=APC7 PE=2 SV=1	Anaphase-promoting complex subunit [Medicago truncatula]
T1-2901	0	0	5		--	--	Molecular Function: nucleic acid binding (GO:0003676);; Biological Process: cellular macromolecule metabolic process (GO:0044260);; Biological Process: nucleic acid metabolic process (GO:0090304);;	--	Retrovirus-related Pol polyprotein from transposon TNT 1-94 OS=Nicotiana tabacum PE=2 SV=1	hypothetical protein VITISV_027250 [Vitis vinifera]
T1-2910	0	5	8	--	--	--	--	--	--
T1-3044	0	0	6	--	--	--	--	--	--
T1-305	0	0	4	--	--	--	--	--	--
T1-3098	0	0	6	--	--	--	--	--	--
T1-3138	0	0	7		[J]	Translation, ribosomal structure and biogenesis	Biological Process: cell cycle checkpoint (GO:0000075);; Biological Process: nucleotide-excision repair, DNA damage recognition (GO:0000715);; Cellular Component: chromosome, telomeric region (GO:0000781);; Molecular Function: protein binding (GO:0005515);; Cellular Component: nucleus (GO:0005634);; Cellular Component: nucleoplasm (GO:0005654);; Cellular Component: nucleolus (GO:0005730);; Cellul…	--	--	PREDICTED: LOW QUALITY PROTEIN: uncharacterized LOC101218609 [Cucumis sativus]
T1-3183	0	2	6	--	--	--	--	--	--
T1-3195	0	0	7		[S]	Function unknown	Cellular Component: protein phosphatase type 1 complex (GO:0000164);; Molecular Function: nucleotide binding (GO:0000166);; Cellular Component: nucleus (GO:0005634);; Cellular Component: plasma membrane (GO:0005886);; Biological Process: plant-type hypersensitive response (GO:0009626);; Biological Process: systemic acquired resistance (GO:0009627);; Biological Process: salicylic acid biosynthetic…	--	Putative disease resistance RPP13-like protein 1 OS=Arabidopsis thaliana GN=RPPL1 PE=3 SV=1	PREDICTED: putative disease resistance RPP13-like protein 1-like [Fragaria vesca subsp. vesca]
T1-3236	0	2	13	--	--	--	--	--	--
T1-33	0	0	5	--	--	--	--	--	--
T1-3346	0	0	5	--	--	--	--	--	--
T1-3399	0	0	5	--	--	--	--	--	--
T1-340	0	0	5		[F]	Nucleotide transport and metabolism	Cellular Component: integral to plasma membrane (GO:0005887);; Biological Process: uracil catabolic process (GO:0006212);; Molecular Function: uracil:cation symporter activity (GO:0015505);; Biological Process: uracil transport (GO:0015857);; Biological Process: transmembrane transport (GO:0055085);;	--	--	--
T1-348	0	0	5	--	--	--	--	--	--
T1-3549	0	1	16	--	--	--	--	--	--
T1-3652	0	0	8	--	--	--	--	--	--
T1-372	0	0	4	--	--	--	--	--	--
T1-3751	0	0	6	--	--	--	--	--	--
T1-379	0	0	5	--	--	--	--	--	--
T1-38	0	0	6	--	--	--	--	--	--
T1-3807	0	0	5	--	--	--	--	--	--
T1-381	0	0	4		[G]	Carbohydrate transport and metabolism	Molecular Function: binding (GO:0005488);; Biological Process: RNA processing (GO:0006396);; Cellular Component: nuclear lumen (GO:0031981);; Biological Process: regulation of cellular process (GO:0050794);;	--	--	uncharacterized protein LOC100191197 precursor [Zea mays]
T1-3955	0	0	7	--	--	--	--	--	--
T1-4084	0	0	7	--	--	--	--	--	--
T1-4095	0	0	5		--	--	Biological Process: mitochondrial RNA processing (GO:0000963);; Cellular Component: mitochondrion (GO:0005739);; Cellular Component: chloroplast (GO:0009507);; Biological Process: response to salt stress (GO:0009651);; Biological Process: response to abscisic acid stimulus (GO:0009737);; Biological Process: response to glucose stimulus (GO:0009749);; Biological Process: embryo development ending …	--	Pentatricopeptide repeat-containing protein At3g49710 OS=Arabidopsis thaliana GN=PCMP-H79 PE=2 SV=1	hypothetical protein PRUPE_ppa002054mg [Prunus persica]
T1-4101	0	0	6	--	--	--	--	--	--
T1-4204	0	0	9		--	--	Molecular Function: ribonuclease P activity (GO:0004526);; Cellular Component: nucleus (GO:0005634);; Biological Process: protein targeting to mitochondrion (GO:0006626);;	--	--	ribonuclease P, putative [Ricinus communis]
T1-429	0	0	4	--	--	--	--	--	--
T1-4372	0	0	4	--	--	--	--	--	--
T1-4390	0	0	5	--	--	--	--	--	--
T1-4484	1	0	7		--	--	Molecular Function: nucleic acid binding (GO:0003676);; Biological Process: DNA integration (GO:0015074);;	--	--	hypothetical protein VITISV_036002 [Vitis vinifera]
T1-4598	1	0	6	--	--	--	--	--	--
T1-4665	0	0	5	--	--	--	--	--	--
T1-4666	0	0	5	--	--	--	--	--	--
T1-4816	0	0	5	--	--	--	--	--	--
T1-4873	0	0	6	--	--	--	--	--	--
T1-4997	1	0	7		--	--	Molecular Function: DNA binding (GO:0003677);; Molecular Function: sequence-specific DNA binding transcription factor activity (GO:0003700);; Cellular Component: nucleus (GO:0005634);; Biological Process: regulation of transcription, DNA-dependent (GO:0006355);; Biological Process: pattern specification process (GO:0007389);; Biological Process: pollen development (GO:0009555);; Biological Proces…	--	Auxin response factor 18 OS=Oryza sativa subsp. japonica GN=ARF18 PE=2 SV=1	PREDICTED: auxin response factor 18-like [Solanum lycopersicum]
T1-50	1	0	5	--	--	--	--	--	--
T1-512	0	0	5		[T]	Signal transduction mechanisms	Cellular Component: intracellular (GO:0005622);; Cellular Component: plasma membrane (GO:0005886);; Biological Process: cyclic nucleotide biosynthetic process (GO:0009190);; Cellular Component: integral to membrane (GO:0016021);; Molecular Function: phosphorus-oxygen lyase activity (GO:0016849);; Biological Process: intracellular signal transduction (GO:0035556);; Molecular Function: metal ion bi…	--	--	--
T1-5183	0	0	3		--	--	Molecular Function: beta-glucuronidase activity (GO:0004566);; Cellular Component: extracellular region (GO:0005576);; Biological Process: carbohydrate metabolic process (GO:0005975);; Cellular Component: plant-type cell wall (GO:0009505);; Biological Process: unidimensional cell growth (GO:0009826);; Cellular Component: membrane (GO:0016020);; Cellular Component: cytoplasmic membrane-bounded ves…	--	Heparanase-like protein 1 OS=Arabidopsis thaliana GN=At5g07830 PE=2 SV=1	heparanase, putative [Ricinus communis]
T1-5224	0	0	11		[R]	General function prediction only	Cellular Component: nucleus (GO:0005634);; Cellular Component: cytosol (GO:0005829);; Biological Process: response to oxidative stress (GO:0006979);; Molecular Function: zinc ion binding (GO:0008270);; Biological Process: toxin catabolic process (GO:0009407);; Biological Process: response to cyclopentenone (GO:0010583);; Biological Process: proline transport (GO:0015824);; Molecular Function: 2-a…	--	NADP-dependent alkenal double bond reductase P2 OS=Arabidopsis thaliana GN=P2 PE=2 SV=2	hypothetical protein VITISV_035662 [Vitis vinifera]
T1-5266	0	0	6	--	--	--	--	--	--
T1-5284	0	0	6	--	--	--	--	--	--
T1-5457	237	44	69		--	--	--	--	--	unknown [Lotus japonicus]
T1-5508	0	0	5	--	--	--	--	--	--
T1-5540	3	1	2		[R]	General function prediction only	Cellular Component: nucleus (GO:0005634);; Cellular Component: cytosol (GO:0005829);; Molecular Function: alcohol dehydrogenase (NADP+) activity (GO:0008106);; Biological Process: response to cold (GO:0009409);; Biological Process: response to water deprivation (GO:0009414);; Cellular Component: chloroplast (GO:0009507);; Biological Process: response to salt stress (GO:0009651);; Molecular Functi…	--	Non-functional NADPH-dependent codeinone reductase 2 OS=Papaver somniferum GN=COR2 PE=1 SV=1	PREDICTED: non-functional NADPH-dependent codeinone reductase 2-like [Fragaria vesca subsp. vesca]
T1-5612	5	2	6		[Q]	Secondary metabolites biosynthesis, transport and catabolism	Molecular Function: iron ion binding (GO:0005506);; Cellular Component: extracellular region (GO:0005576);; Cellular Component: endoplasmic reticulum membrane (GO:0005789);; Molecular Function: electron carrier activity (GO:0009055);; Biological Process: response to UV (GO:0009411);; Biological Process: anthocyanin-containing compound biosynthetic process (GO:0009718);; Biological Process: respon…	K05280|5e-65|pop:POPTR_823742|F3H1	Flavonoid 3&apos;-monooxygenase OS=Petunia hybrida GN=CYP75B2 PE=2 SV=1	flavonoid-3&apos;-hydroxylase [Pericallis cruenta]
T1-5697	0	3	8	--	--	--	--	--	--
T1-5702	0	0	8	--	--	--	--	--	--
T1-5754	0	1	9		[IQR]	--	Molecular Function: copper ion binding (GO:0005507);; Cellular Component: extracellular region (GO:0005576);; Cellular Component: cytosol (GO:0005829);; Cellular Component: plasma membrane (GO:0005886);; Biological Process: proline biosynthetic process (GO:0006561);; Biological Process: signal transduction (GO:0007165);; Biological Process: steroid metabolic process (GO:0008202);; Biological Proc…	--	Short-chain dehydrogenase reductase 3b OS=Arabidopsis thaliana GN=SDR3b PE=2 SV=1	hypothetical protein PRUPE_ppa025842mg [Prunus persica]
T1-5890	0	0	6	--	--	--	--	--	--
T1-5893	0	0	6	--	--	--	--	--	--
T1-5914	0	0	5	--	--	--	--	--	--
T1-5935	0	0	7		--	--	Molecular Function: protein serine/threonine kinase activity (GO:0004674);; Molecular Function: ATP binding (GO:0005524);; Cellular Component: mitochondrion (GO:0005739);; Biological Process: protein phosphorylation (GO:0006468);; Molecular Function: zinc ion binding (GO:0008270);;	--	Pentatricopeptide repeat-containing protein At5g12100, mitochondrial OS=Arabidopsis thaliana GN=At5g12100 PE=2 SV=1	hypothetical protein PRUPE_ppa003538mg [Prunus persica]
T1-5954	0	2	6	--	--	--	--	--	--
T1-5968	1	5	9	--	--	--	--	--	--
T1-5974	0	0	4		--	--	Molecular Function: hydrolase activity (GO:0016787);; Molecular Function: purine ribonucleoside binding (GO:0032550);; Molecular Function: adenyl ribonucleotide binding (GO:0032559);; Molecular Function: anion binding (GO:0043168);;	--	--	Rpp4 candidate R1 [Glycine max]
T1-6021	1	2	14	--	--	--	--	--	--
T1-6060	0	0	4	--	--	--	--	--	--
T1-6209	2	0	13		[RTKL]	--	Molecular Function: nucleotide binding (GO:0000166);; Biological Process: RNA splicing, via endonucleolytic cleavage and ligation (GO:0000394);; Biological Process: cell fate specification (GO:0001708);; Biological Process: response to molecule of bacterial origin (GO:0002237);; Molecular Function: protein serine/threonine kinase activity (GO:0004674);; Molecular Function: calmodulin binding (GO:…	--	G-type lectin S-receptor-like serine/threonine-protein kinase At1g11300 OS=Arabidopsis thaliana GN=At1g11300 PE=2 SV=1	hypothetical protein PRUPE_ppa024908mg, partial [Prunus persica]
T1-6212	0	0	4		--	--	Molecular Function: calmodulin binding (GO:0005516);; Cellular Component: nucleus (GO:0005634);; Cellular Component: cytosol (GO:0005829);; Cellular Component: plasma membrane (GO:0005886);; Biological Process: acetyl-CoA metabolic process (GO:0006084);; Biological Process: microtubule nucleation (GO:0007020);; Biological Process: regulation of meristem growth (GO:0010075);;	--	Protein IQ-DOMAIN 14 OS=Arabidopsis thaliana GN=IQD14 PE=1 SV=1	conserved hypothetical protein [Ricinus communis]
T1-6243	0	0	5		--	--	Molecular Function: nucleic acid binding (GO:0003676);; Cellular Component: plastid (GO:0009536);;	--	Putative AC transposase OS=Zea mays PE=2 SV=2	hypothetical protein PRUPE_ppa025777mg, partial [Prunus persica]
T1-634	0	0	5	--	--	--	--	--	--
T1-637	0	0	4		--	--	Cellular Component: 1,3-beta-D-glucan synthase complex (GO:0000148);; Molecular Function: 1,3-beta-D-glucan synthase activity (GO:0003843);; Cellular Component: Golgi apparatus (GO:0005794);; Biological Process: (1->3)-beta-D-glucan biosynthetic process (GO:0006075);; Biological Process: protein targeting to membrane (GO:0006612);; Biological Process: nucleotide transport (GO:0006862);; Biologica…	K11000|1e-58|rcu:RCOM_0627050|transferase, transferring glycosyl groups, putative (EC:2.4.1.34)	Callose synthase 5 OS=Arabidopsis thaliana GN=CALS5 PE=1 SV=1	beta-1,3-glucan synthase [Beta vulgaris]
T1-6463	0	0	6		--	--	Molecular Function: DNA binding (GO:0003677);; Molecular Function: sequence-specific DNA binding transcription factor activity (GO:0003700);; Cellular Component: nucleus (GO:0005634);; Biological Process: regulation of transcription, DNA-dependent (GO:0006355);; Biological Process: defense response (GO:0006952);; Biological Process: response to xenobiotic stimulus (GO:0009410);; Biological Proces…	--	Transcription factor ABORTED MICROSPORES OS=Arabidopsis thaliana GN=AMS PE=1 SV=2	hypothetical protein RCOM_0528090 [Ricinus communis]
T1-6493	2	0	8	--	--	--	--	--	--
T1-6508	0	0	4		[IQR]	--	Biological Process: maltose metabolic process (GO:0000023);; Molecular Function: receptor binding (GO:0005102);; Cellular Component: peroxisomal membrane (GO:0005778);; Cellular Component: cytosol (GO:0005829);; Biological Process: pentose-phosphate shunt (GO:0006098);; Biological Process: fatty acid metabolic process (GO:0006631);; Biological Process: steroid metabolic process (GO:0008202);; Mol…	K08081|1e-24|vvi:100251860|hypothetical protein LOC100251860	Tropinone reductase 1 OS=Datura stramonium GN=TR1 PE=1 SV=1	PREDICTED: tropinone reductase homolog At1g07440-like [Cucumis sativus]
T1-654	0	3	5	--	--	--	--	--	--
T1-6607	0	1	9	--	--	--	--	--	--
T1-6632	0	0	8	--	--	--	--	--	--
T1-6741	40	3	14		--	--	--	--	--	ORF124 [Pinus koraiensis]
T1-677	0	0	4	--	--	--	--	--	--
T1-6773	0	0	8	--	--	--	--	--	--
T1-6824	0	0	5	--	--	--	--	--	--
T1-6956	0	0	13	--	--	--	--	--	--
T1-6963	0	0	4	--	--	--	--	--	--
T1-7050	53	17	32		[O]	Posttranslational modification, protein turnover, chaperones	Cellular Component: synaptonemal complex (GO:0000795);; Cellular Component: male germ cell nucleus (GO:0001673);; Molecular Function: protease binding (GO:0002020);; Molecular Function: receptor activity (GO:0004872);; Molecular Function: KDEL sequence binding (GO:0005046);; Molecular Function: ATP binding (GO:0005524);; Cellular Component: cell wall (GO:0005618);; Cellular Component: nucleolus (…	K03283|7e-58|ath:AT5G02500|HSC70-1 (HEAT SHOCK COGNATE PROTEIN 70-1)	Heat shock 70 kDa protein 3 OS=Arabidopsis thaliana GN=HSP70-3 PE=1 SV=1	td1TL1 protein, partial [Triticum durum]
T1-7106	1	2	16	--	--	--	--	--	--
T1-7183	0	0	4	--	--	--	--	--	--
T1-720	0	0	4	--	--	--	--	--	--
T1-7337	0	0	8	--	--	--	--	--	--
T1-7344	0	0	4	--	--	--	--	--	--
T1-7434	0	0	6		--	--	Molecular Function: RNA polymerase II transcription cofactor activity (GO:0001104);; Biological Process: regulation of transcription from RNA polymerase II promoter (GO:0006357);; Biological Process: regulation of vernalization response (GO:0010219);; Cellular Component: mediator complex (GO:0016592);; Biological Process: negative regulation of transcription, DNA-dependent (GO:0045892);; Biologic…	--	Mediator of RNA polymerase II transcription subunit 18 OS=Arabidopsis thaliana GN=MED18 PE=1 SV=1	PREDICTED: mediator of RNA polymerase II transcription subunit 18 [Vitis vinifera]
T1-7565	0	0	6	--	--	--	--	--	--
T1-7566	0	0	6	--	--	--	--	--	--
T1-7581	0	0	5		--	--	Biological Process: viral attachment to host cell (GO:0019062);; Biological Process: viral entry into host cell (GO:0046718);;	--	--	--
T1-7592	0	0	4		--	--	Cellular Component: mitochondrion (GO:0005739);; Cellular Component: endosome (GO:0005768);; Cellular Component: Golgi apparatus (GO:0005794);; Cellular Component: trans-Golgi network (GO:0005802);; Biological Process: secondary cell wall biogenesis (GO:0009834);; Biological Process: glucuronoxylan biosynthetic process (GO:0010417);; Cellular Component: membrane (GO:0016020);; Cellular Component:…	--	Probable glycosyltransferase At3g42180 OS=Arabidopsis thaliana GN=At3g42180 PE=2 SV=2	unknown [Lotus japonicus]
T1-7608	1	0	5		--	--	Cellular Component: cytoplasmic membrane-bounded vesicle (GO:0016023);;	--	--	predicted protein [Populus trichocarpa]
T1-7785	0	2	9		--	--	--	K14488|1e-35|vvi:100247037|hypothetical protein LOC100247037	Indole-3-acetic acid-induced protein ARG7 OS=Vigna radiata var. radiata GN=ARG7 PE=2 SV=1	hypothetical protein PRUPE_ppa015749mg [Prunus persica]
T1-7806	0	0	7	--	--	--	--	--	--
T1-7834	0	4	10		--	--	Cellular Component: mitochondrion (GO:0005739);;	--	--	conserved hypothetical protein [Ricinus communis]
T1-7921	19	6	23		--	--	--	--	--	--
T1-7930	0	0	7		--	--	Molecular Function: DNA binding (GO:0003677);; Cellular Component: nucleus (GO:0005634);; Biological Process: regulation of transcription, DNA-dependent (GO:0006355);; Biological Process: regulation of vegetative phase change (GO:0010321);; Biological Process: xylan metabolic process (GO:0045491);; Molecular Function: metal ion binding (GO:0046872);;	--	Squamosa promoter-binding protein 1 OS=Antirrhinum majus GN=SBP1 PE=2 SV=1	PREDICTED: squamosa promoter-binding-like protein 4 [Vitis vinifera]
T1-7973	0	0	4	--	--	--	--	--	--
T1-8014	2	14	8		--	--	Cellular Component: plasma membrane (GO:0005886);; Cellular Component: integral to membrane (GO:0016021);; Cellular Component: cytoplasmic membrane-bounded vesicle (GO:0016023);;	--	CASP-like protein VIT_11s0052g01140 OS=Vitis vinifera GN=VIT_11s0052g01140 PE=2 SV=1	hypothetical protein PRUPE_ppa014614mg, partial [Prunus persica]
T1-8076	0	0	6	--	--	--	--	--	--
T1-8145	0	0	8		--	--	Molecular Function: double-stranded DNA binding (GO:0003690);; Molecular Function: double-stranded RNA binding (GO:0003725);; Molecular Function: zinc ion binding (GO:0008270);; Biological Process: RNA splicing (GO:0008380);; Cellular Component: Cajal body (GO:0015030);; Cellular Component: ribonucleoprotein complex (GO:0030529);; Biological Process: RNA-directed DNA methylation (GO:0080188);;	--	--	PREDICTED: uncharacterized protein LOC100246948 isoform 1 [Vitis vinifera]
T1-815	0	0	4	--	--	--	--	--	--
T1-8202	0	0	4		--	--	Biological Process: RNA splicing, via endonucleolytic cleavage and ligation (GO:0000394);; Cellular Component: endosome (GO:0005768);; Cellular Component: Golgi apparatus (GO:0005794);; Cellular Component: trans-Golgi network (GO:0005802);; Biological Process: protein glycosylation (GO:0006486);; Biological Process: methionine biosynthetic process (GO:0009086);; Cellular Component: integral to me…	--	Probable beta-1,3-galactosyltransferase 11 OS=Arabidopsis thaliana GN=B3GALT11 PE=2 SV=1	hypothetical protein PRUPE_ppa008209mg [Prunus persica]
T1-8229	1	4	9	--	--	--	--	--	--
T1-852	0	0	4		--	--	Molecular Function: protein binding (GO:0005515);; Cellular Component: cytoskeleton (GO:0005856);; Biological Process: nitrogen compound metabolic process (GO:0006807);; Biological Process: transport (GO:0006810);; Biological Process: protein localization (GO:0008104);; Molecular Function: transferase activity, transferring phosphorus-containing groups (GO:0016772);; Biological Process: regulatio…	--	--	unnamed protein product [Vitis vinifera]
T1-8612	0	0	5	--	--	--	--	--	--
T1-8619	0	0	4		--	--	--	--	--	Jumonji domain-containing protein 1A , related [Medicago truncatula]
T1-866	0	0	4	--	--	--	--	--	--
T1-894	0	2	7		[L]	Replication, recombination and repair	Biological Process: cellular macromolecule metabolic process (GO:0044260);; Biological Process: nucleic acid metabolic process (GO:0090304);;	--	--	Ty3/gypsy retrotransposon protein [Beta vulgaris subsp. vulgaris]
T1-8972	0	1	6	--	--	--	--	--	--
T1-8986	4	12	3		--	--	Cellular Component: plasma membrane (GO:0005886);; Molecular Function: hydrolase activity (GO:0016787);; Molecular Function: purine ribonucleoside binding (GO:0032550);; Molecular Function: adenyl ribonucleotide binding (GO:0032559);; Molecular Function: anion binding (GO:0043168);;	--	Disease resistance RPP13-like protein 4 OS=Arabidopsis thaliana GN=RPP13L4 PE=2 SV=2	hypothetical protein PRUPE_ppa001384mg [Prunus persica]
T1-905	0	0	6	--	--	--	--	--	--
T1-9132	0	0	6	--	--	--	--	--	--
T1-9268	0	0	8	--	--	--	--	--	--
T1-9272	0	0	4	--	--	--	--	--	--
T1-9355	43	6	8		--	--	Cellular Component: integral to plasma membrane (GO:0005887);; Biological Process: protein targeting to membrane (GO:0006612);; Biological Process: water transport (GO:0006833);; Biological Process: response to nematode (GO:0009624);; Biological Process: response to salt stress (GO:0009651);; Biological Process: response to fructose stimulus (GO:0009750);; Biological Process: positive regulation …	--	Amino acid permease 2 OS=Arabidopsis thaliana GN=AAP2 PE=1 SV=1	hypothetical protein PRUPE_ppa004920mg [Prunus persica]
T1-9385	0	0	5		--	--	Molecular Function: protein dimerization activity (GO:0046983);;	--	Proline-rich receptor-like protein kinase PERK10 OS=Arabidopsis thaliana GN=PERK10 PE=1 SV=2	hypothetical protein [Prunus persica]
T1-9408	0	1	5	--	--	--	--	--	--
T1-9436	717	40	19		--	--	--	--	--	unknown [Glycine max]
T1-9465	1	7	7		--	--	--	--	--	hypothetical protein PRUPE_ppb014677mg [Prunus persica]
T1-9623	1	2	12		--	--	Cellular Component: nucleus (GO:0005634);;	--	--	hypothetical protein PRUPE_ppb024277mg [Prunus persica]
T1-970	0	1	10		--	--	--	--	--	hypothetical protein PRUPE_ppa026308mg [Prunus persica]
T1-986	0	1	6	--	--	--	--	--	--
T1-9885	0	0	4	--	--	--	--	--	--
T1-9919	0	3	5		--	--	Biological Process: macromolecule metabolic process (GO:0043170);; Biological Process: primary metabolic process (GO:0044238);;	--	--	hypothetical protein VITISV_033374 [Vitis vinifera]
T2-10009	5	0	0		--	--	Biological Process: cellular process (GO:0009987);; Cellular Component: extracellular region part (GO:0044421);; Biological Process: male mating behavior (GO:0060179);;	--	--	hypothetical protein BATDEDRAFT_19996 [Batrachochytrium dendrobatidis JAM81]
T2-10021	5	0	0		--	--	Biological Process: cellular process (GO:0009987);; Biological Process: macromolecule metabolic process (GO:0043170);; Cellular Component: extracellular region part (GO:0044421);;	--	--	hypothetical protein CMQ_2906 [Grosmannia clavigera kw1407]
T2-10034	12	1	0		[O]	Posttranslational modification, protein turnover, chaperones	Biological Process: protein peptidyl-prolyl isomerization (GO:0000413);; Biological Process: regulation of protein phosphorylation (GO:0001932);; Molecular Function: peptidyl-prolyl cis-trans isomerase activity (GO:0003755);; Molecular Function: protein binding (GO:0005515);; Cellular Component: nucleus (GO:0005634);; Cellular Component: mitochondrion (GO:0005739);; Cellular Component: vacuolar m…	--	Peptidyl-prolyl cis-trans isomerase CYP19-2 OS=Arabidopsis thaliana GN=CYP19-2 PE=1 SV=1	cyclophilin [Vanda hybrid cultivar]
T2-10088	5	0	0	--	--	--	--	--	--
T2-10091	4	0	0		--	--	Biological Process: polysaccharide biosynthetic process (GO:0000271);; Molecular Function: protein binding (GO:0005515);; Cellular Component: extracellular region (GO:0005576);; Cellular Component: mitochondrion (GO:0005739);; Cellular Component: plasma membrane (GO:0005886);; Cellular Component: cell cortex (GO:0005938);; Biological Process: water transport (GO:0006833);; Biological Process: Gol…	--	WAT1-related protein At2g39510 OS=Arabidopsis thaliana GN=At2g39510 PE=2 SV=1	hypothetical protein PRUPE_ppa008064mg [Prunus persica]
T2-10116	1	12	2		--	--	--	--	--	hypothetical protein PRUPE_ppa012719mg [Prunus persica]
T2-10123	4	0	0		--	--	Molecular Function: transporter activity (GO:0005215);; Cellular Component: nucleolus (GO:0005730);; Biological Process: transport (GO:0006810);; Biological Process: intracellular protein transport (GO:0006886);; Biological Process: post-Golgi vesicle-mediated transport (GO:0006892);; Biological Process: anterograde axon cargo transport (GO:0008089);; Biological Process: cellular process (GO:0009…	K12397|1e-15|ota:Ot11g01670|Vesicle coat complex AP-1/AP-2/AP-4, beta subunit (ISS)	--	Adaptor protein complex 3 subunit beta [Guillardia theta CCMP2712]
T2-10133	5	0	0		--	--	--	--	--	hypothetical protein PRUPE_ppa017278mg [Prunus persica]
T2-10139	5	1	0		[C]	Energy production and conversion	Molecular Function: DNA binding (GO:0003677);; Molecular Function: sequence-specific DNA binding transcription factor activity (GO:0003700);; Molecular Function: aldo-keto reductase (NADP) activity (GO:0004033);; Cellular Component: nucleus (GO:0005634);; Cellular Component: cytosol (GO:0005829);; Cellular Component: plasma membrane (GO:0005886);; Biological Process: gluconeogenesis (GO:0006094);…	--	Probable aldo-keto reductase 1 OS=Glycine max GN=AKR1 PE=2 SV=1	hypothetical protein PRUPE_ppa008025mg [Prunus persica]
T2-10145	5	0	0		[E]	Amino acid transport and metabolism	Biological Process: maltose metabolic process (GO:0000023);; Molecular Function: 3-isopropylmalate dehydratase activity (GO:0003861);; Biological Process: gluconeogenesis (GO:0006094);; Biological Process: glycolysis (GO:0006096);; Biological Process: cellular amino acid biosynthetic process (GO:0008652);; Biological Process: branched-chain amino acid biosynthetic process (GO:0009082);; Cellular …	K01703|1e-68|rcu:RCOM_1217310|3-isopropylmalate dehydratase, putative (EC:4.2.1.33)	3-isopropylmalate dehydratase OS=Arabidopsis thaliana GN=IIL1 PE=2 SV=1	putative 3-isopropylmalate dehydratase large subunit [Theobroma cacao]
T2-10157	28	0	0		--	--	--	--	--	Senescence-associated protein [Medicago truncatula]
T2-10230	6	0	0		--	--	Molecular Function: protein binding (GO:0005515);; Cellular Component: peroxisomal membrane (GO:0005778);; Cellular Component: plastid (GO:0009536);; Cellular Component: membrane (GO:0016020);; Cellular Component: protein complex (GO:0043234);;	--	--	hypothetical protein COCSUDRAFT_65434 [Coccomyxa subellipsoidea C-169]
T2-10257	9	1	2	--	--	--	--	--	--
T2-10262	10	3	0		--	--	Molecular Function: purine nucleobase transmembrane transporter activity (GO:0005345);; Cellular Component: plasma membrane (GO:0005886);; Biological Process: purine nucleobase transport (GO:0006863);; Cellular Component: chloroplast (GO:0009507);; Biological Process: cytokinin transport (GO:0010184);; Molecular Function: purine nucleoside transmembrane transporter activity (GO:0015211);; Biologi…	--	Probable purine permease 10 OS=Arabidopsis thaliana GN=PUP10 PE=2 SV=2	hypothetical protein PRUPE_ppa006967mg [Prunus persica]
T2-10303	4	0	0		--	--	Cellular Component: vacuolar membrane (GO:0005774);; Biological Process: carbohydrate metabolic process (GO:0005975);; Molecular Function: beta-glucosidase activity (GO:0008422);; Molecular Function: hydrolase activity, acting on glycosyl bonds (GO:0016798);; Cellular Component: periplasmic space (GO:0042597);;	--	--	Beta-glucosidase, family GH3 [Ectocarpus siliculosus]
T2-10317	4	0	0		[J]	Translation, ribosomal structure and biogenesis	Molecular Function: nucleotide binding (GO:0000166);; Molecular Function: aminoacyl-tRNA ligase activity (GO:0004812);; Cellular Component: cytoplasm (GO:0005737);; Cellular Component: mitochondrial matrix (GO:0005759);; Biological Process: tRNA aminoacylation for protein translation (GO:0006418);; Molecular Function: ligase activity (GO:0016874);;	K01887|3e-15|cme:CMN177C|arginine--tRNA ligase	--	hypothetical protein RO3G_16284 [Rhizopus delemar RA 99-880]
T2-10324	4	0	0		[I]	Lipid transport and metabolism	Molecular Function: binding (GO:0005488);; Cellular Component: mitochondrion (GO:0005739);; Biological Process: fatty acid catabolic process (GO:0009062);; Molecular Function: hydro-lyase activity (GO:0016836);; Biological Process: oxidation-reduction process (GO:0055114);;	--	--	enoyl-CoA hydratase, partial [Isochrysis galbana]
T2-10381	4	0	0		[M]	Cell wall/membrane/envelope biogenesis	Biological Process: nematode larval development (GO:0002119);; Molecular Function: glycogen (starch) synthase activity (GO:0004373);; Molecular Function: glucose binding (GO:0005536);; Biological Process: glycogen biosynthetic process (GO:0005978);; Biological Process: embryo development ending in birth or egg hatching (GO:0009792);; Biological Process: body morphogenesis (GO:0010171);; Molecular…	--	--	hypothetical protein TREMEDRAFT_37716 [Tremella mesenterica DSM 1558]
T2-10416	7	0	0		--	--	--	--	--	hypothetical protein DOTSEDRAFT_68352 [Dothistroma septosporum NZE10]
T2-10485	5	15	5		--	--	--	--	--	PREDICTED: uncharacterized protein LOC101305161 [Fragaria vesca subsp. vesca]
T2-10493	5	0	0		[F]	Nucleotide transport and metabolism	--	--	--	hypothetical protein COCSUDRAFT_83672 [Coccomyxa subellipsoidea C-169]
T2-10495	4	0	0		[R]	General function prediction only	Biological Process: reproduction (GO:0000003);; Biological Process: nematode larval development (GO:0002119);; Biological Process: transport (GO:0006810);; Biological Process: receptor-mediated endocytosis (GO:0006898);; Biological Process: embryo development ending in birth or egg hatching (GO:0009792);; Cellular Component: membrane (GO:0016020);; Biological Process: molting cycle, collagen and …	K07953|4e-32|cre:CHLREDRAFT_82091|SAR1	--	hypothetical protein GUITHDRAFT_158647 [Guillardia theta CCMP2712]
T2-10508	4	0	0		--	--	Cellular Component: Golgi apparatus (GO:0005794);; Biological Process: transport (GO:0006810);; Cellular Component: membrane (GO:0016020);;	--	Coatomer subunit beta-2 OS=Oryza sativa subsp. japonica GN=Os01g0281400 PE=2 SV=1	coatomer protein complex, subunit beta [Rhodosporidium toruloides NP11]
T2-10520	26	1	0		[J]	Translation, ribosomal structure and biogenesis	Biological Process: mitotic spindle elongation (GO:0000022);; Biological Process: nuclear-transcribed mRNA catabolic process, nonsense-mediated decay (GO:0000184);; Molecular Function: RNA binding (GO:0003723);; Molecular Function: structural constituent of ribosome (GO:0003735);; Cellular Component: cell wall (GO:0005618);; Cellular Component: nucleolus (GO:0005730);; Cellular Component: Golgi a…	--	--	predicted protein [Physcomitrella patens subsp. patens]
T2-10540	4	0	0	--	--	--	--	--	--
T2-10541	7	1	1		[Z]	Cytoskeleton	Cellular Component: Golgi membrane (GO:0000139);; Cellular Component: podosome (GO:0002102);; Molecular Function: actin binding (GO:0003779);; Molecular Function: structural constituent of cytoskeleton (GO:0005200);; Molecular Function: ATP binding (GO:0005524);; Cellular Component: cytosol (GO:0005829);; Cellular Component: actin filament (GO:0005884);; Cellular Component: Arp2/3 protein complex…	--	--	hypothetical protein BATDEDRAFT_20268 [Batrachochytrium dendrobatidis JAM81]
T2-10566	24	3	0	--	--	--	--	--	--
T2-10611	6	1	0		--	--	Biological Process: negative regulation of transcription from RNA polymerase II promoter (GO:0000122);; Molecular Function: protein binding (GO:0005515);; Cellular Component: nucleus (GO:0005634);; Biological Process: chromatin remodeling (GO:0006338);; Biological Process: blood coagulation (GO:0007596);; Biological Process: response to hormone stimulus (GO:0009725);; Biological Process: positive…	--	Transcription factor MYB44 OS=Arabidopsis thaliana GN=MYB44 PE=2 SV=1	PREDICTED: uncharacterized protein LOC100260493 [Vitis vinifera]
T2-10634	5	0	0		[H]	Coenzyme transport and metabolism	Cellular Component: mitochondrial inner membrane (GO:0005743);; Biological Process: cellular amino acid metabolic process (GO:0006520);; Molecular Function: 8-amino-7-oxononanoate synthase activity (GO:0008710);; Molecular Function: glycine C-acetyltransferase activity (GO:0008890);; Biological Process: biosynthetic process (GO:0009058);; Biological Process: biotin biosynthetic process (GO:000910…	K00639|4e-58|cme:CMO139C|2-amino-3-ketobutyrate CoA ligase (akb ligase) (glycine acetyltransferase)	--	unnamed protein product [Blastocystis hominis]
T2-10635	6	0	0		[H]	Coenzyme transport and metabolism	Cellular Component: mitochondrial inner membrane (GO:0005743);; Biological Process: cellular amino acid metabolic process (GO:0006520);; Molecular Function: 8-amino-7-oxononanoate synthase activity (GO:0008710);; Molecular Function: glycine C-acetyltransferase activity (GO:0008890);; Biological Process: biosynthetic process (GO:0009058);; Biological Process: biotin biosynthetic process (GO:000910…	K00639|6e-92|cme:CMO139C|2-amino-3-ketobutyrate CoA ligase (akb ligase) (glycine acetyltransferase)	--	hypothetical protein PHYSODRAFT_260433 [Phytophthora sojae]
T2-10640	5	0	0		[H]	Coenzyme transport and metabolism	Molecular Function: catalytic activity (GO:0003824);; Cellular Component: nucleus (GO:0005634);; Cellular Component: cytosol (GO:0005829);; Biological Process: proteolysis (GO:0006508);; Biological Process: endomitotic cell cycle (GO:0007113);; Molecular Function: transcription factor binding (GO:0008134);; Biological Process: metabolic process (GO:0008152);; Cellular Component: plasmodesma (GO:0…	K10686|1e-148|ppp:PHYPADRAFT_222474|hypothetical protein	--	ubiquitin-activating enzyme E1 C [Rhodosporidium toruloides NP11]
T2-10703	2	0	0		--	--	Molecular Function: protein binding (GO:0005515);; Cellular Component: plasma membrane (GO:0005886);; Cellular Component: membrane (GO:0016020);; Biological Process: amino acid export (GO:0032973);; Molecular Function: L-amino acid efflux transmembrane transporter activity (GO:0034639);; Biological Process: amino acid import (GO:0043090);; Cellular Component: cytoplasmic part (GO:0044444);; Biolo…	--	WAT1-related protein At5g40230 OS=Arabidopsis thaliana GN=At5g40230 PE=2 SV=1	hypothetical protein PRUPE_ppa020036mg [Prunus persica]
T2-10707	3	14	11		[GEPR]	--	Cellular Component: plasma membrane (GO:0005886);; Biological Process: response to water deprivation (GO:0009414);; Biological Process: response to nematode (GO:0009624);; Biological Process: gravitropism (GO:0009630);; Cellular Component: plant-type vacuole membrane (GO:0009705);; Biological Process: response to zinc ion (GO:0010043);; Biological Process: basipetal auxin transport (GO:0010540);;…	--	Protein ZINC INDUCED FACILITATOR-LIKE 1 OS=Arabidopsis thaliana GN=ZIFL1 PE=2 SV=1	hypothetical protein PRUPE_ppa004919mg [Prunus persica]
T2-10745	8	0	0		[C]	Energy production and conversion	Biological Process: reproduction (GO:0000003);; Molecular Function: dihydrolipoyllysine-residue acetyltransferase activity (GO:0004742);; Molecular Function: copper ion binding (GO:0005507);; Molecular Function: protein binding (GO:0005515);; Cellular Component: mitochondrion (GO:0005739);; Cellular Component: mitochondrial matrix (GO:0005759);; Biological Process: glucose metabolic process (GO:0…	K00627|2e-39|rcu:RCOM_0654800|dihydrolipoamide acetyltransferase component of pyruvate dehydrogenase, putative (EC:2.3.1.168)	Dihydrolipoyllysine-residue acetyltransferase component 3 of pyruvate dehydrogenase complex, mitochondrial OS=Arabidopsis thaliana GN=At1g54220 PE=1 SV=1	PREDICTED: dihydrolipoyllysine-residue acetyltransferase component 1 of pyruvate dehydrogenase complex, mitochondrial-like [Vitis vinifera]
T2-10758	3	2	0		--	--	Molecular Function: binding (GO:0005488);; Biological Process: cellular macromolecule metabolic process (GO:0044260);; Biological Process: nucleic acid metabolic process (GO:0090304);;	--	--	hypothetical protein VITISV_032051 [Vitis vinifera]
T2-10818	1	3	0		--	--	Molecular Function: nucleotide binding (GO:0000166);; Molecular Function: protein kinase activity (GO:0004672);; Molecular Function: protein serine/threonine kinase activity (GO:0004674);; Cellular Component: nucleus (GO:0005634);; Cellular Component: vacuole (GO:0005773);; Cellular Component: plasma membrane (GO:0005886);; Cellular Component: plasmodesma (GO:0009506);; Biological Process: pollen…	--	G-type lectin S-receptor-like serine/threonine-protein kinase At4g27290 OS=Arabidopsis thaliana GN=At4g27290 PE=3 SV=4	hypothetical protein PRUPE_ppa018069mg [Prunus persica]
T2-10954	10	0	5		--	--	--	--	--	hypothetical protein MELLADRAFT_92715 [Melampsora larici-populina 98AG31]
T2-10976	4	0	0		--	--	--	--	--	hypothetical protein TREMEDRAFT_58495 [Tremella mesenterica DSM 1558]
T2-10992	5	1	0		--	--	--	--	--	hypothetical protein AOL_s00078g170 [Arthrobotrys oligospora ATCC 24927]
T2-10996	4	0	0		[J]	Translation, ribosomal structure and biogenesis	Cellular Component: mitochondrion (GO:0005739);; Cellular Component: ribonucleoprotein complex (GO:0030529);; Cellular Component: intracellular part (GO:0044424);;	--	50S ribosomal protein L3-2, chloroplastic OS=Arabidopsis thaliana GN=RPL3B PE=2 SV=1	unnamed protein product [Blastocystis hominis]
T2-11043	5	0	0		--	--	--	--	F-box/FBD/LRR-repeat protein At1g13570 OS=Arabidopsis thaliana GN=At1g13570 PE=2 SV=1	hypothetical protein PRUPE_ppa020992mg [Prunus persica]
T2-11063	15	0	0		--	--	Molecular Function: hydrolase activity (GO:0016787);; Biological Process: cellular protein metabolic process (GO:0044267);; Cellular Component: extracellular region part (GO:0044421);; Biological Process: cellular component organization or biogenesis (GO:0071840);;	--	--	hypothetical protein SMAC_03465 [Sordaria macrospora k-hell]
T2-11066	6	0	0		--	--	--	--	--	PREDICTED: uncharacterized protein LOC100808108 [Glycine max]
T2-11077	4	0	0		[R]	General function prediction only	Molecular Function: nucleic acid binding (GO:0003676);; Molecular Function: RNA binding (GO:0003723);; Biological Process: translational initiation (GO:0006413);; Cellular Component: macromolecular complex (GO:0032991);; Cellular Component: cytoplasmic part (GO:0044444);;	K03253|1e-31|ppp:PHYPADRAFT_58978|hypothetical protein	Eukaryotic translation initiation factor 3 subunit B OS=Nicotiana tabacum GN=TIF3B1 PE=2 SV=1	predicted protein [Physcomitrella patens subsp. patens]
T2-11102	13	2	1		[K]	Transcription	--	--	--	PREDICTED: uncharacterized protein LOC100252260 [Vitis vinifera]
T2-11128	5	10	13		--	--	Molecular Function: protein binding (GO:0005515);; Cellular Component: chloroplast (GO:0009507);; Molecular Function: transferase activity (GO:0016740);; Biological Process: primary metabolic process (GO:0044238);; Biological Process: cellular biosynthetic process (GO:0044249);;	K13679|8e-20|vvi:100243677|hypothetical protein LOC100243677	Granule-bound starch synthase 1, chloroplastic/amyloplastic OS=Antirrhinum majus GN=WAXY PE=2 SV=1	granule bound starch synthase Ib precursor [Malus x domestica]
T2-11143	5	0	0		--	--	Biological Process: mRNA splicing, via spliceosome (GO:0000398);; Cellular Component: nucleus (GO:0005634);; Cellular Component: nucleoplasm (GO:0005654);; Cellular Component: U2 snRNP (GO:0005686);; Cellular Component: U12-type spliceosomal complex (GO:0005689);; Biological Process: mitotic spindle organization (GO:0007052);; Cellular Component: precatalytic spliceosome (GO:0071011);;	K12832|7e-36|pop:POPTR_565775|hypothetical protein	Uncharacterized protein At4g14342 OS=Arabidopsis thaliana GN=At4g14342 PE=3 SV=1	predicted protein [Micromonas sp. RCC299]
T2-11198	4	0	0		--	--	Cellular Component: mitochondrion (GO:0005739);; Cellular Component: mitochondrial envelope (GO:0005740);; Biological Process: mitochondrial transport (GO:0006839);; Biological Process: acyl carnitine transport (GO:0006844);; Biological Process: phagocytosis, engulfment (GO:0006911);; Cellular Component: chloroplast (GO:0009507);; Biological Process: embryo development ending in birth or egg hatc…	K03454|6e-19|osa:4349476|Os10g0573800	--	PREDICTED: mitochondrial carnitine/acylcarnitine carrier-like protein-like [Brachypodium distachyon]
T2-11323	5	0	0		--	--	Cellular Component: extracellular region (GO:0005576);; Molecular Function: polysaccharide binding (GO:0030247);;	--	--	unknown [Populus trichocarpa]
T2-11328	5	1	0		[Z]	Cytoskeleton	Biological Process: cytokinesis after mitosis (GO:0000281);; Molecular Function: nucleoside binding (GO:0001882);; Molecular Function: structural constituent of cytoskeleton (GO:0005200);; Cellular Component: nucleolus (GO:0005730);; Cellular Component: focal adhesion (GO:0005925);; Biological Process: muscle contraction (GO:0006936);; Biological Process: cell communication (GO:0007154);; Biologi…	--	--	related to alpha-actinin [Piriformospora indica DSM 11827]
T2-11469	46	3	0		[J]	Translation, ribosomal structure and biogenesis	Biological Process: nuclear-transcribed mRNA catabolic process, nonsense-mediated decay (GO:0000184);; Molecular Function: RNA binding (GO:0003723);; Molecular Function: structural constituent of ribosome (GO:0003735);; Molecular Function: protein binding (GO:0005515);; Cellular Component: nucleolus (GO:0005730);; Biological Process: translation (GO:0006412);; Biological Process: translational in…	K02900|5e-69|vcn:VOLCADRAFT_77145|rpl27A	--	ribosomal protein L27 putative [Albugo laibachii Nc14]
T2-1155	2	5	0	--	--	--	--	--	--
T2-11583	7	0	0		[R]	General function prediction only	Molecular Function: catalytic activity (GO:0003824);; Molecular Function: binding (GO:0005488);; Biological Process: generation of precursor metabolites and energy (GO:0006091);; Molecular Function: peptidase activity (GO:0008233);; Cellular Component: mitochondrial membrane (GO:0031966);; Biological Process: cellular protein metabolic process (GO:0044267);; Biological Process: response to stimul…	K01412|1e-60|cme:CMK260C|probable mitochondrial processing peptidase alpha subunit	--	probable mitochondrial processing peptidase alpha subunit [Cyanidioschyzon merolae strain 10D]
T2-11602	5	0	0		[C]	Energy production and conversion	Molecular Function: catalytic activity (GO:0003824);; Molecular Function: pyruvate dehydrogenase (acetyl-transferring) activity (GO:0004739);; Molecular Function: protein binding (GO:0005515);; Cellular Component: cell wall (GO:0005618);; Cellular Component: mitochondrion (GO:0005739);; Cellular Component: plasma membrane (GO:0005886);; Cellular Component: mitochondrial alpha-ketoglutarate dehydr…	K00167|6e-74|osa:4342508|Os07g0170100	--	TPA: hypothetical protein ZEAMMB73_228318 [Zea mays]
T2-11664	4	0	0		--	--	--	--	Probable purple acid phosphatase 20 OS=Arabidopsis thaliana GN=PAP20 PE=2 SV=1	hypothetical protein AURANDRAFT_72910 [Aureococcus anophagefferens]
T2-11705	4	0	0		[R]	General function prediction only	Molecular Function: binding (GO:0005488);; Cellular Component: cell wall (GO:0005618);; Cellular Component: cytosol (GO:0005829);; Cellular Component: plasma membrane (GO:0005886);; Biological Process: cellular protein metabolic process (GO:0044267);;	--	--	phosphoribosyltransferase [Galdieria sulphuraria]
T2-11726	12	1	0		[J]	Translation, ribosomal structure and biogenesis	Biological Process: nuclear-transcribed mRNA catabolic process, nonsense-mediated decay (GO:0000184);; Molecular Function: structural constituent of ribosome (GO:0003735);; Molecular Function: protein binding (GO:0005515);; Cellular Component: nucleolus (GO:0005730);; Biological Process: translation (GO:0006412);; Biological Process: translational initiation (GO:0006413);; Biological Process: tra…	K02973|8e-50|ota:Ot06g02030|40S ribosomal protein S23 (ISS)	--	predicted protein [Micromonas sp. RCC299]
T2-11793	9	1	0		--	--	--	--	--	hypothetical protein AURANDRAFT_64212 [Aureococcus anophagefferens]
T2-11822	13	2	0		[P]	Inorganic ion transport and metabolism	Biological Process: activation of MAPK activity (GO:0000187);; Biological Process: protein polyubiquitination (GO:0000209);; Biological Process: ovarian follicle development (GO:0001541);; Biological Process: positive regulation of cytokine production (GO:0001819);; Biological Process: placenta development (GO:0001890);; Biological Process: retina homeostasis (GO:0001895);; Biological Process: my…	K04565|6e-64|ppp:PHYPADRAFT_85183|hypothetical protein	--	Sod1 superoxide dismutase [Candida orthopsilosis Co 90-125]
T2-11839	6	0	0	--	--	--	--	--	--
T2-11876	6	1	0		--	--	Cellular Component: plasma membrane (GO:0005886);; Biological Process: polysaccharide metabolic process (GO:0005976);; Biological Process: cellular protein modification process (GO:0006464);; Biological Process: phosphate-containing compound metabolic process (GO:0006796);; Biological Process: organelle organization (GO:0006996);; Biological Process: signal transduction (GO:0007165);; Biological …	--	Receptor-like protein kinase FERONIA OS=Arabidopsis thaliana GN=FER PE=1 SV=1	unnamed protein product [Vitis vinifera]
T2-11888	5	0	0	--	--	--	--	--	--
T2-11918	8	0	0	--	--	--	--	--	--
T2-11920	309	9	11		--	--	--	--	--	PREDICTED: uncharacterized protein LOC100802441 [Glycine max]
T2-11962	4	0	0		[T]	Signal transduction mechanisms	Molecular Function: catalytic activity (GO:0003824);; Molecular Function: protein binding (GO:0005515);; Cellular Component: microtubule organizing center (GO:0005815);; Biological Process: protein targeting (GO:0006605);; Biological Process: microtubule-based process (GO:0007017);; Biological Process: peroxisome organization (GO:0007031);; Biological Process: gene expression (GO:0010467);; Biolo…	K13341|2e-21|osa:4328861|Os02g0245100	--	peroxin 7 [Nicotiana tabacum]
T2-11996	2	7	0		--	--	--	--	--	PREDICTED: uncharacterized protein LOC100801579 [Glycine max]
T2-12087	4	0	0		[E]	Amino acid transport and metabolism	Molecular Function: nucleotide binding (GO:0000166);; Molecular Function: asparagine synthase (glutamine-hydrolyzing) activity (GO:0004066);; Molecular Function: aspartate-ammonia ligase activity (GO:0004071);; Molecular Function: ATP binding (GO:0005524);; Cellular Component: cytosol (GO:0005829);; Biological Process: asparagine biosynthetic process (GO:0006529);; Biological Process: glutamine m…	K01953|1e-131|ppp:PHYPADRAFT_180723|hypothetical protein	--	asparagine synthase (glutamine-hydrolyzing) [Trichosporon asahii var. asahii CBS 2479]
T2-12106	4	0	0		[M]	Cell wall/membrane/envelope biogenesis	Biological Process: nematode larval development (GO:0002119);; Molecular Function: glycogen (starch) synthase activity (GO:0004373);; Molecular Function: glucose binding (GO:0005536);; Cellular Component: cytoplasm (GO:0005737);; Cellular Component: cytosol (GO:0005829);; Biological Process: glycogen biosynthetic process (GO:0005978);; Biological Process: glucose metabolic process (GO:0006006);; …	--	--	probable glycogen synthase [Claviceps purpurea 20.1]
T2-12114	31	7	2		[J]	Translation, ribosomal structure and biogenesis	Molecular Function: nucleotide binding (GO:0000166);; Biological Process: nuclear-transcribed mRNA catabolic process, nonsense-mediated decay (GO:0000184);; Biological Process: nematode larval development (GO:0002119);; Molecular Function: structural constituent of ribosome (GO:0003735);; Molecular Function: protein binding (GO:0005515);; Cellular Component: cell wall (GO:0005618);; Cellular Comp…	K02893|1e-64|vvi:100262091|similar to 60S ribosomal protein L23A	60S ribosomal protein L23a OS=Daucus carota GN=RPL23A PE=2 SV=1	PREDICTED: 60S ribosomal protein L23a isoform 1 [Vitis vinifera]
T2-12160	25	4	0		[J]	Translation, ribosomal structure and biogenesis	Biological Process: RNA methylation (GO:0001510);; Molecular Function: nucleic acid binding (GO:0003676);; Cellular Component: nucleolus (GO:0005730);; Cellular Component: endoplasmic reticulum (GO:0005783);; Cellular Component: plasma membrane (GO:0005886);; Biological Process: translation (GO:0006412);; Biological Process: multicellular organismal development (GO:0007275);; Cellular Component: …	K02934|1e-73|ath:AT1G74050|60S ribosomal protein L6 (RPL6C)	60S ribosomal protein L6-3 OS=Arabidopsis thaliana GN=RPL6C PE=2 SV=1	hypothetical protein RO3G_14228 [Rhizopus delemar RA 99-880]
T2-12175	25	1	1		--	--	--	--	--	hypothetical protein CGGC5_5733 [Colletotrichum gloeosporioides Nara gc5]
T2-12188	19	1	0		--	--	--	--	--	putative prolin-rich extensin-like receptor protein kinase family protein [Zea mays]
T2-12193	4	0	0		--	--	Biological Process: cellular process (GO:0009987);;	--	Pentatricopeptide repeat-containing protein At5g28460 OS=Arabidopsis thaliana GN=At5g28460 PE=2 SV=1	pentatricopeptide repeat-containing protein [Arabidopsis lyrata subsp. lyrata]
T2-12196	5	23	14		--	--	Cellular Component: chloroplast (GO:0009507);; Biological Process: pollen development (GO:0009555);;	--	--	unnamed protein product [Vitis vinifera]
T2-12208	27	5	0		[J]	Translation, ribosomal structure and biogenesis	Biological Process: nuclear-transcribed mRNA catabolic process, nonsense-mediated decay (GO:0000184);; Molecular Function: structural constituent of ribosome (GO:0003735);; Cellular Component: ribosome (GO:0005840);; Cellular Component: polysome (GO:0005844);; Biological Process: translation (GO:0006412);; Biological Process: translational initiation (GO:0006413);; Biological Process: translation…	K02987|1e-133|cme:CMH218C|40S ribosomal protein S4	--	predicted protein [Hordeum vulgare subsp. vulgare]
T2-12213	17	1	0		[J]	Translation, ribosomal structure and biogenesis	Biological Process: nuclear-transcribed mRNA catabolic process, nonsense-mediated decay (GO:0000184);; Molecular Function: RNA binding (GO:0003723);; Molecular Function: structural constituent of ribosome (GO:0003735);; Cellular Component: plasma membrane (GO:0005886);; Biological Process: translation (GO:0006412);; Biological Process: translational initiation (GO:0006413);; Biological Process: t…	--	60S ribosomal protein L30-2 OS=Arabidopsis thaliana GN=RPL30B PE=2 SV=1	large subunit ribosomal protein L30e, cytoplasmic [Guillardia theta CCMP2712]
T2-12239	10	0	0		[J]	Translation, ribosomal structure and biogenesis	Biological Process: ribosomal small subunit export from nucleus (GO:0000056);; Biological Process: nuclear-transcribed mRNA catabolic process, nonsense-mediated decay (GO:0000184);; Cellular Component: plastid small ribosomal subunit (GO:0000312);; Biological Process: RNA methylation (GO:0001510);; Molecular Function: DNA binding (GO:0003677);; Molecular Function: RNA binding (GO:0003723);; Molec…	K02958|2e-34|ppp:PHYPADRAFT_59395|hypothetical protein	--	hypothetical protein MGL_3558 [Malassezia globosa CBS 7966]
T2-12243	253	16	9		--	--	Molecular Function: transporter activity (GO:0005215);; Molecular Function: ATP:ADP antiporter activity (GO:0005471);; Molecular Function: copper ion binding (GO:0005507);; Cellular Component: cell wall (GO:0005618);; Cellular Component: nucleolus (GO:0005730);; Cellular Component: mitochondrial inner membrane (GO:0005743);; Cellular Component: vacuole (GO:0005773);; Cellular Component: plasma me…	K05863|6e-63|pop:POPTR_815411|hypothetical protein	ADP,ATP carrier protein 1, mitochondrial OS=Gossypium hirsutum GN=ANT1 PE=2 SV=1	PREDICTED: ADP,ATP carrier protein 1, mitochondrial-like, partial [Cucumis sativus]
T2-12258	9	1	0		--	--	Biological Process: cellular protein modification process (GO:0006464);; Biological Process: cellular component organization (GO:0016043);; Cellular Component: extracellular region part (GO:0044421);;	--	--	hypothetical protein SORBIDRAFT_07g023145 [Sorghum bicolor]
T2-12265	3	0	0		--	--	--	--	--	conserved hypothetical protein [Ricinus communis]
T2-12275	6	0	0		--	--	Molecular Function: nucleic acid binding (GO:0003676);; Molecular Function: protein binding (GO:0005515);; Biological Process: RNA splicing (GO:0008380);; Cellular Component: nuclear lumen (GO:0031981);; Biological Process: regulation of cellular process (GO:0050794);;	--	--	hypothetical protein AURANDRAFT_70520 [Aureococcus anophagefferens]
T2-12286	36	6	0		[J]	Translation, ribosomal structure and biogenesis	Biological Process: mitotic spindle elongation (GO:0000022);; Biological Process: nuclear-transcribed mRNA catabolic process, nonsense-mediated decay (GO:0000184);; Molecular Function: RNA binding (GO:0003723);; Molecular Function: structural constituent of ribosome (GO:0003735);; Cellular Component: lipid particle (GO:0005811);; Biological Process: translational initiation (GO:0006413);; Biologi…	K02896|1e-43|pop:POPTR_813781|hypothetical protein	--	predicted protein [Hordeum vulgare subsp. vulgare]
T2-12289	6	0	0	--	--	--	--	--	--
T2-12292	7	0	1		--	--	Cellular Component: nucleus (GO:0005634);; Biological Process: phosphate ion transport (GO:0006817);; Biological Process: galactolipid biosynthetic process (GO:0019375);; Biological Process: negative regulation of transcription, DNA-dependent (GO:0045892);; Biological Process: cellular response to cold (GO:0070417);; Biological Process: positive regulation of cellular response to phosphate starva…	--	SPX domain-containing protein 3 OS=Arabidopsis thaliana GN=SPX3 PE=2 SV=1	PREDICTED: SPX domain-containing protein 3-like [Glycine max]
T2-12295	5	1	0		[J]	Translation, ribosomal structure and biogenesis	Molecular Function: tRNA binding (GO:0000049);; Molecular Function: translation initiation factor activity (GO:0003743);; Molecular Function: GTPase activity (GO:0003924);; Molecular Function: protein binding (GO:0005515);; Molecular Function: GTP binding (GO:0005525);; Cellular Component: cytosol (GO:0005829);; Biological Process: GTP catabolic process (GO:0006184);; Biological Process: translat…	K03242|0.0|vcn:VOLCADRAFT_81202|eif2G	--	eukaryotic translation initiation factor 2 subunit gamma [Puccinia graminis f. sp. tritici CRL 75-36-700-3]
T2-12298	5	0	0		[C]	Energy production and conversion	Cellular Component: cell wall (GO:0005618);; Biological Process: response to oxidative stress (GO:0006979);; Molecular Function: UDP-N-acetylmuramate dehydrogenase activity (GO:0008762);; Biological Process: embryo development ending in seed dormancy (GO:0009793);; Biological Process: polar nucleus fusion (GO:0010197);; Molecular Function: oxidoreductase activity (GO:0016491);; Molecular Function…	--	Cannabidiolic acid synthase OS=Cannabis sativa GN=CBDAS PE=1 SV=1	hypothetical protein VITISV_003756 [Vitis vinifera]
T2-12358	5	1	0		--	--	Biological Process: cellular process (GO:0009987);;	--	--	hypothetical protein SORBIDRAFT_04g034655 [Sorghum bicolor]
T2-12381	28	2	3		[R]	General function prediction only	Molecular Function: nucleotide binding (GO:0000166);; Biological Process: RNA methylation (GO:0001510);; Biological Process: angiogenesis (GO:0001525);; Cellular Component: phagocytic cup (GO:0001891);; Biological Process: positive regulation of protein phosphorylation (GO:0001934);; Molecular Function: protein kinase C binding (GO:0005080);; Cellular Component: nucleolus (GO:0005730);; Cellular …	--	--	hypothetical protein MELLADRAFT_116221 [Melampsora larici-populina 98AG31]
T2-12403	176	7	3		--	--	Biological Process: cell morphogenesis involved in differentiation (GO:0000904);; Molecular Function: glyceraldehyde-3-phosphate dehydrogenase (NAD+) (phosphorylating) activity (GO:0004365);; Molecular Function: protein binding (GO:0005515);; Cellular Component: cytoplasm (GO:0005737);; Biological Process: glycolysis (GO:0006096);; Biological Process: spermatid development (GO:0007286);; Cellular…	--	Extensin OS=Daucus carota PE=2 SV=1	predicted protein [Populus trichocarpa]
T2-12408	8	0	0	--	--	--	--	--	--
T2-12409	23	3	0		[J]	Translation, ribosomal structure and biogenesis	Biological Process: nuclear-transcribed mRNA catabolic process, nonsense-mediated decay (GO:0000184);; Biological Process: RNA methylation (GO:0001510);; Biological Process: nematode larval development (GO:0002119);; Molecular Function: RNA binding (GO:0003723);; Molecular Function: structural constituent of ribosome (GO:0003735);; Cellular Component: nucleolus (GO:0005730);; Biological Process: …	K02940|6e-73|osa:4347422|Os09g0485900	60S ribosomal protein L9 OS=Oryza sativa subsp. japonica GN=RPL9 PE=2 SV=3	hypothetical protein BATDEDRAFT_88560 [Batrachochytrium dendrobatidis JAM81]
T2-12411	29	22	0		--	--	Cellular Component: mitochondrion (GO:0005739);;	--	--	hypothetical protein PRUPE_ppa025812mg [Prunus persica]
T2-12419	4	0	0		[R]	General function prediction only	Molecular Function: oxidoreductase activity, acting on paired donors, with incorporation or reduction of molecular oxygen, 2-oxoglutarate as one donor, and incorporation of one atom each of oxygen into both donors (GO:0016706);; Biological Process: cellular biosynthetic process (GO:0044249);; Biological Process: organic substance metabolic process (GO:0071704);;	K06892|5e-42|ppp:PHYPADRAFT_220256|hypothetical protein	--	hypothetical protein BATDEDRAFT_36127 [Batrachochytrium dendrobatidis JAM81]
T2-12421	8	1	0		--	--	Molecular Function: GTP binding (GO:0005525);; Cellular Component: nucleus (GO:0005634);; Cellular Component: lysosome (GO:0005764);; Cellular Component: Golgi apparatus (GO:0005794);; Biological Process: nucleobase-containing compound metabolic process (GO:0006139);; Biological Process: transcription, DNA-dependent (GO:0006351);; Biological Process: apoptotic process (GO:0006915);; Biological Pr…	--	--	rasrelated GTPbinding protein putative [Albugo laibachii Nc14]
T2-12424	5	0	0		--	--	Molecular Function: transporter activity (GO:0005215);; Molecular Function: protein binding (GO:0005515);; Cellular Component: mitochondrion (GO:0005739);; Cellular Component: lysosomal membrane (GO:0005765);; Cellular Component: cytosol (GO:0005829);; Cellular Component: plasma membrane (GO:0005886);; Biological Process: protein targeting (GO:0006605);; Biological Process: intracellular protein …	K12393|0.0|zma:100192015|hypothetical protein LOC100192015	--	Clathrin assembly complex putative [Albugo laibachii Nc14]
T2-12474	10	2	0		--	--	--	--	--	PREDICTED: uncharacterized protein LOC100855234 [Vitis vinifera]
T2-12478	3	0	1		--	--	Cellular Component: cell part (GO:0044464);;	--	--	hypothetical protein PRUPE_ppa002494mg [Prunus persica]
T2-12507	5	0	0		--	--	--	--	--	predicted protein [Micromonas pusilla CCMP1545]
T2-12509	5	0	0		--	--	Molecular Function: binding (GO:0005488);; Biological Process: gene expression (GO:0010467);; Biological Process: RNA metabolic process (GO:0016070);; Cellular Component: nuclear lumen (GO:0031981);;	--	--	uncharacterized protein LOC100383840 [Zea mays]
T2-12524	12	4	0		--	--	Cellular Component: plasma membrane (GO:0005886);; Biological Process: response to cold (GO:0009409);; Biological Process: response to red light (GO:0010114);; Biological Process: response to chitin (GO:0010200);; Biological Process: response to far red light (GO:0010218);;	K14488|4e-35|pop:POPTR_648720|SAUR83	Auxin-induced protein 15A OS=Glycine max PE=2 SV=1	PREDICTED: auxin-induced protein X10A-like [Fragaria vesca subsp. vesca]
T2-12544	8	0	0		[G]	Carbohydrate transport and metabolism	Cellular Component: cytosol (GO:0005829);; Biological Process: polyamine metabolic process (GO:0006595);; Cellular Component: chloroplast stroma (GO:0009570);; Molecular Function: phosphatase activity (GO:0016791);; Molecular Function: lyase activity (GO:0016829);; Biological Process: L-methionine salvage from methylthioadenosine (GO:0019509);; Molecular Function: identical protein binding (GO:00…	K09880|6e-76|ath:AT5G53850|haloacid dehalogenase-like hydrolase family protein	--	hypothetical protein BATDEDRAFT_23915 [Batrachochytrium dendrobatidis JAM81]
T2-12559	7	0	0		[R]	General function prediction only	Biological Process: protein polyubiquitination (GO:0000209);; Cellular Component: nuclear chromosome, telomeric region (GO:0000784);; Molecular Function: NAD+ ADP-ribosyltransferase activity (GO:0003950);; Molecular Function: protein binding (GO:0005515);; Cellular Component: nuclear envelope (GO:0005635);; Cellular Component: Golgi apparatus (GO:0005794);; Cellular Component: cytosol (GO:0005829…	--	--	membrane acyl-CoA binding protein [Ectocarpus siliculosus]
T2-12560	5	0	0		--	--	Cellular Component: endoplasmic reticulum (GO:0005783);; Biological Process: cell communication (GO:0007154);; Biological Process: cellular process (GO:0009987);; Biological Process: gene expression (GO:0010467);; Cellular Component: organelle membrane (GO:0031090);; Biological Process: cellular protein metabolic process (GO:0044267);; Cellular Component: membrane part (GO:0044425);; Biological P…	K12947|1e-15|ppp:PHYPADRAFT_227694|hypothetical protein	--	signal peptidase complex subunit 2 [Nannochloropsis gaditana CCMP526]
T2-12591	4	0	0	--	--	--	--	--	--
T2-12596	5	0	0		[O]	Posttranslational modification, protein turnover, chaperones	Biological Process: S phase of mitotic cell cycle (GO:0000084);; Biological Process: M phase of mitotic cell cycle (GO:0000087);; Biological Process: mitotic anaphase (GO:0000090);; Biological Process: protein polyubiquitination (GO:0000209);; Biological Process: cell morphogenesis (GO:0000902);; Biological Process: antigen processing and presentation of exogenous peptide antigen via MHC class I,…	K02739|2e-72|pop:POPTR_825510|hypothetical protein	--	proteasome subunit beta type-7 [Rhizopus delemar RA 99-880]
T2-12635	6	0	0		--	--	Molecular Function: protein binding (GO:0005515);; Cellular Component: endoplasmic reticulum (GO:0005783);; Biological Process: cholesterol metabolic process (GO:0008203);; Cellular Component: integral to membrane (GO:0016021);; Biological Process: sterol biosynthetic process (GO:0016126);; Molecular Function: oxidoreductase activity, acting on the CH-CH group of donors, NAD or NADP as acceptor (…	K00222|7e-41|sbi:SORBI_02g011460|hypothetical protein	Delta(14)-sterol reductase OS=Arabidopsis thaliana GN=FK PE=1 SV=2	sterol C-14 reductase [Triticum urartu]
T2-12643	4	0	0	--	--	--	--	--	--
T2-12645	7	0	0		--	--	--	--	--	PREDICTED: uncharacterized protein LOC100258833 [Vitis vinifera]
T2-12650	10	3	0		--	--	Biological Process: detoxification of cadmium ion (GO:0071585);;	--	--	PREDICTED: uncharacterized protein LOC100853328 [Vitis vinifera]
T2-12671	47	3	3		--	--	Molecular Function: protein binding (GO:0005515);; Cellular Component: cytoplasm (GO:0005737);; Molecular Function: hydrolase activity (GO:0016787);; Molecular Function: siRNA binding (GO:0035197);; Biological Process: defense response to bacterium (GO:0042742);; Biological Process: macromolecule metabolic process (GO:0043170);; Biological Process: defense response to virus (GO:0051607);;	--	--	Pistil extensin like protein, partial CDS only [Nicotiana tabacum]
T2-12672	11	1	1		[C]	Energy production and conversion	Molecular Function: pyruvate dehydrogenase (acetyl-transferring) activity (GO:0004739);; Cellular Component: nucleolus (GO:0005730);; Cellular Component: mitochondrion (GO:0005739);; Cellular Component: mitochondrial matrix (GO:0005759);; Cellular Component: vacuolar membrane (GO:0005774);; Cellular Component: Golgi apparatus (GO:0005794);; Cellular Component: cytosol (GO:0005829);; Biological Pr…	K00162|1e-152|ath:AT5G50850|MAB1	--	unnamed protein product [Thellungiella halophila]
T2-12679	4	0	0		--	--	--	--	--	hypothetical protein GUITHDRAFT_152952 [Guillardia theta CCMP2712]
T2-12682	5	0	0		[CR]	--	Molecular Function: receptor binding (GO:0005102);; Molecular Function: copper ion binding (GO:0005507);; Molecular Function: ATP binding (GO:0005524);; Cellular Component: nucleus (GO:0005634);; Cellular Component: mitochondrion (GO:0005739);; Biological Process: fatty acid metabolic process (GO:0006631);; Biological Process: determination of adult lifespan (GO:0008340);; Cellular Component: chl…	K07512|1e-96|vvi:100257075|hypothetical protein LOC100257075	--	trans-2-enoyl-CoA reductase, putative [Phytophthora infestans T30-4]
T2-12684	7	0	0		[O]	Posttranslational modification, protein turnover, chaperones	Cellular Component: mitochondrial inner membrane (GO:0005743);; Biological Process: intracellular protein transport (GO:0006886);; Cellular Component: membrane part (GO:0044425);;	--	Mitochondrial import inner membrane translocase subunit TIM23-1 OS=Arabidopsis thaliana GN=TIM23-1 PE=2 SV=1	TPA: putative mitochondrial import inner membrane translocase subunit TIM23 family protein [Zea mays]
T2-12702	12	0	3		--	--	--	--	--	hypothetical protein PRUPE_ppa012029mg [Prunus persica]
T2-12715	5	0	0		--	--	--	--	--	hypothetical protein PHYSODRAFT_529049 [Phytophthora sojae]
T2-12774	7	1	0		[O]	Posttranslational modification, protein turnover, chaperones	Biological Process: S phase of mitotic cell cycle (GO:0000084);; Biological Process: M phase of mitotic cell cycle (GO:0000087);; Biological Process: mitotic anaphase (GO:0000090);; Biological Process: protein polyubiquitination (GO:0000209);; Biological Process: antigen processing and presentation of exogenous peptide antigen via MHC class I, TAP-dependent (GO:0002479);; Molecular Function: endo…	K03036|1e-155|vvi:100260524|hypothetical protein LOC100260524	26S proteasome non-ATPase regulatory subunit 11 OS=Arabidopsis thaliana GN=RPN6A PE=1 SV=1	hypothetical protein SELMODRAFT_406233 [Selaginella moellendorffii]
T2-12780	5	0	0	--	--	--	--	--	--
T2-12818	7	1	0		[J]	Translation, ribosomal structure and biogenesis	Biological Process: endonucleolytic cleavage involved in rRNA processing (GO:0000478);; Biological Process: RNA methylation (GO:0001510);; Cellular Component: dense fibrillar component (GO:0001651);; Cellular Component: granular component (GO:0001652);; Biological Process: nematode larval development (GO:0002119);; Molecular Function: mRNA binding (GO:0003729);; Molecular Function: protein bindin…	K14563|1e-166|ppp:PHYPADRAFT_196367|hypothetical protein	--	predicted protein [Physcomitrella patens subsp. patens]
T2-12830	7	0	0		--	--	--	--	--	hypothetical protein PRUPE_ppa022823mg [Prunus persica]
T2-12841	6	0	0		[S]	Function unknown	--	--	DNA nickase OS=Nostoc sp. (strain PCC 7120 / UTEX 2576) GN=alr3199 PE=1 SV=1	HHE domain-containing protein [Ajellomyces capsulatus G186AR]
T2-12870	16	1	0		[C]	Energy production and conversion	Molecular Function: glycerol-3-phosphate dehydrogenase activity (GO:0004368);; Molecular Function: binding (GO:0005488);; Cellular Component: lipid particle (GO:0005811);; Cellular Component: cytosol (GO:0005829);; Biological Process: glycerol-3-phosphate metabolic process (GO:0006072);; Biological Process: gluconeogenesis (GO:0006094);; Biological Process: phosphatidic acid biosynthetic process …	K00006|1e-125|cme:CMD113C|glycerol-3-phosphate dehydrogenase	--	hypothetical protein BATDEDRAFT_84716 [Batrachochytrium dendrobatidis JAM81]
T2-12917	6	1	0		[K]	Transcription	Biological Process: spliceosomal complex assembly (GO:0000245);; Biological Process: mitotic cell cycle (GO:0000278);; Biological Process: spliceosomal snRNP assembly (GO:0000387);; Biological Process: RNA methylation (GO:0001510);; Molecular Function: nucleic acid binding (GO:0003676);; Molecular Function: RNA binding (GO:0003723);; Molecular Function: protein binding (GO:0005515);; Cellular Com…	--	--	hypothetical protein CARUB_v10002277mg [Capsella rubella]
T2-12932	5	1	0		[R]	General function prediction only	Molecular Function: protein binding (GO:0005515);; Cellular Component: extracellular region (GO:0005576);; Cellular Component: nucleus (GO:0005634);; Cellular Component: cytoplasm (GO:0005737);; Cellular Component: cytosol (GO:0005829);; Molecular Function: zinc ion binding (GO:0008270);;	K06874|3e-83|rcu:RCOM_0112080|zinc finger protein, putative	--	predicted protein [Hordeum vulgare subsp. vulgare]
T2-12959	6	0	0		[E]	Amino acid transport and metabolism	Biological Process: cellular amino acid biosynthetic process (GO:0008652);; Biological Process: aromatic amino acid family metabolic process (GO:0009072);; Molecular Function: carbon-carbon lyase activity (GO:0016830);;	K01609|1e-21|olu:OSTLU_32358|hypothetical protein	--	indole-3-glycerol phosphate synthase [Dichomitus squalens LYAD-421 SS1]
T2-12975	5	1	0		[TZDR]	--	Molecular Function: protein binding (GO:0005515);; Biological Process: metabolic process (GO:0008152);; Biological Process: cellular process (GO:0009987);; Cellular Component: intracellular organelle part (GO:0044446);; Biological Process: regulation of biological process (GO:0050789);;	K13448|2e-15|ath:AT1G66400|calmodulin-related protein, putative	--	Calmodulin [Komagataella pastoris GS115]
T2-13000	8	0	0		--	--	--	--	--	conserved hypothetical protein [Ricinus communis]
T2-13034	4	0	0		[K]	Transcription	Molecular Function: core promoter binding (GO:0001047);; Biological Process: transcriptional start site selection at RNA polymerase II promoter (GO:0001174);; Molecular Function: binding (GO:0005488);; Cellular Component: nucleoplasm (GO:0005654);; Biological Process: regulation of transcription from RNA polymerase II promoter (GO:0006357);; Biological Process: gene expression (GO:0010467);; Biol…	K03124|2e-21|vvi:100267614|hypothetical protein LOC100267614	--	transcription initiation factor IIB [Enterocytozoon bieneusi H348]
T2-13040	67	0	0		--	--	--	--	--	hypothetical protein THAOC_21444 [Thalassiosira oceanica]
T2-13042	4	0	0		--	--	Biological Process: skeletal system development (GO:0001501);; Molecular Function: protein binding (GO:0005515);; Cellular Component: proteinaceous extracellular matrix (GO:0005578);; Cellular Component: plasma membrane (GO:0005886);; Biological Process: organ morphogenesis (GO:0009887);; Biological Process: tissue development (GO:0009888);; Biological Process: cellular component organization (GO…	--	--	hypothetical protein GUITHDRAFT_122074 [Guillardia theta CCMP2712]
T2-13043	5	1	0		--	--	Molecular Function: protein binding (GO:0005515);; Cellular Component: membrane (GO:0016020);; Cellular Component: nuclear lumen (GO:0031981);; Biological Process: cellular protein metabolic process (GO:0044267);; Cellular Component: extracellular region part (GO:0044421);;	--	--	hypothetical protein CMQ_2906 [Grosmannia clavigera kw1407]
T2-13066	10	0	1		--	--	Biological Process: reproduction (GO:0000003);; Cellular Component: nuclear envelope (GO:0005635);; Cellular Component: membrane (GO:0016020);; Biological Process: organic substance transport (GO:0071702);;	K14313|1e-15|sbi:SORBI_03g002640|hypothetical protein	--	hypothetical protein PHYSODRAFT_346173 [Phytophthora sojae]
T2-13097	6	0	0	--	--	--	--	--	--
T2-13113	4	0	0		--	--	Molecular Function: protein binding (GO:0005515);; Cellular Component: vacuole (GO:0005773);; Molecular Function: peptidase activity (GO:0008233);; Biological Process: anatomical structure morphogenesis (GO:0009653);; Biological Process: tissue development (GO:0009888);; Biological Process: programmed cell death (GO:0012501);; Biological Process: macromolecule metabolic process (GO:0043170);; Bio…	--	--	hypothetical protein AURANDRAFT_11974, partial [Aureococcus anophagefferens]
T2-13116	4	0	0		[R]	General function prediction only	Biological Process: liver development (GO:0001889);; Molecular Function: protein binding (GO:0005515);; Biological Process: cellular protein modification process (GO:0006464);; Biological Process: endoplasmic reticulum organization (GO:0007029);; Cellular Component: endomembrane system (GO:0012505);; Biological Process: vesicle-mediated transport (GO:0016192);; Cellular Component: ER to Golgi tra…	K14005|5e-33|pop:POPTR_821436|hypothetical protein	--	hypothetical protein PHYSODRAFT_322106 [Phytophthora sojae]
T2-13151	5	0	0		[CE]	--	Molecular Function: isocitrate dehydrogenase (NAD+) activity (GO:0004449);; Molecular Function: ATP binding (GO:0005524);; Cellular Component: nucleolus (GO:0005730);; Cellular Component: mitochondrial isocitrate dehydrogenase complex (NAD+) (GO:0005962);; Biological Process: tricarboxylic acid cycle (GO:0006099);; Biological Process: isocitrate metabolic process (GO:0006102);; Biological Process…	K00030|4e-98|cre:CHLREDRAFT_196042|IDH1	--	Isocitrate/isopropylmalate dehydrogenase [Macrophomina phaseolina MS6]
T2-13169	5	0	0		[G]	Carbohydrate transport and metabolism	Biological Process: mitotic cell cycle (GO:0000278);; Molecular Function: phosphoprotein phosphatase activity (GO:0004721);; Molecular Function: protein binding (GO:0005515);; Cellular Component: cytosol (GO:0005829);; Cellular Component: cytoskeleton (GO:0005856);; Biological Process: ATP catabolic process (GO:0006200);; Biological Process: protein dephosphorylation (GO:0006470);; Biological Pro…	K01101|7e-80|olu:OSTLU_33094|hypothetical protein	Phosphoglycolate phosphatase 2 OS=Arabidopsis thaliana GN=PGLP2 PE=1 SV=1	YALI0E28919p [Yarrowia lipolytica]
T2-13248	8	3	5		[U]	Intracellular trafficking, secretion, and vesicular transport	Biological Process: MAPK cascade (GO:0000165);; Biological Process: cytokinesis by cell plate formation (GO:0000911);; Biological Process: respiratory burst involved in defense response (GO:0002679);; Molecular Function: SNAP receptor activity (GO:0005484);; Cellular Component: trans-Golgi network (GO:0005802);; Cellular Component: cytosol (GO:0005829);; Cellular Component: plasma membrane (GO:00…	--	Syntaxin-related protein KNOLLE OS=Arabidopsis thaliana GN=KN PE=1 SV=1	hypothetical protein PRUPE_ppa023624mg [Prunus persica]
T2-13276	4	0	0		--	--	Molecular Function: protein binding (GO:0005515);; Cellular Component: nucleus (GO:0005634);; Cellular Component: nucleoplasm (GO:0005654);; Cellular Component: mitochondrion (GO:0005739);; Biological Process: regulation of transcription, DNA-dependent (GO:0006355);; Cellular Component: plastid (GO:0009536);; Biological Process: determination of bilateral symmetry (GO:0009855);; Biological Proces…	--	LOB domain-containing protein 15 OS=Arabidopsis thaliana GN=LBD15 PE=2 SV=2	LOB domain-containing protein, putative [Ricinus communis]
T2-13318	2	1	1		--	--	Molecular Function: nucleotide binding (GO:0000166);; Molecular Function: protein kinase activity (GO:0004672);; Biological Process: metabolic process (GO:0008152);; Molecular Function: oxidoreductase activity (GO:0016491);;	--	Probable LRR receptor-like serine/threonine-protein kinase At1g56130 OS=Arabidopsis thaliana GN=At1g56130 PE=1 SV=2	hypothetical protein PRUPE_ppa001152mg [Prunus persica]
T2-13331	4	0	0		--	--	Biological Process: mitotic cell cycle (GO:0000278);; Cellular Component: kinetochore (GO:0000776);; Cellular Component: condensed chromosome, centromeric region (GO:0000779);; Molecular Function: catalytic activity (GO:0003824);; Molecular Function: binding (GO:0005488);; Biological Process: mitosis (GO:0007067);; Biological Process: regulation of cell cycle process (GO:0010564);; Molecular Func…	--	--	conserved hypothetical protein [Ricinus communis]
T2-13360	0	0	5	--	--	--	--	--	--
T2-13366	7	0	0		[E]	Amino acid transport and metabolism	Biological Process: sulfur amino acid catabolic process (GO:0000098);; Molecular Function: cystathionine gamma-synthase activity (GO:0003962);; Molecular Function: cystathionine beta-lyase activity (GO:0004121);; Molecular Function: cystathionine gamma-lyase activity (GO:0004123);; Molecular Function: protein binding (GO:0005515);; Cellular Component: nucleus (GO:0005634);; Cellular Component: en…	K01758|1e-131|cme:CMT389C|cystathionine gamma-lyase	--	hypothetical protein PHYSODRAFT_299659 [Phytophthora sojae]
T2-13422	13	0	0		--	--	Molecular Function: RNA polymerase II transcription factor binding (GO:0001085);; Cellular Component: transcription factor complex (GO:0005667);; Cellular Component: plasma membrane (GO:0005886);; Biological Process: positive regulation of phosphatidylinositol 3-kinase cascade (GO:0014068);; Molecular Function: protein kinase binding (GO:0019901);; Cellular Component: lamellipodium (GO:0030027);;…	--	--	hypothetical protein BATDEDRAFT_25427 [Batrachochytrium dendrobatidis JAM81]
T2-13445	5	0	0		[J]	Translation, ribosomal structure and biogenesis	Biological Process: mitotic spindle elongation (GO:0000022);; Biological Process: in utero embryonic development (GO:0001701);; Biological Process: male germ cell proliferation (GO:0002176);; Molecular Function: translation initiation factor activity (GO:0003743);; Molecular Function: protein binding (GO:0005515);; Cellular Component: cytosol (GO:0005829);; Cellular Component: eukaryotic translat…	K03238|3e-43|sbi:SORBI_01g036250|hypothetical protein	Eukaryotic translation initiation factor 2 subunit beta OS=Triticum aestivum PE=1 SV=1	DEHA2D10340p [Debaryomyces hansenii CBS767]
T2-13504	7	0	0		[E]	Amino acid transport and metabolism	Biological Process: proteolysis (GO:0006508);; Biological Process: metabolic process (GO:0008152);; Biological Process: cellular amino acid biosynthetic process (GO:0008652);; Molecular Function: hydrolase activity (GO:0016787);; Molecular Function: dipeptidase activity (GO:0016805);;	--	--	peptidase [Euglena gracilis]
T2-13506	2	0	0		[G]	Carbohydrate transport and metabolism	Molecular Function: glucan exo-1,3-beta-glucosidase activity (GO:0004338);; Molecular Function: hydrolase activity, hydrolyzing O-glycosyl compounds (GO:0004553);; Molecular Function: beta-galactosidase activity (GO:0004565);; Cellular Component: extracellular region (GO:0005576);; Cellular Component: mitochondrion (GO:0005739);; Cellular Component: Golgi apparatus (GO:0005794);; Cellular Compone…	--	Cyanogenic beta-glucosidase (Fragment) OS=Trifolium repens GN=LI PE=1 SV=1	hypothetical protein PRUPE_ppa004108mg [Prunus persica]
T2-13508	12	4	2		[R]	General function prediction only	Molecular Function: RNA binding transcription antitermination factor activity (GO:0001072);; Molecular Function: double-stranded DNA binding (GO:0003690);; Molecular Function: single-stranded DNA binding (GO:0003697);; Molecular Function: mRNA 3'-UTR binding (GO:0003730);; Molecular Function: copper ion binding (GO:0005507);; Molecular Function: ATP binding (GO:0005524);; Cellular Component: nucl…	--	Glycine-rich RNA-binding protein 4, mitochondrial OS=Arabidopsis thaliana GN=RBG4 PE=2 SV=1	predicted protein [Physcomitrella patens subsp. patens]
T2-13514	0	0	5		--	--	Molecular Function: acetyl-CoA C-acetyltransferase activity (GO:0003985);; Cellular Component: cytosol (GO:0005829);; Biological Process: lipid biosynthetic process (GO:0008610);; Biological Process: anthocyanin-containing compound biosynthetic process (GO:0009718);; Biological Process: response to sucrose stimulus (GO:0009744);; Biological Process: response to UV-B (GO:0010224);; Molecular Funct…	--	Malonyl-coenzyme:anthocyanin 5-O-glucoside-6&apos;&apos;&apos;-O-malonyltransferase OS=Salvia splendens GN=5MAT1 PE=1 SV=1	Anthocyanin 5-aromatic acyltransferase, putative [Ricinus communis]
T2-13518	6	0	0		[R]	General function prediction only	Biological Process: reproduction (GO:0000003);; Biological Process: nematode larval development (GO:0002119);; Molecular Function: oligosaccharyl transferase activity (GO:0004576);; Molecular Function: dolichyl-diphosphooligosaccharide-protein glycotransferase activity (GO:0004579);; Molecular Function: protein binding (GO:0005515);; Cellular Component: endoplasmic reticulum (GO:0005783);; Cellul…	K07151|0.0|pop:POPTR_743464|hypothetical protein	--	oligosaccharyltransferase subunit STT3 [Selaginella moellendorffii]
T2-13545	11	4	0		[O]	Posttranslational modification, protein turnover, chaperones	Biological Process: negative regulation of transcription from RNA polymerase II promoter (GO:0000122);; Biological Process: karyogamy (GO:0000741);; Molecular Function: sequence-specific DNA binding RNA polymerase II transcription factor activity (GO:0000981);; Biological Process: RNA methylation (GO:0001510);; Biological Process: ovarian follicle development (GO:0001541);; Biological Process: ov…	--	--	probable prohibitin [Cyanidioschyzon merolae strain 10D]
T2-13546	10	0	1		[C]	Energy production and conversion	Molecular Function: protein binding (GO:0005515);; Cellular Component: mitochondrial inner membrane (GO:0005743);; Cellular Component: membrane (GO:0016020);; Molecular Function: oxidoreductase activity, acting on diphenols and related substances as donors (GO:0016679);; Biological Process: respiratory electron transport chain (GO:0022904);; Biological Process: response to chemical stimulus (GO:0…	K00411|4e-67|ppp:PHYPADRAFT_65902|hypothetical protein	--	cytochrome b-c1 complex subunit Rieske, putative [Phytophthora infestans T30-4]
T2-13555	4	0	0		[O]	Posttranslational modification, protein turnover, chaperones	Molecular Function: binding (GO:0005488);; Biological Process: cellular protein metabolic process (GO:0044267);; Cellular Component: nuclear part (GO:0044428);; Cellular Component: intracellular organelle lumen (GO:0070013);;	--	--	hypothetical protein AURANDRAFT_71268, partial [Aureococcus anophagefferens]
T2-13558	5	0	0		[T]	Signal transduction mechanisms	Biological Process: mitotic spindle elongation (GO:0000022);; Biological Process: DNA replication checkpoint (GO:0000076);; Biological Process: DNA damage checkpoint (GO:0000077);; Biological Process: M phase of mitotic cell cycle (GO:0000087);; Biological Process: mitotic anaphase (GO:0000090);; Cellular Component: protein phosphatase type 1 complex (GO:0000164);; Biological Process: mitotic pro…	K06269|0.0|vcn:VOLCADRAFT_106144|hypothetical protein	--	Serine/threonine protein phosphatase PP1 [Batrachochytrium dendrobatidis JAM81]
T2-13562	5	0	0		--	--	Molecular Function: carboxypeptidase activity (GO:0004180);; Molecular Function: serine-type carboxypeptidase activity (GO:0004185);; Cellular Component: vacuole (GO:0005773);; Biological Process: proteolysis (GO:0006508);; Biological Process: microtubule nucleation (GO:0007020);; Cellular Component: plant-type cell wall (GO:0009505);; Cellular Component: plasmodesma (GO:0009506);;	K13289|6e-58|ath:AT4G12910|scpl20	Serine carboxypeptidase-like 20 OS=Arabidopsis thaliana GN=SCPL20 PE=2 SV=2	unknown [Picea sitchensis]
T2-13583	6	4	0		[R]	General function prediction only	Biological Process: M phase of mitotic cell cycle (GO:0000087);; Biological Process: mitotic prophase (GO:0000088);; Cellular Component: Golgi membrane (GO:0000139);; Biological Process: cell morphogenesis (GO:0000902);; Molecular Function: GTPase activity (GO:0003924);; Molecular Function: GTP binding (GO:0005525);; Cellular Component: vacuole (GO:0005773);; Cellular Component: endoplasmic retic…	K07877|1e-89|ppp:PHYPADRAFT_193235|RabB14	--	unknown [Picea sitchensis]
T2-13586	5	0	0		--	--	Molecular Function: endonuclease activity (GO:0004519);; Molecular Function: binding (GO:0005488);; Biological Process: cellular component organization (GO:0016043);; Cellular Component: intracellular non-membrane-bounded organelle (GO:0043232);; Biological Process: primary metabolic process (GO:0044238);; Biological Process: cellular macromolecule metabolic process (GO:0044260);; Cellular Compon…	--	Endonuclease 2 OS=Arabidopsis thaliana GN=ENDO2 PE=2 SV=1	PREDICTED: endonuclease 1-like, partial [Cucumis sativus]
T2-13604	5	0	0		--	--	Molecular Function: oligosaccharyl transferase activity (GO:0004576);; Cellular Component: extracellular region (GO:0005576);; Cellular Component: vacuolar membrane (GO:0005774);; Cellular Component: endoplasmic reticulum (GO:0005783);; Cellular Component: endoplasmic reticulum membrane (GO:0005789);; Cellular Component: rough endoplasmic reticulum (GO:0005791);; Cellular Component: plasma membra…	K12666|1e-54|vvi:100247972|hypothetical protein LOC100247972	--	hypothetical protein VITISV_038821 [Vitis vinifera]
T2-13619	4	0	0		[R]	General function prediction only	Cellular Component: cell wall (GO:0005618);; Cellular Component: cytosol (GO:0005829);; Cellular Component: plasma membrane (GO:0005886);; Biological Process: response to antibiotic (GO:0046677);;	--	--	hypothetical protein DICSQDRAFT_45785 [Dichomitus squalens LYAD-421 SS1]
T2-13628	3	0	1		--	--	Cellular Component: extracellular region (GO:0005576);; Cellular Component: vacuole (GO:0005773);; Biological Process: response to salt stress (GO:0009651);; Biological Process: defense response to fungus, incompatible interaction (GO:0009817);; Cellular Component: cytoplasmic membrane-bounded vesicle (GO:0016023);; Biological Process: killing of cells of other organism (GO:0031640);; Biological …	--	Osmotin OS=Nicotiana tabacum GN=AP24 PE=1 SV=2	thaumatin-like protein [Actinidia chinensis]
T2-13637	9	1	0		--	--	--	--	--	hypothetical_protein [Oryza brachyantha]
T2-13638	4	0	0		--	--	Molecular Function: catalytic activity (GO:0003824);; Cellular Component: extracellular space (GO:0005615);; Cellular Component: lysosome (GO:0005764);; Cellular Component: cytosol (GO:0005829);; Biological Process: response to zinc ion (GO:0010043);; Biological Process: response to insulin stimulus (GO:0032868);; Molecular Function: gamma-glutamyl-peptidase activity (GO:0034722);; Biological Pro…	K01307|1e-41|cre:CHLREDRAFT_187002|GGH2	--	gammaglutamyl hydrolase putative [Albugo laibachii Nc14]
T2-13674	4	0	0		[G]	Carbohydrate transport and metabolism	Molecular Function: nucleotide binding (GO:0000166);; Cellular Component: cell wall (GO:0005618);; Cellular Component: cytosol (GO:0005829);; Biological Process: acetyl-CoA biosynthetic process (GO:0006085);; Biological Process: glycolysis (GO:0006096);; Biological Process: chromatin silencing (GO:0006342);; Biological Process: steroid biosynthetic process (GO:0006694);; Biological Process: phosp…	K00895|0.0|zma:100382182|hypothetical protein LOC100382182	Pyrophosphate--fructose 6-phosphate 1-phosphotransferase subunit beta OS=Solanum tuberosum PE=1 SV=2	uncharacterized protein LOC100382182 [Zea mays]
T2-13714	37	4	1		[J]	Translation, ribosomal structure and biogenesis	Molecular Function: structural constituent of ribosome (GO:0003735);; Cellular Component: cell wall (GO:0005618);; Cellular Component: nucleolus (GO:0005730);; Cellular Component: plasma membrane (GO:0005886);; Biological Process: translation (GO:0006412);; Cellular Component: chloroplast (GO:0009507);; Cellular Component: cytosolic small ribosomal subunit (GO:0022627);;	K02984|1e-120|olu:OSTLU_28528|RPS3a	--	40S ribosomal protein S1 AltName: Full=Protein cyc07 [Rhizoctonia solani AG-1 IB]
T2-13715	4	0	0		--	--	--	--	Organ-specific protein P4 OS=Pisum sativum PE=2 SV=1	uncharacterized protein LOC100306585 precursor [Glycine max]
T2-13736	31	6	0		[J]	Translation, ribosomal structure and biogenesis	Biological Process: nuclear-transcribed mRNA catabolic process, nonsense-mediated decay (GO:0000184);; Biological Process: RNA methylation (GO:0001510);; Biological Process: nematode larval development (GO:0002119);; Molecular Function: RNA binding (GO:0003723);; Molecular Function: structural constituent of ribosome (GO:0003735);; Cellular Component: nucleolus (GO:0005730);; Cellular Component: …	K02865|6e-95|sbi:SORBI_07g024200|hypothetical protein	--	60S ribosomal protein L10a [Coccomyxa subellipsoidea C-169]
T2-13741	5	0	0		--	--	Molecular Function: protein binding (GO:0005515);; Biological Process: carbohydrate metabolic process (GO:0005975);; Cellular Component: membrane (GO:0016020);; Biological Process: cellular protein metabolic process (GO:0044267);; Cellular Component: extracellular region part (GO:0044421);; Cellular Component: nuclear part (GO:0044428);; Cellular Component: intracellular organelle lumen (GO:00700…	--	--	hypothetical protein AN2954.2 [Aspergillus nidulans FGSC A4]
T2-13770	5	0	0		--	--	Molecular Function: catalytic activity (GO:0003824);; Molecular Function: protein binding (GO:0005515);; Cellular Component: extracellular region (GO:0005576);; Cellular Component: nucleoplasm (GO:0005654);; Biological Process: transcription, DNA-dependent (GO:0006351);; Biological Process: transport (GO:0006810);; Cellular Component: membrane (GO:0016020);; Molecular Function: transferase activi…	--	--	hypothetical protein VOLCADRAFT_63308 [Volvox carteri f. nagariensis]
T2-13808	5	0	1		[R]	General function prediction only	Cellular Component: membrane (GO:0016020);;	--	--	hypothetical protein GUITHDRAFT_89764 [Guillardia theta CCMP2712]
T2-13830	4	0	0		--	--	Molecular Function: cytochrome-c oxidase activity (GO:0004129);; Cellular Component: mitochondrial respiratory chain complex IV (GO:0005751);; Biological Process: mitochondrial electron transport, cytochrome c to oxygen (GO:0006123);; Biological Process: aerobic respiration (GO:0009060);; Cellular Component: integral to membrane (GO:0016021);;	--	Putative cytochrome c oxidase subunit 5C-4 OS=Arabidopsis thaliana GN=At5g40382 PE=3 SV=1	Cytochrome c oxidase polypeptide Vc-2, putative [Ricinus communis]
T2-13832	6	0	0		--	--	Molecular Function: catalytic activity (GO:0003824);; Molecular Function: binding (GO:0005488);; Cellular Component: nuclear lumen (GO:0031981);;	--	--	ZYRO0G05104p [Zygosaccharomyces rouxii]
T2-13837	7	0	0		--	--	--	--	--	YALI0C14234p [Yarrowia lipolytica]
T2-13851	5	0	1		--	--	Biological Process: autophagic vacuole fusion (GO:0000046);; Biological Process: myeloid cell activation involved in immune response (GO:0002275);; Biological Process: myeloid leukocyte mediated immunity (GO:0002444);; Molecular Function: protein binding (GO:0005515);; Cellular Component: lysosomal membrane (GO:0005765);; Cellular Component: early endosome (GO:0005769);; Cellular Component: vacuo…	K08515|1e-38|vvi:100257603|hypothetical protein LOC100257603	Vesicle-associated membrane protein 712 OS=Arabidopsis thaliana GN=VAMP712 PE=3 SV=1	unnamed protein product [Blastocystis hominis]
T2-13871	6	0	0		--	--	Biological Process: mitotic cell cycle (GO:0000278);; Cellular Component: cell wall (GO:0005618);; Cellular Component: nucleus (GO:0005634);; Cellular Component: cytosol (GO:0005829);; Cellular Component: plasma membrane (GO:0005886);; Biological Process: cell adhesion (GO:0007155);; Biological Process: photomorphogenesis (GO:0009640);; Biological Process: response to auxin stimulus (GO:0009733);…	--	--	predicted protein [Physcomitrella patens subsp. patens]
T2-13873	0	0	4	--	--	--	--	--	--
T2-13888	6	1	0		[R]	General function prediction only	Molecular Function: carbonate dehydratase activity (GO:0004089);; Molecular Function: protein binding (GO:0005515);; Cellular Component: mitochondrion (GO:0005739);; Cellular Component: mitochondrial respiratory chain complex I (GO:0005747);; Cellular Component: vacuolar membrane (GO:0005774);; Biological Process: glucose catabolic process (GO:0006007);; Biological Process: cellular aromatic comp…	--	Gamma carbonic anhydrase 1, mitochondrial OS=Arabidopsis thaliana GN=GAMMACA1 PE=1 SV=1	conserved hypothetical protein [Albugo laibachii Nc14]
T2-13891	7	0	0		--	--	Molecular Function: endonuclease activity (GO:0004519);; Molecular Function: binding (GO:0005488);; Biological Process: cellular component organization (GO:0016043);; Biological Process: cellular protein metabolic process (GO:0044267);; Cellular Component: extracellular region part (GO:0044421);; Biological Process: floral organ development (GO:0048437);;	--	Endonuclease 1 OS=Arabidopsis thaliana GN=ENDO1 PE=1 SV=1	PREDICTED: nuclease S1 [Vitis vinifera]
T2-13902	5	0	0		[RTKL]	--	Biological Process: activation of MAPK activity (GO:0000187);; Biological Process: response to hypoxia (GO:0001666);; Cellular Component: ruffle (GO:0001726);; Molecular Function: chromatin binding (GO:0003682);; Molecular Function: MAP kinase kinase activity (GO:0004708);; Molecular Function: protein kinase C binding (GO:0005080);; Molecular Function: collagen binding (GO:0005518);; Molecular Fu…	--	--	serine/threonine protein kinase [Galdieria sulphuraria]
T2-13913	18	2	0		--	--	Biological Process: T cell mediated immunity (GO:0002456);; Molecular Function: protein binding (GO:0005515);; Cellular Component: mitochondrion (GO:0005739);; Cellular Component: plasma membrane (GO:0005886);; Biological Process: transcription, DNA-dependent (GO:0006351);; Biological Process: receptor-mediated endocytosis (GO:0006898);; Biological Process: response to salt stress (GO:0009651);; …	K01527|3e-35|zma:100286203|transcription factor BTF3	--	hypothetical protein GUITHDRAFT_155498 [Guillardia theta CCMP2712]
T2-13917	32	3	2		[J]	Translation, ribosomal structure and biogenesis	Biological Process: ribosomal small subunit assembly (GO:0000028);; Biological Process: nuclear-transcribed mRNA catabolic process, nonsense-mediated decay (GO:0000184);; Molecular Function: structural constituent of ribosome (GO:0003735);; Biological Process: rRNA processing (GO:0006364);; Biological Process: translational initiation (GO:0006413);; Biological Process: translational elongation (G…	K02962|4e-58|ota:Ot04g05240|Putative 40S ribosomal protein S17 (ISS)	--	hypothetical protein BATDEDRAFT_88596 [Batrachochytrium dendrobatidis JAM81]
T2-13924	26	4	1		[J]	Translation, ribosomal structure and biogenesis	Molecular Function: nucleotide binding (GO:0000166);; Biological Process: nuclear-transcribed mRNA catabolic process, nonsense-mediated decay (GO:0000184);; Biological Process: RNA methylation (GO:0001510);; Biological Process: nematode larval development (GO:0002119);; Molecular Function: structural constituent of ribosome (GO:0003735);; Molecular Function: protein binding (GO:0005515);; Cellula…	K02894|6e-82|ppp:PHYPADRAFT_197002|hypothetical protein	--	predicted protein [Physcomitrella patens subsp. patens]
T2-13925	5	1	0		--	--	Biological Process: cellular process (GO:0009987);;	--	--	cell surface flocculin [Saccharomyces cerevisiae YJM789]
T2-13937	6	3	1		--	--	--	--	--	hypothetical protein PRUPE_ppa021783mg [Prunus persica]
T2-13980	11	2	10	--	--	--	--	--	--
T2-13990	35	3	0		[J]	Translation, ribosomal structure and biogenesis	Biological Process: nuclear-transcribed mRNA catabolic process, nonsense-mediated decay (GO:0000184);; Biological Process: RNA methylation (GO:0001510);; Molecular Function: structural constituent of ribosome (GO:0003735);; Cellular Component: nucleolus (GO:0005730);; Biological Process: translation (GO:0006412);; Biological Process: translational elongation (GO:0006414);; Biological Process: tra…	K02872|1e-83|ppp:PHYPADRAFT_183175|hypothetical protein	60S ribosomal protein L13a OS=Cyanophora paradoxa PE=2 SV=1	60S ribosomal protein L16 [Rhizopus delemar RA 99-880]
T2-14007	5	0	0		[H]	Coenzyme transport and metabolism	--	--	--	hypothetical protein [Tuber melanosporum Mel28]
T2-14017	5	1	0		[O]	Posttranslational modification, protein turnover, chaperones	Biological Process: reproduction (GO:0000003);; Biological Process: S phase of mitotic cell cycle (GO:0000084);; Biological Process: M phase of mitotic cell cycle (GO:0000087);; Biological Process: mitotic anaphase (GO:0000090);; Biological Process: protein polyubiquitination (GO:0000209);; Biological Process: nematode larval development (GO:0002119);; Biological Process: antigen processing and p…	K03037|1e-101|rcu:RCOM_1507340|26S proteasome non-atpase regulatory subunit, putative	--	unknown [Picea sitchensis]
T2-14031	6	0	0		[C]	Energy production and conversion	Molecular Function: NADH dehydrogenase activity (GO:0003954);; Molecular Function: binding (GO:0005488);; Cellular Component: mitochondrial inner membrane (GO:0005743);; Cellular Component: mitochondrial respiratory chain complex I (GO:0005747);; Biological Process: mitochondrial electron transport, NADH to ubiquinone (GO:0006120);; Biological Process: nervous system development (GO:0007399);; Mo…	K03943|1e-78|cme:CMR188C|NADH dehydrogenase I (Complex I) flavoprotein 24kDa subunit	--	hypothetical protein GUITHDRAFT_151242 [Guillardia theta CCMP2712]
T2-14057	4	0	0		--	--	Molecular Function: binding (GO:0005488);; Biological Process: gene expression (GO:0010467);; Biological Process: RNA metabolic process (GO:0016070);; Cellular Component: nuclear lumen (GO:0031981);;	--	--	unknown [Zea mays]
T2-14070	5	0	0		--	--	--	--	--	hypothetical protein ZEAMMB73_186177 [Zea mays]
T2-14074	6	0	0		--	--	Biological Process: reproduction (GO:0000003);; Biological Process: immune system process (GO:0002376);; Molecular Function: nucleic acid binding (GO:0003676);; Molecular Function: protein binding (GO:0005515);; Biological Process: mRNA processing (GO:0006397);; Biological Process: transport (GO:0006810);; Biological Process: cellular component movement (GO:0006928);; Biological Process: response…	K12831|1e-22|cre:CHLREDRAFT_196073|nuclear pre-mRNA splicing factor, component of splicing factor 3b	--	nuclear pre-mRNA splicing factor, component of splicing factor 3b [Chlamydomonas reinhardtii]
T2-14113	7	1	0		--	--	Molecular Function: nucleic acid binding (GO:0003676);; Cellular Component: cytoplasm (GO:0005737);; Biological Process: RNA processing (GO:0006396);; Biological Process: cellular amino acid biosynthetic process (GO:0008652);; Cellular Component: nuclear lumen (GO:0031981);;	K14157|3e-15|sbi:SORBI_04g035220|hypothetical protein	--	saccharopine dehydrogenase [Marssonina brunnea f. sp. &apos;multigermtubi&apos; MB_m1]
T2-14130	18	0	0		--	--	--	--	--	hypothetical protein PANT_9d00353 [Pseudozyma antarctica T-34]
T2-14136	34	6	1		[J]	Translation, ribosomal structure and biogenesis	Biological Process: nuclear-transcribed mRNA catabolic process, nonsense-mediated decay (GO:0000184);; Biological Process: RNA methylation (GO:0001510);; Biological Process: nematode larval development (GO:0002119);; Molecular Function: damaged DNA binding (GO:0003684);; Molecular Function: RNA binding (GO:0003723);; Molecular Function: mRNA binding (GO:0003729);; Molecular Function: structural c…	K02985|1e-116|rcu:RCOM_0706760|40S ribosomal protein S3, putative	40S ribosomal protein S3-1 OS=Arabidopsis thaliana GN=RPS3A PE=1 SV=1	40S ribosomal protein S3, putative [Ricinus communis]
T2-14142	15	1	1		--	--	--	--	--	conserved hypothetical protein [Ricinus communis]
T2-14169	9	1	0		[S]	Function unknown	--	--	--	hypothetical protein THAOC_10110 [Thalassiosira oceanica]
T2-14206	7	1	1		--	--	--	--	--	class III chitinase ChiA1 [Aspergillus fumigatus A1163]
T2-14210	8	0	0		[E]	Amino acid transport and metabolism	Molecular Function: glutamate dehydrogenase (NAD+) activity (GO:0004352);; Molecular Function: glutamate dehydrogenase [NAD(P)+] activity (GO:0004353);; Molecular Function: copper ion binding (GO:0005507);; Molecular Function: ATP binding (GO:0005524);; Molecular Function: GTP binding (GO:0005525);; Cellular Component: mitochondrion (GO:0005739);; Cellular Component: mitochondrial inner membrane …	K00261|1e-135|ppp:PHYPADRAFT_190253|hypothetical protein	--	hypothetical protein RO3G_04829 [Rhizopus delemar RA 99-880]
T2-14217	6	0	1		--	--	--	--	--	predicted protein [Populus trichocarpa]
T2-14234	6	1	0		--	--	Biological Process: G2/M transition of mitotic cell cycle (GO:0000086);; Cellular Component: cytoplasmic cyclin-dependent protein kinase holoenzyme complex (GO:0000308);; Molecular Function: binding (GO:0005488);; Molecular Function: protein binding (GO:0005515);; Cellular Component: nucleus (GO:0005634);; Cellular Component: plasma membrane (GO:0005886);; Biological Process: phosphorylation (GO:…	--	--	cyclin-Y-like protein [Phytophthora infestans T30-4]
T2-14252	4	0	0		[V]	Defense mechanisms	--	--	--	hypothetical protein AURANDRAFT_70714, partial [Aureococcus anophagefferens]
T2-14270	6	1	1		--	--	Molecular Function: DNA binding (GO:0003677);; Molecular Function: sequence-specific DNA binding transcription factor activity (GO:0003700);; Molecular Function: protein binding (GO:0005515);; Cellular Component: nucleus (GO:0005634);; Biological Process: regulation of transcription, DNA-dependent (GO:0006355);; Biological Process: organelle organization (GO:0006996);; Biological Process: respons…	--	Transcription factor TT8 OS=Arabidopsis thaliana GN=TT8 PE=1 SV=2	basic helix-loop-helix transcription factor [Humulus lupulus]
T2-14300	5	0	0		[H]	Coenzyme transport and metabolism	Molecular Function: G-protein coupled receptor binding (GO:0001664);; Molecular Function: GTP cyclohydrolase I activity (GO:0003934);; Molecular Function: neuropeptide hormone activity (GO:0005184);; Molecular Function: calcium ion binding (GO:0005509);; Molecular Function: GTP binding (GO:0005525);; Cellular Component: nucleolus (GO:0005730);; Cellular Component: cytoplasm (GO:0005737);; Cellula…	K01495|2e-61|cme:CMF055C|GTP cyclohydrolase I	GTP cyclohydrolase 1 OS=Synechocystis sp. (strain PCC 6803 / Kazusa) GN=folE PE=3 SV=1	GTP cyclohydrolase I [Phytophthora infestans T30-4]
T2-14313	8	0	0		--	--	Cellular Component: mitochondrion (GO:0005739);; Biological Process: floral organ abscission (GO:0010227);;	--	Protein IDA-LIKE 2 OS=Arabidopsis thaliana GN=IDL2 PE=2 SV=1	conserved hypothetical protein [Ricinus communis]
T2-14320	4	0	0	--	--	--	--	--	--
T2-14330	5	1	0		[T]	Signal transduction mechanisms	Biological Process: two-component signal transduction system (phosphorelay) (GO:0000160);; Biological Process: response to reactive oxygen species (GO:0000302);; Biological Process: developmental process involved in reproduction (GO:0003006);; Molecular Function: protein histidine kinase activity (GO:0004673);; Molecular Function: transmembrane signaling receptor activity (GO:0004888);; Biologica…	--	Histidine kinase 4 OS=Arabidopsis thaliana GN=AHK4 PE=1 SV=1	hypothetical protein SELMODRAFT_1415 [Selaginella moellendorffii]
T2-14342	16	33	6		[G]	Carbohydrate transport and metabolism	Molecular Function: protein binding (GO:0005515);; Cellular Component: extracellular region (GO:0005576);; Biological Process: transcription, DNA-dependent (GO:0006351);; Cellular Component: plant-type cell wall (GO:0009505);; Cellular Component: plasmodesma (GO:0009506);; Cellular Component: cytoplasmic membrane-bounded vesicle (GO:0016023);; Molecular Function: hydrolase activity (GO:0016787);;…	--	Glycine-rich cell wall structural protein OS=Arabidopsis thaliana GN=At3g17050 PE=4 SV=2	hypothetical protein ZEAMMB73_817356, partial [Zea mays]
T2-14352	5	1	0		[O]	Posttranslational modification, protein turnover, chaperones	Biological Process: protein peptidyl-prolyl isomerization (GO:0000413);; Biological Process: regulation of protein phosphorylation (GO:0001932);; Molecular Function: peptidyl-prolyl cis-trans isomerase activity (GO:0003755);; Cellular Component: nucleus (GO:0005634);; Cellular Component: multivesicular body (GO:0005771);; Cellular Component: endoplasmic reticulum (GO:0005783);; Cellular Component…	--	Peptidyl-prolyl cis-trans isomerase CYP19-4 OS=Arabidopsis thaliana GN=CYP19-4 PE=1 SV=2	unnamed protein product [Blastocystis hominis]
T2-14367	2	0	0		--	--	Molecular Function: monooxygenase activity (GO:0004497);; Molecular Function: binding (GO:0005488);; Biological Process: cellular aromatic compound metabolic process (GO:0006725);; Biological Process: defense response (GO:0006952);; Cellular Component: membrane (GO:0016020);; Molecular Function: oxidoreductase activity, acting on paired donors, with incorporation or reduction of molecular oxygen …	--	Isoflavone 2&apos;-hydroxylase OS=Glycyrrhiza echinata GN=CYP81E1 PE=1 SV=2	cytochrome P450, putative [Ricinus communis]
T2-14380	12	3	2		--	--	Molecular Function: protein binding (GO:0005515);; Cellular Component: nucleus (GO:0005634);; Biological Process: response to oxidative stress (GO:0006979);; Biological Process: anaerobic respiration (GO:0009061);; Biological Process: gene expression (GO:0010467);; Cellular Component: nuclear lumen (GO:0031981);; Cellular Component: macromolecular complex (GO:0032991);; Biological Process: primar…	--	Formin-like protein 5 OS=Oryza sativa subsp. japonica GN=FH5 PE=2 SV=2	hypothetical protein PRUPE_ppa012775mg [Prunus persica]
T2-14481	15	1	0		[K]	Transcription	Molecular Function: transcription coactivator activity (GO:0003713);; Cellular Component: nucleus (GO:0005634);; Cellular Component: Golgi apparatus (GO:0005794);; Cellular Component: nascent polypeptide-associated complex (GO:0005854);; Biological Process: translation (GO:0006412);; Biological Process: protein import into nucleus (GO:0006606);; Cellular Component: plasmodesma (GO:0009506);; Biol…	K03626|2e-55|ppp:PHYPADRAFT_110184|hypothetical protein	--	hypothetical protein PHYSODRAFT_284724 [Phytophthora sojae]
T2-14495	12	6	2		--	--	Biological Process: phosphatidylinositol biosynthetic process (GO:0006661);;	--	--	hypothetical protein PRUPE_ppa012539mg [Prunus persica]
T2-14519	8	0	1		--	--	Molecular Function: binding (GO:0005488);; Cellular Component: extracellular region (GO:0005576);; Biological Process: transcription, DNA-dependent (GO:0006351);; Biological Process: RNA processing (GO:0006396);; Cellular Component: nuclear lumen (GO:0031981);; Biological Process: cellular protein metabolic process (GO:0044267);; Biological Process: regulation of cellular process (GO:0050794);; B…	--	--	hypothetical protein VOLCADRAFT_63308 [Volvox carteri f. nagariensis]
T2-14520	6	0	0		[D]	Cell cycle control, cell division, chromosome partitioning	Biological Process: skeletal system development (GO:0001501);; Molecular Function: protein binding (GO:0005515);; Biological Process: transcription from RNA polymerase II promoter (GO:0006366);; Biological Process: organ morphogenesis (GO:0009887);; Cellular Component: macromolecular complex (GO:0032991);; Cellular Component: extracellular region part (GO:0044421);; Cellular Component: cytoplasmi…	--	--	hypothetical protein SORBIDRAFT_06g024545 [Sorghum bicolor]
T2-14527	5	1	15	--	--	--	--	--	--
T2-14534	5	0	0		--	--	Biological Process: transcription, DNA-dependent (GO:0006351);; Biological Process: viral reproduction (GO:0016032);; Biological Process: regulation of nucleobase-containing compound metabolic process (GO:0019219);; Molecular Function: protein domain specific binding (GO:0019904);; Biological Process: reproductive process (GO:0022414);; Cellular Component: nuclear lumen (GO:0031981);; Molecular F…	--	--	hypothetical protein VOLCADRAFT_92962 [Volvox carteri f. nagariensis]
T2-14541	4	0	0		--	--	Molecular Function: peptidase activity (GO:0008233);;	--	Serine carboxypeptidase-like 27 OS=Arabidopsis thaliana GN=SCPL27 PE=2 SV=1	PREDICTED: serine carboxypeptidase 24-like [Glycine max]
T2-14542	2	5	10		--	--	Molecular Function: transporter activity (GO:0005215);; Cellular Component: plasma membrane (GO:0005886);; Biological Process: response to water deprivation (GO:0009414);; Biological Process: response to nematode (GO:0009624);; Biological Process: gravitropism (GO:0009630);; Cellular Component: plant-type vacuole membrane (GO:0009705);; Biological Process: response to zinc ion (GO:0010043);; Biol…	--	Protein ZINC INDUCED FACILITATOR 1 OS=Arabidopsis thaliana GN=ZIF1 PE=1 SV=2	hypothetical protein PRUPE_ppa004919mg [Prunus persica]
T2-14561	30	28	9		[J]	Translation, ribosomal structure and biogenesis	Biological Process: RNA splicing, via endonucleolytic cleavage and ligation (GO:0000394);; Molecular Function: structural constituent of ribosome (GO:0003735);; Cellular Component: ribosome (GO:0005840);; Biological Process: DNA-dependent transcription, elongation (GO:0006354);; Biological Process: translation (GO:0006412);; Biological Process: methionine biosynthetic process (GO:0009086);; Cellu…	K02879|1e-105|vvi:100252405|hypothetical protein LOC100252405	--	PREDICTED: 50S ribosomal protein L17 [Vitis vinifera]
T2-14568	12	0	1		--	--	Molecular Function: peroxidase activity (GO:0004601);; Molecular Function: protein binding (GO:0005515);; Cellular Component: extracellular region (GO:0005576);; Cellular Component: nucleus (GO:0005634);; Biological Process: iron ion transport (GO:0006826);; Biological Process: response to oxidative stress (GO:0006979);; Biological Process: response to desiccation (GO:0009269);; Biological Proces…	K00430|0.0|vvi:100250514|hypothetical protein LOC100250514	Peroxidase 64 OS=Arabidopsis thaliana GN=PER64 PE=1 SV=1	PREDICTED: peroxidase 64-like isoform 2 [Vitis vinifera]
T2-14576	4	0	0		--	--	--	--	--	conserved hypothetical protein [Ricinus communis]
T2-14584	5	0	0		--	--	--	--	--	predicted protein [Hordeum vulgare subsp. vulgare]
T2-14589	66	6	1		[R]	General function prediction only	Molecular Function: metal ion binding (GO:0046872);;	K02977|1e-06|olu:OSTLU_32483|RPS27a	--	polyubiquitin [Rhizopus delemar RA 99-880]
T2-14639	1	0	6	--	--	--	--	--	--
T2-14659	4	0	0		[E]	Amino acid transport and metabolism	Biological Process: protein polyubiquitination (GO:0000209);; Biological Process: angiogenesis (GO:0001525);; Biological Process: angiotensin maturation (GO:0002003);; Molecular Function: aminopeptidase activity (GO:0004177);; Molecular Function: receptor activity (GO:0004872);; Molecular Function: interleukin-6 receptor binding (GO:0005138);; Molecular Function: interleukin-1, Type II receptor b…	K08776|4e-79|pop:POPTR_417380|hypothetical protein	--	PREDICTED: puromycin-sensitive aminopeptidase-like [Fragaria vesca subsp. vesca]
T2-14706	11	0	1		--	--	Molecular Function: protein binding (GO:0005515);; Cellular Component: intracellular (GO:0005622);; Cellular Component: mitochondrial large ribosomal subunit (GO:0005762);; Biological Process: transcription from mitochondrial promoter (GO:0006390);; Biological Process: positive regulation of transcription, DNA-dependent (GO:0045893);;	--	--	hypothetical protein A1Q2_04660 [Trichosporon asahii var. asahii CBS 8904]
T2-14735	15	1	0		[R]	General function prediction only	Molecular Function: DNA binding (GO:0003677);; Molecular Function: sequence-specific DNA binding transcription factor activity (GO:0003700);; Molecular Function: GTPase activity (GO:0003924);; Molecular Function: transporter activity (GO:0005215);; Molecular Function: copper ion binding (GO:0005507);; Molecular Function: protein binding (GO:0005515);; Molecular Function: GTP binding (GO:0005525);…	K07977|1e-81|pop:POPTR_723998|ARF family protein	ADP-ribosylation factor 1 OS=Salix bakko GN=ARF1 PE=2 SV=3	ADP-ribosylation factor [Hyacinthus orientalis]
T2-14736	4	0	0		[P]	Inorganic ion transport and metabolism	Molecular Function: protein binding (GO:0005515);; Cellular Component: lysosomal membrane (GO:0005765);; Cellular Component: endoplasmic reticulum membrane (GO:0005789);; Biological Process: anion transport (GO:0006820);; Biological Process: spermatid development (GO:0007286);; Biological Process: cell proliferation (GO:0008283);; Molecular Function: anion transmembrane transporter activity (GO:0…	--	--	citrate transporter [Bathycoccus prasinos]
T2-14738	44	0	2		--	--	--	--	--	RhoGAP and Fes/CIP4 domain-containing protein [Coprinopsis cinerea okayama7#130]
T2-14748	38	4	0		[J]	Translation, ribosomal structure and biogenesis	Molecular Function: signal transducer activity (GO:0004871);; Molecular Function: protein binding (GO:0005515);; Biological Process: translation (GO:0006412);; Molecular Function: translation factor activity, nucleic acid binding (GO:0008135);; Biological Process: positive regulation of I-kappaB kinase/NF-kappaB cascade (GO:0043123);; Cellular Component: cytoplasmic part (GO:0044444);;	K03232|2e-31|ppp:PHYPADRAFT_217719|hypothetical protein	--	predicted protein [Hordeum vulgare subsp. vulgare]
T2-14757	4	2	2		--	--	--	--	--	PREDICTED: uncharacterized protein LOC100783929 [Glycine max]
T2-14778	43	43	21	--	--	--	--	--	--
T2-14783	4	0	0		--	--	--	--	--	hypothetical protein PRUPE_ppa022590mg [Prunus persica]
T2-14789	5	0	0		[G]	Carbohydrate transport and metabolism	Biological Process: maltose metabolic process (GO:0000023);; Molecular Function: UTP:glucose-1-phosphate uridylyltransferase activity (GO:0003983);; Molecular Function: protein binding (GO:0005515);; Cellular Component: cytoplasm (GO:0005737);; Cellular Component: cytosol (GO:0005829);; Cellular Component: plasma membrane (GO:0005886);; Biological Process: glycogen biosynthetic process (GO:000597…	K00963|1e-138|osa:4347800|Os09g0553200	--	hypothetical protein E5Q_00515 [Mixia osmundae IAM 14324]
T2-14816	49	16	1		--	--	Cellular Component: mitochondrion (GO:0005739);; Cellular Component: endoplasmic reticulum (GO:0005783);; Biological Process: brassinosteroid mediated signaling pathway (GO:0009742);; Biological Process: cell growth (GO:0016049);; Biological Process: organ growth (GO:0035265);;	--	--	hypothetical protein PRUPE_ppa014424mg [Prunus persica]
T2-14820	4	0	0		--	--	Cellular Component: nuclear envelope (GO:0005635);; Biological Process: nucleocytoplasmic transport (GO:0006913);; Biological Process: macromolecule localization (GO:0033036);; Biological Process: primary metabolic process (GO:0044238);; Biological Process: regulation of biological process (GO:0050789);; Biological Process: organic substance transport (GO:0071702);; Biological Process: organic su…	K14312|2e-11|cme:CMH179C|similar to nucleoporin 155kD	--	nucleoporin [Dichomitus squalens LYAD-421 SS1]
T2-14830	5	1	0		[G]	Carbohydrate transport and metabolism	Molecular Function: catalytic activity (GO:0003824);;	--	--	glycoside hydrolase [Gaeumannomyces graminis var. tritici R3-111a-1]
T2-14840	72	14	14	--	--	--	--	--	--
T2-14843	42	14	4		--	--	--	--	--	PREDICTED: uncharacterized protein LOC100855263 [Vitis vinifera]
T2-14864	5	0	0		--	--	--	--	--	PREDICTED: uncharacterized protein LOC100260477 [Vitis vinifera]
T2-14871	6	1	0		--	--	Molecular Function: binding (GO:0005488);; Biological Process: RNA processing (GO:0006396);; Cellular Component: nuclear lumen (GO:0031981);;	K13171|5e-21|ath:AT2G29210|splicing factor PWI domain-containing protein	--	hypothetical protein AOL_s00054g260 [Arthrobotrys oligospora ATCC 24927]
T2-14886	33	17	1		--	--	Molecular Function: magnesium ion binding (GO:0000287);; Biological Process: metabolic process (GO:0008152);; Biological Process: response to heat (GO:0009408);; Biological Process: response to cold (GO:0009409);; Cellular Component: chloroplast stroma (GO:0009570);; Biological Process: response to wounding (GO:0009611);; Biological Process: response to jasmonic acid stimulus (GO:0009753);; Molec…	--	Tricyclene synthase EBOS, chloroplastic OS=Lotus japonicus GN=EBOS PE=1 SV=1	(E)-beta-ocimene synthase [Malus x domestica]
T2-14891	7	1	0		[R]	General function prediction only	Biological Process: defense response to insect (GO:0002213);; Molecular Function: acid phosphatase activity (GO:0003993);; Cellular Component: vacuole (GO:0005773);; Biological Process: response to oxidative stress (GO:0006979);; Biological Process: response to wounding (GO:0009611);; Molecular Function: hydrolase activity (GO:0016787);; Cellular Component: cytosolic ribosome (GO:0022626);; Biolo…	--	Stem 28 kDa glycoprotein OS=Glycine max GN=VSPA PE=2 SV=1	PREDICTED: stem 28 kDa glycoprotein-like [Fragaria vesca subsp. vesca]
T2-14921	5	0	0		[S]	Function unknown	Cellular Component: chromosome, telomeric region (GO:0000781);; Biological Process: regulation of action potential (GO:0001508);; Molecular Function: structural molecule activity (GO:0005198);; Molecular Function: protein binding (GO:0005515);; Cellular Component: extracellular region (GO:0005576);; Cellular Component: nuclear envelope (GO:0005635);; Cellular Component: Golgi apparatus (GO:000579…	--	--	similar to hedgehog protein [Cyanidioschyzon merolae strain 10D]
T2-14927	5	0	0		--	--	--	--	--	hypothetical protein AURANDRAFT_64212 [Aureococcus anophagefferens]
T2-14935	121	7	19		[G]	Carbohydrate transport and metabolism	Molecular Function: catalytic activity (GO:0003824);; Cellular Component: extracellular region (GO:0005576);; Biological Process: transcription, DNA-dependent (GO:0006351);; Biological Process: metabolic process (GO:0008152);; Cellular Component: plant-type cell wall (GO:0009505);; Cellular Component: plasmodesma (GO:0009506);; Cellular Component: cytoplasmic membrane-bounded vesicle (GO:0016023)…	--	Glycine-rich cell wall structural protein OS=Arabidopsis thaliana GN=At3g17050 PE=4 SV=2	PREDICTED: uncharacterized protein LOC100801057 [Glycine max]
T2-14937	46	0	0		--	--	--	--	--	predicted protein [Laccaria bicolor S238N-H82]
T2-14955	4	0	0		--	--	--	--	--	hypothetical protein AURANDRAFT_71693 [Aureococcus anophagefferens]
T2-14956	37	3	2		[J]	Translation, ribosomal structure and biogenesis	Biological Process: ribosomal small subunit assembly (GO:0000028);; Biological Process: nuclear-transcribed mRNA catabolic process, nonsense-mediated decay (GO:0000184);; Biological Process: endonucleolytic cleavage in ITS1 to separate SSU-rRNA from 5.8S rRNA and LSU-rRNA from tricistronic rRNA transcript (SSU-rRNA, 5.8S rRNA, LSU-rRNA) (GO:0000447);; Biological Process: endonucleolytic cleavage …	K02998|2e-93|rcu:RCOM_1264680|40S ribosomal protein sa, putative	--	40S ribosomal protein S0 [Trichosporon asahii var. asahii CBS 2479]
T2-14972	4	0	0		--	--	Biological Process: cytidine to uridine editing (GO:0016554);; Cellular Component: intracellular membrane-bounded organelle (GO:0043231);; Cellular Component: cytoplasmic part (GO:0044444);;	--	Pentatricopeptide repeat-containing protein At4g33170 OS=Arabidopsis thaliana GN=PCMP-H53 PE=3 SV=1	PREDICTED: LOW QUALITY PROTEIN: pentatricopeptide repeat-containing protein At1g71490-like [Brachypodium distachyon]
T2-14973	31	6	0		[J]	Translation, ribosomal structure and biogenesis	Biological Process: nuclear-transcribed mRNA catabolic process, nonsense-mediated decay (GO:0000184);; Biological Process: RNA methylation (GO:0001510);; Molecular Function: RNA binding (GO:0003723);; Molecular Function: structural constituent of ribosome (GO:0003735);; Molecular Function: protein binding (GO:0005515);; Cellular Component: vacuolar membrane (GO:0005774);; Cellular Component: Golg…	K02936|1e-100|osa:4345279|Os08g0326400	60S ribosomal protein L7a OS=Oryza sativa subsp. japonica GN=RPL7A PE=2 SV=1	60S ribosomal protein L8 [Schizophyllum commune H4-8]
T2-14974	6	1	0		--	--	Biological Process: response to molecule of bacterial origin (GO:0002237);; Molecular Function: binding (GO:0005488);; Cellular Component: plasma membrane (GO:0005886);; Biological Process: cellular aromatic compound metabolic process (GO:0006725);; Biological Process: ion transport (GO:0006811);; Biological Process: defense response (GO:0006952);; Biological Process: signal transduction (GO:0007…	--	Piriformospora indica-insensitive protein 2 OS=Arabidopsis thaliana GN=PII-2 PE=2 SV=1	hypothetical protein PRUPE_ppa026461mg [Prunus persica]
T2-14976	7	1	0		--	--	Cellular Component: nuclear part (GO:0044428);;	--	--	hypothetical protein AURANDRAFT_72910 [Aureococcus anophagefferens]
T2-14998	53	27	20		--	--	Cellular Component: plastid (GO:0009536);;	--	--	hypothetical protein PRUPE_ppa014288mg [Prunus persica]
T2-15004	1	2	4	--	--	--	--	--	--
T2-15010	4	0	0		--	--	Cellular Component: plasma membrane (GO:0005886);; Biological Process: defense response (GO:0006952);; Molecular Function: lipid binding (GO:0008289);; Biological Process: response to salicylic acid stimulus (GO:0009751);; Biological Process: cellular process (GO:0009987);; Cellular Component: anchored to membrane (GO:0031225);; Molecular Function: ion binding (GO:0043167);; Cellular Component: i…	--	Non-specific lipid-transfer protein-like protein At2g13820 OS=Arabidopsis thaliana GN=At2g13820 PE=1 SV=1	PREDICTED: non-specific lipid-transfer protein-like protein At2g13820-like [Fragaria vesca subsp. vesca]
T2-15025	5	0	0		[C]	Energy production and conversion	Biological Process: response to oxygen radical (GO:0000305);; Biological Process: mesoderm formation (GO:0001707);; Biological Process: placenta development (GO:0001890);; Molecular Function: thioredoxin-disulfide reductase activity (GO:0004791);; Cellular Component: nucleolus (GO:0005730);; Cellular Component: cytoplasm (GO:0005737);; Cellular Component: mitochondrion (GO:0005739);; Cellular Com…	K00384|2e-67|vcn:VOLCADRAFT_127304|NADPH-dependent thioredoxin reductase 1	Thioredoxin reductase SEP1 OS=Emiliania huxleyi GN=SEP1 PE=1 SV=1	RecName: Full=Thioredoxin reductase SEP1; Short=EhSEP1
T2-15050	2	0	0		--	--	Molecular Function: oxidoreductase activity, acting on paired donors, with incorporation or reduction of molecular oxygen, 2-oxoglutarate as one donor, and incorporation of one atom each of oxygen into both donors (GO:0016706);;	--	Gibberellin 3-beta-dioxygenase 4 OS=Arabidopsis thaliana GN=At1g80330 PE=1 SV=1	hypothetical protein PRUPE_ppa008973mg [Prunus persica]
T2-15062	1	0	4		--	--	Molecular Function: binding (GO:0005488);;	--	Putative ribonuclease H protein At1g65750 OS=Arabidopsis thaliana GN=At1g65750 PE=3 SV=1	hypothetical protein PRUPE_ppa027084mg, partial [Prunus persica]
T2-15084	2	0	0		--	--	Biological Process: response to hypoxia (GO:0001666);; Molecular Function: DNA binding (GO:0003677);; Molecular Function: sequence-specific DNA binding transcription factor activity (GO:0003700);; Molecular Function: protein binding (GO:0005515);; Cellular Component: nucleus (GO:0005634);; Cellular Component: nucleolus (GO:0005730);; Cellular Component: cytoplasm (GO:0005737);; Biological Process…	--	Ethylene-responsive transcription factor ERF061 OS=Arabidopsis thaliana GN=ERF061 PE=2 SV=1	hypothetical protein PRUPE_ppa009005mg [Prunus persica]
T2-15087	5	0	0		--	--	Biological Process: amino acid transmembrane transport (GO:0003333);; Molecular Function: hydrogen:amino acid symporter activity (GO:0005280);; Molecular Function: neutral amino acid transmembrane transporter activity (GO:0015175);; Molecular Function: L-amino acid transmembrane transporter activity (GO:0015179);; Biological Process: monovalent inorganic cation transport (GO:0015672);; Biological…	K14209|2e-56|ath:AT4G38250|amino acid transporter family protein	--	hypothetical protein PHYSODRAFT_352935 [Phytophthora sojae]
T2-15088	5	0	0		--	--	Cellular Component: nucleolus (GO:0005730);; Cellular Component: cytoplasm (GO:0005737);; Biological Process: gene expression (GO:0010467);; Biological Process: RNA metabolic process (GO:0016070);; Molecular Function: organic cyclic compound binding (GO:0097159);;	--	Proline-rich receptor-like protein kinase PERK2 OS=Arabidopsis thaliana GN=PERK2 PE=2 SV=3	hypothetical protein MTR_4g093910 [Medicago truncatula]
T2-15090	30	2	1		[J]	Translation, ribosomal structure and biogenesis	Biological Process: reproduction (GO:0000003);; Biological Process: mitotic spindle elongation (GO:0000022);; Biological Process: nematode larval development (GO:0002119);; Molecular Function: structural constituent of ribosome (GO:0003735);; Cellular Component: vacuole (GO:0005773);; Cellular Component: Golgi apparatus (GO:0005794);; Biological Process: translation (GO:0006412);; Biological Proc…	K02883|4e-79|ppp:PHYPADRAFT_197718|hypothetical protein	--	hypothetical protein CHLNCDRAFT_37334 [Chlorella variabilis]
T2-15105	797	289	309		--	--	Cellular Component: peroxisome (GO:0005777);;	--	--	PREDICTED: uncharacterized protein LOC101218501 [Cucumis sativus]
T2-15106	119	786	820		--	--	Cellular Component: cytochrome b6f complex (GO:0009512);; Cellular Component: chloroplast thylakoid membrane (GO:0009535);; Biological Process: photosynthesis (GO:0015979);; Cellular Component: integral to membrane (GO:0016021);; Biological Process: electron transport chain (GO:0022900);;	--	Cytochrome b6-f complex subunit 7 (Fragment) OS=Spinacia oleracea GN=petM PE=1 SV=1	PREDICTED: uncharacterized protein LOC101301039 [Fragaria vesca subsp. vesca]
T2-15107	49	5	1		[J]	Translation, ribosomal structure and biogenesis	Molecular Function: protein binding (GO:0005515);; Cellular Component: nucleus (GO:0005634);; Biological Process: translation (GO:0006412);; Biological Process: mRNA metabolic process (GO:0016071);; Biological Process: viral infectious cycle (GO:0019058);; Cellular Component: cytosolic large ribosomal subunit (GO:0022625);; Cellular Component: cytosolic ribosome (GO:0022626);;	K02942|9e-22|cre:CHLREDRAFT_82172|RPP1	60S acidic ribosomal protein P1 OS=Chlamydomonas reinhardtii PE=1 SV=1	acidic ribosomal protein P1 [Chlamydomonas reinhardtii]
T2-15121	4	0	0		[R]	General function prediction only	Molecular Function: methyltransferase activity (GO:0008168);; Biological Process: peptidyl-lysine methylation (GO:0018022);;	--	--	ethanolaminephosphotransferase [Galdieria sulphuraria]
T2-15133	4	0	0		--	--	Biological Process: morphogenesis of an epithelium (GO:0002009);; Molecular Function: transcription coactivator activity (GO:0003713);; Biological Process: regulation of transcription from RNA polymerase II promoter (GO:0006357);; Biological Process: RNA processing (GO:0006396);; Molecular Function: transcription factor binding (GO:0008134);; Biological Process: Wnt receptor signaling pathway (GO…	--	--	hypothetical protein AURANDRAFT_70520 [Aureococcus anophagefferens]
T2-15136	53	1	29		--	--	Molecular Function: translation initiation factor activity (GO:0003743);; Molecular Function: protein binding (GO:0005515);; Cellular Component: eukaryotic translation initiation factor 3 complex (GO:0005852);; Biological Process: carbohydrate metabolic process (GO:0005975);; Biological Process: translational initiation (GO:0006413);; Biological Process: plant-type cell wall organization (GO:0009…	--	Classical arabinogalactan protein 1 OS=Arabidopsis thaliana GN=AGP1 PE=2 SV=2	hypothetical protein PRUPE_ppa013320mg [Prunus persica]
T2-15138	4	15	17	--	--	--	--	--	--
T2-15164	4	0	0		--	--	--	--	--	PREDICTED: uncharacterized protein LOC101314662 [Fragaria vesca subsp. vesca]
T2-15182	7	2	0		[J]	Translation, ribosomal structure and biogenesis	Molecular Function: DNA secondary structure binding (GO:0000217);; Molecular Function: ATP-dependent DNA helicase activity (GO:0004003);; Molecular Function: exonuclease activity (GO:0004527);; Molecular Function: protein binding (GO:0005515);; Cellular Component: nucleoplasm (GO:0005654);; Biological Process: DNA replication (GO:0006260);; Biological Process: DNA repair (GO:0006281);; Biological…	--	--	hypothetical protein PHACADRAFT_48952, partial [Phanerochaete carnosa HHB-10118-sp]
T2-15190	5	0	1		--	--	Molecular Function: mannosyltransferase activity (GO:0000030);; Biological Process: mitotic cell cycle (GO:0000278);; Biological Process: mesodermal cell fate commitment (GO:0001710);; Biological Process: morphogenesis of an epithelium (GO:0002009);; Biological Process: regionalization (GO:0003002);; Molecular Function: sequence-specific DNA binding transcription factor activity (GO:0003700);; Ce…	--	--	predicted protein [Physcomitrella patens subsp. patens]
T2-15204	5	0	0	--	--	--	--	--	--
T2-15242	6	1	0		[KAD]	--	Molecular Function: DNA binding (GO:0003677);; Molecular Function: chromatin binding (GO:0003682);; Molecular Function: sequence-specific DNA binding transcription factor activity (GO:0003700);; Molecular Function: binding (GO:0005488);; Cellular Component: nucleus (GO:0005634);; Biological Process: polyamine catabolic process (GO:0006598);; Biological Process: oligopeptide transport (GO:0006857)…	K09422|1e-108|pop:POPTR_570586|MYB199, MYB200	Protein ODORANT1 OS=Petunia hybrida GN=ODO1 PE=2 SV=1	PREDICTED: protein ODORANT1-like [Fragaria vesca subsp. vesca]
T2-15269	5	0	3		[K]	Transcription	Molecular Function: DNA binding (GO:0003677);; Molecular Function: sequence-specific DNA binding transcription factor activity (GO:0003700);; Molecular Function: protein binding (GO:0005515);; Biological Process: transcription from RNA polymerase II promoter (GO:0006366);; Biological Process: response to water deprivation (GO:0009414);; Biological Process: double fertilization forming a zygote an…	--	Nuclear transcription factor Y subunit A-10 OS=Arabidopsis thaliana GN=NFYA10 PE=2 SV=2	PREDICTED: nuclear transcription factor Y subunit A-2-like [Fragaria vesca subsp. vesca]
T2-15286	24	1	2		[R]	General function prediction only	Biological Process: polysaccharide catabolic process (GO:0000272);; Molecular Function: chitinase activity (GO:0004568);; Cellular Component: extracellular space (GO:0005615);; Cellular Component: vacuole (GO:0005773);; Biological Process: carbohydrate metabolic process (GO:0005975);; Biological Process: chitin catabolic process (GO:0006032);; Molecular Function: chitin binding (GO:0008061);; Bio…	--	Endochitinase A OS=Nicotiana tabacum GN=CHN48 PE=1 SV=2	class II chitinase [Acacia koa]
T2-15299	8	0	0		--	--	Molecular Function: binding (GO:0005488);; Cellular Component: plasma membrane (GO:0005886);; Biological Process: phospholipid metabolic process (GO:0006644);; Biological Process: response to stress (GO:0006950);; Biological Process: response to abiotic stimulus (GO:0009628);; Cellular Component: integral to membrane (GO:0016021);; Cellular Component: intracellular organelle (GO:0043229);; Biolog…	--	Protein PLANT CADMIUM RESISTANCE 2 OS=Arabidopsis thaliana GN=PCR2 PE=1 SV=1	hypothetical protein CARUB_v10010549mg [Capsella rubella]
T2-15300	9	1	1		--	--	Molecular Function: GDP-dissociation inhibitor activity (GO:0005092);; Molecular Function: protein binding (GO:0005515);; Biological Process: small GTPase mediated signal transduction (GO:0007264);; Biological Process: cell tip growth (GO:0009932);; Biological Process: root epidermal cell differentiation (GO:0010053);; Cellular Component: membrane (GO:0016020);; Biological Process: actin cytoskel…	K12462|4e-46|zma:100501505|hypothetical protein LOC100501505	--	hypothetical protein GUITHDRAFT_159794 [Guillardia theta CCMP2712]
T2-15348	4	0	0		[N]	Cell motility	Cellular Component: condensed nuclear chromosome (GO:0000794);; Biological Process: cytokinesis (GO:0000910);; Cellular Component: early endosome (GO:0005769);; Cellular Component: microtubule organizing center (GO:0005815);; Biological Process: transport (GO:0006810);; Biological Process: mitotic chromosome condensation (GO:0007076);; Molecular Function: metallopeptidase activity (GO:0008237);; …	K12197|4e-49|ppp:PHYPADRAFT_174639|hypothetical protein	--	hypothetical protein BATDEDRAFT_86593 [Batrachochytrium dendrobatidis JAM81]
T2-15350	6	1	0		[O]	Posttranslational modification, protein turnover, chaperones	Molecular Function: nucleotide binding (GO:0000166);; Molecular Function: ATP binding (GO:0005524);; Cellular Component: cytoplasm (GO:0005737);; Biological Process: ATP catabolic process (GO:0006200);; Biological Process: proteolysis (GO:0006508);; Cellular Component: HslUV protease complex (GO:0009376);; Molecular Function: ATPase activity (GO:0016887);; Molecular Function: nucleoside-triphosph…	K03667|2e-70|olu:OSTLU_41786|ClpY_13	--	hypothetical protein CHLNCDRAFT_56057 [Chlorella variabilis]
T2-15414	7	1	0		--	--	Cellular Component: ubiquitin ligase complex (GO:0000151);; Molecular Function: protein binding (GO:0005515);; Cellular Component: cytoplasm (GO:0005737);; Biological Process: cellular process (GO:0009987);;	--	--	SM10-1 [Nicotiana tabacum]
T2-15436	5	0	0		--	--	Molecular Function: hydrolase activity (GO:0016787);; Cellular Component: nuclear part (GO:0044428);; Biological Process: response to stimulus (GO:0050896);; Biological Process: organic substance metabolic process (GO:0071704);;	--	--	TPA: putative protein kinase superfamily protein [Zea mays]
T2-15457	5	0	0		--	--	Molecular Function: binding (GO:0005488);; Biological Process: multicellular organismal process (GO:0032501);; Biological Process: primary metabolic process (GO:0044238);; Biological Process: cellular macromolecule metabolic process (GO:0044260);; Cellular Component: nuclear part (GO:0044428);; Cellular Component: intracellular organelle lumen (GO:0070013);;	--	--	hypothetical protein SMAC_02342 [Sordaria macrospora k-hell]
T2-15459	5	0	0		--	--	Molecular Function: protein binding (GO:0005515);; Molecular Function: ATP binding (GO:0005524);; Cellular Component: nucleus (GO:0005634);; Cellular Component: vacuole (GO:0005773);; Cellular Component: plasma membrane (GO:0005886);; Biological Process: ATP catabolic process (GO:0006200);; Biological Process: ATP biosynthetic process (GO:0006754);; Biological Process: cation transport (GO:000681…	K01535|0.0|pop:POPTR_826518|autoinhibited H+ ATPase	ATPase 10, plasma membrane-type OS=Arabidopsis thaliana GN=AHA10 PE=2 SV=2	autoinhibited H+ ATPase [Populus trichocarpa]
T2-15460	5	0	0		[P]	Inorganic ion transport and metabolism	Molecular Function: protein binding (GO:0005515);; Molecular Function: ATP binding (GO:0005524);; Cellular Component: nucleus (GO:0005634);; Cellular Component: vacuole (GO:0005773);; Cellular Component: plasma membrane (GO:0005886);; Biological Process: ATP catabolic process (GO:0006200);; Biological Process: ATP biosynthetic process (GO:0006754);; Biological Process: cation transport (GO:000681…	K01535|0.0|pop:POPTR_826518|autoinhibited H+ ATPase	ATPase 10, plasma membrane-type OS=Arabidopsis thaliana GN=AHA10 PE=2 SV=2	hypothetical protein VITISV_027896 [Vitis vinifera]
T2-15483	15	1	0		[O]	Posttranslational modification, protein turnover, chaperones	Molecular Function: copper ion binding (GO:0005507);; Molecular Function: ATP binding (GO:0005524);; Cellular Component: mitochondrion (GO:0005739);; Cellular Component: vacuolar membrane (GO:0005774);; Cellular Component: cytosol (GO:0005829);; Cellular Component: plasma membrane (GO:0005886);; Biological Process: gluconeogenesis (GO:0006094);; Biological Process: protein folding (GO:0006457);; …	K04077|0.0|olu:OSTLU_25997|CPN60C	--	chaperonin 60, mitochondrial [Ostreococcus lucimarinus CCE9901]
T2-15492	5	0	0		--	--	Cellular Component: plasma membrane (GO:0005886);; Biological Process: cation transport (GO:0006812);; Biological Process: potassium ion transport (GO:0006813);; Biological Process: response to salt stress (GO:0009651);; Molecular Function: sodium ion transmembrane transporter activity (GO:0015081);; Biological Process: sodium ion transmembrane transport (GO:0035725);;	--	Probable cation transporter HKT7 OS=Oryza sativa subsp. japonica GN=HKT7 PE=2 SV=2	PREDICTED: probable cation transporter HKT6-like [Vitis vinifera]
T2-15504	10	0	0		[OC]	--	Biological Process: developmental process involved in reproduction (GO:0003006);; Molecular Function: protein binding (GO:0005515);; Cellular Component: endoplasmic reticulum (GO:0005783);; Biological Process: response to stress (GO:0006950);; Biological Process: response to abiotic stimulus (GO:0009628);; Biological Process: post-embryonic development (GO:0009791);; Cellular Component: cell surf…	K09584|5e-53|vvi:100243120|hypothetical protein LOC100243120	Protein disulfide-isomerase 2-3 OS=Arabidopsis thaliana GN=PDIL2-3 PE=2 SV=1	thioredoxin-like protein [Phytophthora infestans T30-4]
T2-15514	5	0	0		--	--	Molecular Function: G-protein coupled receptor binding (GO:0001664);; Biological Process: establishment of imaginal disc-derived wing hair orientation (GO:0001737);; Molecular Function: binding (GO:0005488);; Molecular Function: GTP binding (GO:0005525);; Cellular Component: cytoplasm (GO:0005737);; Cellular Component: centrosome (GO:0005813);; Biological Process: muscle contraction (GO:0006936);…	K04640|8e-63|rcu:RCOM_0707670|GTP-binding protein (p) alpha subunit, gpa1, putative	--	RecName: Full=Guanine nucleotide-binding protein alpha-1 subunit
T2-15522	3	0	0		--	--	--	--	Lachrymatory-factor synthase OS=Allium cepa GN=LFS PE=1 SV=1	PREDICTED: uncharacterized protein LOC100261221 [Vitis vinifera]
T2-15540	5	0	0		--	--	Molecular Function: protein binding (GO:0005515);; Biological Process: RNA processing (GO:0006396);; Biological Process: cellular process (GO:0009987);; Cellular Component: nuclear lumen (GO:0031981);;	K13171|4e-13|rcu:RCOM_0733150|copper ion binding protein, putative	--	hypothetical protein AURANDRAFT_72910 [Aureococcus anophagefferens]
T2-15543	5	1	1		[R]	General function prediction only	Biological Process: regulation of protein phosphorylation (GO:0001932);; Molecular Function: protein kinase activity (GO:0004672);; Molecular Function: protein binding (GO:0005515);; Biological Process: glycogen metabolic process (GO:0005977);; Biological Process: cell communication (GO:0007154);; Biological Process: signal transduction (GO:0007165);; Biological Process: response to biotic stimul…	--	--	predicted protein [Thalassiosira pseudonana CCMP1335]
T2-15544	6	0	0		[C]	Energy production and conversion	Molecular Function: protease binding (GO:0002020);; Molecular Function: iron ion binding (GO:0005506);; Cellular Component: mitochondrion (GO:0005739);; Cellular Component: mitochondrial respiratory chain complex I (GO:0005747);; Cellular Component: plasma membrane (GO:0005886);; Biological Process: mitochondrial electron transport, NADH to ubiquinone (GO:0006120);; Biological Process: protein gl…	K03940|6e-98|pop:POPTR_561685|hypothetical protein	--	NADH dehydrogenase subunit 10 [Hemiselmis andersenii]
T2-15555	4	0	0		--	--	Molecular Function: iron ion binding (GO:0005506);; Molecular Function: protein binding (GO:0005515);; Cellular Component: endoplasmic reticulum (GO:0005783);; Biological Process: steroid metabolic process (GO:0008202);; Molecular Function: electron carrier activity (GO:0009055);; Biological Process: suberin biosynthetic process (GO:0010345);; Molecular Function: alkane 1-monooxygenase activity (…	--	Cytochrome P450 94A1 OS=Vicia sativa GN=CYP94A1 PE=2 SV=2	hypothetical protein PRUPE_ppa025166mg, partial [Prunus persica]
T2-15593	6	0	0		[I]	Lipid transport and metabolism	Molecular Function: 3-hydroxyacyl-CoA dehydrogenase activity (GO:0003857);; Molecular Function: binding (GO:0005488);; Cellular Component: cell wall (GO:0005618);; Cellular Component: nucleolus (GO:0005730);; Cellular Component: cytosol (GO:0005829);; Cellular Component: plasma membrane (GO:0005886);; Biological Process: fatty acid beta-oxidation (GO:0006635);; Molecular Function: 3-hydroxybutyry…	K00074|3e-45|ppp:PHYPADRAFT_114928|hypothetical protein	--	hypothetical protein BATDEDRAFT_29410 [Batrachochytrium dendrobatidis JAM81]
T2-15595	8	0	0		--	--	Molecular Function: receptor activity (GO:0004872);; Molecular Function: binding (GO:0005488);; Cellular Component: nuclear envelope (GO:0005635);; Biological Process: steroid biosynthetic process (GO:0006694);; Biological Process: cell death (GO:0008219);; Molecular Function: isomerase activity (GO:0016853);; Cellular Component: organelle membrane (GO:0031090);; Biological Process: cellular prot…	--	--	hypothetical protein RO3G_06146 [Rhizopus delemar RA 99-880]
T2-15632	5	0	0		[N]	Cell motility	Cellular Component: ESCRT III complex (GO:0000815);; Molecular Function: protein binding (GO:0005515);; Cellular Component: nucleus (GO:0005634);; Cellular Component: cytosol (GO:0005829);; Biological Process: protein targeting to vacuole (GO:0006623);; Biological Process: cellular membrane organization (GO:0016044);; Biological Process: vesicle-mediated transport (GO:0016192);; Biological Proces…	K12193|2e-52|cre:CHLREDRAFT_113052|VPS24	--	subunit of the ESCRT-III complex [Chlamydomonas reinhardtii]
T2-15660	6	2	0		--	--	Biological Process: cellular process (GO:0009987);; Cellular Component: cell part (GO:0044464);; Biological Process: system development (GO:0048731);; Molecular Function: organic cyclic compound binding (GO:0097159);;	--	--	hypothetical protein RO3G_14008 [Rhizopus delemar RA 99-880]
T2-15662	5	0	0		[R]	General function prediction only	Molecular Function: protein binding (GO:0005515);; Cellular Component: nucleus (GO:0005634);; Cellular Component: mitochondrion (GO:0005739);; Cellular Component: cytosol (GO:0005829);; Cellular Component: plasma membrane (GO:0005886);; Biological Process: transforming growth factor beta receptor signaling pathway (GO:0007179);; Biological Process: gene expression (GO:0010467);; Biological Proces…	--	--	hypothetical protein CARUB_v10014111mg [Capsella rubella]
T2-15672	6	0	0		--	--	Cellular Component: mitochondrion (GO:0005739);; Cellular Component: mitochondrial inner membrane (GO:0005743);; Biological Process: cellular process (GO:0009987);; Cellular Component: organelle membrane (GO:0031090);; Cellular Component: organelle envelope (GO:0031967);; Cellular Component: protein complex (GO:0043234);; Cellular Component: membrane part (GO:0044425);;	--	Outer envelope pore protein 16-3, chloroplastic/mitochondrial OS=Arabidopsis thaliana GN=OEP163 PE=1 SV=1	mitochondrial protein translocase family [Micromonas pusilla CCMP1545]
T2-15697	7	0	0		--	--	Molecular Function: protein binding (GO:0005515);; Cellular Component: extracellular region (GO:0005576);; Cellular Component: nucleus (GO:0005634);; Biological Process: transcription from RNA polymerase II promoter (GO:0006366);; Biological Process: cellular protein modification process (GO:0006464);; Biological Process: cellular component organization (GO:0016043);; Molecular Function: transfer…	--	--	SAD1p [Chlamydomonas reinhardtii]
T2-15712	4	0	0		[F]	Nucleotide transport and metabolism	Molecular Function: formate-tetrahydrofolate ligase activity (GO:0004329);; Molecular Function: methenyltetrahydrofolate cyclohydrolase activity (GO:0004477);; Molecular Function: methylenetetrahydrofolate dehydrogenase [NAD(P)+] activity (GO:0004486);; Molecular Function: methylenetetrahydrofolate dehydrogenase (NADP+) activity (GO:0004488);; Molecular Function: copper ion binding (GO:0005507);;…	--	Formate--tetrahydrofolate ligase OS=Spinacia oleracea PE=1 SV=3	Formate--tetrahydrofolate ligase [Aegilops tauschii]
T2-15724	22	4	0	--	--	--	--	--	--
T2-15747	6	0	0		--	--	--	--	--	hypothetical protein TSTA_040370 [Talaromyces stipitatus ATCC 10500]
T2-15749	3	1	0		[RTKL]	--	Biological Process: alternative nuclear mRNA splicing, via spliceosome (GO:0000380);; Molecular Function: DNA binding (GO:0003677);; Molecular Function: double-stranded DNA binding (GO:0003690);; Molecular Function: single-stranded DNA binding (GO:0003697);; Molecular Function: mRNA binding (GO:0003729);; Molecular Function: protein kinase activity (GO:0004672);; Molecular Function: protein serin…	--	Serine/threonine-protein kinase-like protein ACR4 OS=Arabidopsis thaliana GN=ACR4 PE=1 SV=1	PREDICTED: serine/threonine-protein kinase-like protein ACR4-like [Fragaria vesca subsp. vesca]
T2-15750	6	0	3		--	--	Molecular Function: cysteine-type peptidase activity (GO:0008234);; Cellular Component: chloroplast (GO:0009507);;	--	OTU domain-containing protein At3g57810 OS=Arabidopsis thaliana GN=At3g57810 PE=2 SV=1	PREDICTED: OTU domain-containing protein At3g57810-like [Fragaria vesca subsp. vesca]
T2-15757	19	3	2		--	--	--	--	--	hypothetical protein GUITHDRAFT_151944 [Guillardia theta CCMP2712]
T2-15775	11	14	0		[O]	Posttranslational modification, protein turnover, chaperones	Molecular Function: arsenate reductase (glutaredoxin) activity (GO:0008794);; Molecular Function: electron carrier activity (GO:0009055);; Molecular Function: protein disulfide oxidoreductase activity (GO:0015035);; Cellular Component: cytoplasmic membrane-bounded vesicle (GO:0016023);; Biological Process: methylglyoxal catabolic process to D-lactate (GO:0019243);; Molecular Function: heme bindin…	--	Monothiol glutaredoxin-S10 OS=Arabidopsis thaliana GN=GRXS10 PE=3 SV=1	glutaredoxin [Populus trichocarpa]
T2-15781	8	1	0	--	--	--	--	--	--
T2-15782	7	0	0		--	--	--	--	--	predicted protein [Populus trichocarpa]
T2-15789	10	1	0		[G]	Carbohydrate transport and metabolism	Molecular Function: glucan exo-1,3-beta-glucosidase activity (GO:0004338);; Molecular Function: beta-galactosidase activity (GO:0004565);; Molecular Function: beta-mannosidase activity (GO:0004567);; Biological Process: carbohydrate metabolic process (GO:0005975);; Molecular Function: zinc ion binding (GO:0008270);; Molecular Function: beta-glucosidase activity (GO:0008422);; Cellular Component: …	K05350|0.0|rcu:RCOM_0905360|beta-glucosidase, putative (EC:3.2.1.21)	Beta-glucosidase 47 OS=Arabidopsis thaliana GN=BGLU47 PE=3 SV=2	hypothetical protein PRUPE_ppa004523mg [Prunus persica]
T2-15792	8	0	0		--	--	Cellular Component: nuclear part (GO:0044428);;	--	--	hypothetical protein [Zea mays]
T2-15797	7	0	1		[R]	General function prediction only	Cellular Component: Golgi membrane (GO:0000139);; Molecular Function: GTPase activity (GO:0003924);; Molecular Function: GTP binding (GO:0005525);; Cellular Component: mitochondrion (GO:0005739);; Cellular Component: plasma membrane (GO:0005886);; Biological Process: GTP catabolic process (GO:0006184);; Biological Process: endocytosis (GO:0006897);; Biological Process: induction of apoptosis (GO:…	--	--	ras [Rhodomonas sp. CCMP768]
T2-15798	8	2	0		[QR]	--	Cellular Component: nucleus (GO:0005634);; Cellular Component: cytosol (GO:0005829);; Cellular Component: plasma membrane (GO:0005886);; Biological Process: polyamine catabolic process (GO:0006598);; Molecular Function: O-methyltransferase activity (GO:0008171);; Cellular Component: plasmodesma (GO:0009506);; Biological Process: response to wounding (GO:0009611);; Biological Process: response to …	--	Caffeic acid 3-O-methyltransferase OS=Medicago sativa PE=1 SV=1	hypothetical protein PRUPE_ppa007229mg [Prunus persica]
T2-15805	4	0	0		--	--	--	--	--	hypothetical protein PHYSODRAFT_286498 [Phytophthora sojae]
T2-15811	3	0	0		[C]	Energy production and conversion	Cellular Component: vacuolar proton-transporting V-type ATPase, V0 domain (GO:0000220);; Biological Process: cell morphogenesis (GO:0000902);; Biological Process: ossification (GO:0001503);; Cellular Component: acrosomal vesicle (GO:0001669);; Cellular Component: nucleolus (GO:0005730);; Cellular Component: mitochondrion (GO:0005739);; Cellular Component: trans-Golgi network (GO:0005802);; Cellul…	K02154|2e-67|rcu:RCOM_1596210|vacuolar proton atpase, putative (EC:3.6.3.14)	Vacuolar proton ATPase a3 OS=Arabidopsis thaliana GN=VHA-a3 PE=1 SV=1	hypothetical protein PRUPE_ppa001483m1g, partial [Prunus persica]
T2-15818	5	0	0		--	--	--	--	Dof zinc finger protein DOF2.5 OS=Arabidopsis thaliana GN=DOF2.5 PE=2 SV=3	PREDICTED: dof zinc finger protein DOF3.7-like [Glycine max]
T2-15836	19	0	0		--	--	Molecular Function: binding (GO:0005488);; Cellular Component: nucleus (GO:0005634);; Molecular Function: hydrolase activity (GO:0016787);;	--	--	hypothetical protein PRUPE_ppa010574mg [Prunus persica]
T2-15859	4	0	0		--	--	Molecular Function: protein binding (GO:0005515);; Cellular Component: nucleus (GO:0005634);; Cellular Component: nucleoplasm (GO:0005654);; Cellular Component: mitochondrion (GO:0005739);; Cellular Component: plastid (GO:0009536);; Biological Process: response to auxin stimulus (GO:0009733);; Biological Process: response to brassinosteroid stimulus (GO:0009741);; Biological Process: determinatio…	--	LOB domain-containing protein 19 OS=Arabidopsis thaliana GN=LBD19 PE=2 SV=1	hypothetical protein PRUPE_ppa017589mg [Prunus persica]
T2-15872	18	1	0		--	--	Molecular Function: protein binding (GO:0005515);; Biological Process: anatomical structure morphogenesis (GO:0009653);; Biological Process: cellular component organization (GO:0016043);; Biological Process: cell differentiation (GO:0030154);; Biological Process: root development (GO:0048364);; Biological Process: developmental growth (GO:0048589);; Cellular Component: cell periphery (GO:0071944)…	--	--	predicted protein [Populus trichocarpa]
T2-15882	16	0	2		--	--	Cellular Component: nucleus (GO:0005634);; Biological Process: response to desiccation (GO:0009269);; Biological Process: response to cold (GO:0009409);; Biological Process: response to water deprivation (GO:0009414);; Cellular Component: plasmodesma (GO:0009506);; Biological Process: pollen development (GO:0009555);; Biological Process: response to abscisic acid stimulus (GO:0009737);; Biologica…	--	HVA22-like protein c OS=Arabidopsis thaliana GN=HVA22C PE=2 SV=1	PREDICTED: HVA22-like protein a [Vitis vinifera]
T2-15889	8	2	1		[E]	Amino acid transport and metabolism	Molecular Function: catalytic activity (GO:0003824);; Biological Process: cellular amino acid biosynthetic process (GO:0008652);; Molecular Function: hydrolase activity (GO:0016787);; Molecular Function: metal ion binding (GO:0046872);;	--	--	acetylornithine deacetylase [Exophiala dermatitidis NIH/UT8656]
T2-15896	8	1	1		--	--	Molecular Function: protein binding (GO:0005515);; Cellular Component: nuclear lumen (GO:0031981);; Biological Process: primary metabolic process (GO:0044238);; Biological Process: cellular macromolecule metabolic process (GO:0044260);; Cellular Component: extracellular region part (GO:0044421);;	--	--	flocculin [Saccharomyces cerevisiae]
T2-15908	26	3	0		[J]	Translation, ribosomal structure and biogenesis	Molecular Function: structural constituent of ribosome (GO:0003735);; Cellular Component: ribosome (GO:0005840);; Biological Process: translation (GO:0006412);; Biological Process: response to antibiotic (GO:0046677);; Biological Process: response to cycloheximide (GO:0046898);;	K02929|4e-51|vcn:VOLCADRAFT_79404|rpl36A	--	60S ribosomal protein L44 [Rhizopus delemar RA 99-880]
T2-15925	10	1	0		--	--	--	--	F-box protein At2g39490 OS=Arabidopsis thaliana GN=At2g39490 PE=2 SV=1	unnamed protein product [Vitis vinifera]
T2-15930	5	1	0		[Q]	Secondary metabolites biosynthesis, transport and catabolism	Molecular Function: iron ion binding (GO:0005506);; Cellular Component: endoplasmic reticulum (GO:0005783);; Molecular Function: electron carrier activity (GO:0009055);; Biological Process: diterpenoid biosynthetic process (GO:0016102);; Molecular Function: (S)-limonene 3-monooxygenase activity (GO:0018674);; Molecular Function: (S)-limonene 6-monooxygenase activity (GO:0018675);; Molecular Funct…	--	Cytochrome P450 71D9 OS=Glycine max GN=CYP71D9 PE=2 SV=1	hypothetical protein PRUPE_ppa014661mg, partial [Prunus persica]
T2-15934	4	0	0		--	--	Molecular Function: protein binding (GO:0005515);; Biological Process: cellular process (GO:0009987);; Cellular Component: nuclear part (GO:0044428);;	--	--	phenylalanine ammonia lyase [Rhodotorula glutinis]
T2-15964	5	1	0		[E]	Amino acid transport and metabolism	Biological Process: glomerular filtration (GO:0003094);; Molecular Function: aminopeptidase activity (GO:0004177);; Molecular Function: protein binding (GO:0005515);; Cellular Component: mitochondrion (GO:0005739);; Cellular Component: cytosol (GO:0005829);; Molecular Function: metallopeptidase activity (GO:0008237);; Biological Process: protein processing (GO:0016485);; Molecular Function: hydro…	K01262|2e-58|vcn:VOLCADRAFT_58370|hypothetical protein	--	hypothetical protein RO3G_00108 [Rhizopus delemar RA 99-880]
T2-16012	11	2	2		[J]	Translation, ribosomal structure and biogenesis	Biological Process: nuclear-transcribed mRNA catabolic process, nonsense-mediated decay (GO:0000184);; Biological Process: RNA methylation (GO:0001510);; Molecular Function: RNA binding (GO:0003723);; Molecular Function: structural constituent of ribosome (GO:0003735);; Cellular Component: cell wall (GO:0005618);; Cellular Component: mitochondrion (GO:0005739);; Cellular Component: vacuolar membr…	K02957|4e-72|osa:4342697|Os07g0208000	40S ribosomal protein S15a OS=Brassica napus GN=RPS15A PE=2 SV=3	hypothetical protein BATDEDRAFT_8648 [Batrachochytrium dendrobatidis JAM81]
T2-16028	6	1	0		[OC]	--	Biological Process: developmental process involved in reproduction (GO:0003006);; Cellular Component: endoplasmic reticulum (GO:0005783);; Biological Process: post-embryonic development (GO:0009791);; Cellular Component: organelle membrane (GO:0031090);; Biological Process: response to endoplasmic reticulum stress (GO:0034976);; Biological Process: response to chemical stimulus (GO:0042221);; Bio…	K09584|5e-43|vcn:VOLCADRAFT_105867|hypothetical protein	--	thioredoxin-like protein [Phytophthora infestans T30-4]
T2-16031	13	1	3		--	--	Molecular Function: catalytic activity (GO:0003824);; Molecular Function: protein binding (GO:0005515);; Biological Process: nitrogen compound metabolic process (GO:0006807);; Cellular Component: membrane (GO:0016020);; Cellular Component: nuclear lumen (GO:0031981);; Biological Process: primary metabolic process (GO:0044238);; Biological Process: cellular macromolecule metabolic process (GO:0044…	--	--	hypothetical protein AURANDRAFT_70520 [Aureococcus anophagefferens]
T2-16039	6	1	0		--	--	Molecular Function: motor activity (GO:0003774);; Molecular Function: catalytic activity (GO:0003824);; Molecular Function: protein binding (GO:0005515);; Cellular Component: extracellular region (GO:0005576);; Cellular Component: nucleus (GO:0005634);; Cellular Component: plasma membrane (GO:0005886);; Biological Process: transport (GO:0006810);; Biological Process: response to stress (GO:000695…	--	--	hypothetical protein AURANDRAFT_65124 [Aureococcus anophagefferens]
T2-16045	5	0	0		--	--	Molecular Function: nucleic acid binding (GO:0003676);; Biological Process: cellular protein metabolic process (GO:0044267);; Cellular Component: intracellular part (GO:0044424);;	--	--	Epa5p [Candida glabrata]
T2-16048	13	0	0		--	--	Biological Process: transition metal ion transport (GO:0000041);; Molecular Function: sequence-specific DNA binding transcription factor activity (GO:0003700);; Molecular Function: transcription cofactor activity (GO:0003712);; Cellular Component: nucleus (GO:0005634);; Cellular Component: vacuole (GO:0005773);; Cellular Component: plasma membrane (GO:0005886);; Biological Process: protein target…	--	CEN-like protein 2 OS=Nicotiana tabacum GN=CET2 PE=2 SV=1	hypothetical protein PRUPE_ppa012343mg [Prunus persica]
T2-16073	14	2	1		[T]	Signal transduction mechanisms	Biological Process: response to stimulus (GO:0050896);;	--	Universal stress protein A-like protein OS=Arabidopsis thaliana GN=At3g01520 PE=1 SV=2	hypothetical protein PRUPE_ppb010253mg [Prunus persica]
T2-16082	12	1	0		[C]	Energy production and conversion	Biological Process: reproduction (GO:0000003);; Cellular Component: vacuolar proton-transporting V-type ATPase, V1 domain (GO:0000221);; Biological Process: nematode larval development (GO:0002119);; Molecular Function: protein binding (GO:0005515);; Cellular Component: cytosol (GO:0005829);; Biological Process: cellular iron ion homeostasis (GO:0006879);; Biological Process: apoptotic process (G…	K02149|3e-72|ppp:PHYPADRAFT_170976|hypothetical protein	--	DEHA2E08932p [Debaryomyces hansenii CBS767]
T2-16086	5	0	0	--	--	--	--	--	--
T2-16093	13	2	0		[OC]	--	Molecular Function: catalytic activity (GO:0003824);; Molecular Function: protein binding (GO:0005515);; Cellular Component: vacuolar membrane (GO:0005774);; Cellular Component: endoplasmic reticulum (GO:0005783);; Biological Process: glucose metabolic process (GO:0006006);; Molecular Function: electron carrier activity (GO:0009055);; Cellular Component: plant-type cell wall (GO:0009505);; Biolog…	K09584|9e-88|zma:606414|pdi7, PDIL2-2	Protein disulfide isomerase-like 2-2 OS=Oryza sativa subsp. japonica GN=PDIL2-2 PE=2 SV=1	PREDICTED: protein disulfide isomerase-like 2-1-like [Brachypodium distachyon]
T2-16098	18	2	0		[J]	Translation, ribosomal structure and biogenesis	Biological Process: ribosomal small subunit assembly (GO:0000028);; Biological Process: nuclear-transcribed mRNA catabolic process, nonsense-mediated decay (GO:0000184);; Biological Process: RNA methylation (GO:0001510);; Molecular Function: RNA binding (GO:0003723);; Molecular Function: structural constituent of ribosome (GO:0003735);; Cellular Component: nucleolus (GO:0005730);; Cellular Compon…	K02975|8e-43|rcu:RCOM_1447530|40S ribosomal protein S25-1, putative	40S ribosomal protein S25-3 OS=Arabidopsis thaliana GN=RPS25D PE=2 SV=2	unknown [Picea sitchensis]
T2-16108	10	1	0		--	--	Molecular Function: ubiquitin-protein ligase activity (GO:0004842);; Biological Process: signal transduction (GO:0007165);; Biological Process: response to brassinosteroid stimulus (GO:0009741);; Cellular Component: membrane (GO:0016020);; Biological Process: protein ubiquitination (GO:0016567);; Biological Process: regulation of cellular metabolic process (GO:0031323);; Biological Process: regul…	--	RING-H2 finger protein ATL46 OS=Arabidopsis thaliana GN=ATL46 PE=2 SV=1	predicted protein [Populus trichocarpa]
T2-16118	7	2	1		--	--	Molecular Function: catalytic activity (GO:0003824);; Molecular Function: hydrolase activity (GO:0016787);; Biological Process: cellular protein metabolic process (GO:0044267);; Cellular Component: cell part (GO:0044464);;	--	--	conserved hypothetical protein [Talaromyces marneffei ATCC 18224]
T2-16125	5	0	0		--	--	Biological Process: cellular protein metabolic process (GO:0044267);; Cellular Component: extracellular region part (GO:0044421);; Cellular Component: cell part (GO:0044464);; Biological Process: male mating behavior (GO:0060179);;	--	--	hypothetical protein CMQ_2906 [Grosmannia clavigera kw1407]
T2-16135	5	1	0		[I]	Lipid transport and metabolism	Molecular Function: ATP binding (GO:0005524);; Cellular Component: cell wall (GO:0005618);; Cellular Component: mitochondrial matrix (GO:0005759);; Cellular Component: cytosol (GO:0005829);; Cellular Component: plasma membrane (GO:0005886);; Biological Process: leucine catabolic process (GO:0006552);; Biological Process: fatty acid beta-oxidation (GO:0006635);; Molecular Function: isovaleryl-CoA …	K00253|1e-121|zma:100382372|hypothetical protein LOC100382372	Isovaleryl-CoA dehydrogenase 2, mitochondrial (Fragment) OS=Solanum tuberosum GN=IVD2 PE=1 SV=1	hypothetical protein BATDEDRAFT_19249 [Batrachochytrium dendrobatidis JAM81]
T2-16145	9	3	0		[U]	Intracellular trafficking, secretion, and vesicular transport	Cellular Component: lysosomal membrane (GO:0005765);; Cellular Component: vacuole (GO:0005773);; Cellular Component: endoplasmic reticulum membrane (GO:0005789);; Cellular Component: Golgi apparatus (GO:0005794);; Biological Process: ER to Golgi vesicle-mediated transport (GO:0006888);; Biological Process: phagocytosis, engulfment (GO:0006911);; Biological Process: response to stress (GO:0006950)…	K08515|8e-37|ppp:PHYPADRAFT_188169|VAMP71A2	--	hypothetical protein SELMODRAFT_170304 [Selaginella moellendorffii]
T2-16155	5	0	0		[P]	Inorganic ion transport and metabolism	Molecular Function: carbonate dehydratase activity (GO:0004089);; Cellular Component: cytosol (GO:0005829);; Molecular Function: zinc ion binding (GO:0008270);; Biological Process: cyanate catabolic process (GO:0009440);; Biological Process: carbon utilization (GO:0015976);; Molecular Function: lyase activity (GO:0016829);; Molecular Function: identical protein binding (GO:0042802);;	--	--	beta class carbonic anhydrase [Sordaria macrospora]
T2-16159	14	2	0		[C]	Energy production and conversion	Cellular Component: acrosomal vesicle (GO:0001669);; Molecular Function: protein binding (GO:0005515);; Cellular Component: mitochondrion (GO:0005739);; Cellular Component: vacuole (GO:0005773);; Cellular Component: vacuolar membrane (GO:0005774);; Cellular Component: cytosol (GO:0005829);; Biological Process: ion transport (GO:0006811);; Biological Process: cellular iron ion homeostasis (GO:0006…	K02150|5e-63|osa:4327166|Os01g0659200	V-type proton ATPase subunit E OS=Citrus limon GN=VATE PE=2 SV=1	RecName: Full=V-type proton ATPase subunit E; Short=V-ATPase subunit E; AltName: Full=ClVE-1; AltName: Full=Vacuolar proton pump subunit E
T2-16161	4	0	0		[V]	Defense mechanisms	Molecular Function: catalytic activity (GO:0003824);; Molecular Function: binding (GO:0005488);; Cellular Component: nuclear part (GO:0044428);;	--	--	hypothetical protein GUITHDRAFT_161669 [Guillardia theta CCMP2712]
T2-16168	5	0	0	--	--	--	--	--	--
T2-16174	14	8	1		[S]	Function unknown	Cellular Component: glycosylphosphatidylinositol-N-acetylglucosaminyltransferase (GPI-GnT) complex (GO:0000506);; Molecular Function: protein binding (GO:0005515);; Cellular Component: mitochondrion (GO:0005739);; Cellular Component: endoplasmic reticulum membrane (GO:0005789);; Cellular Component: plasma membrane (GO:0005886);; Biological Process: GPI anchor biosynthetic process (GO:0006506);; B…	--	--	hypothetical protein PRUPE_ppa025515mg [Prunus persica]
T2-16176	4	0	0	--	--	--	--	--	--
T2-16208	5	0	0		--	--	--	--	--	unnamed protein product [Oryza sativa Japonica Group]
T2-16222	8	0	0		--	--	Cellular Component: nucleus (GO:0005634);; Biological Process: gene expression (GO:0010467);; Biological Process: RNA metabolic process (GO:0016070);; Cellular Component: extracellular region part (GO:0044421);; Cellular Component: intracellular organelle lumen (GO:0070013);;	--	--	similar to hedgehog protein [Cyanidioschyzon merolae strain 10D]
T2-16229	4	0	0		[R]	General function prediction only	Molecular Function: binding (GO:0005488);; Cellular Component: nucleus (GO:0005634);; Biological Process: cellular process (GO:0009987);; Biological Process: macromolecule metabolic process (GO:0043170);; Cellular Component: intracellular organelle part (GO:0044446);;	--	--	predicted protein [Physcomitrella patens subsp. patens]
T2-16238	8	2	0		--	--	Cellular Component: membrane (GO:0016020);;	--	UNC93-like protein 3 OS=Arabidopsis thaliana GN=At3g09470 PE=2 SV=1	UNC93-like protein MFSD11 [Medicago truncatula]
T2-16262	10	3	0	--	--	--	--	--	--
T2-16264	16	0	1		--	--	Biological Process: G2/M transition of mitotic cell cycle (GO:0000086);; Biological Process: establishment of mitotic spindle orientation (GO:0000132);; Biological Process: microtubule cytoskeleton organization (GO:0000226);; Cellular Component: kinetochore (GO:0000776);; Biological Process: morphogenesis of an epithelium (GO:0002009);; Biological Process: nematode larval development (GO:0002119)…	--	--	hypothetical protein PRUPE_ppa013131mg [Prunus persica]
T2-16265	5	0	0		[R]	General function prediction only	Cellular Component: nucleus (GO:0005634);; Cellular Component: mitochondrion (GO:0005739);; Cellular Component: cytosol (GO:0005829);; Cellular Component: plastid (GO:0009536);; Biological Process: cytokinin biosynthetic process (GO:0009691);; Biological Process: maintenance of floral meristem identity (GO:0010076);; Biological Process: maintenance of inflorescence meristem identity (GO:0010077);…	--	Cytokinin riboside 5&apos;-monophosphate phosphoribohydrolase LOG8 OS=Arabidopsis thaliana GN=LOG8 PE=1 SV=1	PREDICTED: cytokinin riboside 5&apos;-monophosphate phosphoribohydrolase LOG8-like [Vitis vinifera]
T2-16269	5	1	0		[R]	General function prediction only	Molecular Function: protein binding (GO:0005515);; Biological Process: RNA processing (GO:0006396);; Molecular Function: transferase activity, transferring phosphorus-containing groups (GO:0016772);; Cellular Component: nuclear lumen (GO:0031981);; Biological Process: cellular macromolecule biosynthetic process (GO:0034645);; Molecular Function: organic cyclic compound binding (GO:0097159);;	--	--	hypothetical protein AURANDRAFT_70714, partial [Aureococcus anophagefferens]
T2-16283	5	1	0		--	--	Molecular Function: phosphatase activity (GO:0016791);; Biological Process: cellular response to stimulus (GO:0051716);;	--	--	hypothetical protein PHYSODRAFT_322194 [Phytophthora sojae]
T2-16314	13	6	1		[R]	General function prediction only	Biological Process: defense response to insect (GO:0002213);; Molecular Function: acid phosphatase activity (GO:0003993);; Cellular Component: vacuole (GO:0005773);; Biological Process: response to oxidative stress (GO:0006979);; Biological Process: response to wounding (GO:0009611);; Cellular Component: cytosolic ribosome (GO:0022626);; Biological Process: hyperosmotic salinity response (GO:0042…	--	Acid phosphatase 1 OS=Solanum lycopersicum GN=APS1 PE=2 SV=1	predicted protein [Populus trichocarpa]
T2-16337	4	0	0		[HE]	--	Molecular Function: phosphoglycerate dehydrogenase activity (GO:0004617);; Molecular Function: binding (GO:0005488);; Biological Process: L-serine biosynthetic process (GO:0006564);; Biological Process: metabolic process (GO:0008152);; Molecular Function: oxidoreductase activity (GO:0016491);; Molecular Function: 2-hydroxyglutarate dehydrogenase activity (GO:0047545);; Molecular Function: cofacto…	K00058|3e-46|ath:AT1G17745|PGDH	--	D-3-phosphoglycerate dehydrogenase [Galdieria sulphuraria]
T2-16367	5	0	0		[P]	Inorganic ion transport and metabolism	Cellular Component: plasma membrane (GO:0005886);; Biological Process: zinc ion transport (GO:0006829);; Molecular Function: cation transmembrane transporter activity (GO:0008324);; Biological Process: response to toxin (GO:0009636);; Biological Process: response to metal ion (GO:0010038);; Biological Process: ion transmembrane transport (GO:0034220);; Cellular Component: intracellular membrane-b…	K14689|4e-53|vcn:VOLCADRAFT_63715|MTP1	--	unnamed protein product [Aspergillus niger]
T2-16368	8	1	0		--	--	Biological Process: nematode larval development (GO:0002119);; Molecular Function: structural constituent of ribosome (GO:0003735);; Molecular Function: actin binding (GO:0003779);; Molecular Function: structural constituent of cytoskeleton (GO:0005200);; Molecular Function: ATP binding (GO:0005524);; Cellular Component: Arp2/3 protein complex (GO:0005885);; Biological Process: translation (GO:00…	--	--	hypothetical protein BATDEDRAFT_36225 [Batrachochytrium dendrobatidis JAM81]
T2-16376	7	0	0		[H]	Coenzyme transport and metabolism	Molecular Function: dimethylallyltranstransferase activity (GO:0004161);; Molecular Function: geranyltranstransferase activity (GO:0004337);; Cellular Component: mitochondrion (GO:0005739);; Cellular Component: cytosol (GO:0005829);; Biological Process: acetyl-CoA metabolic process (GO:0006084);; Biological Process: cholesterol biosynthetic process (GO:0006695);; Biological Process: brassinostero…	K00787|1e-124|ppp:PHYPADRAFT_214514|hypothetical protein	--	predicted protein [Physcomitrella patens subsp. patens]
T2-16379	7	1	0		[J]	Translation, ribosomal structure and biogenesis	Biological Process: nematode larval development (GO:0002119);; Molecular Function: protein binding (GO:0005515);; Biological Process: rRNA processing (GO:0006364);; Biological Process: nucleotide biosynthetic process (GO:0009165);; Biological Process: embryo development ending in birth or egg hatching (GO:0009792);; Cellular Component: membrane (GO:0016020);; Biological Process: filamentous growt…	K14564|0.0|ppp:PHYPADRAFT_131457|hypothetical protein	--	hypothetical protein GUITHDRAFT_74893 [Guillardia theta CCMP2712]
T2-16387	11	0	0		[O]	Posttranslational modification, protein turnover, chaperones	Cellular Component: nucleus (GO:0005634);; Cellular Component: cytoplasm (GO:0005737);; Biological Process: protein folding (GO:0006457);; Biological Process: response to stress (GO:0006950);; Biological Process: response to high light intensity (GO:0009644);; Biological Process: heat acclimation (GO:0010286);; Biological Process: response to hydrogen peroxide (GO:0042542);; Biological Process: r…	K13993|8e-47|vvi:100263355|hypothetical protein LOC100263355	17.8 kDa class I heat shock protein OS=Solanum lycopersicum PE=2 SV=1	heat shock protein 17.5 [Malus x domestica]
T2-16398	15	3	1		--	--	Molecular Function: acid phosphatase activity (GO:0003993);; Molecular Function: protein binding (GO:0005515);; Cellular Component: nucleus (GO:0005634);; Cellular Component: mitochondrion (GO:0005739);; Cellular Component: endosome (GO:0005768);; Cellular Component: Golgi apparatus (GO:0005794);; Cellular Component: trans-Golgi network (GO:0005802);; Cellular Component: cytosol (GO:0005829);; Ce…	--	Auxin-responsive protein IAA26 OS=Arabidopsis thaliana GN=IAA26 PE=1 SV=2	PREDICTED: auxin-responsive protein IAA26-like [Fragaria vesca subsp. vesca]
T2-16418	8	0	0		[O]	Posttranslational modification, protein turnover, chaperones	Biological Process: reproduction (GO:0000003);; Biological Process: positive regulation of receptor recycling (GO:0001921);; Biological Process: nematode larval development (GO:0002119);; Cellular Component: Golgi stack (GO:0005795);; Cellular Component: cytosol (GO:0005829);; Cellular Component: plasma membrane (GO:0005886);; Biological Process: ATP catabolic process (GO:0006200);; Biological Pr…	K06027|0.0|cre:CHLREDRAFT_187761|N-ethylmaleimide sensitive fusion protein (EC:3.6.1.3)	--	PREDICTED: vesicle-fusing ATPase-like [Solanum lycopersicum]
T2-16421	9	0	0		--	--	Molecular Function: protein binding (GO:0005515);; Biological Process: response to organic substance (GO:0010033);; Cellular Component: membrane (GO:0016020);; Cellular Component: intracellular membrane-bounded organelle (GO:0043231);; Biological Process: cellular metabolic process (GO:0044237);; Biological Process: primary metabolic process (GO:0044238);; Cellular Component: cytoplasmic part (GO…	K00237|2e-20|olu:OSTLU_33089|hypothetical protein	--	hypothetical protein PHYSODRAFT_285034 [Phytophthora sojae]
T2-16427	9	1	3		--	--	--	--	--	Removed in mature form;Status=Potential and Factor-induced gene 2 protein [Zygosaccharomyces rouxii]
T2-16446	7	0	2		[C]	Energy production and conversion	Cellular Component: mitochondrial proton-transporting ATP synthase complex, catalytic core F(1) (GO:0000275);; Biological Process: glucose catabolic process (GO:0006007);; Molecular Function: zinc ion binding (GO:0008270);; Biological Process: response to salt stress (GO:0009651);; Biological Process: response to metal ion (GO:0010038);; Molecular Function: hydrogen ion transmembrane transporter …	K02134|3e-28|vvi:100242707|hypothetical protein LOC100242707	--	hypothetical protein BATDEDRAFT_90133 [Batrachochytrium dendrobatidis JAM81]
T2-16457	19	1	0		[J]	Translation, ribosomal structure and biogenesis	Biological Process: nuclear-transcribed mRNA catabolic process, nonsense-mediated decay (GO:0000184);; Biological Process: RNA methylation (GO:0001510);; Molecular Function: RNA binding (GO:0003723);; Molecular Function: structural constituent of ribosome (GO:0003735);; Cellular Component: nucleolus (GO:0005730);; Cellular Component: vacuolar membrane (GO:0005774);; Cellular Component: ribosome (…	K02915|6e-44|osa:4345669|Os08g0436800	--	hypothetical protein BATDEDRAFT_86291 [Batrachochytrium dendrobatidis JAM81]
T2-16461	10	0	0		--	--	--	--	--	conserved hypothetical protein [Ricinus communis]
T2-16468	4	0	0		[D]	Cell cycle control, cell division, chromosome partitioning	Molecular Function: protein binding (GO:0005515);; Cellular Component: cytoplasm (GO:0005737);;	K12200|1e-18|ath:AT1G15130|hydroxyproline-rich glycoprotein family protein	--	hypothetical protein CARUB_v10008299mg [Capsella rubella]
T2-16489	6	0	0		[R]	General function prediction only	Biological Process: nematode larval development (GO:0002119);; Cellular Component: nucleus (GO:0005634);; Cellular Component: plasma membrane (GO:0005886);; Biological Process: phagocytosis, engulfment (GO:0006911);; Cellular Component: sarcoplasm (GO:0016528);; Molecular Function: hydrolase activity (GO:0016787);; Biological Process: oviposition (GO:0018991);; Cellular Component: myofibril (GO:0…	--	--	hypothetical protein BATDEDRAFT_37053 [Batrachochytrium dendrobatidis JAM81]
T2-16522	13	6	4		--	--	Molecular Function: protein binding (GO:0005515);; Cellular Component: nucleus (GO:0005634);; Cellular Component: cytosol (GO:0005829);; Biological Process: iron ion transport (GO:0006826);; Biological Process: cytokinin biosynthetic process (GO:0009691);; Biological Process: cellular response to iron ion starvation (GO:0010106);; Biological Process: response to nitrate (GO:0010167);; Biological …	--	F-box/kelch-repeat protein At3g27150 OS=Arabidopsis thaliana GN=At3g27150 PE=2 SV=1	PREDICTED: F-box/kelch-repeat protein At3g27150-like [Vitis vinifera]
T2-16537	15	3	0		--	--	Molecular Function: protein binding (GO:0005515);; Biological Process: metabolic process (GO:0008152);; Cellular Component: intracellular membrane-bounded organelle (GO:0043231);; Cellular Component: cytoplasmic part (GO:0044444);; Biological Process: regulation of cellular process (GO:0050794);;	--	--	predicted protein [Hordeum vulgare subsp. vulgare]
T2-16538	54	6	4		[F]	Nucleotide transport and metabolism	Molecular Function: magnesium ion binding (GO:0000287);; Molecular Function: nucleoside diphosphate kinase activity (GO:0004550);; Molecular Function: ATP binding (GO:0005524);; Cellular Component: mitochondrial inner membrane (GO:0005743);; Cellular Component: Golgi apparatus (GO:0005794);; Cellular Component: cytosol (GO:0005829);; Cellular Component: nuclear microtubule (GO:0005880);; Biologic…	K00940|3e-68|rcu:RCOM_1692110|nucleoside diphosphate kinase, putative (EC:2.7.4.6)	--	hypothetical protein PHYSODRAFT_464988 [Phytophthora sojae]
T2-16541	12	1	0		--	--	--	--	--	hypothetical protein PRUPE_ppa025319mg [Prunus persica]
T2-16555	68	10	3		[J]	Translation, ribosomal structure and biogenesis	Biological Process: nuclear-transcribed mRNA catabolic process, nonsense-mediated decay (GO:0000184);; Biological Process: RNA methylation (GO:0001510);; Molecular Function: structural constituent of ribosome (GO:0003735);; Cellular Component: nucleus (GO:0005634);; Biological Process: translational initiation (GO:0006413);; Biological Process: translational elongation (GO:0006414);; Biological P…	K02951|3e-47|ppp:PHYPADRAFT_142612|hypothetical protein	--	40S ribosomal protein S12 [Pseudozyma antarctica T-34]
T2-16557	61	4	0		--	--	Cellular Component: plasma membrane (GO:0005886);;	--	Uncharacterized protein At5g65660 OS=Arabidopsis thaliana GN=At5g65660 PE=1 SV=1	hypothetical protein PRUPE_ppa017170mg [Prunus persica]
T2-16558	18	1	0		--	--	Biological Process: lipid metabolic process (GO:0006629);; Biological Process: nitrogen compound metabolic process (GO:0006807);; Biological Process: transport (GO:0006810);; Cellular Component: membrane (GO:0016020);; Cellular Component: intracellular membrane-bounded organelle (GO:0043231);; Biological Process: cellular macromolecule metabolic process (GO:0044260);; Cellular Component: extracel…	--	--	hypothetical protein RHTO_07036 [Rhodosporidium toruloides NP11]
T2-16572	7	0	0		--	--	Molecular Function: binding (GO:0005488);; Molecular Function: protein binding (GO:0005515);; Biological Process: regulation of transcription, DNA-dependent (GO:0006355);; Biological Process: response to stress (GO:0006950);; Biological Process: response to abiotic stimulus (GO:0009628);; Biological Process: cellular component organization (GO:0016043);; Cellular Component: nuclear lumen (GO:0031…	K11290|2e-30|ath:AT1G18800|NRP2	--	unknown [Lotus japonicus]
T2-16576	6	1	0		--	--	Molecular Function: protein binding (GO:0005515);; Molecular Function: phospholipid binding (GO:0005543);; Cellular Component: cytoplasm (GO:0005737);; Biological Process: RNA processing (GO:0006396);; Biological Process: cell adhesion (GO:0007155);; Cellular Component: nuclear lumen (GO:0031981);; Biological Process: regulation of cellular process (GO:0050794);;	--	--	TPA: hypothetical protein ZEAMMB73_474732 [Zea mays]
T2-16592	12	4	0	--	--	--	--	--	--
T2-16595	33	3	2		[J]	Translation, ribosomal structure and biogenesis	Biological Process: nuclear-transcribed mRNA catabolic process, nonsense-mediated decay (GO:0000184);; Biological Process: RNA methylation (GO:0001510);; Molecular Function: RNA binding (GO:0003723);; Molecular Function: structural constituent of ribosome (GO:0003735);; Molecular Function: protein binding (GO:0005515);; Cellular Component: cell wall (GO:0005618);; Cellular Component: nucleolus (G…	K02930|1e-163|ppp:PHYPADRAFT_160075|hypothetical protein	60S ribosomal protein L4-1 OS=Arabidopsis thaliana GN=RPL4A PE=2 SV=1	predicted protein [Physcomitrella patens subsp. patens]
T2-16601	11	2	1		[J]	Translation, ribosomal structure and biogenesis	Biological Process: RNA methylation (GO:0001510);; Molecular Function: structural constituent of ribosome (GO:0003735);; Cellular Component: nucleus (GO:0005634);; Cellular Component: nucleolus (GO:0005730);; Biological Process: translation (GO:0006412);; Biological Process: cellular process (GO:0009987);; Cellular Component: cytosolic ribosome (GO:0022626);; Cellular Component: ribonucleoprotein…	--	--	unknown [Picea sitchensis]
T2-16602	57	7	2	--	--	--	--	--	--
T2-16660	5	1	0		--	--	Molecular Function: 2-acylglycerol O-acyltransferase activity (GO:0003846);; Cellular Component: endoplasmic reticulum membrane (GO:0005789);; Biological Process: diacylglycerol biosynthetic process (GO:0006651);; Biological Process: phosphorus metabolic process (GO:0006793);; Cellular Component: integral to membrane (GO:0016021);; Molecular Function: acetyltransferase activity (GO:0016407);; Mol…	--	Diacylglycerol O-acyltransferase 2 OS=Arabidopsis thaliana GN=DGAT2 PE=2 SV=1	hypothetical protein COCSUDRAFT_54539 [Coccomyxa subellipsoidea C-169]
T2-16668	5	0	0		[MG]	--	Molecular Function: protein binding (GO:0005515);; Cellular Component: mitochondrial respiratory chain complex I (GO:0005747);; Cellular Component: mitochondrial matrix (GO:0005759);; Biological Process: mitochondrial electron transport, NADH to ubiquinone (GO:0006120);; Biological Process: ubiquitin-dependent protein catabolic process (GO:0006511);; Biological Process: sodium ion transport (GO:0…	K03953|3e-78|osa:4331143|Os02g0816800	NADH dehydrogenase [ubiquinone] 1 alpha subcomplex subunit 9, mitochondrial OS=Arabidopsis thaliana GN=At2g20360 PE=2 SV=2	predicted protein [Hordeum vulgare subsp. vulgare]
T2-16680	9	0	1		[J]	Translation, ribosomal structure and biogenesis	Biological Process: nuclear-transcribed mRNA catabolic process, nonsense-mediated decay (GO:0000184);; Molecular Function: RNA binding (GO:0003723);; Molecular Function: structural constituent of ribosome (GO:0003735);; Biological Process: translation (GO:0006412);; Biological Process: translational initiation (GO:0006413);; Biological Process: translational elongation (GO:0006414);; Biological P…	--	40S ribosomal protein S29 OS=Arabidopsis thaliana GN=RPS29A PE=2 SV=2	ribosomal S29 subunit [Arabidopsis thaliana]
T2-16696	4	0	0		--	--	Molecular Function: fatty acid synthase activity (GO:0004312);; Cellular Component: cytosol (GO:0005829);; Biological Process: fatty acid biosynthetic process (GO:0006633);; Biological Process: macromolecule biosynthetic process (GO:0009059);; Biological Process: pathogenesis (GO:0009405);; Molecular Function: oxidoreductase activity (GO:0016491);; Biological Process: single-species biofilm forma…	--	--	hypothetical protein THITE_2122453 [Thielavia terrestris NRRL 8126]
T2-16702	6	0	0		[U]	Intracellular trafficking, secretion, and vesicular transport	Biological Process: cell morphogenesis (GO:0000902);; Molecular Function: DNA binding (GO:0003677);; Molecular Function: thyroid hormone receptor activity (GO:0004887);; Molecular Function: phosphatidylinositol-3,4,5-trisphosphate binding (GO:0005547);; Cellular Component: nucleolus (GO:0005730);; Cellular Component: mitochondrion (GO:0005739);; Cellular Component: endosome (GO:0005768);; Cellula…	K12486|2e-39|zma:100279757|hypothetical protein LOC100279757	--	ArfGap-domain-containing protein [Trametes versicolor FP-101664 SS1]
T2-16709	11	1	0		--	--	Cellular Component: cytoplasm (GO:0005737);; Biological Process: sphingolipid metabolic process (GO:0006665);; Biological Process: response to organic substance (GO:0010033);; Molecular Function: hydrolase activity, acting on carbon-nitrogen (but not peptide) bonds (GO:0016810);; Biological Process: lung development (GO:0030324);;	--	--	predicted protein [Micromonas sp. RCC299]
T2-16731	35	6	3		--	--	Cellular Component: plasma membrane (GO:0005886);; Biological Process: pollen development (GO:0009555);; Biological Process: embryo development ending in seed dormancy (GO:0009793);; Biological Process: hydrogen peroxide catabolic process (GO:0042744);;	--	--	PREDICTED: uncharacterized protein LOC101229148 [Cucumis sativus]
T2-16739	4	0	0		[I]	Lipid transport and metabolism	Molecular Function: lanosterol synthase activity (GO:0000250);; Cellular Component: mitochondrion (GO:0005739);; Cellular Component: endoplasmic reticulum membrane (GO:0005789);; Cellular Component: lipid particle (GO:0005811);; Biological Process: cholesterol biosynthetic process (GO:0006695);; Biological Process: tetracyclic triterpenoid biosynthetic process (GO:0010686);; Molecular Function: c…	K01853|1e-173|vvi:100243389|hypothetical protein LOC100243389	--	cycloartenol synthase [Coccomyxa subellipsoidea C-169]
T2-16747	12	1	0		--	--	--	--	--	hypothetical protein SORBIDRAFT_10g024160 [Sorghum bicolor]
T2-16764	9	1	0		[E]	Amino acid transport and metabolism	Cellular Component: mitochondrion (GO:0005739);; Cellular Component: mitochondrial inner membrane (GO:0005743);; Cellular Component: glycine cleavage complex (GO:0005960);; Biological Process: glycine catabolic process (GO:0006546);; Biological Process: pattern specification process (GO:0007389);; Molecular Function: methyltransferase activity (GO:0008168);; Biological Process: regulation of cell…	K00605|1e-131|ppp:PHYPADRAFT_131811|hypothetical protein	Aminomethyltransferase, mitochondrial OS=Flaveria anomala GN=GDCST PE=3 SV=1	predicted protein [Physcomitrella patens subsp. patens]
T2-16767	5	1	0		[R]	General function prediction only	Molecular Function: transporter activity (GO:0005215);; Molecular Function: protein binding (GO:0005515);; Molecular Function: ATP binding (GO:0005524);; Cellular Component: nucleus (GO:0005634);; Cellular Component: mitochondrion (GO:0005739);; Cellular Component: plasma membrane (GO:0005886);; Biological Process: ATP catabolic process (GO:0006200);; Biological Process: RNA catabolic process (GO…	K06174|0.0|vvi:100249488|hypothetical protein LOC100249488	ABC transporter E family member 2 OS=Arabidopsis thaliana GN=ABCE2 PE=2 SV=1	unnamed protein product [Vitis vinifera]
T2-16786	6	0	0		[J]	Translation, ribosomal structure and biogenesis	Molecular Function: glycine-tRNA ligase activity (GO:0004820);; Cellular Component: mitochondrial matrix (GO:0005759);; Cellular Component: endosome (GO:0005768);; Cellular Component: Golgi apparatus (GO:0005794);; Cellular Component: trans-Golgi network (GO:0005802);; Cellular Component: cytosol (GO:0005829);; Biological Process: gluconeogenesis (GO:0006094);; Biological Process: tRNA aminoacyla…	--	--	PREDICTED: glycyl-tRNA synthetase 1, mitochondrial [Vitis vinifera]
T2-16790	30	4	3		--	--	Cellular Component: nucleus (GO:0005634);; Biological Process: response to stimulus (GO:0050896);;	--	--	YALI0D18854p [Yarrowia lipolytica]
T2-16794	15	3	1		--	--	Molecular Function: binding (GO:0005488);; Biological Process: cellular component organization (GO:0016043);; Cellular Component: intracellular organelle (GO:0043229);; Biological Process: primary metabolic process (GO:0044238);; Biological Process: cellular macromolecule metabolic process (GO:0044260);; Biological Process: regulation of biological process (GO:0050789);;	--	--	hypothetical protein AOL_s00054g260 [Arthrobotrys oligospora ATCC 24927]
T2-16800	42	5	1		[I]	Lipid transport and metabolism	Molecular Function: binding (GO:0005488);; Cellular Component: membrane (GO:0016020);; Cellular Component: extracellular region part (GO:0044421);; Cellular Component: cell part (GO:0044464);;	K13621|6e-46|cre:CHLREDRAFT_77062|BTA1	--	predicted protein [Laccaria bicolor S238N-H82]
T2-16843	5	0	0		[R]	General function prediction only	--	--	--	hypothetical protein STEHIDRAFT_103023 [Stereum hirsutum FP-91666 SS1]
T2-16844	8	1	0		[R]	General function prediction only	Cellular Component: plasma membrane (GO:0005886);; Biological Process: uracil catabolic process (GO:0006212);; Biological Process: metabolic process (GO:0008152);; Molecular Function: serine 3-dehydrogenase activity (GO:0031132);; Molecular Function: 3-hydroxypropionate dehydrogenase (NADP+) activity (GO:0035527);;	--	--	hypothetical protein BATDEDRAFT_17824 [Batrachochytrium dendrobatidis JAM81]
T2-16850	2	7	17		--	--	Molecular Function: catalytic activity (GO:0003824);;	--	--	PREDICTED: dihydrolipoyllysine-residue acetyltransferase component of acetoin cleaving system-like [Fragaria vesca subsp. vesca]
T2-16858	19	1	0		[E]	Amino acid transport and metabolism	Molecular Function: catalytic activity (GO:0003824);; Cellular Component: mitochondrion (GO:0005739);; Biological Process: cellular component organization (GO:0016043);; Biological Process: L-lysine catabolic process (GO:0019477);; Biological Process: cellular biosynthetic process (GO:0044249);; Cellular Component: extracellular region part (GO:0044421);; Molecular Function: saccharopine dehydrog…	--	--	saccharopine dehydrogenase-like protein [Chaetomium thermophilum var. thermophilum DSM 1495]
T2-16866	8	1	0		[R]	General function prediction only	Biological Process: M phase of mitotic cell cycle (GO:0000087);; Biological Process: mitotic anaphase (GO:0000090);; Biological Process: mitotic prometaphase (GO:0000236);; Cellular Component: kinetochore (GO:0000776);; Biological Process: antigen processing and presentation of peptide antigen via MHC class I (GO:0002474);; Molecular Function: protein binding (GO:0005515);; Cellular Component: en…	K14004|1e-114|pop:POPTR_824631|hypothetical protein	--	hypothetical protein SELMODRAFT_109958 [Selaginella moellendorffii]
T2-16873	9	2	0		--	--	Molecular Function: binding (GO:0005488);; Cellular Component: extracellular region (GO:0005576);; Molecular Function: hydrolase activity (GO:0016787);; Biological Process: cellular metabolic process (GO:0044237);; Biological Process: primary metabolic process (GO:0044238);; Cellular Component: cell part (GO:0044464);; Biological Process: response to stimulus (GO:0050896);; Biological Process: or…	--	--	Myosin light chain kinase, smooth muscle [Fusarium oxysporum f. sp. cubense race 4]
T2-16878	23	4	7		[G]	Carbohydrate transport and metabolism	Cellular Component: extracellular region (GO:0005576);; Biological Process: transcription, DNA-dependent (GO:0006351);; Cellular Component: plant-type cell wall (GO:0009505);; Cellular Component: plasmodesma (GO:0009506);; Molecular Function: hydrolase activity (GO:0016787);; Biological Process: regulation of nucleobase-containing compound metabolic process (GO:0019219);; Biological Process: anti…	--	Glycine-rich cell wall structural protein OS=Arabidopsis thaliana GN=At3g17050 PE=4 SV=2	hypothetical protein ZEAMMB73_817356, partial [Zea mays]
T2-16888	5	0	0		[H]	Coenzyme transport and metabolism	Biological Process: liver development (GO:0001889);; Molecular Function: uroporphyrinogen decarboxylase activity (GO:0004853);; Cellular Component: nucleolus (GO:0005730);; Cellular Component: cytosol (GO:0005829);; Biological Process: heme biosynthetic process (GO:0006783);; Molecular Function: ferrous iron binding (GO:0008198);; Biological Process: response to iron ion (GO:0010039);; Biological…	--	--	uroporphyrinogen decarboxylase Hem12 (predicted) [Schizosaccharomyces pombe 972h-]
T2-16922	16	2	0		--	--	Molecular Function: hydrolase activity, hydrolyzing O-glycosyl compounds (GO:0004553);; Molecular Function: binding (GO:0005488);; Biological Process: carbohydrate metabolic process (GO:0005975);; Biological Process: cellular protein modification process (GO:0006464);; Cellular Component: membrane (GO:0016020);; Cellular Component: fibril (GO:0043205);; Biological Process: fibril organization (GO…	--	--	a-agglutinin anchorage subunit [Saccharomyces cerevisiae YJM789]
T2-16923	5	0	0		[GEPR]	--	Molecular Function: binding (GO:0005488);; Cellular Component: nucleus (GO:0005634);; Cellular Component: membrane (GO:0016020);; Biological Process: macromolecule metabolic process (GO:0043170);; Cellular Component: extracellular region part (GO:0044421);; Cellular Component: intracellular organelle part (GO:0044446);;	--	--	hypothetical protein CPAR2_303790 [Candida parapsilosis]
T2-16925	4	0	0		--	--	Biological Process: cell morphogenesis (GO:0000902);; Cellular Component: nucleus (GO:0005634);; Cellular Component: centrosome (GO:0005813);; Cellular Component: cytosol (GO:0005829);; Cellular Component: plasma membrane (GO:0005886);; Biological Process: calcium ion transport (GO:0006816);; Biological Process: apoptotic process (GO:0006915);; Biological Process: Golgi organization (GO:0007030);…	K06685|1e-108|sbi:SORBI_07g004310|hypothetical protein	--	unknown [Lotus japonicus]
T2-16933	4	0	0		--	--	Biological Process: cellular process (GO:0009987);;	--	--	hypothetical protein AURANDRAFT_71268, partial [Aureococcus anophagefferens]
T2-16944	5	0	0		--	--	Molecular Function: carboxylesterase activity (GO:0004091);; Cellular Component: extracellular space (GO:0005615);; Cellular Component: vacuole (GO:0005773);; Biological Process: lipid metabolic process (GO:0006629);; Biological Process: intracellular protein transport (GO:0006886);; Biological Process: multicellular organismal development (GO:0007275);; Biological Process: response to fungus (GO…	--	GDSL esterase/lipase 4 OS=Arabidopsis thaliana GN=GLIP4 PE=2 SV=2	PREDICTED: GDSL esterase/lipase 1-like [Fragaria vesca subsp. vesca]
T2-16948	6	0	0		[Q]	Secondary metabolites biosynthesis, transport and catabolism	Molecular Function: monooxygenase activity (GO:0004497);; Molecular Function: binding (GO:0005488);; Molecular Function: iron ion binding (GO:0005506);; Cellular Component: endoplasmic reticulum (GO:0005783);; Biological Process: response to stress (GO:0006950);; Biological Process: lipid biosynthetic process (GO:0008610);; Molecular Function: electron carrier activity (GO:0009055);; Biological P…	--	Abscisic acid 8&apos;-hydroxylase 1 OS=Arabidopsis thaliana GN=CYP707A1 PE=2 SV=1	PREDICTED: abscisic acid 8&apos;-hydroxylase 1-like [Fragaria vesca subsp. vesca]
T2-16952	14	1	1		--	--	Molecular Function: Rho GTPase activator activity (GO:0005100);; Molecular Function: protein binding (GO:0005515);; Biological Process: anatomical structure morphogenesis (GO:0009653);; Cellular Component: membrane (GO:0016020);; Biological Process: regulation of phosphate metabolic process (GO:0019220);; Biological Process: cellular component assembly (GO:0022607);; Biological Process: regulatio…	--	--	conserved unknown protein [Ectocarpus siliculosus]
T2-16954	6	0	0		[C]	Energy production and conversion	Molecular Function: succinate-CoA ligase (ADP-forming) activity (GO:0004775);; Molecular Function: succinate-CoA ligase (GDP-forming) activity (GO:0004776);; Molecular Function: copper ion binding (GO:0005507);; Molecular Function: protein binding (GO:0005515);; Molecular Function: ATP binding (GO:0005524);; Cellular Component: mitochondrion (GO:0005739);; Cellular Component: mitochondrial matrix…	K01900|1e-150|cre:CHLREDRAFT_24101|SCLB1a, SCLB1b	--	succinyl-CoA ligase beta-chain, mitochondrial precursor [Phytophthora infestans T30-4]
T2-16956	41	5	7		--	--	--	--	Lachrymatory-factor synthase OS=Allium cepa GN=LFS PE=1 SV=1	hypothetical protein VITISV_034795 [Vitis vinifera]
T2-16959	0	0	8		--	--	Molecular Function: protein binding (GO:0005515);; Cellular Component: plasma membrane (GO:0005886);; Biological Process: plant-type hypersensitive response (GO:0009626);;	--	Disease resistance protein RPM1 OS=Arabidopsis thaliana GN=RPM1 PE=1 SV=1	unnamed protein product [Vitis vinifera]
T2-16962	5	1	0		[GEPR]	--	Biological Process: neurotransmitter uptake (GO:0001504);; Biological Process: amino acid transmembrane transport (GO:0003333);; Molecular Function: L-glutamate transmembrane transporter activity (GO:0005313);; Molecular Function: inorganic phosphate transmembrane transporter activity (GO:0005315);; Cellular Component: lysosomal membrane (GO:0005765);; Cellular Component: early endosome (GO:00057…	--	--	hypothetical protein GUITHDRAFT_42162, partial [Guillardia theta CCMP2712]
T2-17005	8	0	0		--	--	Cellular Component: extracellular region (GO:0005576);; Biological Process: macromolecule metabolic process (GO:0043170);;	--	--	hypothetical protein [Tuber melanosporum Mel28]
T2-17033	4	0	0		[GEPR]	--	Molecular Function: sugar:hydrogen symporter activity (GO:0005351);; Biological Process: carbohydrate transport (GO:0008643);; Biological Process: post-embryonic development (GO:0009791);; Molecular Function: disaccharide transmembrane transporter activity (GO:0015154);; Molecular Function: symporter activity (GO:0015293);; Cellular Component: membrane (GO:0016020);; Biological Process: glucoside…	--	Sucrose transport protein SUT5 OS=Oryza sativa subsp. japonica GN=SUT5 PE=1 SV=1	sucrose transporter, GPH family isoform 1 [Galdieria sulphuraria]
T2-17055	6	0	0		--	--	Molecular Function: binding (GO:0005488);; Cellular Component: nucleus (GO:0005634);; Biological Process: transcription, DNA-dependent (GO:0006351);; Biological Process: cellular process (GO:0009987);; Biological Process: viral reproduction (GO:0016032);; Molecular Function: transferase activity, transferring phosphorus-containing groups (GO:0016772);; Biological Process: biological adhesion (GO:…	--	--	similar to hedgehog protein [Cyanidioschyzon merolae strain 10D]
T2-17059	12	3	0		--	--	Molecular Function: amine transmembrane transporter activity (GO:0005275);; Cellular Component: plasma membrane (GO:0005886);; Biological Process: N-terminal protein myristoylation (GO:0006499);; Biological Process: protein targeting to membrane (GO:0006612);; Biological Process: nucleotide transport (GO:0006862);; Biological Process: amino acid transport (GO:0006865);; Biological Process: ER to …	--	Lysine histidine transporter-like 6 OS=Arabidopsis thaliana GN=At1g25530 PE=2 SV=1	hypothetical protein PRUPE_ppa005790mg [Prunus persica]
T2-17066	4	0	0	--	--	--	--	--	--
T2-17090	10	0	2		--	--	--	--	--	unnamed protein product [Oryza sativa Japonica Group]
T2-17096	6	18	30		--	--	Molecular Function: fatty acid binding (GO:0005504);; Biological Process: fatty acid metabolic process (GO:0006631);; Cellular Component: chloroplast stroma (GO:0009570);; Biological Process: flavonoid biosynthetic process (GO:0009813);; Molecular Function: chalcone isomerase activity (GO:0045430);;	--	Fatty-acid-binding protein 3 OS=Arabidopsis thaliana GN=FAP3 PE=1 SV=1	PREDICTED: chalcone--flavonone isomerase 2-like [Fragaria vesca subsp. vesca]
T2-17106	7	0	1		--	--	Molecular Function: binding (GO:0005488);; Cellular Component: extracellular region (GO:0005576);; Biological Process: primary metabolic process (GO:0044238);; Biological Process: cellular macromolecule metabolic process (GO:0044260);; Cellular Component: nuclear part (GO:0044428);; Cellular Component: intracellular organelle lumen (GO:0070013);;	--	--	TPA: putative leucine-rich repeat receptor-like protein kinase family protein, partial [Zea mays]
T2-17128	15	0	0		--	--	--	--	--	hypothetical protein PRUPE_ppa012570mg [Prunus persica]
T2-17131	15	3	2		--	--	Biological Process: negative regulation of cytokine production (GO:0001818);; Molecular Function: glutathione transferase activity (GO:0004364);; Molecular Function: protein binding (GO:0005515);; Cellular Component: cytoplasm (GO:0005737);; Biological Process: glutathione metabolic process (GO:0006749);; Biological Process: defense response (GO:0006952);; Biological Process: negative regulation …	K00799|2e-20|cre:CHLREDRAFT_194224|FAP179	--	hypothetical protein CHLNCDRAFT_142000 [Chlorella variabilis]
T2-17142	13	3	1		--	--	Biological Process: lipid metabolic process (GO:0006629);; Biological Process: behavior (GO:0007610);; Cellular Component: membrane (GO:0016020);; Biological Process: cellular component organization (GO:0016043);; Biological Process: protein metabolic process (GO:0019538);; Cellular Component: intracellular membrane-bounded organelle (GO:0043231);; Biological Process: cellular macromolecule metab…	--	--	DUF887 domain protein [Metarhizium acridum CQMa 102]
T2-17143	8	3	0		[R]	General function prediction only	Molecular Function: GTPase activity (GO:0003924);; Molecular Function: GTP binding (GO:0005525);; Cellular Component: nucleus (GO:0005634);; Cellular Component: mitochondrion (GO:0005739);; Cellular Component: centrosome (GO:0005813);; Cellular Component: polysome (GO:0005844);; Cellular Component: microtubule (GO:0005874);; Cellular Component: plasma membrane (GO:0005886);; Cellular Component: c…	K06944|1e-166|sbi:SORBI_01g050020|hypothetical protein	--	hypothetical protein BATDEDRAFT_36387 [Batrachochytrium dendrobatidis JAM81]
T2-17146	7	0	0	--	--	--	--	--	--
T2-17149	8	1	0		[CI]	--	Biological Process: instar larval development (GO:0002168);; Molecular Function: protein binding (GO:0005515);; Cellular Component: mitochondrial inner membrane (GO:0005743);; Cellular Component: endoplasmic reticulum (GO:0005783);; Cellular Component: lipid particle (GO:0005811);; Biological Process: nitrogen compound metabolic process (GO:0006807);; Biological Process: lipid biosynthetic proces…	--	--	hypothetical protein THAOC_26563 [Thalassiosira oceanica]
T2-17174	84	3	3		--	--	Cellular Component: extracellular region (GO:0005576);; Biological Process: proteolysis (GO:0006508);; Biological Process: lipid transport (GO:0006869);; Molecular Function: peptidase activity (GO:0008233);; Molecular Function: lipid binding (GO:0008289);;	--	--	predicted protein [Populus trichocarpa]
T2-17191	8	0	0		[G]	Carbohydrate transport and metabolism	Molecular Function: phosphoglycerate mutase activity (GO:0004619);; Molecular Function: protein binding (GO:0005515);; Biological Process: glycolysis (GO:0006096);; Cellular Component: cell surface (GO:0009986);; Molecular Function: ligase activity (GO:0016874);; Cellular Component: hyphal cell wall (GO:0030446);; Molecular Function: 2,3-bisphosphoglycerate-dependent phosphoglycerate mutase activ…	K01834|1e-110|zma:100273347|hypothetical protein LOC100273347	--	2,3-bisphosphoglycerate-dependent phosphoglycerate mutase [Phytophthora infestans T30-4]
T2-17199	16	3	1		[O]	Posttranslational modification, protein turnover, chaperones	Biological Process: telomere maintenance (GO:0000723);; Molecular Function: ATP binding (GO:0005524);; Cellular Component: cell wall (GO:0005618);; Cellular Component: cytoplasm (GO:0005737);; Cellular Component: mitochondrion (GO:0005739);; Cellular Component: vacuolar membrane (GO:0005774);; Cellular Component: Golgi apparatus (GO:0005794);; Cellular Component: cytosol (GO:0005829);; Cellular C…	K03283|0.0|sbi:SORBI_03g039360|hypothetical protein	--	hypothetical protein PHACADRAFT_255953 [Phanerochaete carnosa HHB-10118-sp]
T2-17230	10	4	0		[R]	General function prediction only	--	--	--	PREDICTED: uncharacterized protein LOC100793722 [Glycine max]
T2-17233	12	1	3		--	--	Biological Process: phosphatidylinositol biosynthetic process (GO:0006661);; Biological Process: embryo development ending in seed dormancy (GO:0009793);; Cellular Component: membrane (GO:0016020);;	--	Vegetative cell wall protein gp1 OS=Chlamydomonas reinhardtii GN=GP1 PE=2 SV=1	hypothetical protein PRUPE_ppa011993mg [Prunus persica]
T2-17245	5	0	0		[P]	Inorganic ion transport and metabolism	Biological Process: sodium ion transport (GO:0006814);; Molecular Function: citrate transmembrane transporter activity (GO:0015137);; Molecular Function: succinate transmembrane transporter activity (GO:0015141);; Biological Process: citrate transport (GO:0015746);; Cellular Component: integral to membrane (GO:0016021);; Cellular Component: basolateral plasma membrane (GO:0016323);; Molecular Fun…	K14445|7e-54|pop:POPTR_717389|sodium-dicarboxylate cotransporter	--	hypothetical protein GUITHDRAFT_110083 [Guillardia theta CCMP2712]
T2-17251	18	2	1		[G]	Carbohydrate transport and metabolism	Molecular Function: adenosine kinase activity (GO:0004001);; Molecular Function: adenylate kinase activity (GO:0004017);; Molecular Function: protein serine/threonine/tyrosine kinase activity (GO:0004712);; Molecular Function: copper ion binding (GO:0005507);; Cellular Component: nucleus (GO:0005634);; Cellular Component: mitochondrion (GO:0005739);; Cellular Component: vacuolar membrane (GO:0005…	K00856|1e-123|osa:4330032|Os02g0625500	Adenosine kinase 2 OS=Arabidopsis thaliana GN=ADK2 PE=1 SV=1	adenosine kinase-like protein [Oryza sativa Japonica Group]
T2-17258	10	2	0		--	--	Biological Process: cellular aromatic compound metabolic process (GO:0006725);; Biological Process: defense response (GO:0006952);; Biological Process: signal transduction (GO:0007165);; Biological Process: response to bacterium (GO:0009617);; Molecular Function: hydrolase activity (GO:0016787);; Biological Process: regulation of cellular metabolic process (GO:0031323);; Biological Process: cellu…	--	Chlorophyllase-1, chloroplastic OS=Citrus unshiu PE=2 SV=1	PREDICTED: chlorophyllase-1 [Vitis vinifera]
T2-17265	4	0	0		[O]	Posttranslational modification, protein turnover, chaperones	Biological Process: S phase of mitotic cell cycle (GO:0000084);; Biological Process: M phase of mitotic cell cycle (GO:0000087);; Biological Process: mitotic anaphase (GO:0000090);; Biological Process: protein polyubiquitination (GO:0000209);; Biological Process: polysaccharide biosynthetic process (GO:0000271);; Biological Process: blastocyst development (GO:0001824);; Biological Process: nemato…	K03062|1e-119|pop:POPTR_573394|hypothetical protein	26S proteasome regulatory subunit 4 homolog B OS=Arabidopsis thaliana GN=RPT2B PE=2 SV=1	hypothetical protein PHYSODRAFT_354148 [Phytophthora sojae]
T2-17274	6	1	0		--	--	Molecular Function: copper ion transmembrane transporter activity (GO:0005375);; Molecular Function: zinc ion transmembrane transporter activity (GO:0005385);; Molecular Function: protein binding (GO:0005515);; Cellular Component: lysosome (GO:0005764);; Biological Process: protein targeting to lysosome (GO:0006622);; Biological Process: protein targeting to vacuole (GO:0006623);; Biological Proc…	K12398|1e-110|vvi:100251056|hypothetical protein LOC100251056	--	Adaptor protein complex 3 subunit MU [Guillardia theta CCMP2712]
T2-17277	12	2	0		[G]	Carbohydrate transport and metabolism	Biological Process: platelet degranulation (GO:0002576);; Molecular Function: actin binding (GO:0003779);; Molecular Function: fructose-bisphosphate aldolase activity (GO:0004332);; Cellular Component: mitochondrion (GO:0005739);; Cellular Component: cytosol (GO:0005829);; Biological Process: fructose metabolic process (GO:0006000);; Biological Process: gluconeogenesis (GO:0006094);; Biological P…	K01623|1e-157|ppp:PHYPADRAFT_166170|hypothetical protein	Fructose-bisphosphate aldolase, cytoplasmic isozyme OS=Spinacia oleracea PE=2 SV=1	cytosolic aldolase [Fragaria x ananassa]
T2-17301	4	0	0		--	--	Molecular Function: binding (GO:0005488);; Biological Process: cellular process (GO:0009987);; Biological Process: multicellular organismal process (GO:0032501);; Cellular Component: nuclear part (GO:0044428);; Biological Process: multi-organism process (GO:0051704);; Cellular Component: intracellular organelle lumen (GO:0070013);;	K05531|1e-08|sbi:SORBI_02g009950|hypothetical protein	--	conserved hypothetical protein [Pyrenophora tritici-repentis Pt-1C-BFP]
T2-17302	7	0	0		--	--	Cellular Component: extracellular region part (GO:0044421);;	--	--	hypothetical protein HMPREF1120_01259 [Exophiala dermatitidis NIH/UT8656]
T2-17308	6	0	0		--	--	Molecular Function: hydrolase activity, hydrolyzing O-glycosyl compounds (GO:0004553);; Molecular Function: protein binding (GO:0005515);; Biological Process: carbohydrate metabolic process (GO:0005975);; Biological Process: cytokinetic process (GO:0032506);; Cellular Component: fibril (GO:0043205);; Biological Process: fibril organization (GO:0043206);; Biological Process: cellular protein metab…	--	--	Epa4p [Candida glabrata]
T2-17321	4	0	0		--	--	Molecular Function: two-component response regulator activity (GO:0000156);; Molecular Function: DNA binding (GO:0003677);; Molecular Function: sequence-specific DNA binding transcription factor activity (GO:0003700);; Molecular Function: binding (GO:0005488);; Molecular Function: protein binding (GO:0005515);; Cellular Component: nucleus (GO:0005634);; Biological Process: circadian rhythm (GO:00…	--	Protein PHR1-LIKE 1 OS=Arabidopsis thaliana GN=PHL1 PE=1 SV=1	PREDICTED: uncharacterized protein LOC101293993 [Fragaria vesca subsp. vesca]
T2-17340	11	1	0		[R]	General function prediction only	Molecular Function: structural constituent of cytoskeleton (GO:0005200);; Cellular Component: cytosol (GO:0005829);; Cellular Component: Arp2/3 protein complex (GO:0005885);; Biological Process: cellular component movement (GO:0006928);; Biological Process: actin cytoskeleton organization (GO:0030036);; Biological Process: Fc-gamma receptor signaling pathway involved in phagocytosis (GO:0038096);…	K05757|1e-119|ppp:PHYPADRAFT_160291|hypothetical protein	--	hypothetical protein BATDEDRAFT_18271 [Batrachochytrium dendrobatidis JAM81]
T2-17344	8	3	0		--	--	Biological Process: regulation of cell growth (GO:0001558);; Cellular Component: nucleus (GO:0005634);; Cellular Component: cytoplasm (GO:0005737);; Cellular Component: plasma membrane (GO:0005886);; Biological Process: regulation of mitotic cell cycle (GO:0007346);; Biological Process: cell proliferation (GO:0008283);; Cellular Component: chloroplast (GO:0009507);; Cellular Component: thylakoid …	--	Translationally-controlled tumor protein homolog OS=Elaeis guineensis var. tenera GN=TCTP PE=1 SV=1	translationally controlled tumor protein [Hevea brasiliensis]
T2-17347	4	0	0		[P]	Inorganic ion transport and metabolism	Cellular Component: extracellular region (GO:0005576);; Cellular Component: plasma membrane (GO:0005886);; Biological Process: ion transport (GO:0006811);; Molecular Function: inorganic anion transmembrane transporter activity (GO:0015103);; Cellular Component: intracellular membrane-bounded organelle (GO:0043231);; Biological Process: cellular metabolic process (GO:0044237);; Biological Process:…	--	--	hypothetical protein GUITHDRAFT_136674 [Guillardia theta CCMP2712]
T2-17355	4	10	0	--	--	--	--	--	--
T2-17357	24	2	3		--	--	Molecular Function: binding (GO:0005488);; Biological Process: nitrogen compound metabolic process (GO:0006807);; Biological Process: gene expression (GO:0010467);; Molecular Function: hydrolase activity, acting on glycosyl bonds (GO:0016798);; Biological Process: cellular macromolecule biosynthetic process (GO:0034645);; Biological Process: cellular protein metabolic process (GO:0044267);; Cellu…	--	--	hypothetical protein Ecym_7349 [Eremothecium cymbalariae DBVPG#7215]
T2-17375	307	3875	3906		--	--	Molecular Function: structural molecule activity (GO:0005198);; Biological Process: response to light stimulus (GO:0009416);; Cellular Component: photosystem I (GO:0009522);; Cellular Component: photosystem II (GO:0009523);; Cellular Component: chloroplast thylakoid membrane (GO:0009535);; Biological Process: photosynthesis, light harvesting (GO:0009765);; Cellular Component: integral to membrane…	K08914|4e-91|vvi:100260599|hypothetical protein LOC100260599	Chlorophyll a-b binding protein 13, chloroplastic OS=Solanum lycopersicum GN=CAB13 PE=1 SV=1	hypothetical protein PRUPE_ppa009987mg [Prunus persica]
T2-17390	7	0	1		[H]	Coenzyme transport and metabolism	Molecular Function: catalytic activity (GO:0003824);; Cellular Component: cytosol (GO:0005829);; Cellular Component: plasma membrane (GO:0005886);; Biological Process: cellular amino acid metabolic process (GO:0006520);; Biological Process: response to lipid hydroperoxide (GO:0006982);; Biological Process: pyridoxine biosynthetic process (GO:0008615);; Cellular Component: chloroplast (GO:0009507)…	K06215|1e-161|olu:OSTLU_45279|hypothetical protein	--	pyridoxine biosynthesis protein pyroA [Rhizopus delemar RA 99-880]
T2-17416	8	3	0		--	--	Biological Process: transport (GO:0006810);; Biological Process: cellular process (GO:0009987);; Cellular Component: intracellular membrane-bounded organelle (GO:0043231);;	--	--	predicted protein [Physcomitrella patens subsp. patens]
T2-17422	7	0	0		--	--	Molecular Function: binding (GO:0005488);; Biological Process: RNA metabolic process (GO:0016070);; Cellular Component: nuclear lumen (GO:0031981);;	--	--	hypothetical protein ZEAMMB73_186177 [Zea mays]
T2-17431	5	1	0		[R]	General function prediction only	Cellular Component: extracellular region (GO:0005576);; Cellular Component: Golgi apparatus (GO:0005794);; Biological Process: cellular protein modification process (GO:0006464);; Biological Process: nitrogen compound metabolic process (GO:0006807);; Biological Process: receptor-mediated endocytosis (GO:0006898);; Biological Process: pinocytosis (GO:0006907);; Biological Process: lysosome organiz…	K01074|1e-47|ath:AT3G60340|palmitoyl protein thioesterase family protein	--	palmitoyl-protein thioesterase 1, putative [Phytophthora infestans T30-4]
T2-17456	28	1	0		--	--	--	--	--	predicted protein [Populus trichocarpa]
T2-17474	16	4	0		--	--	Biological Process: polysaccharide biosynthetic process (GO:0000271);; Molecular Function: GTPase activity (GO:0003924);; Molecular Function: structural constituent of cytoskeleton (GO:0005200);; Molecular Function: GTP binding (GO:0005525);; Cellular Component: cell wall (GO:0005618);; Cellular Component: nucleus (GO:0005634);; Cellular Component: cytoplasm (GO:0005737);; Cellular Component: vac…	--	--	tubulin beta chain, putative [Ricinus communis]
T2-17482	109	53	66		--	--	--	--	--	PREDICTED: uncharacterized protein LOC100258720 [Vitis vinifera]
T2-17484	5	0	0		[J]	Translation, ribosomal structure and biogenesis	Biological Process: maturation of SSU-rRNA from tricistronic rRNA transcript (SSU-rRNA, 5.8S rRNA, LSU-rRNA) (GO:0000462);; Biological Process: endonucleolytic cleavage of tricistronic rRNA transcript (SSU-rRNA, 5.8S rRNA, LSU-rRNA) (GO:0000479);; Molecular Function: DNA binding (GO:0003677);; Cellular Component: nucleolus (GO:0005730);; Cellular Component: cytoplasm (GO:0005737);; Cellular Compo…	K14565|1e-99|ppp:PHYPADRAFT_159285|hypothetical protein	Probable nucleolar protein 5-1 OS=Arabidopsis thaliana GN=NOP5-1 PE=2 SV=2	predicted protein [Physcomitrella patens subsp. patens]
T2-17485	7	1	1		[E]	Amino acid transport and metabolism	Molecular Function: carboxypeptidase activity (GO:0004180);; Molecular Function: peptidase activity (GO:0008233);; Cellular Component: intracellular membrane-bounded organelle (GO:0043231);; Cellular Component: cytoplasmic part (GO:0044444);; Biological Process: organic substance metabolic process (GO:0071704);;	K13289|1e-109|sbi:SORBI_02g033170|hypothetical protein	Serine carboxypeptidase-like OS=Oryza sativa subsp. japonica GN=CBP31 PE=2 SV=2	hypothetical protein PHYSODRAFT_544689 [Phytophthora sojae]
T2-17486	4	65	26		--	--	Biological Process: type I hypersensitivity (GO:0016068);; Cellular Component: intracellular membrane-bounded organelle (GO:0043231);; Cellular Component: cytoplasmic part (GO:0044444);;	--	MLP-like protein 34 OS=Arabidopsis thaliana GN=MLP34 PE=2 SV=1	hypothetical protein PRUPE_ppa021708m1g, partial [Prunus persica]
T2-17493	5	0	0		[J]	Translation, ribosomal structure and biogenesis	Biological Process: reproduction (GO:0000003);; Biological Process: nematode larval development (GO:0002119);; Molecular Function: valine-tRNA ligase activity (GO:0004832);; Cellular Component: mitochondrion (GO:0005739);; Cellular Component: cytosol (GO:0005829);; Biological Process: translation (GO:0006412);; Biological Process: translational elongation (GO:0006414);; Biological Process: tRNA a…	K01873|0.0|olu:OSTLU_33832|hypothetical protein	--	predicted protein [Ostreococcus lucimarinus CCE9901]
T2-17496	6	0	0		--	--	Biological Process: gene expression (GO:0010467);; Cellular Component: integral to membrane (GO:0016021);; Biological Process: RNA metabolic process (GO:0016070);; Cellular Component: mitochondrial membrane (GO:0031966);; Cellular Component: nuclear lumen (GO:0031981);; Cellular Component: macromolecular complex (GO:0032991);;	K11518|6e-30|cme:CMF062C|mitochondrial general import pore subunit Tom40	Mitochondrial import receptor subunit TOM40-1 OS=Arabidopsis thaliana GN=TOM40-1 PE=1 SV=3	mitochondrial protein translocase, MPT family isoform 2 [Galdieria sulphuraria]
T2-17506	4	0	2		--	--	Molecular Function: protein binding (GO:0005515);; Cellular Component: cytoplasm (GO:0005737);; Biological Process: protein targeting to membrane (GO:0006612);; Biological Process: water transport (GO:0006833);; Biological Process: response to wounding (GO:0009611);; Biological Process: response to salt stress (GO:0009651);; Biological Process: jasmonic acid metabolic process (GO:0009694);; Biolo…	--	Salicylic acid-binding protein 2 OS=Nicotiana tabacum GN=SABP2 PE=1 SV=1	predicted protein [Populus trichocarpa]
T2-17514	24	2	0		--	--	--	--	--	predicted protein [Populus trichocarpa]
T2-17524	8	0	1		--	--	Cellular Component: ruffle (GO:0001726);; Molecular Function: actin monomer binding (GO:0003785);; Molecular Function: calcium ion binding (GO:0005509);; Molecular Function: phosphatidylinositol-4,5-bisphosphate binding (GO:0005546);; Cellular Component: extracellular space (GO:0005615);; Cellular Component: cytoplasm (GO:0005737);; Cellular Component: cytosol (GO:0005829);; Cellular Component: a…	--	--	hypothetical protein BATDEDRAFT_37025 [Batrachochytrium dendrobatidis JAM81]
T2-17527	27	5	0		[Z]	Cytoskeleton	Molecular Function: GTPase activity (GO:0003924);; Molecular Function: structural constituent of cytoskeleton (GO:0005200);; Molecular Function: GTP binding (GO:0005525);; Cellular Component: cell wall (GO:0005618);; Cellular Component: nucleus (GO:0005634);; Cellular Component: spindle (GO:0005819);; Cellular Component: cytosol (GO:0005829);; Cellular Component: microtubule (GO:0005874);; Cellul…	--	--	alpha-tubulin 6 [Salix arbutifolia]
T2-17528	23	1	0		[Z]	Cytoskeleton	Biological Process: microtubule cytoskeleton organization (GO:0000226);; Biological Process: cell morphogenesis (GO:0000902);; Biological Process: thigmotaxis (GO:0001966);; Molecular Function: GTPase activity (GO:0003924);; Molecular Function: structural constituent of cytoskeleton (GO:0005200);; Molecular Function: protein binding (GO:0005515);; Molecular Function: GTP binding (GO:0005525);; Ce…	--	--	alpha tubulin [Cocos nucifera]
T2-17532	4	0	0		--	--	--	--	--	hypothetical protein RO3G_09211 [Rhizopus delemar RA 99-880]
T2-17533	32	6	1		[J]	Translation, ribosomal structure and biogenesis	Biological Process: nuclear-transcribed mRNA catabolic process, nonsense-mediated decay (GO:0000184);; Biological Process: RNA methylation (GO:0001510);; Biological Process: nematode larval development (GO:0002119);; Molecular Function: structural constituent of ribosome (GO:0003735);; Cellular Component: nucleolus (GO:0005730);; Cellular Component: vacuole (GO:0005773);; Cellular Component: vacu…	K02880|8e-80|sbi:SORBI_09g006420|hypothetical protein	60S ribosomal protein L17 OS=Zea mays GN=RPL17 PE=2 SV=1	unknown [Picea sitchensis]
T2-17547	5	0	0		--	--	Biological Process: response to hypoxia (GO:0001666);; Cellular Component: extracellular region (GO:0005576);; Cellular Component: Golgi apparatus (GO:0005794);; Cellular Component: plant-type cell wall (GO:0009505);; Biological Process: response to mechanical stimulus (GO:0009612);; Cellular Component: cytoplasmic membrane-bounded vesicle (GO:0016023);; Biological Process: growth (GO:0040007);;	--	--	conserved hypothetical protein [Ricinus communis]
T2-17551	7	0	1		[J]	Translation, ribosomal structure and biogenesis	Molecular Function: RNA binding (GO:0003723);; Molecular Function: binding (GO:0005488);; Biological Process: translation (GO:0006412);; Biological Process: translational elongation (GO:0006414);;	K03263|4e-26|vvi:100247352|hypothetical protein LOC100247352	--	eukaryotic translation initiation factor 5A [Candida tropicalis MYA-3404]
T2-17580	66	0	0		--	--	--	--	--	hypothetical protein [Zea mays]
T2-17582	9	2	0		[J]	Translation, ribosomal structure and biogenesis	Molecular Function: tyrosine-tRNA ligase activity (GO:0004831);; Molecular Function: interleukin-8 receptor binding (GO:0005153);; Cellular Component: extracellular space (GO:0005615);; Cellular Component: nucleus (GO:0005634);; Cellular Component: cytosol (GO:0005829);; Biological Process: tRNA aminoacylation for protein translation (GO:0006418);; Biological Process: apoptotic process (GO:000691…	K01874|1e-39|sbi:SORBI_04g029070|hypothetical protein	--	unnamed protein product [Blastocystis hominis]
T2-17583	8	0	0		[M]	Cell wall/membrane/envelope biogenesis	Molecular Function: hydrolase activity, hydrolyzing O-glycosyl compounds (GO:0004553);; Molecular Function: binding (GO:0005488);; Biological Process: carbohydrate metabolic process (GO:0005975);; Cellular Component: fungal-type cell wall (GO:0009277);; Biological Process: gene expression (GO:0010467);; Biological Process: RNA metabolic process (GO:0016070);; Cellular Component: nuclear part (GO:…	--	--	hypothetical protein PGUG_01202 [Meyerozyma guilliermondii ATCC 6260]
T2-17594	7	0	0		[J]	Translation, ribosomal structure and biogenesis	Biological Process: G1/S transition of mitotic cell cycle (GO:0000082);; Molecular Function: nucleotide binding (GO:0000166);; Biological Process: nuclear-transcribed mRNA catabolic process, nonsense-mediated decay (GO:0000184);; Molecular Function: translation release factor activity (GO:0003747);; Molecular Function: GTPase activity (GO:0003924);; Molecular Function: protein binding (GO:0005515…	K03267|1e-123|olu:OSTLU_14961|hypothetical protein	--	hypothetical protein SELMODRAFT_123370 [Selaginella moellendorffii]
T2-17614	9	0	0		[E]	Amino acid transport and metabolism	Molecular Function: protein binding (GO:0005515);; Cellular Component: nucleus (GO:0005634);; Biological Process: regulation of transcription, DNA-dependent (GO:0006355);; Biological Process: polyamine metabolic process (GO:0006595);; Biological Process: response to stress (GO:0006950);; Biological Process: negative regulation of macromolecule metabolic process (GO:0010605);; Biological Process: …	--	Polyamine oxidase 3 OS=Arabidopsis thaliana GN=PAO3 PE=1 SV=1	amine oxidase-like protein [Volvox carteri f. nagariensis]
T2-17615	31	11	8		--	--	--	--	--	hypothetical protein PRUPE_ppa011685mg [Prunus persica]
T2-17664	5	0	0		[J]	Translation, ribosomal structure and biogenesis	Molecular Function: catalytic activity (GO:0003824);; Biological Process: translation (GO:0006412);; Biological Process: cellular process (GO:0009987);; Biological Process: RNA metabolic process (GO:0016070);; Molecular Function: ligase activity (GO:0016874);; Cellular Component: intracellular part (GO:0044424);; Molecular Function: organic cyclic compound binding (GO:0097159);;	K01883|3e-14|olu:OSTLU_34104|hypothetical protein	--	cysteinyl-tRNA synthetase [Bathycoccus prasinos]
T2-17670	8	1	0		--	--	--	--	--	hypothetical protein PRUPE_ppa026621mg [Prunus persica]
T2-17671	5	0	0		--	--	Molecular Function: receptor activity (GO:0004872);; Cellular Component: plasma membrane (GO:0005886);; Biological Process: transport (GO:0006810);; Biological Process: signal transduction (GO:0007165);; Cellular Component: membrane (GO:0016020);; Cellular Component: intracellular part (GO:0044424);; Biological Process: regulation of seed development (GO:0080050);;	--	--	PHO1-7 [Physcomitrella patens]
T2-17685	5	0	0		--	--	Cellular Component: vacuole (GO:0005773);; Cellular Component: cytosol (GO:0005829);; Cellular Component: plasma membrane (GO:0005886);; Biological Process: fatty acid metabolic process (GO:0006631);; Biological Process: nitric oxide biosynthetic process (GO:0006809);; Biological Process: lipid biosynthetic process (GO:0008610);; Biological Process: response to light stimulus (GO:0009416);; Biolo…	--	--	delta-5 desaturase [Mortierella alpina]
T2-17686	5	0	0		[I]	Lipid transport and metabolism	Biological Process: long-chain fatty acid metabolic process (GO:0001676);; Molecular Function: catalytic activity (GO:0003824);; Molecular Function: binding (GO:0005488);; Biological Process: fatty acid biosynthetic process (GO:0006633);; Biological Process: response to organic substance (GO:0010033);; Cellular Component: membrane (GO:0016020);; Molecular Function: oxidoreductase activity, acting…	--	--	delta-5 fatty acid desaturase [Mortierella alpina]
T2-17728	8	0	0		--	--	Molecular Function: binding (GO:0005488);; Cellular Component: nuclear lumen (GO:0031981);; Biological Process: primary metabolic process (GO:0044238);; Biological Process: cellular macromolecule metabolic process (GO:0044260);;	--	--	conserved hypothetical protein [Saccharomyces cerevisiae RM11-1a]
T2-17739	5	0	0		[R]	General function prediction only	Molecular Function: magnesium ion binding (GO:0000287);; Biological Process: prostaglandin production involved in inflammatory response (GO:0002539);; Molecular Function: 4-nitrophenylphosphatase activity (GO:0003869);; Molecular Function: epoxide hydrolase activity (GO:0004301);; Molecular Function: non-membrane spanning protein tyrosine kinase activity (GO:0004715);; Molecular Function: recepto…	--	--	PREDICTED: bifunctional epoxide hydrolase 2-like [Fragaria vesca subsp. vesca]
T2-17745	8	0	1		[RTKL]	--	Molecular Function: protein kinase activity (GO:0004672);; Molecular Function: binding (GO:0005488);; Cellular Component: plasma membrane (GO:0005886);; Biological Process: protein phosphorylation (GO:0006468);; Biological Process: defense response (GO:0006952);; Biological Process: signal transduction (GO:0007165);; Biological Process: oligosaccharide metabolic process (GO:0009311);; Biological …	--	Wall-associated receptor kinase 2 OS=Arabidopsis thaliana GN=WAK2 PE=1 SV=1	PREDICTED: wall-associated receptor kinase 2-like isoform 3 [Vitis vinifera]
T2-17779	5	0	0		[P]	Inorganic ion transport and metabolism	Molecular Function: protein binding (GO:0005515);; Cellular Component: endoplasmic reticulum (GO:0005783);; Cellular Component: plasma membrane (GO:0005886);; Biological Process: ion transport (GO:0006811);; Cellular Component: chloroplast envelope (GO:0009941);; Biological Process: phospholipid transport (GO:0015914);; Cellular Component: membrane (GO:0016020);; Molecular Function: substrate-spe…	--	--	Phospholipid-transporting ATPase 3, putative, expressed [Oryza sativa Japonica Group]
T2-17795	24	4	0		--	--	Molecular Function: endonuclease activity (GO:0004519);; Molecular Function: ribonuclease activity (GO:0004540);; Cellular Component: extracellular region (GO:0005576);; Cellular Component: cell wall (GO:0005618);; Cellular Component: vacuole (GO:0005773);; Cellular Component: plasma membrane (GO:0005886);; Biological Process: RNA catabolic process (GO:0006401);; Biological Process: amino acid tr…	--	Ribonuclease 1 OS=Arabidopsis thaliana GN=RNS1 PE=1 SV=1	hypothetical protein CARUB_v10017969mg [Capsella rubella]
T2-17796	5	0	0		--	--	--	--	--	hypothetical protein PRUPE_ppa008208mg [Prunus persica]
T2-17804	9	1	0		--	--	Molecular Function: 3-oxo-5-alpha-steroid 4-dehydrogenase activity (GO:0003865);; Cellular Component: cytoplasm (GO:0005737);; Biological Process: androgen biosynthetic process (GO:0006702);; Biological Process: steroid catabolic process (GO:0006706);; Biological Process: male gonad development (GO:0008584);; Biological Process: response to light stimulus (GO:0009416);; Molecular Function: sterol…	K09591|1e-135|pop:POPTR_576916|sterol 5-alpha reductase	Steroid 5-alpha-reductase DET2 OS=Arabidopsis thaliana GN=DET2 PE=1 SV=2	hypothetical protein PRUPE_ppa024349mg [Prunus persica]
T2-17830	8	0	0		[E]	Amino acid transport and metabolism	Molecular Function: metallocarboxypeptidase activity (GO:0004181);; Molecular Function: protein binding (GO:0005515);; Cellular Component: extracellular space (GO:0005615);; Molecular Function: peptidase activity (GO:0008233);; Molecular Function: zinc ion binding (GO:0008270);; Biological Process: protein metabolic process (GO:0019538);;	--	--	carboxypeptidase a1 precursor [Colletotrichum gloeosporioides Nara gc5]
T2-17833	10	1	1		[U]	Intracellular trafficking, secretion, and vesicular transport	Biological Process: leukocyte mediated cytotoxicity (GO:0001909);; Biological Process: platelet degranulation (GO:0002576);; Cellular Component: nucleus (GO:0005634);; Cellular Component: cytosol (GO:0005829);; Biological Process: nervous system development (GO:0007399);; Biological Process: response to acidity (GO:0010447);; Biological Process: regulation of synaptic vesicle priming (GO:0010807)…	--	--	hypothetical protein PHACADRAFT_264085, partial [Phanerochaete carnosa HHB-10118-sp]
T2-17859	8	0	0		--	--	Molecular Function: binding (GO:0005488);; Cellular Component: extracellular region (GO:0005576);; Cellular Component: nucleus (GO:0005634);; Biological Process: cellular macromolecule biosynthetic process (GO:0034645);; Biological Process: cellular protein metabolic process (GO:0044267);; Cellular Component: intracellular organelle lumen (GO:0070013);;	--	--	hypothetical protein PGUG_01202 [Meyerozyma guilliermondii ATCC 6260]
T2-17877	7	1	1		[G]	Carbohydrate transport and metabolism	Molecular Function: phosphogluconate dehydrogenase (decarboxylating) activity (GO:0004616);; Cellular Component: cytosol (GO:0005829);; Biological Process: pentose-phosphate shunt (GO:0006098);; Biological Process: pentose-phosphate shunt, oxidative branch (GO:0009051);; Molecular Function: oxidoreductase activity, acting on the CH-OH group of donors, NAD or NADP as acceptor (GO:0016616);; Biolog…	K00033|0.0|cme:CMS195C|6-phosphogluconate dehydrogenase, decarboxylating	--	6-phosphogluconate dehydrogenase, decarboxylating [Rhizopus delemar RA 99-880]
T2-17881	5	0	0		[R]	General function prediction only	Cellular Component: ubiquitin ligase complex (GO:0000151);; Biological Process: mitotic cell cycle (GO:0000278);; Molecular Function: catalytic activity (GO:0003824);; Molecular Function: protein binding (GO:0005515);; Cellular Component: nucleus (GO:0005634);; Biological Process: response to stress (GO:0006950);; Biological Process: organelle organization (GO:0006996);; Biological Process: cell …	--	--	hypothetical protein BATDEDRAFT_11439, partial [Batrachochytrium dendrobatidis JAM81]
T2-17907	8	0	1		[S]	Function unknown	Molecular Function: binding (GO:0005488);; Biological Process: ion transport (GO:0006811);; Biological Process: defense response (GO:0006952);; Biological Process: pattern specification process (GO:0007389);; Biological Process: response to bacterium (GO:0009617);; Biological Process: anatomical structure morphogenesis (GO:0009653);; Biological Process: hormone-mediated signaling pathway (GO:0009…	--	Receptor-like protein 12 OS=Arabidopsis thaliana GN=RLP12 PE=2 SV=2	PREDICTED: leucine-rich repeat receptor protein kinase EXS-like [Vitis vinifera]
T2-17920	26	4	0		--	--	Cellular Component: plasma membrane (GO:0005886);; Biological Process: protein targeting to membrane (GO:0006612);; Biological Process: positive regulation of flavonoid biosynthetic process (GO:0009963);; Biological Process: regulation of plant-type hypersensitive response (GO:0010363);;	--	--	hypothetical protein MtrDRAFT_AC147961g12v2 [Medicago truncatula]
T2-17937	6	0	0		[H]	Coenzyme transport and metabolism	Molecular Function: nicotinate phosphoribosyltransferase activity (GO:0004516);; Cellular Component: Golgi apparatus (GO:0005794);; Cellular Component: cytosol (GO:0005829);; Biological Process: water-soluble vitamin metabolic process (GO:0006767);; Biological Process: nicotinamide metabolic process (GO:0006769);; Biological Process: response to oxidative stress (GO:0006979);; Biological Process:…	K00763|0.0|rcu:RCOM_1409980|nicotinate phosphoribosyltransferase, putative	--	nicotinate phosphoribosyltransferase, Zn-binding site [Phytophthora sojae]
T2-17944	222	80	28		--	--	Biological Process: phosphatidylinositol biosynthetic process (GO:0006661);; Cellular Component: plastid (GO:0009536);; Cellular Component: membrane (GO:0016020);;	--	--	predicted protein [Populus trichocarpa]
T2-17946	10	1	0		[E]	Amino acid transport and metabolism	Molecular Function: metallocarboxypeptidase activity (GO:0004181);; Biological Process: cellular amino acid metabolic process (GO:0006520);; Cellular Component: plastid (GO:0009536);; Biological Process: macromolecule metabolic process (GO:0043170);; Molecular Function: metal ion binding (GO:0046872);;	K14213|0.0|ppp:PHYPADRAFT_233075|hypothetical protein	--	predicted protein [Physcomitrella patens subsp. patens]
T2-17952	6	0	0		[E]	Amino acid transport and metabolism	Molecular Function: methylenetetrahydrofolate reductase (NADPH) activity (GO:0004489);; Cellular Component: cytosol (GO:0005829);; Biological Process: methionine metabolic process (GO:0006555);; Biological Process: blood circulation (GO:0008015);; Molecular Function: oxidoreductase activity (GO:0016491);; Biological Process: folic acid metabolic process (GO:0046655);; Biological Process: homocyst…	K00297|1e-178|osa:4334554|Os03g0815200	Probable methylenetetrahydrofolate reductase OS=Oryza sativa subsp. japonica GN=Os03g0815200 PE=2 SV=1	hypothetical protein PHYSODRAFT_541479 [Phytophthora sojae]
T2-17964	23	2	1		[G]	Carbohydrate transport and metabolism	Biological Process: microtubule cytoskeleton organization (GO:0000226);; Biological Process: nuclear membrane fusion (GO:0000740);; Molecular Function: glyceraldehyde-3-phosphate dehydrogenase (NAD+) (phosphorylating) activity (GO:0004365);; Molecular Function: copper ion binding (GO:0005507);; Cellular Component: cell wall (GO:0005618);; Cellular Component: nucleolus (GO:0005730);; Cellular Comp…	K00134|1e-161|vvi:100242264|hypothetical protein LOC100242264	--	glyceraldehyde 3-phosphate dehydrogenase [Solanum tuberosum]
T2-17967	8	0	0		--	--	Molecular Function: nucleic acid binding (GO:0003676);; Molecular Function: sequence-specific DNA binding transcription factor activity (GO:0003700);; Cellular Component: nucleus (GO:0005634);; Biological Process: regulation of transcription, DNA-dependent (GO:0006355);; Biological Process: ion transport (GO:0006811);; Biological Process: cell communication (GO:0007154);; Molecular Function: zinc…	--	Zinc finger protein 5 OS=Arabidopsis thaliana GN=ZFP5 PE=2 SV=1	hypothetical protein PRUPE_ppa016136mg [Prunus persica]
T2-17971	9	0	0		--	--	Molecular Function: protein binding (GO:0005515);; Cellular Component: extracellular region (GO:0005576);; Biological Process: cellular process (GO:0009987);; Cellular Component: membrane (GO:0016020);; Cellular Component: nuclear part (GO:0044428);; Cellular Component: intracellular organelle lumen (GO:0070013);;	--	--	similar to hedgehog protein [Cyanidioschyzon merolae strain 10D]
T2-17988	7	0	0		[C]	Energy production and conversion	Molecular Function: nucleotide binding (GO:0000166);; Biological Process: regulation of heart rate (GO:0002027);; Molecular Function: glycerol-3-phosphate dehydrogenase [NAD+] activity (GO:0004367);; Molecular Function: glycerol-3-phosphate dehydrogenase activity (GO:0004368);; Cellular Component: lipid particle (GO:0005811);; Cellular Component: cytosol (GO:0005829);; Cellular Component: plasma …	K00006|1e-135|cme:CMD113C|glycerol-3-phosphate dehydrogenase	--	glycerol-3-phosphate dehydrogenase [NAD+] [Rhizopus delemar RA 99-880]
T2-17989	5	1	0		--	--	Cellular Component: ubiquitin ligase complex (GO:0000151);; Molecular Function: protein binding (GO:0005515);; Biological Process: response to radiation (GO:0009314);; Biological Process: negative regulation of cellular process (GO:0048523);;	--	--	hypothetical protein SORBIDRAFT_04g028220 [Sorghum bicolor]
T2-18005	4	22	6	--	--	--	--	--	--
T2-18010	8	1	0		[R]	General function prediction only	Molecular Function: protein binding (GO:0005515);; Cellular Component: vacuole (GO:0005773);; Biological Process: cellular aromatic compound metabolic process (GO:0006725);; Biological Process: response to stress (GO:0006950);; Biological Process: signal transduction (GO:0007165);; Biological Process: multicellular organismal development (GO:0007275);; Biological Process: response to external sti…	--	Purple acid phosphatase 7 OS=Arabidopsis thaliana GN=PAP7 PE=2 SV=1	hypothetical protein SELMODRAFT_91117 [Selaginella moellendorffii]
T2-18022	11	0	0		--	--	--	--	Disease resistance response protein 206 OS=Pisum sativum GN=PI206 PE=2 SV=2	hypothetical protein PRUPE_ppa011828mg [Prunus persica]
T2-18024	5	0	0		--	--	Molecular Function: protein binding (GO:0005515);; Cellular Component: extracellular region (GO:0005576);; Cellular Component: membrane (GO:0016020);; Biological Process: primary metabolic process (GO:0044238);; Biological Process: cellular macromolecule metabolic process (GO:0044260);; Cellular Component: nuclear part (GO:0044428);; Cellular Component: intracellular organelle lumen (GO:0070013);;	--	--	conserved hypothetical protein [Saccharomyces cerevisiae RM11-1a]
T2-18048	31	7	0		[J]	Translation, ribosomal structure and biogenesis	Biological Process: nuclear-transcribed mRNA catabolic process, nonsense-mediated decay (GO:0000184);; Biological Process: RNA methylation (GO:0001510);; Biological Process: nematode larval development (GO:0002119);; Molecular Function: structural constituent of ribosome (GO:0003735);; Molecular Function: protein binding (GO:0005515);; Cellular Component: nucleolus (GO:0005730);; Cellular Compone…	K02870|5e-74|zma:100284082|60S ribosomal protein L12	60S ribosomal protein L12-3 OS=Arabidopsis thaliana GN=RPL12C PE=2 SV=1	hypothetical protein SORBIDRAFT_04g030890 [Sorghum bicolor]
T2-18052	5	0	0		--	--	Molecular Function: binding (GO:0005488);; Cellular Component: extracellular region (GO:0005576);; Biological Process: transcription from RNA polymerase II promoter (GO:0006366);; Biological Process: RNA processing (GO:0006396);; Molecular Function: transferase activity, transferring phosphorus-containing groups (GO:0016772);; Cellular Component: nuclear lumen (GO:0031981);; Biological Process: c…	--	--	predicted protein [Hordeum vulgare subsp. vulgare]
T2-18058	6	0	5		--	--	Molecular Function: DNA binding (GO:0003677);; Molecular Function: sequence-specific DNA binding transcription factor activity (GO:0003700);; Molecular Function: protein binding (GO:0005515);; Cellular Component: nucleus (GO:0005634);; Biological Process: post-embryonic morphogenesis (GO:0009886);; Biological Process: organ morphogenesis (GO:0009887);; Biological Process: flower development (GO:0…	--	Transcription factor bHLH93 OS=Arabidopsis thaliana GN=BHLH93 PE=1 SV=1	PREDICTED: transcription factor bHLH93-like isoform 1 [Fragaria vesca subsp. vesca]
T2-18063	9	2	0		--	--	Molecular Function: nucleic acid binding (GO:0003676);; Molecular Function: protein binding (GO:0005515);; Cellular Component: nucleoplasm (GO:0005654);; Biological Process: RNA splicing (GO:0008380);; Biological Process: cellular component organization (GO:0016043);; Biological Process: regulation of cellular process (GO:0050794);;	K13171|4e-21|vvi:100262120|hypothetical protein LOC100262120	--	hypothetical protein AURANDRAFT_70520 [Aureococcus anophagefferens]
T2-18066	5	1	1		--	--	Biological Process: amino acid transmembrane transport (GO:0003333);; Molecular Function: L-glutamate transmembrane transporter activity (GO:0005313);; Molecular Function: calcium ion binding (GO:0005509);; Cellular Component: nucleus (GO:0005634);; Cellular Component: mitochondrial inner membrane (GO:0005743);; Cellular Component: lipid particle (GO:0005811);; Biological Process: glucose metabol…	--	--	hypothetical protein RO3G_14441 [Rhizopus delemar RA 99-880]
T2-18090	9	0	0		[R]	General function prediction only	Biological Process: regulation of protein phosphorylation (GO:0001932);; Biological Process: developmental process involved in reproduction (GO:0003006);; Molecular Function: protein kinase activity (GO:0004672);; Biological Process: carbohydrate metabolic process (GO:0005975);; Biological Process: generation of precursor metabolites and energy (GO:0006091);; Biological Process: signal transducti…	--	--	hypothetical protein RO3G_11000 [Rhizopus delemar RA 99-880]
T2-18093	8	25	2		[DKT]	--	Molecular Function: protein binding (GO:0005515);; Cellular Component: Golgi apparatus (GO:0005794);; Cellular Component: plasma membrane (GO:0005886);; Biological Process: amino acid transport (GO:0006865);; Biological Process: cellular membrane fusion (GO:0006944);; Cellular Component: chloroplast thylakoid lumen (GO:0009543);; Biological Process: systemic acquired resistance (GO:0009627);; Bio…	--	ALA-interacting subunit 1 OS=Arabidopsis thaliana GN=ALIS1 PE=1 SV=1	PREDICTED: ALA-interacting subunit 5-like [Cucumis sativus]
T2-18108	24	5	1		[F]	Nucleotide transport and metabolism	Molecular Function: adenosine kinase activity (GO:0004001);; Molecular Function: adenylate kinase activity (GO:0004017);; Molecular Function: protein serine/threonine/tyrosine kinase activity (GO:0004712);; Molecular Function: copper ion binding (GO:0005507);; Molecular Function: ATP binding (GO:0005524);; Cellular Component: nucleus (GO:0005634);; Cellular Component: mitochondrion (GO:0005739);;…	K00939|6e-88|rcu:RCOM_1081020|adenylate kinase 1, putative (EC:2.7.4.10)	--	adenylate kinase [Neocallimastix frontalis]
T2-18131	5	0	1		[L]	Replication, recombination and repair	Molecular Function: protein binding (GO:0005515);; Biological Process: gene expression (GO:0010467);; Biological Process: RNA metabolic process (GO:0016070);; Cellular Component: nuclear part (GO:0044428);; Cellular Component: cytoplasmic part (GO:0044444);; Cellular Component: intracellular organelle lumen (GO:0070013);;	--	--	transcription factor (Snd1/p100), putative [Neosartorya fischeri NRRL 181]
T2-18133	7	0	0		--	--	Molecular Function: carboxypeptidase activity (GO:0004180);; Molecular Function: protein binding (GO:0005515);; Molecular Function: phospholipid binding (GO:0005543);; Cellular Component: extracellular region (GO:0005576);; Cellular Component: nucleus (GO:0005634);; Biological Process: peptide metabolic process (GO:0006518);; Molecular Function: metallopeptidase activity (GO:0008237);; Biological…	K07752|5e-77|ppp:PHYPADRAFT_22136|hypothetical protein	--	Carboxypeptidase D [Aegilops tauschii]
T2-18138	7	2	0		[C]	Energy production and conversion	Biological Process: reproduction (GO:0000003);; Molecular Function: protein binding (GO:0005515);; Cellular Component: mitochondrion (GO:0005739);; Cellular Component: mitochondrial matrix (GO:0005759);; Biological Process: receptor-mediated endocytosis (GO:0006898);; Biological Process: metabolic process (GO:0008152);; Biological Process: embryo development ending in birth or egg hatching (GO:00…	K00627|1e-102|osa:4339859|Os06g0105400	--	pyruvate dehydrogenase complex dihydrolipoamide acetyltransferase [Rhizopus delemar RA 99-880]
T2-18144	9	1	0		[I]	Lipid transport and metabolism	Molecular Function: fatty-acyl-CoA binding (GO:0000062);; Molecular Function: protein binding (GO:0005515);; Cellular Component: nucleus (GO:0005634);; Cellular Component: peroxisome (GO:0005777);; Biological Process: fatty acid metabolic process (GO:0006631);; Biological Process: steroid biosynthetic process (GO:0006694);; Biological Process: phosphorus metabolic process (GO:0006793);; Biologica…	--	--	conserved hypothetical protein [Phytophthora infestans T30-4]
T2-18145	11	1	0		--	--	Biological Process: cellular process (GO:0009987);; Cellular Component: nuclear part (GO:0044428);; Cellular Component: intracellular organelle lumen (GO:0070013);;	--	--	HHE domain protein [Aspergillus fumigatus Af293]
T2-18150	12	1	0		--	--	--	--	Uncharacterized protein At4g26485 OS=Arabidopsis thaliana GN=At4g26485 PE=4 SV=1	hypothetical protein PRUPE_ppa010736mg [Prunus persica]
T2-18153	18	7	1		--	--	Cellular Component: centrosome (GO:0005813);; Cellular Component: mitochondrial membrane (GO:0031966);;	--	--	regulator of microtubule dynamics protein putative [Albugo laibachii Nc14]
T2-18167	10	2	1		[S]	Function unknown	Cellular Component: vacuolar membrane (GO:0005774);; Biological Process: ion transport (GO:0006811);; Biological Process: response to iron ion (GO:0010039);; Cellular Component: integral to membrane (GO:0016021);; Biological Process: iron ion homeostasis (GO:0055072);; Biological Process: cellular response to iron ion (GO:0071281);; Biological Process: cellular response to ethylene stimulus (GO:0…	--	Vacuolar iron transporter homolog 4 OS=Arabidopsis thaliana GN=At3g43660 PE=2 SV=1	PREDICTED: vacuolar iron transporter homolog 4-like [Solanum lycopersicum]
T2-18171	8	0	1		[R]	General function prediction only	Molecular Function: fibronectin binding (GO:0001968);; Molecular Function: collagen binding (GO:0005518);; Cellular Component: endoplasmic reticulum membrane (GO:0005789);; Biological Process: lipid metabolic process (GO:0006629);; Molecular Function: heparin binding (GO:0008201);; Biological Process: positive regulation of cell-substrate adhesion (GO:0010811);; Biological Process: triglyceride b…	--	--	3-ketoacyl-CoA reductase [Dacryopinax sp. DJM-731 SS1]
T2-18197	8	1	0		[R]	General function prediction only	--	--	--	Zn-dependent exopeptidase [Trametes versicolor FP-101664 SS1]
T2-18199	6	18	5	--	--	--	--	--	--
T2-18202	16	0	1		--	--	Molecular Function: sequence-specific DNA binding transcription factor activity (GO:0003700);; Cellular Component: nucleus (GO:0005634);; Biological Process: regulation of transcription, DNA-dependent (GO:0006355);; Biological Process: amino acid transport (GO:0006865);; Biological Process: response to salt stress (GO:0009651);; Biological Process: anthocyanin-containing compound biosynthetic pro…	--	Probable WRKY transcription factor 12 OS=Arabidopsis thaliana GN=WRKY12 PE=2 SV=1	PREDICTED: probable WRKY transcription factor 12 [Vitis vinifera]
T2-18232	8	11	0	--	--	--	--	--	--
T2-18237	11	1	1		--	--	Molecular Function: binding (GO:0005488);; Cellular Component: nucleoplasm (GO:0005654);; Biological Process: RNA processing (GO:0006396);; Biological Process: cellular macromolecule biosynthetic process (GO:0034645);; Biological Process: cellular protein metabolic process (GO:0044267);; Cellular Component: extracellular region part (GO:0044421);;	--	--	hypothetical protein CLUG_04845 [Clavispora lusitaniae ATCC 42720]
T2-18249	10	2	7		--	--	Molecular Function: protein binding (GO:0005515);; Cellular Component: vacuole (GO:0005773);; Cellular Component: plasma membrane (GO:0005886);; Cellular Component: plasmodesma (GO:0009506);; Molecular Function: galacturonate binding (GO:0048032);;	--	Remorin OS=Arabidopsis thaliana GN=DBP PE=1 SV=1	PREDICTED: uncharacterized protein LOC100257562 [Vitis vinifera]
T2-18261	8	0	0		[C]	Energy production and conversion	Molecular Function: ATP citrate synthase activity (GO:0003878);; Molecular Function: succinate-CoA ligase (ADP-forming) activity (GO:0004775);; Molecular Function: succinate-CoA ligase (GDP-forming) activity (GO:0004776);; Molecular Function: copper ion binding (GO:0005507);; Molecular Function: ATP binding (GO:0005524);; Molecular Function: GTP binding (GO:0005525);; Cellular Component: cell wal…	K01899|1e-160|vcn:VOLCADRAFT_107577|scla1	--	succinate-coa ligase alpha chain, succinyl-CoA synthetase mitochondrial precursor [Volvox carteri f. nagariensis]
T2-18293	8	0	0		--	--	Molecular Function: nucleic acid binding (GO:0003676);; Molecular Function: sequence-specific DNA binding transcription factor activity (GO:0003700);; Molecular Function: protein binding (GO:0005515);; Cellular Component: nucleus (GO:0005634);; Biological Process: regulation of transcription, DNA-dependent (GO:0006355);; Molecular Function: zinc ion binding (GO:0008270);; Biological Process: resp…	--	Protein TRANSPARENT TESTA 1 OS=Arabidopsis thaliana GN=TT1 PE=2 SV=1	unnamed protein product [Vitis vinifera]
T2-18299	8	2	0		[K]	Transcription	Biological Process: mRNA splicing, via spliceosome (GO:0000398);; Biological Process: RNA methylation (GO:0001510);; Biological Process: morphogenesis of an epithelium (GO:0002009);; Biological Process: regionalization (GO:0003002);; Molecular Function: nucleic acid binding (GO:0003676);; Molecular Function: sequence-specific DNA binding transcription factor activity (GO:0003700);; Molecular Func…	K11086|8e-68|ath:AT4G20440|smB	--	hypothetical protein ARALYDRAFT_492815 [Arabidopsis lyrata subsp. lyrata]
T2-18319	35	11	18		--	--	Cellular Component: cytoplasmic membrane-bounded vesicle (GO:0016023);;	--	--	unnamed protein product [Vitis vinifera]
T2-18333	6	1	0		--	--	Biological Process: cellular process (GO:0009987);;	--	--	Epa5p [Candida glabrata]
T2-18352	9	0	1		--	--	Molecular Function: protein binding (GO:0005515);; Biological Process: multicellular organismal development (GO:0007275);; Cellular Component: membrane (GO:0016020);; Biological Process: cellular component organization (GO:0016043);; Molecular Function: hydrolase activity (GO:0016787);; Cellular Component: extracellular matrix (GO:0031012);; Molecular Function: ion binding (GO:0043167);; Biologic…	--	--	conserved hypothetical protein [Ricinus communis]
T2-18359	18	14	3		--	--	Molecular Function: peptide receptor activity (GO:0001653);; Cellular Component: extracellular region (GO:0005576);; Cellular Component: nucleus (GO:0005634);; Cellular Component: vacuole (GO:0005773);; Cellular Component: cytosol (GO:0005829);; Biological Process: response to DNA damage stimulus (GO:0006974);; Biological Process: cell adhesion (GO:0007155);; Cellular Component: proteasome regula…	--	Agglutinin alpha chain OS=Maclura pomifera PE=1 SV=2	predicted protein [Populus trichocarpa]
T2-18396	4	22	23		--	--	Cellular Component: nucleus (GO:0005634);; Biological Process: thylakoid membrane organization (GO:0010027);; Molecular Function: FMN binding (GO:0010181);; Molecular Function: oxidoreductase activity (GO:0016491);; Molecular Function: hydrolase activity, acting on glycosyl bonds (GO:0016798);; Biological Process: isopentenyl diphosphate biosynthetic process, mevalonate-independent pathway (GO:00…	--	Uncharacterized protein At3g49140 OS=Arabidopsis thaliana GN=At3g49140 PE=1 SV=2	PREDICTED: uncharacterized protein At3g49140-like [Glycine max]
T2-18402	5	0	0		--	--	Molecular Function: peroxidase activity (GO:0004601);; Molecular Function: glutathione peroxidase activity (GO:0004602);; Biological Process: response to stress (GO:0006950);; Biological Process: response to oxidative stress (GO:0006979);; Biological Process: oxidation-reduction process (GO:0055114);;	K00432|1e-65|vcn:VOLCADRAFT_79644|gpx2	--	hypothetical protein [Candida glabrata CBS 138]
T2-18413	10	2	0		--	--	Cellular Component: plasma membrane (GO:0005886);;	--	--	PREDICTED: uncharacterized protein LOC101306460 [Fragaria vesca subsp. vesca]
T2-18417	18	1	0		--	--	Molecular Function: sphingosine hydroxylase activity (GO:0000170);; Molecular Function: monooxygenase activity (GO:0004497);; Cellular Component: endoplasmic reticulum (GO:0005783);; Cellular Component: Golgi apparatus (GO:0005794);; Biological Process: photomorphogenesis (GO:0009640);; Cellular Component: membrane (GO:0016020);; Cellular Component: cytoplasmic membrane-bounded vesicle (GO:001602…	--	Sphinganine C(4)-monooxygenase 2 OS=Arabidopsis thaliana GN=SBH2 PE=1 SV=1	hypothetical protein CARUB_v10010052mg [Capsella rubella]
T2-18421	4	0	0		[M]	Cell wall/membrane/envelope biogenesis	Cellular Component: Golgi apparatus (GO:0005794);; Cellular Component: plasma membrane (GO:0005886);; Cellular Component: plant-type cell wall (GO:0009505);; Cellular Component: plasmodesma (GO:0009506);; Biological Process: secondary cell wall biogenesis (GO:0009834);; Cellular Component: anchored to membrane (GO:0031225);; Cellular Component: anchored to plasma membrane (GO:0046658);;	--	Fasciclin-like arabinogalactan protein 12 OS=Arabidopsis thaliana GN=FLA12 PE=2 SV=2	hypothetical protein PRUPE_ppa026177mg [Prunus persica]
T2-18437	8	1	0		--	--	Molecular Function: protein binding (GO:0005515);; Cellular Component: nucleus (GO:0005634);; Cellular Component: endoplasmic reticulum (GO:0005783);; Biological Process: sister chromatid cohesion (GO:0007062);; Biological Process: synapsis (GO:0007129);; Biological Process: reciprocal meiotic recombination (GO:0007131);; Cellular Component: external side of plasma membrane (GO:0009897);; Biologi…	--	--	Cleft lip and palate transmembrane protein-like protein [Medicago truncatula]
T2-18439	5	0	0		--	--	Molecular Function: catalytic activity (GO:0003824);; Molecular Function: binding (GO:0005488);; Biological Process: cellular protein metabolic process (GO:0044267);;	--	--	hypothetical protein CMQ_2906 [Grosmannia clavigera kw1407]
T2-18452	5	1	0		[J]	Translation, ribosomal structure and biogenesis	Molecular Function: glutamate-tRNA ligase activity (GO:0004818);; Molecular Function: proline-tRNA ligase activity (GO:0004827);; Molecular Function: protein binding (GO:0005515);; Cellular Component: cytosol (GO:0005829);; Biological Process: gluconeogenesis (GO:0006094);; Biological Process: translation (GO:0006412);; Biological Process: tRNA aminoacylation for protein translation (GO:0006418);…	K01885|1e-149|ppp:PHYPADRAFT_125955|hypothetical protein	--	predicted protein [Physcomitrella patens subsp. patens]
T2-18461	14	2	0		--	--	--	--	--	hypothetical protein PRUPE_ppa018164mg [Prunus persica]
T2-18480	10	2	0		--	--	--	--	--	unknown [Zea mays]
T2-18484	10	0	1		[R]	General function prediction only	Biological Process: cytokinesis (GO:0000910);; Molecular Function: GTPase activity (GO:0003924);; Molecular Function: GTP binding (GO:0005525);; Cellular Component: nucleus (GO:0005634);; Cellular Component: mitochondrion (GO:0005739);; Cellular Component: vacuole (GO:0005773);; Cellular Component: trans-Golgi network (GO:0005802);; Cellular Component: cytosol (GO:0005829);; Cellular Component: p…	--	--	ras-related protein Rab2BV [Coccomyxa subellipsoidea C-169]
T2-18489	14	1	0		[GEPR]	--	Biological Process: cellular process (GO:0009987);; Cellular Component: cell part (GO:0044464);;	--	--	hypothetical protein GUITHDRAFT_160870 [Guillardia theta CCMP2712]
T2-18494	5	0	0		[H]	Coenzyme transport and metabolism	Molecular Function: nucleotide binding (GO:0000166);; Biological Process: karyogamy (GO:0000741);; Molecular Function: ubiquitin activating enzyme activity (GO:0004839);; Molecular Function: ubiquitin-protein ligase activity (GO:0004842);; Molecular Function: protein binding (GO:0005515);; Cellular Component: nucleus (GO:0005634);; Cellular Component: cytosol (GO:0005829);; Cellular Component: pl…	K03178|1e-133|ath:AT5G06460|ATUBA2	--	ubiquitin-activating emzyme E1 [Rhizopus delemar RA 99-880]
T2-18504	20	8	4		[P]	Inorganic ion transport and metabolism	Biological Process: transition metal ion transport (GO:0000041);; Biological Process: response to hypoxia (GO:0001666);; Molecular Function: thiosulfate sulfurtransferase activity (GO:0004792);; Cellular Component: cytoplasm (GO:0005737);; Biological Process: anion transport (GO:0006820);; Biological Process: response to oxidative stress (GO:0006979);; Biological Process: aging (GO:0007568);; Cel…	--	Thiosulfate sulfurtransferase 18 OS=Arabidopsis thaliana GN=STR18 PE=1 SV=1	hypothetical protein PRUPE_ppa011976mg [Prunus persica]
T2-18532	19	1	0		[G]	Carbohydrate transport and metabolism	Cellular Component: protein storage vacuole (GO:0000326);; Biological Process: glycolysis (GO:0006096);; Biological Process: polyamine catabolic process (GO:0006598);; Biological Process: transport (GO:0006810);; Biological Process: calcium ion transport (GO:0006816);; Biological Process: water transport (GO:0006833);; Biological Process: autophagy (GO:0006914);; Biological Process: hyperosmotic …	--	Probable aquaporin TIP3-2 OS=Arabidopsis thaliana GN=TIP3-2 PE=2 SV=1	PREDICTED: probable aquaporin TIP3-2-like [Fragaria vesca subsp. vesca]
T2-18536	6	0	0		--	--	--	--	--	hypothetical protein CHLNCDRAFT_6736, partial [Chlorella variabilis]
T2-18537	5	0	0		[G]	Carbohydrate transport and metabolism	Molecular Function: catalytic activity (GO:0003824);; Molecular Function: protein binding (GO:0005515);; Cellular Component: membrane (GO:0016020);; Cellular Component: organelle (GO:0043226);; Biological Process: cellular metabolic process (GO:0044237);; Biological Process: primary metabolic process (GO:0044238);; Cellular Component: cell part (GO:0044464);; Biological Process: organic substance…	--	--	hypothetical protein COCSADRAFT_177580 [Bipolaris sorokiniana ND90Pr]
T2-18556	2121	16543	18522		--	--	Molecular Function: monooxygenase activity (GO:0004497);; Molecular Function: copper ion binding (GO:0005507);; Molecular Function: protein binding (GO:0005515);; Cellular Component: cell wall (GO:0005618);; Biological Process: response to cold (GO:0009409);; Cellular Component: chloroplast (GO:0009507);; Cellular Component: chloroplast thylakoid membrane (GO:0009535);; Cellular Component: chloro…	K01602|1e-94|pop:POPTR_813777|ribulose-bisphosphate carboxylase small chain (EC:4.1.1.39)	Ribulose bisphosphate carboxylase small chain, chloroplastic OS=Cucumis sativus GN=RBCS PE=2 SV=1	putative ribulose-1,5-bisphosphate carboxylase/oxygenase small subunit [Aralia elata]
T2-18565	11	1	0		--	--	Molecular Function: endopeptidase activity (GO:0004175);; Molecular Function: cysteine-type endopeptidase activity (GO:0004197);; Molecular Function: transporter activity (GO:0005215);; Molecular Function: protein binding (GO:0005515);; Biological Process: proteolysis (GO:0006508);; Biological Process: transport (GO:0006810);; Biological Process: anatomical structure morphogenesis (GO:0009653);; …	--	--	cysteine proteinase precursor [Ipomoea nil]
T2-18566	11	1	0		--	--	Biological Process: immune system process (GO:0002376);; Molecular Function: protein binding (GO:0005515);; Cellular Component: nucleus (GO:0005634);; Cellular Component: lysosome (GO:0005764);; Molecular Function: structural constituent of chitin-based larval cuticle (GO:0008010);; Molecular Function: cysteine-type peptidase activity (GO:0008234);; Biological Process: response to desiccation (GO…	--	--	predicted protein [Hordeum vulgare subsp. vulgare]
T2-18571	25	6	2		--	--	Molecular Function: catalytic activity (GO:0003824);; Molecular Function: binding (GO:0005488);; Biological Process: cellular macromolecule biosynthetic process (GO:0034645);; Cellular Component: intracellular organelle (GO:0043229);; Biological Process: cellular protein metabolic process (GO:0044267);;	--	--	Os04g0498700 [Oryza sativa Japonica Group]
T2-18579	6	0	0		[R]	General function prediction only	Molecular Function: aminopeptidase activity (GO:0004177);; Cellular Component: nucleus (GO:0005634);; Cellular Component: cytoplasm (GO:0005737);; Cellular Component: cytosol (GO:0005829);; Biological Process: proteolysis (GO:0006508);; Molecular Function: peptidase activity (GO:0008233);; Cellular Component: chloroplast (GO:0009507);; Biological Process: cellular process (GO:0009987);; Biologica…	K01259|1e-131|ath:AT2G14260|PIP	Probable proline iminopeptidase OS=Plectonema boryanum GN=pip PE=3 SV=1	hypothetical protein SCHCODRAFT_79439 [Schizophyllum commune H4-8]
T2-18580	10	1	1		--	--	Biological Process: protein import into nucleus, translocation (GO:0000060);; Molecular Function: nucleic acid binding (GO:0003676);; Molecular Function: nucleocytoplasmic transporter activity (GO:0005487);; Cellular Component: nucleus (GO:0005634);; Cellular Component: nucleolus (GO:0005730);; Cellular Component: cytoplasm (GO:0005737);; Biological Process: regulation of transcription, DNA-depen…	K12872|1e-141|vvi:100241603|hypothetical protein LOC100241603	Zinc finger CCCH domain-containing protein 40 OS=Oryza sativa subsp. japonica GN=Os06g0170500 PE=2 SV=1	PREDICTED: zinc finger CCCH domain-containing protein 49-like [Vitis vinifera]
T2-18603	37	16	11		[C]	Energy production and conversion	Molecular Function: DNA binding (GO:0003677);; Molecular Function: sequence-specific DNA binding transcription factor activity (GO:0003700);; Molecular Function: aldo-keto reductase (NADP) activity (GO:0004033);; Cellular Component: nucleus (GO:0005634);; Cellular Component: cytosol (GO:0005829);; Cellular Component: plasma membrane (GO:0005886);; Biological Process: gluconeogenesis (GO:0006094);…	--	Perakine reductase OS=Rauvolfia serpentina GN=PR PE=1 SV=1	hypothetical protein PRUPE_ppa008135mg [Prunus persica]
T2-18606	7	0	0		[R]	General function prediction only	Molecular Function: nucleotide binding (GO:0000166);; Biological Process: mitotic cell cycle (GO:0000278);; Biological Process: mRNA splicing, via spliceosome (GO:0000398);; Molecular Function: transcription corepressor activity (GO:0003714);; Molecular Function: signal transducer activity (GO:0004871);; Molecular Function: protein binding (GO:0005515);; Cellular Component: cytosol (GO:0005829);;…	K12862|0.0|osa:4332781|Os03g0339100	--	pre-mRNA-splicing factor prp46 [Paracoccidioides sp. &apos;lutzii&apos; Pb01]
T2-18619	86	18	36		--	--	Biological Process: acetyl-CoA metabolic process (GO:0006084);; Biological Process: lipid transport (GO:0006869);; Molecular Function: lipid binding (GO:0008289);; Cellular Component: cytoplasmic membrane-bounded vesicle (GO:0016023);; Biological Process: sterol biosynthetic process (GO:0016126);; Biological Process: brassinosteroid biosynthetic process (GO:0016132);; Cellular Component: anchored…	--	Non-specific lipid-transfer protein-like protein At5g64080 OS=Arabidopsis thaliana GN=At5g64080 PE=1 SV=1	hypothetical protein PRUPE_ppa012494mg [Prunus persica]
T2-18638	12	1	0		[R]	General function prediction only	Cellular Component: mitochondrial respiratory chain complex III (GO:0005750);; Biological Process: oxidative phosphorylation (GO:0006119);; Biological Process: protein targeting to mitochondrion (GO:0006626);; Molecular Function: ubiquinol-cytochrome-c reductase activity (GO:0008121);; Biological Process: aerobic respiration (GO:0009060);; Biological Process: response to activity (GO:0014823);; B…	K01412|1e-154|vvi:100259477|hypothetical protein LOC100259477	--	mitochondrial-processing peptidase subunit beta [Phytophthora infestans T30-4]
T2-18646	6	4	0		[R]	General function prediction only	Biological Process: M phase of mitotic cell cycle (GO:0000087);; Biological Process: mitotic prophase (GO:0000088);; Cellular Component: Golgi membrane (GO:0000139);; Molecular Function: GTPase activity (GO:0003924);; Molecular Function: GTP binding (GO:0005525);; Cellular Component: mitochondrion (GO:0005739);; Cellular Component: endoplasmic reticulum (GO:0005783);; Biological Process: GTP cata…	K07874|2e-73|zma:100382625|hypothetical protein LOC100382625	--	rab family GTPase [Selaginella moellendorffii]
T2-18647	5	0	0		--	--	Biological Process: nematode larval development (GO:0002119);; Molecular Function: signal transducer activity (GO:0004871);; Molecular Function: structural molecule activity (GO:0005198);; Molecular Function: protein binding (GO:0005515);; Cellular Component: mitochondrion (GO:0005739);; Cellular Component: vacuolar membrane (GO:0005774);; Cellular Component: lipid particle (GO:0005811);; Cellula…	K04646|0.0|ppp:PHYPADRAFT_158810|hypothetical protein	--	predicted protein [Physcomitrella patens subsp. patens]
T2-18659	10	0	1		--	--	Molecular Function: enzyme inhibitor activity (GO:0004857);; Biological Process: metabolic process (GO:0008152);; Cellular Component: membrane (GO:0016020);; Cellular Component: intracellular membrane-bounded organelle (GO:0043231);; Cellular Component: cytoplasmic part (GO:0044444);; Biological Process: response to stimulus (GO:0050896);; Cellular Component: cell periphery (GO:0071944);;	--	21 kDa protein OS=Daucus carota PE=2 SV=1	PREDICTED: 21 kDa protein-like [Fragaria vesca subsp. vesca]
T2-18676	9	2	0		--	--	Molecular Function: binding (GO:0005488);; Biological Process: RNA processing (GO:0006396);; Cellular Component: nuclear lumen (GO:0031981);;	--	--	hypothetical protein AOL_s00169g79 [Arthrobotrys oligospora ATCC 24927]
T2-18697	12	1	0		--	--	Cellular Component: polysome (GO:0005844);; Biological Process: regulation of translation (GO:0006417);; Molecular Function: protein C-terminus binding (GO:0008022);; Molecular Function: poly(A) RNA binding (GO:0008143);; Molecular Function: poly(U) RNA binding (GO:0008266);; Biological Process: RNA splicing (GO:0008380);; Cellular Component: cytoplasmic stress granule (GO:0010494);; Biological P…	--	--	polyadenylatebinding protein putative [Albugo laibachii Nc14]
T2-18704	9	4	0		[LKJ]	--	Biological Process: nuclear-transcribed mRNA catabolic process, nonsense-mediated decay (GO:0000184);; Biological Process: nuclear-transcribed mRNA poly(A) tail shortening (GO:0000289);; Molecular Function: RNA binding (GO:0003723);; Molecular Function: ATP-dependent RNA helicase activity (GO:0004004);; Molecular Function: protein binding (GO:0005515);; Molecular Function: ATP binding (GO:0005524…	K13025|0.0|ppp:PHYPADRAFT_60709|hypothetical protein	--	eIF4AIII protein [Batrachochytrium dendrobatidis JAM81]
T2-18707	10	1	0		--	--	--	--	--	PREDICTED: uncharacterized protein LOC101311013 [Fragaria vesca subsp. vesca]
T2-18708	15	2	0		[QR]	--	Molecular Function: sterol 24-C-methyltransferase activity (GO:0003838);; Cellular Component: vacuole (GO:0005773);; Cellular Component: endoplasmic reticulum (GO:0005783);; Cellular Component: cytosol (GO:0005829);; Cellular Component: plasma membrane (GO:0005886);; Biological Process: acetyl-CoA metabolic process (GO:0006084);; Biological Process: polyamine catabolic process (GO:0006598);; Biol…	K00559|1e-117|sbi:SORBI_09g029600|hypothetical protein	Cycloartenol-C-24-methyltransferase OS=Arabidopsis thaliana GN=SMT1 PE=2 SV=1	unknown [Medicago truncatula]
T2-18709	14	2	0		[P]	Inorganic ion transport and metabolism	--	--	--	hypothetical protein, conserved [Cyanidioschyzon merolae strain 10D]
T2-18712	47	17	22		[I]	Lipid transport and metabolism	Biological Process: protein peptidyl-prolyl isomerization (GO:0000413);; Molecular Function: peptidyl-prolyl cis-trans isomerase activity (GO:0003755);; Molecular Function: enoyl-CoA hydratase activity (GO:0004300);; Molecular Function: receptor binding (GO:0005102);; Cellular Component: mitochondrion (GO:0005739);; Cellular Component: peroxisome (GO:0005777);; Biological Process: protein folding…	K12663|1e-150|pop:POPTR_548063|enoyl-CoA hydratase/delta3,5-delta2,4-dienoyl-CoA isomerase (EC:4.2.1.17)	--	predicted protein [Populus trichocarpa]
T2-18737	7	0	0		[R]	General function prediction only	Biological Process: cellular process (GO:0009987);; Molecular Function: phosphatase activity (GO:0016791);; Cellular Component: cytoplasmic part (GO:0044444);; Biological Process: response to stimulus (GO:0050896);;	--	Purple acid phosphatase 18 OS=Arabidopsis thaliana GN=PAP18 PE=2 SV=1	PREDICTED: probable purple acid phosphatase 20-like [Glycine max]
T2-18751	4	0	0		--	--	Molecular Function: protein binding (GO:0005515);; Cellular Component: Golgi apparatus (GO:0005794);; Molecular Function: transferase activity, transferring glycosyl groups (GO:0016757);; Cellular Component: intracellular membrane-bounded organelle (GO:0043231);; Biological Process: primary metabolic process (GO:0044238);; Biological Process: cellular macromolecule metabolic process (GO:0044260);…	--	Formin-like protein 6 OS=Oryza sativa subsp. japonica GN=FH6 PE=2 SV=2	hypothetical protein PRUPE_ppa004846mg [Prunus persica]
T2-18758	6	0	0		--	--	Biological Process: vasculogenesis (GO:0001570);; Biological Process: in utero embryonic development (GO:0001701);; Cellular Component: ruffle (GO:0001726);; Biological Process: glomerular filtration (GO:0003094);; Molecular Function: motor activity (GO:0003774);; Molecular Function: guanyl-nucleotide exchange factor activity (GO:0005085);; Molecular Function: structural molecule activity (GO:000…	K14325|3e-09|osa:4325394|Os01g0959000	--	hypothetical protein PNEG_02569 [Pneumocystis murina B123]
T2-18765	5	0	0		[J]	Translation, ribosomal structure and biogenesis	Molecular Function: RNA binding (GO:0003723);; Molecular Function: mRNA 3'-UTR binding (GO:0003730);; Molecular Function: protein binding (GO:0005515);; Cellular Component: nucleus (GO:0005634);; Cellular Component: cytoplasm (GO:0005737);; Cellular Component: cytosol (GO:0005829);; Cellular Component: plasma membrane (GO:0005886);; Biological Process: cellular process (GO:0009987);; Cellular Com…	--	Pumilio homolog 12 OS=Arabidopsis thaliana GN=APUM12 PE=2 SV=2	hypothetical protein PRUPE_ppa001655mg [Prunus persica]
T2-18767	41	5	3		--	--	Biological Process: MAPK cascade (GO:0000165);; Biological Process: response to molecule of fungal origin (GO:0002238);; Molecular Function: ubiquitin-protein ligase activity (GO:0004842);; Cellular Component: plasma membrane (GO:0005886);; Biological Process: regulation of transcription, DNA-dependent (GO:0006355);; Biological Process: protein targeting to membrane (GO:0006612);; Molecular Funct…	--	E3 ubiquitin-protein ligase ATL23 OS=Arabidopsis thaliana GN=ATL23 PE=1 SV=2	ring finger protein, putative [Ricinus communis]
T2-18807	4	0	0	--	--	--	--	--	--
T2-18813	5	1	0		--	--	--	--	--	hypothetical protein AURANDRAFT_71291, partial [Aureococcus anophagefferens]
T2-18815	13	1	0		[FE]	--	Biological Process: phosphate-containing compound metabolic process (GO:0006796);; Biological Process: nucleotide biosynthetic process (GO:0009165);; Molecular Function: transferase activity (GO:0016740);; Molecular Function: transferase activity, transferring phosphorus-containing groups (GO:0016772);; Molecular Function: ion binding (GO:0043167);; Biological Process: cellular biosynthetic proce…	K00948|1e-95|cme:CMT113C|probable phosphoribosyl diphosphate synthetase	--	ribose-phosphate pyrophosphokinase [Galdieria sulphuraria]
T2-18825	22	2	2		[J]	Translation, ribosomal structure and biogenesis	Biological Process: mitotic spindle elongation (GO:0000022);; Biological Process: RNA methylation (GO:0001510);; Molecular Function: structural constituent of ribosome (GO:0003735);; Molecular Function: protein binding (GO:0005515);; Cellular Component: nucleolus (GO:0005730);; Cellular Component: vacuole (GO:0005773);; Cellular Component: vacuolar membrane (GO:0005774);; Cellular Component: Golg…	K02866|1e-114|sbi:SORBI_01g015470|hypothetical protein	--	hypothetical protein SORBIDRAFT_01g015470 [Sorghum bicolor]
T2-18836	95	16	3		--	--	Biological Process: transport (GO:0006810);; Molecular Function: lipid binding (GO:0008289);; Cellular Component: cell part (GO:0044464);;	--	Probable non-specific lipid-transfer protein AKCS9 OS=Vigna unguiculata PE=2 SV=1	hypothetical protein PRUPE_ppa013890mg [Prunus persica]
T2-18852	8	1	0		[C]	Energy production and conversion	Cellular Component: cytosol (GO:0005829);; Biological Process: polyamine metabolic process (GO:0006595);; Biological Process: cellular amino acid biosynthetic process (GO:0008652);; Cellular Component: chloroplast stroma (GO:0009570);; Molecular Function: hydrolase activity (GO:0016787);; Biological Process: L-methionine salvage from methylthioadenosine (GO:0019509);; Molecular Function: acireduc…	K09880|2e-68|vcn:VOLCADRAFT_42159|hypothetical protein	--	hypothetical protein VOLCADRAFT_42159 [Volvox carteri f. nagariensis]
T2-18877	5	0	0		--	--	--	--	--	hypothetical protein PRUPE_ppa014964mg [Prunus persica]
T2-18879	7	0	0		[I]	Lipid transport and metabolism	Molecular Function: protein binding (GO:0005515);; Cellular Component: extracellular region (GO:0005576);; Biological Process: nervous system development (GO:0007399);; Biological Process: acetylcholine metabolic process (GO:0008291);; Cellular Component: membrane (GO:0016020);; Biological Process: cellular component organization (GO:0016043);; Biological Process: neurotransmitter catabolic proce…	K01049|9e-21|vcn:VOLCADRAFT_102615|hypothetical protein	--	esterase 1 [Pleurotus sapidus]
T2-18902	8	0	0		--	--	Molecular Function: binding (GO:0005488);; Cellular Component: chloroplast envelope (GO:0009941);; Biological Process: cellular process (GO:0009987);; Biological Process: response to nitrate (GO:0010167);; Biological Process: nitrate transport (GO:0015706);; Cellular Component: intrinsic to membrane (GO:0031224);; Biological Process: primary metabolic process (GO:0044238);; Cellular Component: pl…	--	--	hypothetical protein PRUPE_ppa019556mg [Prunus persica]
T2-18924	941	305	1449		--	--	Cellular Component: extracellular region (GO:0005576);; Biological Process: lipid transport (GO:0006869);; Biological Process: defense response (GO:0006952);; Molecular Function: lipid binding (GO:0008289);; Biological Process: response to biotic stimulus (GO:0009607);;	--	Non-specific lipid-transfer protein OS=Gossypium hirsutum PE=2 SV=1	lipid transfer protein precursor [Gossypium hirsutum]
T2-18937	44	11	5		--	--	Molecular Function: zinc ion binding (GO:0008270);;	--	--	hypothetical protein PRUPE_ppa011454mg [Prunus persica]
T2-18949	12	1	0		--	--	Molecular Function: protein binding (GO:0005515);; Cellular Component: membrane (GO:0016020);; Molecular Function: transferase activity (GO:0016740);; Cellular Component: nuclear lumen (GO:0031981);; Biological Process: cellular protein metabolic process (GO:0044267);; Cellular Component: extracellular region part (GO:0044421);;	--	--	hypothetical protein VOLCADRAFT_104492 [Volvox carteri f. nagariensis]
T2-18965	8	2	0		--	--	Biological Process: cell morphogenesis (GO:0000902);; Molecular Function: protein binding (GO:0005515);; Cellular Component: multivesicular body (GO:0005771);; Cellular Component: cytosol (GO:0005829);; Biological Process: protein targeting to vacuole (GO:0006623);; Biological Process: cellular membrane fusion (GO:0006944);; Biological Process: vacuolar transport (GO:0007034);; Biological Process…	--	--	probable PEP8-vacuolar protein sorting/targeting protein [Sporisorium reilianum SRZ2]
T2-18970	12	2	1		[O]	Posttranslational modification, protein turnover, chaperones	Molecular Function: serine-type endopeptidase activity (GO:0004252);; Biological Process: metabolic process (GO:0008152);; Molecular Function: serine-type peptidase activity (GO:0008236);; Cellular Component: plant-type cell wall (GO:0009505);; Cellular Component: membrane (GO:0016020);; Cellular Component: apoplast (GO:0048046);; Biological Process: mucilage metabolic process involved seed coat …	--	Cucumisin OS=Cucumis melo PE=1 SV=1	predicted protein [Populus trichocarpa]
T2-18975	7	0	0		[Q]	Secondary metabolites biosynthesis, transport and catabolism	Molecular Function: fumarylacetoacetase activity (GO:0004334);; Molecular Function: binding (GO:0005488);; Cellular Component: nucleus (GO:0005634);; Cellular Component: cytosol (GO:0005829);; Biological Process: arginine catabolic process (GO:0006527);; Biological Process: L-phenylalanine catabolic process (GO:0006559);; Biological Process: aromatic amino acid family metabolic process (GO:000907…	K01555|1e-175|pop:POPTR_652386|fumarylacetoacetase (EC:3.7.1.2)	--	fumarylacetoacetase [Phytophthora infestans T30-4]
T2-18988	8	0	0		--	--	--	--	NAC domain-containing protein 100 OS=Arabidopsis thaliana GN=NAC100 PE=2 SV=1	hypothetical protein PRUPE_ppa007653mg [Prunus persica]
T2-19000	12	0	6		--	--	Molecular Function: transporter activity (GO:0005215);; Molecular Function: protein binding (GO:0005515);; Cellular Component: mitochondrion (GO:0005739);; Cellular Component: vacuole (GO:0005773);; Biological Process: acetyl-CoA metabolic process (GO:0006084);; Biological Process: glycolysis (GO:0006096);; Biological Process: calcium ion transport (GO:0006816);; Biological Process: iron ion tran…	--	Probable aquaporin PIP1-5 OS=Arabidopsis thaliana GN=PIP1-5 PE=2 SV=2	PREDICTED: probable aquaporin PIP1-5-like, partial [Cucumis sativus]
T2-19028	44	3	4		--	--	Biological Process: MAPK cascade (GO:0000165);; Biological Process: response to hypoxia (GO:0001666);; Biological Process: respiratory burst involved in defense response (GO:0002679);; Molecular Function: sequence-specific DNA binding transcription factor activity (GO:0003700);; Molecular Function: protein binding (GO:0005515);; Cellular Component: nucleolus (GO:0005730);; Cellular Component: cyt…	--	Ethylene-responsive transcription factor 12 OS=Arabidopsis thaliana GN=ERF12 PE=2 SV=1	hypothetical protein PRUPE_ppa012385mg [Prunus persica]
T2-19038	12	0	0		--	--	Biological Process: mRNA splicing, via spliceosome (GO:0000398);; Molecular Function: protein binding (GO:0005515);; Cellular Component: cytoplasm (GO:0005737);; Biological Process: transcription, DNA-dependent (GO:0006351);; Biological Process: response to stress (GO:0006950);; Biological Process: embryo development (GO:0009790);; Biological Process: post-embryonic development (GO:0009791);; Bio…	K12896|8e-59|osa:4324080|Os01g0155600	Serine/arginine-rich splicing factor RS2Z32 OS=Arabidopsis thaliana GN=RS2Z32 PE=1 SV=1	alternative splicing regulator [Triticum aestivum]
T2-19043	5	0	0		--	--	--	--	--	hypothetical protein RO3G_03003 [Rhizopus delemar RA 99-880]
T2-19057	14	0	0		--	--	Biological Process: respiratory burst involved in defense response (GO:0002679);; Molecular Function: DNA binding (GO:0003677);; Molecular Function: sequence-specific DNA binding transcription factor activity (GO:0003700);; Molecular Function: RNA binding (GO:0003723);; Cellular Component: nucleus (GO:0005634);; Cellular Component: cytoplasm (GO:0005737);; Cellular Component: plasma membrane (GO:…	--	Zinc finger CCCH domain-containing protein 2 OS=Arabidopsis thaliana GN=At1g03790 PE=2 SV=1	hypothetical protein PRUPE_ppa015121mg [Prunus persica]
T2-19059	7	1	1		--	--	Cellular Component: Golgi membrane (GO:0000139);; Molecular Function: SNARE binding (GO:0000149);; Cellular Component: autophagic vacuole membrane (GO:0000421);; Molecular Function: catalytic activity (GO:0003824);; Cellular Component: nucleus (GO:0005634);; Cellular Component: vacuole (GO:0005773);; Cellular Component: endoplasmic reticulum (GO:0005783);; Cellular Component: cytosol (GO:0005829)…	K08341|7e-22|cre:CHLREDRAFT_59275|APG8	--	PREDICTED: autophagy-related protein 8C-like [Brachypodium distachyon]
T2-19076	5	0	1		--	--	Molecular Function: monooxygenase activity (GO:0004497);; Molecular Function: binding (GO:0005488);; Biological Process: response to UV (GO:0009411);; Biological Process: response to organic substance (GO:0010033);; Biological Process: response to zinc ion (GO:0010043);; Molecular Function: oxidoreductase activity, acting on paired donors, with incorporation or reduction of molecular oxygen (GO:0…	--	Cytochrome P450 82G1 OS=Arabidopsis thaliana GN=CYP82G1 PE=1 SV=1	hypothetical protein PRUPE_ppa004095mg [Prunus persica]
T2-19083	5	0	0		--	--	Molecular Function: 1-acylglycerol-3-phosphate O-acyltransferase activity (GO:0003841);; Molecular Function: glycerol-3-phosphate O-acyltransferase activity (GO:0004366);; Cellular Component: mitochondrion (GO:0005739);; Cellular Component: endoplasmic reticulum (GO:0005783);; Biological Process: phosphatidylglycerol biosynthetic process (GO:0006655);; Molecular Function: organic anion transmembr…	K13508|0.0|pop:POPTR_803258|1-acylglycerol-3-phosphate O-acyltransferase (EC:2.3.1.51)	Glycerol-3-phosphate acyltransferase 5 OS=Arabidopsis thaliana GN=GPAT5 PE=1 SV=1	hypothetical protein PRUPE_ppa004743mg [Prunus persica]
T2-19103	52	7	3		--	--	Molecular Function: catalytic activity (GO:0003824);; Molecular Function: transferase activity, transferring glycosyl groups (GO:0016757);;	--	--	S-methyl-5&apos;-thioadenosine phosphorylase [Galdieria sulphuraria]
T2-19123	5	6	0	--	--	--	--	--	--
T2-19124	9	2	0		[U]	Intracellular trafficking, secretion, and vesicular transport	Biological Process: microtubule cytoskeleton organization (GO:0000226);; Biological Process: mitotic cell cycle (GO:0000278);; Biological Process: M phase (GO:0000279);; Molecular Function: GDP-dissociation inhibitor activity (GO:0005092);; Cellular Component: cytoplasm (GO:0005737);; Biological Process: RNA processing (GO:0006396);; Biological Process: protein import into nucleus (GO:0006606);; …	--	--	hypothetical protein FOXB_13672 [Fusarium oxysporum Fo5176]
T2-19139	11	1	0		[QR]	--	Biological Process: multicellular organismal process (GO:0032501);; Cellular Component: intracellular membrane-bounded organelle (GO:0043231);; Biological Process: primary metabolic process (GO:0044238);; Biological Process: cellular macromolecule metabolic process (GO:0044260);; Cellular Component: extracellular region part (GO:0044421);; Cellular Component: intracellular organelle part (GO:0044…	K13621|2e-53|ppp:PHYPADRAFT_70340|hypothetical protein	--	diacylglyceryl-N,N,N-trimethylhomoserine synthesis protein [Coccomyxa subellipsoidea C-169]
T2-19159	34	4	7		--	--	Molecular Function: ubiquitin-protein ligase activity (GO:0004842);; Molecular Function: protein binding (GO:0005515);; Cellular Component: nucleus (GO:0005634);; Biological Process: anion transport (GO:0006820);; Molecular Function: zinc ion binding (GO:0008270);; Biological Process: response to salt stress (GO:0009651);; Biological Process: response to brassinosteroid stimulus (GO:0009741);; Bi…	--	E3 ubiquitin-protein ligase RHA1B OS=Arabidopsis thaliana GN=RHA1B PE=2 SV=1	hypothetical protein PRUPE_ppa012584mg [Prunus persica]
T2-19163	40	8	0		--	--	Molecular Function: protein binding (GO:0005515);; Biological Process: determination of bilateral symmetry (GO:0009855);; Biological Process: polarity specification of adaxial/abaxial axis (GO:0009944);; Biological Process: meristem initiation (GO:0010014);; Biological Process: regulation of meristem growth (GO:0010075);; Biological Process: leaf shaping (GO:0010358);;	--	--	hypothetical protein PRUPE_ppa020346mg [Prunus persica]
T2-19168	11	3	1		--	--	--	--	--	predicted protein [Populus trichocarpa]
T2-19170	141	22	51		[R]	General function prediction only	Molecular Function: GTPase activity (GO:0003924);; Molecular Function: protein binding (GO:0005515);; Molecular Function: GTP binding (GO:0005525);; Cellular Component: cell wall (GO:0005618);; Cellular Component: nucleolus (GO:0005730);; Cellular Component: Golgi apparatus (GO:0005794);; Cellular Component: cytosol (GO:0005829);; Cellular Component: plasma membrane (GO:0005886);; Biological Proc…	K07936|3e-68|osa:4325312|Os01g0611100	GTP-binding nuclear protein Ran/TC4 OS=Vicia faba PE=2 SV=1	hypothetical protein PRUPE_ppa008371mg [Prunus persica]
T2-19175	99	44	56		[J]	Translation, ribosomal structure and biogenesis	Biological Process: ribosomal small subunit assembly (GO:0000028);; Biological Process: nuclear-transcribed mRNA catabolic process, nonsense-mediated decay (GO:0000184);; Biological Process: RNA methylation (GO:0001510);; Biological Process: formation of translation preinitiation complex (GO:0001731);; Biological Process: nematode larval development (GO:0002119);; Molecular Function: RNA binding …	K02981|1e-126|ppp:PHYPADRAFT_114488|hypothetical protein	40S ribosomal protein S2-3 OS=Arabidopsis thaliana GN=RPS2C PE=1 SV=2	predicted protein [Physcomitrella patens subsp. patens]
T2-19181	8	0	0		[T]	Signal transduction mechanisms	Biological Process: M phase of mitotic cell cycle (GO:0000087);; Biological Process: mitotic anaphase (GO:0000090);; Cellular Component: protein phosphatase type 2A complex (GO:0000159);; Biological Process: nuclear-transcribed mRNA catabolic process, nonsense-mediated decay (GO:0000184);; Biological Process: inactivation of MAPK activity (GO:0000188);; Cellular Component: chromosome, centromeric…	K04382|0.0|ppp:PHYPADRAFT_226377|hypothetical protein	--	serine/threonine-protein phosphatase 2A catalytic subunit alpha isoform [Rhizopus delemar RA 99-880]
T2-19190	16	2	1		[C]	Energy production and conversion	Cellular Component: plant-type vacuole (GO:0000325);; Biological Process: cell morphogenesis (GO:0000902);; Molecular Function: protease binding (GO:0002020);; Molecular Function: ATP binding (GO:0005524);; Cellular Component: cell wall (GO:0005618);; Cellular Component: mitochondrion (GO:0005739);; Cellular Component: vacuolar membrane (GO:0005774);; Cellular Component: Golgi apparatus (GO:00057…	K02145|0.0|vvi:100261512|hypothetical protein LOC100261512	--	predicted protein [Hordeum vulgare subsp. vulgare]
T2-19209	7	0	0		[V]	Defense mechanisms	Cellular Component: plasma membrane (GO:0005886);; Biological Process: drug transmembrane transport (GO:0006855);; Cellular Component: plant-type vacuole membrane (GO:0009705);; Biological Process: proanthocyanidin biosynthetic process (GO:0010023);; Biological Process: maintenance of seed dormancy (GO:0010231);; Molecular Function: drug transmembrane transporter activity (GO:0015238);; Molecular…	--	MATE efflux family protein 7 OS=Arabidopsis thaliana GN=DTXL3 PE=2 SV=1	hypothetical protein PRUPE_ppa026002mg [Prunus persica]
T2-19215	38	5	3		--	--	Molecular Function: actin binding (GO:0003779);; Cellular Component: nucleus (GO:0005634);; Cellular Component: mitochondrion (GO:0005739);; Cellular Component: cytosol (GO:0005829);; Cellular Component: actin filament (GO:0005884);; Cellular Component: plasma membrane (GO:0005886);; Biological Process: gluconeogenesis (GO:0006094);; Biological Process: glycolysis (GO:0006096);; Biological Proces…	K05765|9e-43|zma:100285352|cl5157_2	--	predicted protein [Hordeum vulgare subsp. vulgare]
T2-19227	7	1	0		[R]	General function prediction only	Molecular Function: catalytic activity (GO:0003824);; Biological Process: defense response (GO:0006952);; Biological Process: response to abiotic stimulus (GO:0009628);; Biological Process: hormone-mediated signaling pathway (GO:0009755);; Cellular Component: membrane (GO:0016020);; Cellular Component: intracellular membrane-bounded organelle (GO:0043231);; Biological Process: molybdopterin cofac…	--	--	TPA: hypothetical protein ZEAMMB73_907333 [Zea mays]
T2-19229	24	11	7		--	--	Cellular Component: plasma membrane (GO:0005886);;	--	--	hypothetical protein PRUPE_ppa013897mg [Prunus persica]
T2-19246	26	7	0		[J]	Translation, ribosomal structure and biogenesis	Molecular Function: enzyme inhibitor activity (GO:0004857);; Molecular Function: protein binding (GO:0005515);; Molecular Function: ATP binding (GO:0005524);; Molecular Function: GTP binding (GO:0005525);; Cellular Component: nucleus (GO:0005634);; Cellular Component: cytoplasm (GO:0005737);; Biological Process: ATP catabolic process (GO:0006200);; Biological Process: response to oxidative stress…	K06942|1e-167|ppp:PHYPADRAFT_221131|hypothetical protein	--	predicted protein [Physcomitrella patens subsp. patens]
T2-19247	8	1	0		[O]	Posttranslational modification, protein turnover, chaperones	Cellular Component: proteasome complex (GO:0000502);; Cellular Component: chromatin (GO:0000785);; Biological Process: cytokinesis (GO:0000910);; Biological Process: nematode larval development (GO:0002119);; Molecular Function: receptor binding (GO:0005102);; Molecular Function: ATP binding (GO:0005524);; Cellular Component: cell wall (GO:0005618);; Cellular Component: nuclear envelope (GO:00056…	K13525|0.0|sbi:SORBI_01g046840|hypothetical protein	--	hypothetical protein SORBIDRAFT_01g046840 [Sorghum bicolor]
T2-19248	20	12	6		[S]	Function unknown	Cellular Component: nucleus (GO:0005634);; Cellular Component: mitochondrion (GO:0005739);; Biological Process: protein targeting to membrane (GO:0006612);; Biological Process: positive regulation of flavonoid biosynthetic process (GO:0009963);; Biological Process: response to chitin (GO:0010200);; Biological Process: regulation of plant-type hypersensitive response (GO:0010363);; Cellular Compon…	--	UPF0136 membrane protein At2g26240 OS=Arabidopsis thaliana GN=At2g26240 PE=3 SV=1	PREDICTED: UPF0136 membrane protein At2g26240 [Vitis vinifera]
T2-19258	49	1	0		--	--	Biological Process: defense response to nematode (GO:0002215);; Molecular Function: peroxidase activity (GO:0004601);; Molecular Function: protein binding (GO:0005515);; Cellular Component: extracellular region (GO:0005576);; Cellular Component: cell wall (GO:0005618);; Cellular Component: Golgi apparatus (GO:0005794);; Cellular Component: cytosol (GO:0005829);; Biological Process: flower develop…	--	Cationic peroxidase 1 OS=Arachis hypogaea GN=PNC1 PE=1 SV=2	PREDICTED: cationic peroxidase 1-like [Fragaria vesca subsp. vesca]
T2-19271	10	1	0		--	--	Molecular Function: protein binding (GO:0005515);; Cellular Component: nucleus (GO:0005634);; Biological Process: cellular component organization (GO:0016043);; Biological Process: primary metabolic process (GO:0044238);; Biological Process: cellular macromolecule metabolic process (GO:0044260);; Cellular Component: intracellular organelle part (GO:0044446);;	--	--	hypothetical protein AURANDRAFT_71560, partial [Aureococcus anophagefferens]
T2-19275	18	0	0		--	--	Cellular Component: proteinaceous extracellular matrix (GO:0005578);; Cellular Component: nucleus (GO:0005634);; Biological Process: carbohydrate metabolic process (GO:0005975);; Biological Process: cellular protein modification process (GO:0006464);; Biological Process: response to hormone stimulus (GO:0009725);; Cellular Component: membrane (GO:0016020);; Biological Process: cellular component …	--	--	PREDICTED: uncharacterized protein LOC100802625 [Glycine max]
T2-19277	6	1	0		--	--	Molecular Function: transporter activity (GO:0005215);; Molecular Function: protein binding (GO:0005515);; Cellular Component: mitochondrion (GO:0005739);; Cellular Component: lysosomal membrane (GO:0005765);; Cellular Component: Golgi apparatus (GO:0005794);; Cellular Component: cytosol (GO:0005829);; Cellular Component: plasma membrane (GO:0005886);; Biological Process: intracellular protein tr…	K11826|1e-159|osa:4330379|Os02g0690700	--	AP2 complex subunit mu putative [Albugo laibachii Nc14]
T2-19279	52	3	3		[K]	Transcription	Molecular Function: binding (GO:0005488);; Cellular Component: nucleus (GO:0005634);; Biological Process: transcription, DNA-dependent (GO:0006351);; Molecular Function: transferase activity, transferring phosphorus-containing groups (GO:0016772);; Biological Process: cellular protein metabolic process (GO:0044267);; Cellular Component: intracellular organelle lumen (GO:0070013);;	--	--	hypothetical protein VOLCADRAFT_63308 [Volvox carteri f. nagariensis]
T2-19284	8	1	4		--	--	Molecular Function: protein binding (GO:0005515);; Cellular Component: nucleoplasm (GO:0005654);; Cellular Component: mitochondrion (GO:0005739);; Biological Process: regulation of transcription, DNA-dependent (GO:0006355);; Cellular Component: plastid (GO:0009536);; Biological Process: determination of bilateral symmetry (GO:0009855);; Biological Process: polarity specification of adaxial/abaxia…	--	Protein LATERAL ORGAN BOUNDARIES OS=Arabidopsis thaliana GN=LOB PE=2 SV=1	elongated petiolule 1 [Medicago truncatula]
T2-19288	28	3	0		[J]	Translation, ribosomal structure and biogenesis	Biological Process: nuclear-transcribed mRNA catabolic process, nonsense-mediated decay (GO:0000184);; Biological Process: RNA methylation (GO:0001510);; Biological Process: nematode larval development (GO:0002119);; Molecular Function: DNA binding (GO:0003677);; Molecular Function: mRNA binding (GO:0003729);; Molecular Function: structural constituent of ribosome (GO:0003735);; Cellular Componen…	K02937|1e-103|olu:OSTLU_30488|RPL7	--	hypothetical protein SELMODRAFT_103994 [Selaginella moellendorffii]
T2-19305	16	4	0		--	--	Cellular Component: endoplasmic reticulum (GO:0005783);; Biological Process: lipid biosynthetic process (GO:0008610);; Biological Process: fatty acid elongation (GO:0030497);; Biological Process: cellular biosynthetic process (GO:0044249);; Biological Process: cellular lipid metabolic process (GO:0044255);; Biological Process: cellular protein metabolic process (GO:0044267);; Biological Process: …	--	--	long chain fatty acid elongase [Galdieria sulphuraria]
T2-19310	10	1	0		--	--	Biological Process: primary metabolic process (GO:0044238);; Biological Process: cellular macromolecule metabolic process (GO:0044260);;	--	--	hypothetical protein PRUPE_ppa011352mg [Prunus persica]
T2-19323	12	7	3		--	--	Cellular Component: Golgi apparatus (GO:0005794);; Biological Process: glycosaminoglycan biosynthetic process (GO:0006024);; Molecular Function: UDP-glycosyltransferase activity (GO:0008194);; Molecular Function: acetylglucosaminyltransferase activity (GO:0008375);; Biological Process: anatomical structure morphogenesis (GO:0009653);; Cellular Component: integral to membrane (GO:0016021);; Biolog…	--	--	PREDICTED: xylosyltransferase oxt [Vitis vinifera]
T2-19369	16	1	0		[R]	General function prediction only	Cellular Component: Golgi membrane (GO:0000139);; Biological Process: cytokinetic cell separation (GO:0000920);; Biological Process: regulation of cell growth (GO:0001558);; Cellular Component: phagocytic cup (GO:0001891);; Biological Process: auditory receptor cell morphogenesis (GO:0002093);; Biological Process: mast cell chemotaxis (GO:0002551);; Biological Process: epithelial cell morphogenes…	K04392|3e-68|rcu:RCOM_1012270|rac gtpase, putative (EC:3.1.4.12)	--	hypothetical protein CONPUDRAFT_80078 [Coniophora puteana RWD-64-598 SS2]
T2-19378	14	4	1		[R]	General function prediction only	Molecular Function: protein binding (GO:0005515);; Cellular Component: cytoplasm (GO:0005737);; Biological Process: protein targeting to membrane (GO:0006612);; Biological Process: water transport (GO:0006833);; Biological Process: response to wounding (GO:0009611);; Biological Process: response to salt stress (GO:0009651);; Biological Process: jasmonic acid biosynthetic process (GO:0009695);; Bi…	--	Salicylic acid-binding protein 2 OS=Nicotiana tabacum GN=SABP2 PE=1 SV=1	hypothetical protein PRUPE_ppa009951mg [Prunus persica]
T2-19421	14	1	0		--	--	Biological Process: G1/S transition of mitotic cell cycle (GO:0000082);; Cellular Component: nucleolus (GO:0005730);; Cellular Component: cytosol (GO:0005829);; Molecular Function: eukaryotic initiation factor 4E binding (GO:0008190);; Biological Process: insulin receptor signaling pathway (GO:0008286);; Cellular Component: eukaryotic translation initiation factor 4F complex (GO:0016281);; Biolog…	--	--	hypothetical protein WALSEDRAFT_69144 [Wallemia sebi CBS 633.66]
T2-19430	6	0	0		[C]	Energy production and conversion	Molecular Function: fatty-acyl-CoA binding (GO:0000062);; Molecular Function: 3-chloroallyl aldehyde dehydrogenase activity (GO:0004028);; Molecular Function: methylmalonate-semialdehyde dehydrogenase (acylating) activity (GO:0004491);; Molecular Function: copper ion binding (GO:0005507);; Cellular Component: nucleolus (GO:0005730);; Cellular Component: mitochondrion (GO:0005739);; Cellular Compo…	K00140|0.0|ppp:PHYPADRAFT_205382|ALDH6A	--	hypothetical protein SELMODRAFT_270689 [Selaginella moellendorffii]
T2-19441	4	0	0		--	--	Molecular Function: protein binding (GO:0005515);; Biological Process: RNA processing (GO:0006396);; Cellular Component: nuclear lumen (GO:0031981);;	--	--	uncharacterized protein LOC100383840 [Zea mays]
T2-19444	27	16	11		--	--	--	--	--	PREDICTED: uncharacterized protein LOC100803709 [Glycine max]
T2-19454	21	2	1		--	--	Biological Process: long-chain fatty acid metabolic process (GO:0001676);; Molecular Function: binding (GO:0005488);; Biological Process: lipid biosynthetic process (GO:0008610);; Biological Process: response to organic substance (GO:0010033);; Molecular Function: oxidoreductase activity (GO:0016491);; Biological Process: unsaturated fatty acid metabolic process (GO:0033559);; Cellular Component:…	--	--	delta-5 fatty acid desaturase [Pythium irregulare]
T2-19470	5	0	0		[S]	Function unknown	Cellular Component: lysosomal membrane (GO:0005765);; Biological Process: carbohydrate metabolic process (GO:0005975);; Biological Process: glycosaminoglycan catabolic process (GO:0006027);; Biological Process: lysosomal transport (GO:0007041);; Molecular Function: transferase activity, transferring acyl groups (GO:0016746);; Biological Process: small molecule metabolic process (GO:0044281);; Bio…	K10532|1e-17|osa:4326815|Os01g0931100	--	unnamed protein product [Blastocystis hominis]
T2-19491	33	7	2		[O]	Posttranslational modification, protein turnover, chaperones	Molecular Function: ATP binding (GO:0005524);; Cellular Component: cell wall (GO:0005618);; Cellular Component: nucleolus (GO:0005730);; Cellular Component: cytoplasm (GO:0005737);; Cellular Component: chaperonin-containing T-complex (GO:0005832);; Cellular Component: microtubule (GO:0005874);; Biological Process: protein folding (GO:0006457);; Cellular Component: anchored to plasma membrane (GO:…	K09494|0.0|vvi:100257518|hypothetical protein LOC100257518	--	PREDICTED: T-complex protein 1 subunit beta-like [Solanum lycopersicum]
T2-19493	7	0	0		[P]	Inorganic ion transport and metabolism	Molecular Function: catalase activity (GO:0004096);; Molecular Function: peroxidase activity (GO:0004601);; Molecular Function: receptor binding (GO:0005102);; Molecular Function: binding (GO:0005488);; Cellular Component: mitochondrion (GO:0005739);; Cellular Component: peroxisomal membrane (GO:0005778);; Cellular Component: peroxisomal matrix (GO:0005782);; Biological Process: purine nucleobase…	K03781|0.0|ppp:PHYPADRAFT_92315|hypothetical protein	--	catalase [Rhizopus delemar RA 99-880]
T2-19523	11	3	0		[O]	Posttranslational modification, protein turnover, chaperones	Molecular Function: glycoprotein binding (GO:0001948);; Cellular Component: nucleus (GO:0005634);; Cellular Component: cytosol (GO:0005829);; Biological Process: response to unfolded protein (GO:0006986);; Biological Process: positive regulation of cell proliferation (GO:0008284);; Biological Process: carbon tetrachloride metabolic process (GO:0018885);; Molecular Function: ion binding (GO:004316…	--	Chaperone protein dnaJ 10 OS=Arabidopsis thaliana GN=ATJ10 PE=2 SV=2	hypothetical protein RO3G_03676 [Rhizopus delemar RA 99-880]
T2-19534	12	1	1		--	--	Biological Process: autophagic vacuole assembly (GO:0000045);; Molecular Function: aspartic-type endopeptidase activity (GO:0004190);; Cellular Component: extracellular space (GO:0005615);; Cellular Component: mitochondrion (GO:0005739);; Cellular Component: lysosome (GO:0005764);; Cellular Component: vacuole (GO:0005773);; Cellular Component: cytosol (GO:0005829);; Biological Process: glycolysis…	K08245|1e-166|ppp:PHYPADRAFT_186425|hypothetical protein	Aspartic proteinase A2 OS=Arabidopsis thaliana GN=APA2 PE=2 SV=1	predicted protein [Physcomitrella patens subsp. patens]
T2-19546	5	33	31		--	--	Biological Process: regulation of cyclin-dependent protein kinase activity (GO:0000079);; Molecular Function: cyclin-dependent protein kinase activity (GO:0004693);; Molecular Function: protein binding (GO:0005515);; Cellular Component: nucleus (GO:0005634);; Biological Process: trichoblast differentiation (GO:0010054);; Biological Process: stomatal lineage progression (GO:0010440);; Molecular Fu…	--	Cyclin-U1-1 OS=Arabidopsis thaliana GN=CYCU1-1 PE=1 SV=1	Nuc-1 negative regulatory protein preg, putative [Ricinus communis]
T2-19550	22	3	0		--	--	Molecular Function: binding (GO:0005488);; Biological Process: carbohydrate metabolic process (GO:0005975);; Biological Process: cellular protein modification process (GO:0006464);; Cellular Component: plastid (GO:0009536);; Biological Process: cellular component organization (GO:0016043);; Molecular Function: hydrolase activity (GO:0016787);; Cellular Component: intrinsic to membrane (GO:0031224…	--	--	hypothetical protein TRIATDRAFT_282979 [Trichoderma atroviride IMI 206040]
T2-19557	21	1	0		[D]	Cell cycle control, cell division, chromosome partitioning	Cellular Component: nucleus (GO:0005634);; Cellular Component: cytosol (GO:0005829);; Biological Process: signal transduction (GO:0007165);; Biological Process: toxin catabolic process (GO:0009407);; Biological Process: systemic acquired resistance (GO:0009627);; Biological Process: response to abiotic stimulus (GO:0009628);; Biological Process: phenylpropanoid metabolic process (GO:0009698);; Bi…	--	UDP-glycosyltransferase 87A1 OS=Arabidopsis thaliana GN=UGT87A1 PE=2 SV=1	PREDICTED: UDP-glycosyltransferase 87A1-like [Fragaria vesca subsp. vesca]
T2-19574	8	1	2		[E]	Amino acid transport and metabolism	Molecular Function: 3-deoxy-7-phosphoheptulonate synthase activity (GO:0003849);; Cellular Component: cytoplasm (GO:0005737);; Biological Process: aromatic amino acid family biosynthetic process (GO:0009073);; Biological Process: chorismate biosynthetic process (GO:0009423);; Cellular Component: intracellular part (GO:0044424);;	--	--	hypothetical protein MELLADRAFT_71440 [Melampsora larici-populina 98AG31]
T2-19582	8	1	0		--	--	Molecular Function: catalytic activity (GO:0003824);; Biological Process: lipid metabolic process (GO:0006629);; Biological Process: metabolic process (GO:0008152);; Biological Process: multicellular organismal process (GO:0032501);; Biological Process: cellular metabolic process (GO:0044237);; Biological Process: multi-organism process (GO:0051704);;	--	--	similar to geranylgeranyl hydrogenase [Cyanidioschyzon merolae strain 10D]
T2-19598	9	1	0		[R]	General function prediction only	Cellular Component: histone acetyltransferase complex (GO:0000123);; Molecular Function: nucleotide binding (GO:0000166);; Biological Process: mRNA splicing, via spliceosome (GO:0000398);; Molecular Function: protein binding (GO:0005515);; Cellular Component: nucleus (GO:0005634);; Cellular Component: U5 snRNP (GO:0005682);; Cellular Component: nucleolus (GO:0005730);; Cellular Component: small n…	K12857|1e-134|pop:POPTR_574420|hypothetical protein	--	WD40 repeat-like protein [Coccomyxa subellipsoidea C-169]
T2-19599	6	0	0		--	--	Biological Process: mitotic cell cycle (GO:0000278);; Biological Process: nematode larval development (GO:0002119);; Cellular Component: centrosome (GO:0005813);; Cellular Component: cytosol (GO:0005829);; Cellular Component: plasma membrane (GO:0005886);; Cellular Component: cAMP-dependent protein kinase complex (GO:0005952);; Biological Process: energy reserve metabolic process (GO:0006112);; B…	K04739|1e-58|ppp:PHYPADRAFT_119035|hypothetical protein	--	RecName: Full=cAMP-dependent protein kinase regulatory subunit; Short=PKA regulatory subunit
T2-19606	32	4	1		[J]	Translation, ribosomal structure and biogenesis	Molecular Function: nucleotide binding (GO:0000166);; Molecular Function: nucleic acid binding (GO:0003676);; Molecular Function: aminoacyl-tRNA ligase activity (GO:0004812);; Molecular Function: asparagine-tRNA ligase activity (GO:0004816);; Cellular Component: intracellular (GO:0005622);; Cellular Component: mitochondrion (GO:0005739);; Biological Process: tRNA aminoacylation for protein transl…	K01893|0.0|olu:OSTLU_51201|hypothetical protein	--	predicted protein [Ostreococcus lucimarinus CCE9901]
T2-19617	2	0	0		[Q]	Secondary metabolites biosynthesis, transport and catabolism	Molecular Function: copper ion binding (GO:0005507);; Cellular Component: extracellular region (GO:0005576);; Biological Process: iron ion transport (GO:0006826);; Biological Process: response to water deprivation (GO:0009414);; Biological Process: cellular response to iron ion starvation (GO:0010106);; Biological Process: response to nitrate (GO:0010167);; Biological Process: vegetative to repro…	--	Laccase-7 OS=Arabidopsis thaliana GN=LAC7 PE=2 SV=1	PREDICTED: laccase-7 [Vitis vinifera]
T2-19618	8	1	0		[J]	Translation, ribosomal structure and biogenesis	Molecular Function: leucine-tRNA ligase activity (GO:0004823);; Molecular Function: protein binding (GO:0005515);; Cellular Component: cytosol (GO:0005829);; Biological Process: translation (GO:0006412);; Biological Process: tRNA aminoacylation for protein translation (GO:0006418);; Molecular Function: ligase activity (GO:0016874);;	K01869|0.0|sbi:SORBI_06g031980|hypothetical protein	--	PREDICTED: leucyl-tRNA synthetase, cytoplasmic-like [Glycine max]
T2-19620	11	37	9		--	--	Molecular Function: DNA binding (GO:0003677);; Molecular Function: sequence-specific DNA binding transcription factor activity (GO:0003700);; Molecular Function: protein binding (GO:0005515);; Cellular Component: nucleus (GO:0005634);; Biological Process: regulation of transcription, DNA-dependent (GO:0006355);; Biological Process: response to red or far red light (GO:0009639);; Biological Proces…	--	Transcription factor BEE 3 OS=Arabidopsis thaliana GN=BEE3 PE=2 SV=1	predicted protein [Populus trichocarpa]
T2-19628	76	9	2		[O]	Posttranslational modification, protein turnover, chaperones	Molecular Function: translation elongation factor activity (GO:0003746);; Molecular Function: copper ion binding (GO:0005507);; Molecular Function: protein binding (GO:0005515);; Cellular Component: cell wall (GO:0005618);; Cellular Component: vacuole (GO:0005773);; Cellular Component: cytosol (GO:0005829);; Cellular Component: eukaryotic translation elongation factor 1 complex (GO:0005853);; Cel…	K03233|1e-118|osa:4328753|Os02g0220600	--	hypothetical protein BATDEDRAFT_37118 [Batrachochytrium dendrobatidis JAM81]
T2-19648	66	35	20		--	--	Molecular Function: binding (GO:0005488);; Molecular Function: calcium ion binding (GO:0005509);; Cellular Component: extracellular region (GO:0005576);; Cellular Component: nucleus (GO:0005634);; Cellular Component: cytosol (GO:0005829);; Biological Process: carbohydrate metabolic process (GO:0005975);; Cellular Component: membrane (GO:0016020);; Molecular Function: hydrolase activity, acting on…	--	--	PREDICTED: uncharacterized protein LOC100792416 [Glycine max]
T2-19667	16	1	1		[J]	Translation, ribosomal structure and biogenesis	Biological Process: translation (GO:0006412);; Biological Process: neurogenesis (GO:0022008);; Cellular Component: cytoplasmic part (GO:0044444);; Biological Process: response to stimulus (GO:0050896);; Molecular Function: organic cyclic compound binding (GO:0097159);;	--	--	hypothetical protein PGUG_03082 [Meyerozyma guilliermondii ATCC 6260]
T2-19668	9	4	1		--	--	Molecular Function: protein binding (GO:0005515);; Cellular Component: nucleus (GO:0005634);; Cellular Component: cytoplasm (GO:0005737);; Biological Process: ubiquitin-dependent protein catabolic process (GO:0006511);; Biological Process: system development (GO:0048731);;	--	Putative F-box/LRR-repeat protein 22 OS=Arabidopsis thaliana GN=FBL22 PE=4 SV=1	PREDICTED: F-box protein SKIP19-like [Glycine max]
T2-19673	38	0	0		--	--	Molecular Function: DNA binding (GO:0003677);; Molecular Function: sequence-specific DNA binding transcription factor activity (GO:0003700);; Cellular Component: nucleus (GO:0005634);; Biological Process: regulation of cellular amino acid metabolic process (GO:0006521);; Biological Process: cellular response to starvation (GO:0009267);; Biological Process: response to bacterium (GO:0009617);; Bio…	--	Ocs element-binding factor 1 OS=Zea mays GN=OBF1 PE=2 SV=2	hypothetical protein PRUPE_ppa011644mg [Prunus persica]
T2-19680	107	37	48		--	--	Cellular Component: mitochondrial outer membrane translocase complex (GO:0005742);; Cellular Component: vacuolar membrane (GO:0005774);; Cellular Component: plasma membrane (GO:0005886);; Biological Process: protein targeting to mitochondrion (GO:0006626);; Cellular Component: plastid (GO:0009536);; Molecular Function: P-P-bond-hydrolysis-driven protein transmembrane transporter activity (GO:0015…	--	Mitochondrial import receptor subunit TOM9-2 OS=Arabidopsis thaliana GN=TOM9-2 PE=1 SV=3	unknown [Populus trichocarpa]
T2-19685	82	10	7		--	--	Molecular Function: protein binding (GO:0005515);; Cellular Component: nucleus (GO:0005634);; Cellular Component: plasmodesma (GO:0009506);; Biological Process: double fertilization forming a zygote and endosperm (GO:0009567);; Biological Process: anthocyanin-containing compound biosynthetic process (GO:0009718);; Cellular Component: chloroplast envelope (GO:0009941);; Biological Process: respons…	--	Transcription factor bHLH51 OS=Arabidopsis thaliana GN=BHLH51 PE=2 SV=1	hypothetical protein PRUPE_ppa010134mg [Prunus persica]
T2-19696	5	6	3		--	--	--	--	--	hypothetical protein PRUPE_ppa010534mg [Prunus persica]
T2-19706	1	1	2		[GEPR]	--	Molecular Function: inorganic phosphate transmembrane transporter activity (GO:0005315);; Molecular Function: sugar:hydrogen symporter activity (GO:0005351);; Cellular Component: extracellular region (GO:0005576);; Cellular Component: nucleus (GO:0005634);; Cellular Component: mitochondrion (GO:0005739);; Cellular Component: vacuole (GO:0005773);; Cellular Component: Golgi apparatus (GO:0005794);…	--	Probable inorganic phosphate transporter 1-12 OS=Oryza sativa subsp. japonica GN=PHT1-12 PE=2 SV=1	high affinity inorganic phosphate transporter [Populus trichocarpa]
T2-19715	21	2	1		[O]	Posttranslational modification, protein turnover, chaperones	Biological Process: maternal placenta development (GO:0001893);; Molecular Function: glutathione peroxidase activity (GO:0004602);; Cellular Component: extracellular space (GO:0005615);; Cellular Component: nucleus (GO:0005634);; Cellular Component: mitochondrion (GO:0005739);; Cellular Component: early endosome (GO:0005769);; Cellular Component: microtubule associated complex (GO:0005875);; Biol…	K03386|2e-89|cre:CHLREDRAFT_155464|PRX2	--	2-cys peroxiredoxin [Chlamydomonas reinhardtii]
[truncated: 6,124 more rows]
